# Supplementary material for: Endothelial sensing of AHR ligands regulates intestinal homeostasis
Source: Nature. 2023 Aug 16;621(7980):821–9. doi: 10.1038/s41586-023-06508-4 (PMC10533400; doi:10.1038/s41586-023-06508-4)
Supplement: Supplementary file 3 — scRNA-seq dataset metrics. Table shows metrics from 1 vehicle and 2 FICZ samples used in study. White cells, metrics before QC; light blue cells, metrics after cutoff QC (UMI, gene counts and % mitochondrial gene cutoffs); dark blue cells, metrics following application of doubletFinder for doublet removal. [file 41586_2023_6508_MOESM3_ESM.xlsx]

## Sheet: Sheet1
Table S1 - scRNAseq dataset metrics
Table shows metrics from 1 vehicle and 2 FICZ samples used in study. White cells - metrics before QC, light blue cells - metrics after cutoff QC (UMI, gene counts and % mitochondrial gene cutoffs), dark blue cells - metrics following application of doubletFinder for doublet removal.
Condition	Vehicle	FICZ
Samples	Vehicle 1	FICZ 1	FICZ 2
Initial cell #	10436	4628	12373
Median reads/cell	1898	1980	1218
Mean reads/cell	20089	26949	24961
Sequencing saturation	0.506	0.623	0.705
Reads mapped to genome	0.904	0.905	0.873
Fraction reads in cells	0.899	0.937	0.753
Cell # post cutoff QC	8801	3875	11306
% doublets detected (doubletFinder)	0.84	0.0374	0.0996
Finall cell #	8062	370	10180
