# Supplementary material for: Endothelial sensing of AHR ligands regulates intestinal homeostasis
Source: Nature. 2023 Aug 16;621(7980):821–9. doi: 10.1038/s41586-023-06508-4 (PMC10533400; doi:10.1038/s41586-023-06508-4)
Supplement: Supplementary file 4 — Conserved marker genes. Conserved marker genes (Padj<0.05, log2FC>0.25, only positive expression) sorted by minimum P value. [file 41586_2023_6508_MOESM4_ESM.xlsx]

## Sheet: Sheet1
Table S2 - Conserved marker genes
Table shows conserved marker genes (Padj<0.05, log2FC>0.25, only positive expression) sorted by minimum p value											Adjusted p values calculated by Wilcoxon Rank Sum tests as part of the Seurat v3 'FindConservedMarkers()' function
BEC
Artery (c3)	Veh_p_val	Veh_avg_logFC	Veh_pct.1	Veh_pct.2	Veh_p_val_adj	Ficz_p_val	Ficz_avg_logFC	Ficz_pct.1	Ficz_pct.2	Ficz_p_val_adj	max_pval	minimump_p_val		Artery SS (c6)	Veh_p_val	Veh_avg_logFC	Veh_pct.1	Veh_pct.2	Veh_p_val_adj	Ficz_p_val	Ficz_avg_logFC	Ficz_pct.1	Ficz_pct.2	Ficz_p_val_adj	max_pval	minimump_p_val		Cap Arterial (c2)	Veh_p_val	Veh_avg_logFC	Veh_pct.1	Veh_pct.2	Veh_p_val_adj	Ficz_p_val	Ficz_avg_logFC	Ficz_pct.1	Ficz_pct.2	Ficz_p_val_adj	max_pval	minimump_p_val		Cap 1 (c8)	Veh_p_val	Veh_avg_logFC	Veh_pct.1	Veh_pct.2	Veh_p_val_adj	Ficz_p_val	Ficz_avg_logFC
Plat	0	1.91799	0.953	0.265	0	0	1.96643	0.948	0.229	0	0	0		Slc6a6	0	2.49879	0.974	0.189	0	0	2.40383	0.907	0.205	0	0	0		Slc6a6	0	2.49879	0.974	0.189	0	0	2.40383	0.907	0.205	0	0	0		Apln	2.17e-291	0.887275	0.26	0.004	3.38e-287	3.71e-245	0.808864
Edn1	0	1.71327	0.759	0.103	0	0	1.58684	0.621	0.09	0	0	0		S100a4	0	1.8087	0.715	0.01	0	0	1.77127	0.595	0.006	0	0	0		S100a4	0	1.8087	0.715	0.01	0	0	1.77127	0.595	0.006	0	0	0		Chrm2	7.16e-257	1.22387	0.541	0.04	1.12e-252	9.42e-199	1.45046
Fbln5	0	1.64932	0.838	0.199	0	0	1.65045	0.751	0.141	0	0	0		Cdh13	0	1.6056	0.741	0.046	0	0	1.62801	0.668	0.036	0	0	0		Cdh13	0	1.6056	0.741	0.046	0	0	1.62801	0.668	0.036	0	0	0		AW112010	6.09e-135	1.47907	0.923	0.306	9.49e-131	2.6e-174	1.5164
Kcne3	0	1.40114	0.501	0.015	0	0	1.49068	0.477	0.014	0	0	0		Nebl	0	1.55131	0.62	0.019	0	0	1.53422	0.549	0.011	0	0	0		Nebl	0	1.55131	0.62	0.019	0	0	1.53422	0.549	0.011	0	0	0		Rgcc	8.36e-157	1.66845	0.915	0.246	1.3e-152	3.91e-170	1.64277
Sema3g	0	1.3845	0.773	0.087	0	0	1.14977	0.482	0.042	0	0	0		Pi16	0	1.5496	0.415	0.004	0	0	1.60889	0.439	0.004	0	0	0		Pi16	0	1.5496	0.415	0.004	0	0	1.60889	0.439	0.004	0	0	0		Car4	2.61e-169	1.60014	0.699	0.119	4.07e-165	1.06e-154	1.32422
Mal	0	1.29587	0.483	0.042	0	0	1.33444	0.47	0.041	0	0	0		Alpl	0	1.25686	0.62	0.032	0	0	1.1233	0.451	0.016	0	0	0		Alpl	0	1.25686	0.62	0.032	0	0	1.1233	0.451	0.016	0	0	0		Col15a1	4.74e-144	1.3688	0.947	0.289	7.38e-140	3.05e-165	1.41721
Vegfc	0	1.1355	0.639	0.088	0	1.23e-243	0.708723	0.267	0.027	1.92e-239	1.23e-243	0		Wfdc1	0	1.10626	0.504	0.01	0	0	1.0763	0.405	0.005	0	0	0		Wfdc1	0	1.10626	0.504	0.01	0	0	1.0763	0.405	0.005	0	0	0		Ramp3	1.04e-149	0.921752	0.496	0.06	1.63e-145	2.47e-164	1.06534
Enpp6	0	1.00496	0.419	0.014	0	0	1.12283	0.362	0.008	0	0	0		Prune2	0	1.03112	0.447	0.022	0	0	0.84006	0.302	0.017	0	0	0		Prune2	0	1.03112	0.447	0.022	0	0	0.84006	0.302	0.017	0	0	0		Nrp1	1.99e-120	1.33623	0.984	0.375	3.1e-116	5.07e-150	1.46224
Ace	2.53e-305	1.41805	0.963	0.32	3.94e-301	0	1.4622	0.84	0.233	0	2.53e-305	0		Col8a1	0	0.97743	0.441	0.009	0	0	0.522671	0.17	0.003	0	0	0		Col8a1	0	0.97743	0.441	0.009	0	0	0.522671	0.17	0.003	0	0	0		Car8	1.25e-142	1.07142	0.545	0.079	1.94e-138	7.76e-118	0.887354
Clu	2.59e-298	1.44098	0.899	0.24	4.03e-294	0	1.58849	0.794	0.16	0	2.59e-298	0		Gper1	0	0.903658	0.421	0.012	0	0	0.986839	0.364	0.007	0	0	0		Gper1	0	0.903658	0.421	0.012	0	0	0.986839	0.364	0.007	0	0	0		Plvap	1.49e-103	1.19377	0.988	0.494	2.32e-99	1.05e-139	1.41001
Htra1	9.12e-292	0.836344	0.36	0.023	1.42e-287	0	1.0423	0.366	0.022	0	9.12e-292	0		Fez1	0	0.816513	0.337	0.003	0	0	0.74669	0.243	0.001	0	0	0		Fez1	0	0.816513	0.337	0.003	0	0	0.74669	0.243	0.001	0	0	0		Sparc	3.28e-103	1.2302	0.992	0.447	5.11e-99	3.36e-127	1.37567
Pcsk5	1.18e-274	0.745047	0.405	0.034	1.84e-270	0	0.694768	0.261	0.018	0	1.18e-274	0		Dusp26	0	0.803091	0.38	0.01	0	0	0.557422	0.198	0.005	0	0	0		Dusp26	0	0.803091	0.38	0.01	0	0	0.557422	0.198	0.005	0	0	0		Chst2	2.96e-126	1.02135	0.52	0.082	4.62e-122	8.82e-121	0.947319
Tspan8	9.28e-274	1.20178	0.625	0.104	1.45e-269	0	1.12822	0.514	0.063	0	9.28e-274	0		Lmod3	0	0.790625	0.282	0.001	0	0	0.454759	0.132	0	0	0	0		Lmod3	0	0.790625	0.282	0.001	0	0	0.454759	0.132	0	0	0	0		Flt1	1.91e-92	1.09038	0.984	0.46	2.97e-88	1.07e-121	1.30892
Stmn2	1.19e-273	1.36302	0.75	0.168	1.86e-269	0	1.3645	0.667	0.129	0	1.19e-273	0		Gap43	1.18e-291	0.948113	0.265	0.006	1.84e-287	0	0.91651	0.231	0.004	0	1.18e-291	0		Gap43	1.18e-291	0.948113	0.265	0.006	1.84e-287	0	0.91651	0.231	0.004	0	1.18e-291	0		Inhbb	2.34e-112	0.8309	0.455	0.067	3.65e-108	4.53e-67	0.901679
Cst3	7.68e-256	1.44111	0.998	0.934	1.2e-251	0	1.52696	0.985	0.818	0	7.68e-256	0		Ssu2	1.72e-286	1.63132	0.844	0.153	2.68e-282	0	1.62653	0.672	0.061	0	1.72e-286	0		Ssu2	1.72e-286	1.63132	0.844	0.153	2.68e-282	0	1.62653	0.672	0.061	0	1.72e-286	0		Igfbp7	8.76e-88	1.1061	1	0.707	1.37e-83	9.77e-112	1.2731
Serpinf1	2.38e-236	0.523834	0.202	0.005	3.72e-232	0	0.620414	0.19	0.004	0	2.38e-236	0		Fbln5	1.39e-279	1.73592	0.945	0.213	2.17e-275	0	1.7484	0.883	0.151	0	1.39e-279	0		Fbln5	1.39e-279	1.73592	0.945	0.213	2.17e-275	0	1.7484	0.883	0.151	0	1.39e-279	0		Col4a2	2.4e-110	1.23223	0.996	0.616	3.75e-106	8.43e-106	1.15447
Fbln2	1.44e-218	1.14315	0.735	0.194	2.25e-214	0	1.22445	0.627	0.123	0	1.44e-218	0		Sema3g	1.85e-261	1.17494	0.752	0.109	2.89e-257	0	1.28035	0.581	0.05	0	1.85e-261	0		Sema3g	1.85e-261	1.17494	0.752	0.109	2.89e-257	0	1.28035	0.581	0.05	0	1.85e-261	0		Pde4d	3.35e-110	0.711139	0.333	0.036	5.23e-106	9.83e-33	0.406991
Igfbp4	2.51e-217	1.25297	0.991	0.83	3.91e-213	0	1.47861	0.983	0.733	0	2.51e-217	0		Clu	4.15e-261	1.83623	0.968	0.257	6.47e-257	0	1.88919	0.923	0.171	0	4.15e-261	0		Clu	4.15e-261	1.83623	0.968	0.257	6.47e-257	0	1.88919	0.923	0.171	0	4.15e-261	0		Rad51ap1	1.07e-104	0.714324	0.329	0.037	1.67e-100	2.15e-105	0.761633
Epas1	2.64e-210	1.10733	0.969	0.517	4.12e-206	0	1.22719	0.94	0.418	0	2.64e-210	0		Ckb	9.21e-257	1.47775	0.573	0.065	1.44e-252	0	1.50686	0.486	0.034	0	9.21e-257	0		Ckb	9.21e-257	1.47775	0.573	0.065	1.44e-252	0	1.50686	0.486	0.034	0	9.21e-257	0		Vwf	7.7e-104	1.22984	0.699	0.18	1.2e-99	1.02e-97	1.1792
Syt15	2.4e-207	0.872632	0.623	0.133	3.75e-203	0	1.01038	0.436	0.055	0	2.4e-207	0		Stmn2	2.92e-223	1.63136	0.821	0.182	4.55e-219	0	1.7886	0.82	0.137	0	2.92e-223	0		Stmn2	2.92e-223	1.63136	0.821	0.182	4.55e-219	0	1.7886	0.82	0.137	0	2.92e-223	0		Col4a1	7.78e-103	1.08723	0.988	0.862	1.21e-98	3.48e-102	1.00609
Emp2	3.21e-205	0.800708	0.407	0.052	5e-201	0	0.808926	0.294	0.021	0	3.21e-205	0		Rasd1	3.16e-221	1.36771	0.545	0.068	4.93e-217	0	2.00131	0.791	0.085	0	3.16e-221	0		Rasd1	3.16e-221	1.36771	0.545	0.068	4.93e-217	0	2.00131	0.791	0.085	0	3.16e-221	0		Vwa1	1.76e-94	1.11175	0.89	0.347	2.75e-90	1.58e-69	1.0626
Ly6a	7.88e-175	0.982159	0.993	0.443	1.23e-170	0	1.28914	0.967	0.34	0	7.88e-175	0		Fbln2	3.2e-220	1.3543	0.873	0.204	4.99e-216	0	1.52564	0.818	0.128	0	3.2e-220	0		Fbln2	3.2e-220	1.3543	0.873	0.204	4.99e-216	0	1.52564	0.818	0.128	0	3.2e-220	0		Trp53i11	1.62e-74	1.01233	0.581	0.172	2.52e-70	2e-89	1.0359
Ly6c1	6.75e-171	0.939557	0.995	0.452	1.05e-166	0	1.15033	0.983	0.361	0	6.75e-171	0		Jag1	4.1e-217	1.47484	0.793	0.175	6.39e-213	0	1.51974	0.741	0.128	0	4.1e-217	0		Jag1	4.1e-217	1.47484	0.793	0.175	6.39e-213	0	1.51974	0.741	0.128	0	4.1e-217	0		Srgn	2.41e-71	0.95406	0.902	0.412	3.76e-67	1.94e-88	1.09001
Nkx2-3	2.66e-169	0.954559	0.932	0.364	4.15e-165	0	1.25957	0.935	0.318	0	2.66e-169	0		Sox17	3.77e-216	1.6087	0.98	0.324	5.88e-212	0	1.74433	0.915	0.223	0	3.77e-216	0		Sox17	3.77e-216	1.6087	0.98	0.324	5.88e-212	0	1.74433	0.915	0.223	0	3.77e-216	0		Esam	3.5e-70	0.828183	0.992	0.478	5.46e-66	2.44e-87	0.998402
Sulf1	1.61e-159	0.756309	0.373	0.059	2.51e-155	0	1.15205	0.496	0.067	0	1.61e-159	0		Efhd1	2.01e-206	0.735607	0.352	0.025	3.13e-202	0	0.802847	0.316	0.014	0	2.01e-206	0		Efhd1	2.01e-206	0.735607	0.352	0.025	3.13e-202	0	0.802847	0.316	0.014	0	2.01e-206	0		Cysltr1	8.88e-60	0.814035	0.5	0.137	1.38e-55	1.81e-84	0.906968
Mgp	6.77e-144	2.80625	0.293	0.04	1.06e-139	0	2.7146	0.346	0.033	0	6.77e-144	0		Scara3	3.6e-203	0.504695	0.236	0.009	5.61e-199	0	0.662569	0.233	0.005	0	3.6e-203	0		Scara3	3.6e-203	0.504695	0.236	0.009	5.61e-199	0	0.662569	0.233	0.005	0	3.6e-203	0		Hspg2	3.84e-84	1.07699	0.915	0.493	5.98e-80	1.44e-75	1.05768
Atp2a3	9.69e-114	0.54073	0.258	0.038	1.51e-109	0	0.889311	0.32	0.03	0	9.69e-114	0		Tmem178	6.09e-162	0.293389	0.13	0.002	9.5e-158	0	0.484027	0.154	0.002	0	6.09e-162	0		Tmem178	6.09e-162	0.293389	0.13	0.002	9.5e-158	0	0.484027	0.154	0.002	0	6.09e-162	0		Uchl1	3.73e-75	0.691151	0.297	0.042	5.81e-71	7.82e-84	0.818455
Eln	3.28e-102	1.08367	0.675	0.309	5.11e-98	0	1.82995	0.76	0.172	0	3.28e-102	0		Emp3	9.49e-151	1.16977	0.594	0.122	1.48e-146	0	1.24849	0.484	0.053	0	9.49e-151	0		Emp3	9.49e-151	1.16977	0.594	0.122	1.48e-146	0	1.24849	0.484	0.053	0	9.49e-151	0		Adgrl4	2.05e-82	1.06827	0.902	0.505	3.2e-78	1.47e-62	0.962869
Prom1	1.03e-202	0.53507	0.286	0.022	1.61e-198	1.02e-300	0.753365	0.303	0.028	1.59e-296	1.03e-202	2.04e-300		Mgp	8e-108	1.11618	0.329	0.046	1.25e-103	0	1.92844	0.437	0.037	0	8e-108	0		Mgp	8e-108	1.11618	0.329	0.046	1.25e-103	0	1.92844	0.437	0.037	0	8e-108	0		Rflnb	3.81e-82	1.10044	0.817	0.335	5.94e-78	3.17e-68	1.06355
Vwf	3.54e-166	0.791594	0.644	0.16	5.52e-162	1.34e-290	1.02957	0.606	0.13	2.09e-286	3.54e-166	2.68e-290		Nog	4.05e-246	0.606969	0.159	0	6.32e-242	3.77e-302	0.52438	0.109	0	5.88e-298	4.05e-246	7.54e-302		Nog	4.05e-246	0.606969	0.159	0	6.32e-242	3.77e-302	0.52438	0.109	0	5.88e-298	4.05e-246	7.54e-302		Ptgs1	3.78e-38	0.59735	0.366	0.106	5.9e-34	2.53e-80	1.05372
Tspan7	1.62e-237	0.934687	0.667	0.138	2.53e-233	1.01e-282	0.909176	0.447	0.072	1.57e-278	1.62e-237	2.02e-282		Crip1	9.36e-176	1.70896	0.96	0.456	1.46e-171	2.18e-301	1.89267	0.897	0.273	3.4e-297	9.36e-176	4.36e-301		Crip1	9.36e-176	1.70896	0.96	0.456	1.46e-171	2.18e-301	1.89267	0.897	0.273	3.4e-297	9.36e-176	4.36e-301		Ptpru	3.95e-57	0.644701	0.313	0.059	6.15e-53	5.74e-80	0.820859
Sox17	1.41e-193	0.906532	0.913	0.309	2.2e-189	4.84e-282	1.02337	0.763	0.215	7.54e-278	1.41e-193	9.68e-282		Moxd1	8.32e-260	0.480772	0.196	0.002	1.3e-255	6.29e-297	0.395785	0.126	0.001	9.81e-293	8.32e-260	1.26e-296		Moxd1	8.32e-260	0.480772	0.196	0.002	1.3e-255	6.29e-297	0.395785	0.126	0.001	9.81e-293	8.32e-260	1.26e-296		Sparcl1	8.29e-69	0.903212	0.898	0.371	1.29e-64	1.31e-79	0.920641
Id1	2.88e-177	1.11954	0.953	0.481	4.49e-173	7.64e-271	1.23574	0.874	0.343	1.19e-266	2.88e-177	1.53e-270		Cdk19	1.62e-218	1.17201	0.686	0.121	2.53e-214	1.46e-296	1.22836	0.581	0.085	2.28e-292	1.62e-218	2.92e-296		Cdk19	1.62e-218	1.17201	0.686	0.121	2.53e-214	1.46e-296	1.22836	0.581	0.085	2.28e-292	1.62e-218	2.92e-296		Tcim	7.53e-69	0.837773	0.923	0.393	1.17e-64	1.4e-79	0.929784
Lifr	1.12e-81	0.692425	0.742	0.355	1.74e-77	2.82e-264	1.13324	0.823	0.284	4.4e-260	1.12e-81	5.64e-264		Jam2	1.84e-139	1.07808	0.833	0.278	2.88e-135	5.09e-289	1.36278	0.698	0.132	7.94e-285	1.84e-139	1.02e-288		Jam2	1.84e-139	1.07808	0.833	0.278	2.88e-135	5.09e-289	1.36278	0.698	0.132	7.94e-285	1.84e-139	1.02e-288		Mcam	1.8e-79	0.998446	0.72	0.243	2.81e-75	7.21e-65	0.936695
Tox2	3.78e-107	0.518164	0.37	0.081	5.89e-103	7.65e-246	0.785662	0.38	0.058	1.19e-241	3.78e-107	1.53e-245		Edn1	1.07e-151	1.40661	0.634	0.129	1.67e-147	9.54e-289	1.77704	0.632	0.103	1.49e-284	1.07e-151	1.91e-288		Edn1	1.07e-151	1.40661	0.634	0.129	1.67e-147	9.54e-289	1.77704	0.632	0.103	1.49e-284	1.07e-151	1.91e-288		Rapgef4	5.95e-77	0.859462	0.496	0.115	9.28e-73	4.89e-50	0.653054
Gja4	1.04e-241	1.35824	0.883	0.314	1.63e-237	1.97e-157	0.906839	0.506	0.154	3.07e-153	1.97e-157	2.08e-241		Eps8l2	2.32e-246	0.94346	0.539	0.055	3.62e-242	5.89e-279	0.768543	0.334	0.025	9.18e-275	2.32e-246	1.18e-278		Eps8l2	2.32e-246	0.94346	0.539	0.055	3.62e-242	5.89e-279	0.768543	0.334	0.025	9.18e-275	2.32e-246	1.18e-278		Nkx2-3	2.76e-70	0.907184	0.923	0.389	4.3e-66	2.78e-76	0.863488
Eps8l2	9.75e-206	0.685144	0.405	0.051	1.52e-201	2.77e-241	0.623822	0.249	0.023	4.32e-237	9.75e-206	5.54e-241		Azin1	8.45e-183	1.55331	0.876	0.297	1.32e-178	3.52e-277	1.679	0.814	0.217	5.48e-273	8.45e-183	7.03e-277		Azin1	8.45e-183	1.55331	0.876	0.297	1.32e-178	3.52e-277	1.679	0.814	0.217	5.48e-273	8.45e-183	7.03e-277		Ehd4	9.87e-76	1.00304	0.951	0.495	1.54e-71	2.7e-16	0.500721
Coro2a	2.01e-179	0.575834	0.333	0.038	3.13e-175	3.61e-224	0.74527	0.333	0.048	5.63e-220	2.01e-179	7.22e-224		Msx1	1.08e-135	0.92867	0.553	0.109	1.69e-131	4.82e-269	1.00728	0.433	0.048	7.52e-265	1.08e-135	9.64e-269		Msx1	1.08e-135	0.92867	0.553	0.109	1.69e-131	4.82e-269	1.00728	0.433	0.048	7.52e-265	1.08e-135	9.64e-269		Adgrl2	6.87e-72	0.918728	0.687	0.249	1.07e-67	2.49e-17	0.556823
Jag1	1.47e-191	0.98573	0.656	0.166	2.29e-187	1.66e-223	0.969625	0.53	0.126	2.59e-219	1.47e-191	3.32e-223		Tmem100	1.2e-134	1.0205	0.421	0.064	1.87e-130	1.72e-266	1.0603	0.332	0.027	2.67e-262	1.2e-134	3.43e-266		Tmem100	1.2e-134	1.0205	0.421	0.064	1.87e-130	1.72e-266	1.0603	0.332	0.027	2.67e-262	1.2e-134	3.43e-266		Cd34	4.21e-70	0.880728	0.894	0.376	6.56e-66	8.06e-57	0.897575
Klf2	1.16e-122	0.681549	1	0.917	1.81e-118	3e-223	0.855178	0.998	0.853	4.68e-219	1.16e-122	6e-223		Jag2	1.67e-203	1.10539	0.671	0.12	2.6e-199	4.17e-263	1.21728	0.585	0.097	6.5e-259	1.67e-203	8.34e-263		Jag2	1.67e-203	1.10539	0.671	0.12	2.6e-199	4.17e-263	1.21728	0.585	0.097	6.5e-259	1.67e-203	8.34e-263		Ly6c1	2.33e-51	0.700047	0.984	0.476	3.64e-47	5.61e-70	0.778696
Rasa4	5.76e-155	0.898149	0.846	0.326	8.98e-151	7.27e-223	0.994945	0.694	0.215	1.13e-218	5.76e-155	1.45e-222		Plek2	3.95e-199	0.477039	0.213	0.007	6.16e-195	5.37e-255	0.453552	0.156	0.004	8.37e-251	3.95e-199	1.07e-254		Plek2	3.95e-199	0.477039	0.213	0.007	6.16e-195	5.37e-255	0.453552	0.156	0.004	8.37e-251	3.95e-199	1.07e-254		Cdkn2b	1.94e-69	0.433851	0.142	0.01	3.03e-65	2.61e-46	0.311186
Plvap	3.13e-104	0.699256	0.986	0.471	4.88e-100	1.73e-221	0.882169	0.957	0.366	2.69e-217	3.13e-104	3.45e-221		Syt11	4.17e-229	0.911638	0.435	0.037	6.51e-225	5.38e-254	0.8292	0.298	0.022	8.39e-250	4.17e-229	1.08e-253		Syt11	4.17e-229	0.911638	0.435	0.037	6.51e-225	5.38e-254	0.8292	0.298	0.022	8.39e-250	4.17e-229	1.08e-253		Cxcr4	5.66e-69	0.510051	0.195	0.019	8.83e-65	1.91e-48	0.338615
Heg1	4.82e-190	1.04948	0.866	0.352	7.52e-186	3.42e-221	1.03344	0.679	0.223	5.33e-217	4.82e-190	6.84e-221		Pcsk5	1.92e-252	0.892833	0.487	0.042	3e-248	9.3e-215	0.725748	0.277	0.023	1.45e-210	9.3e-215	3.84e-252		Pcsk5	1.92e-252	0.892833	0.487	0.042	3e-248	9.3e-215	0.725748	0.277	0.023	1.45e-210	9.3e-215	3.84e-252		Anxa3	5.69e-68	0.879026	0.825	0.371	8.88e-64	1.95e-61	0.848485
Esam	2.15e-120	0.7113	0.967	0.456	3.36e-116	1.24e-202	0.831668	0.904	0.373	1.93e-198	2.15e-120	2.48e-202		Cd59a	2.31e-125	0.758921	0.441	0.075	3.6e-121	2.58e-251	0.911603	0.403	0.045	4.03e-247	2.31e-125	5.16e-251		Cd59a	2.31e-125	0.758921	0.441	0.075	3.6e-121	2.58e-251	0.911603	0.403	0.045	4.03e-247	2.31e-125	5.16e-251		Thbs1	1.34e-67	1.09339	0.931	0.6	2.08e-63	3.42e-50	0.865489
Ptprb	1.58e-162	0.813524	0.995	0.802	2.47e-158	4.82e-202	0.828403	0.963	0.679	7.52e-198	1.58e-162	9.64e-202		Id1	1.3e-160	1.49967	0.991	0.493	2.02e-156	2.9e-249	1.54137	0.949	0.353	4.52e-245	1.3e-160	5.8e-249		Id1	1.3e-160	1.49967	0.991	0.493	2.02e-156	2.9e-249	1.54137	0.949	0.353	4.52e-245	1.3e-160	5.8e-249		Mcf2l	3.11e-47	0.68124	0.561	0.192	4.86e-43	4.48e-66	0.940911
Acvrl1	1.57e-101	0.657134	0.855	0.47	2.44e-97	7.16e-202	0.891508	0.822	0.367	1.12e-197	1.57e-101	1.43e-201		Lurap1	4.68e-218	0.456716	0.202	0.004	7.3e-214	2.87e-240	0.413023	0.134	0.003	4.47e-236	4.68e-218	5.73e-240		Lurap1	4.68e-218	0.456716	0.202	0.004	7.3e-214	2.87e-240	0.413023	0.134	0.003	4.47e-236	4.68e-218	5.73e-240		Itga6	1.79e-65	0.912598	0.825	0.401	2.8e-61	1.42e-42	0.808511
Crip1	4.27e-141	0.964625	0.878	0.446	6.65e-137	1.08e-200	1.03834	0.714	0.269	1.68e-196	4.27e-141	2.16e-200		Ly6a	1.32e-108	0.94156	0.994	0.46	2.06e-104	1.84e-237	1.36642	0.98	0.355	2.87e-233	1.32e-108	3.68e-237		Ly6a	1.32e-108	0.94156	0.994	0.46	2.06e-104	1.84e-237	1.36642	0.98	0.355	2.87e-233	1.32e-108	3.68e-237		Exoc3l2	1.04e-64	0.816218	0.634	0.205	1.62e-60	4.81e-64	0.892209
Id3	1.53e-139	0.88768	0.984	0.694	2.38e-135	9.51e-196	0.965827	0.94	0.576	1.48e-191	1.53e-139	1.9e-195		Nr4a1	2.04e-118	1.16537	0.919	0.419	3.19e-114	3.57e-233	1.41978	0.895	0.296	5.57e-229	2.04e-118	7.14e-233		Nr4a1	2.04e-118	1.16537	0.919	0.419	3.19e-114	3.57e-233	1.41978	0.895	0.296	5.57e-229	2.04e-118	7.14e-233		Cd93	1.28e-51	0.796745	0.854	0.456	1.99e-47	1.44e-64	0.947912
Tmem252	1.25e-74	0.638683	0.581	0.226	1.94e-70	3.06e-194	0.96918	0.744	0.264	4.77e-190	1.25e-74	6.11e-194		Net1	1.95e-228	0.934571	0.386	0.028	3.04e-224	7.83e-163	0.689909	0.241	0.024	1.22e-158	7.83e-163	3.9e-228		Net1	1.95e-228	0.934571	0.386	0.028	3.04e-224	7.83e-163	0.689909	0.241	0.024	1.22e-158	7.83e-163	3.9e-228		Thrsp	1.75e-47	0.751932	0.707	0.308	2.73e-43	3.98e-64	0.942382
Ptprj	1.05e-100	0.397713	0.183	0.02	1.63e-96	3.88e-192	0.532555	0.177	0.014	6.05e-188	1.05e-100	7.76e-192		Htra1	5.21e-147	0.642211	0.337	0.034	8.13e-143	4.83e-223	0.802976	0.33	0.032	7.53e-219	5.21e-147	9.65e-223		Htra1	5.21e-147	0.642211	0.337	0.034	8.13e-143	4.83e-223	0.802976	0.33	0.032	7.53e-219	5.21e-147	9.65e-223		Abcg1	8.1e-63	0.645674	0.415	0.095	1.26e-58	1e-20	0.470893
Stom	7.06e-146	0.762077	0.613	0.174	1.1e-141	2.26e-188	0.81924	0.46	0.11	3.53e-184	7.06e-146	4.52e-188		Trpv4	2.93e-143	0.654034	0.337	0.037	4.57e-139	9.55e-223	0.715745	0.291	0.025	1.49e-218	2.93e-143	1.91e-222		Trpv4	2.93e-143	0.654034	0.337	0.037	4.57e-139	9.55e-223	0.715745	0.291	0.025	1.49e-218	2.93e-143	1.91e-222		F2rl3	2.72e-62	0.476596	0.252	0.036	4.23e-58	9.5e-29	0.347042
Sparcl1	2.59e-116	0.642218	0.883	0.348	4.03e-112	1.67e-187	0.787989	0.762	0.259	2.61e-183	2.59e-116	3.34e-187		Amd1	3.81e-177	1.05334	0.516	0.077	5.94e-173	1.61e-221	0.97727	0.423	0.057	2.51e-217	3.81e-177	3.23e-221		Amd1	3.81e-177	1.05334	0.516	0.077	5.94e-173	1.61e-221	0.97727	0.423	0.057	2.51e-217	3.81e-177	3.23e-221		Ivns1abp	2.97e-62	0.96004	0.76	0.348	4.64e-58	1.34e-26	0.689388
Flt1	6.66e-108	0.60505	0.972	0.437	1.04e-103	9.78e-186	0.657638	0.896	0.333	1.53e-181	6.66e-108	1.96e-185		Atp2a3	6.23e-95	0.558452	0.297	0.043	9.72e-91	2.57e-220	0.76699	0.346	0.036	4.01e-216	6.23e-95	5.15e-220		Atp2a3	6.23e-95	0.558452	0.297	0.043	9.72e-91	2.57e-220	0.76699	0.346	0.036	4.01e-216	6.23e-95	5.15e-220		Plscr2	5.98e-44	0.657942	0.598	0.229	9.32e-40	2.43e-61	0.93588
Gadd45g	2.77e-131	0.851895	0.946	0.495	4.32e-127	1.02e-185	0.848986	0.906	0.445	1.59e-181	2.77e-131	2.04e-185		Atp2b2	2.99e-211	0.456788	0.202	0.005	4.66e-207	2.94e-220	0.40684	0.128	0.003	4.59e-216	2.99e-211	5.89e-220		Atp2b2	2.99e-211	0.456788	0.202	0.005	4.66e-207	2.94e-220	0.40684	0.128	0.003	4.59e-216	2.99e-211	5.89e-220		Kdr	8.35e-61	0.803854	0.984	0.885	1.3e-56	6.04e-25	0.541487
Srgn	3.24e-108	0.625483	0.894	0.39	5.05e-104	2.36e-180	0.749789	0.772	0.281	3.68e-176	3.24e-108	4.72e-180		Zeb2	6.02e-172	0.502322	0.236	0.012	9.39e-168	1.14e-216	0.501296	0.172	0.007	1.77e-212	6.02e-172	2.27e-216		Zeb2	6.02e-172	0.502322	0.236	0.012	9.39e-168	1.14e-216	0.501296	0.172	0.007	1.77e-212	6.02e-172	2.27e-216		Fabp4	2.29e-43	0.635784	0.984	0.868	3.57e-39	1.19e-60	0.838022
Gcnt2	1.4e-123	0.66449	0.501	0.129	2.18e-119	7.27e-180	0.712498	0.34	0.062	1.13e-175	1.4e-123	1.45e-179		P2ry2	1.32e-209	0.576159	0.294	0.015	2.06e-205	2.72e-195	0.527659	0.182	0.01	4.25e-191	2.72e-195	2.65e-209		P2ry2	1.32e-209	0.576159	0.294	0.015	2.06e-205	2.72e-195	0.527659	0.182	0.01	4.25e-191	2.72e-195	2.65e-209		Lamb1	2.28e-60	0.871086	0.748	0.333	3.56e-56	1.89e-17	0.579293
Smad6	5.13e-139	0.56084	0.33	0.05	7.99e-135	1.63e-179	0.567244	0.231	0.028	2.53e-175	5.13e-139	3.25e-179		Id3	1.9e-138	1.19955	0.997	0.702	2.96e-134	6.55e-196	1.24299	0.976	0.583	1.02e-191	1.9e-138	1.31e-195		Id3	1.9e-138	1.19955	0.997	0.702	2.96e-134	6.55e-196	1.24299	0.976	0.583	1.02e-191	1.9e-138	1.31e-195		Igfbp3	2.24e-12	0.402851	0.748	0.562	3.48e-08	7.79e-59	1.03366
Adam15	6.44e-115	0.752807	0.757	0.323	1e-110	1.08e-178	0.852701	0.623	0.208	1.69e-174	6.44e-115	2.16e-178		Vegfc	4.41e-165	0.975445	0.599	0.106	6.88e-161	7.63e-195	0.782135	0.304	0.032	1.19e-190	4.41e-165	1.53e-194		Vegfc	4.41e-165	0.975445	0.599	0.106	6.88e-161	7.63e-195	0.782135	0.304	0.032	1.19e-190	4.41e-165	1.53e-194		Vamp5	1.66e-58	0.853047	0.829	0.446	2.59e-54	2.31e-53	0.900967
Npnt	7.37e-175	0.435048	0.19	0.009	1.15e-170	4.64e-160	0.389547	0.133	0.009	7.24e-156	4.64e-160	1.47e-174		Npnt	1.02e-57	0.340086	0.147	0.017	1.59e-53	1.53e-188	0.614157	0.18	0.01	2.38e-184	1.02e-57	3.06e-188		Npnt	1.02e-57	0.340086	0.147	0.017	1.59e-53	1.53e-188	0.614157	0.18	0.01	2.38e-184	1.02e-57	3.06e-188		Pcdh17	9.59e-58	0.903791	0.744	0.305	1.49e-53	6.41e-10	0.379828
Lrrc8c	6.06e-89	0.590818	0.759	0.327	9.45e-85	1.29e-168	0.773723	0.733	0.27	2.02e-164	6.06e-89	2.58e-168		Glul	3.86e-186	1.52717	0.96	0.364	6.02e-182	6.71e-172	1.22875	0.899	0.446	1.05e-167	6.71e-172	7.72e-186		Glul	3.86e-186	1.52717	0.96	0.364	6.02e-182	6.71e-172	1.22875	0.899	0.446	1.05e-167	6.71e-172	7.72e-186		Lpcat1	1.12e-57	0.85803	0.553	0.188	1.75e-53	4.24e-38	0.817137
Nrarp	1.77e-166	0.855223	0.571	0.133	2.76e-162	2.89e-143	0.658008	0.331	0.072	4.51e-139	2.89e-143	3.53e-166		Kcnn4	3.14e-124	0.421605	0.202	0.013	4.89e-120	9.85e-186	0.423908	0.154	0.007	1.54e-181	3.14e-124	1.97e-185		Kcnn4	3.14e-124	0.421605	0.202	0.013	4.89e-120	9.85e-186	0.423908	0.154	0.007	1.54e-181	3.14e-124	1.97e-185		Emcn	1.89e-56	0.715231	0.976	0.894	2.94e-52	1.23e-20	0.364623
Igf2	5.33e-99	0.532295	0.202	0.026	8.31e-95	5.58e-165	0.559622	0.175	0.017	8.7e-161	5.33e-99	1.12e-164		Fut8	1.25e-185	1.06832	0.646	0.122	1.95e-181	3.18e-129	0.757967	0.324	0.055	4.96e-125	3.18e-129	2.5e-185		Fut8	1.25e-185	1.06832	0.646	0.122	1.95e-181	3.18e-129	0.757967	0.324	0.055	4.96e-125	3.18e-129	2.5e-185		Slc1a1	1.43e-48	0.382074	0.138	0.014	2.24e-44	5.37e-56	0.45456
Ptprr	1.04e-133	0.716865	0.777	0.277	1.63e-129	5.65e-161	0.800481	0.659	0.231	8.8e-157	1.04e-133	1.13e-160		Gcnt1	5.34e-178	0.593752	0.28	0.018	8.33e-174	4.26e-184	0.42943	0.142	0.006	6.64e-180	5.34e-178	8.52e-184		Gcnt1	5.34e-178	0.593752	0.28	0.018	8.33e-174	4.26e-184	0.42943	0.142	0.006	6.64e-180	5.34e-178	8.52e-184		St8sia4	1.08e-54	0.768043	0.516	0.156	1.68e-50	2.06e-26	0.575242
Tm4sf1	1.25e-157	0.843851	0.993	0.826	1.94e-153	1.53e-130	0.691959	0.919	0.622	2.39e-126	1.53e-130	2.49e-157		Epas1	1.33e-105	0.909702	0.957	0.531	2.08e-101	4.24e-183	1.15342	0.929	0.432	6.62e-179	1.33e-105	8.49e-183		Epas1	1.33e-105	0.909702	0.957	0.531	2.08e-101	4.24e-183	1.15342	0.929	0.432	6.62e-179	1.33e-105	8.49e-183		Calm1	2.44e-34	0.409208	0.988	0.969	3.8e-30	9.51e-54	0.662621
Lox	3.91e-134	0.278783	0.134	0.005	6.1e-130	2.22e-154	0.353627	0.107	0.005	3.46e-150	3.91e-134	4.43e-154		Pdlim2	4.18e-94	0.434849	0.216	0.022	6.52e-90	3.55e-181	0.547348	0.204	0.014	5.53e-177	4.18e-94	7.09e-181		Pdlim2	4.18e-94	0.434849	0.216	0.022	6.52e-90	3.55e-181	0.547348	0.204	0.014	5.53e-177	4.18e-94	7.09e-181		Tsc22d1	3.92e-45	0.715003	0.976	0.855	6.11e-41	3.05e-53	0.77213
Tsc22d1	4.03e-128	0.713201	0.986	0.848	6.28e-124	2.25e-154	0.725866	0.983	0.811	3.51e-150	4.03e-128	4.5e-154		Smad6	1.19e-101	0.668269	0.354	0.057	1.85e-97	2.39e-180	0.711708	0.287	0.031	3.72e-176	1.19e-101	4.78e-180		Smad6	1.19e-101	0.668269	0.354	0.057	1.85e-97	2.39e-180	0.711708	0.287	0.031	3.72e-176	1.19e-101	4.78e-180		Ly6a	3.12e-36	0.518017	0.943	0.469	4.86e-32	4.62e-53	0.64539
AU015791	1.61e-127	0.404213	0.155	0.009	2.5e-123	1.13e-153	0.441442	0.14	0.011	1.76e-149	1.61e-127	2.26e-153		Gadd45g	4.52e-138	1.31429	0.988	0.506	7.04e-134	1.13e-176	1.31927	0.947	0.455	1.77e-172	4.52e-138	2.27e-176		Gadd45g	4.52e-138	1.31429	0.988	0.506	7.04e-134	1.13e-176	1.31927	0.947	0.455	1.77e-172	4.52e-138	2.27e-176		Esm1	3.48e-52	1.16458	0.573	0.198	5.42e-48	4.37e-29	0.835287
Emp3	6.37e-121	0.658486	0.469	0.117	9.93e-117	1.24e-153	0.655475	0.297	0.055	1.94e-149	6.37e-121	2.48e-153		Fads3	4.5e-175	0.622663	0.297	0.021	7.02e-171	6.46e-175	0.542153	0.176	0.011	1.01e-170	6.46e-175	9e-175		Fads3	4.5e-175	0.622663	0.297	0.021	7.02e-171	6.46e-175	0.542153	0.176	0.011	1.01e-170	6.46e-175	9e-175		Prdm1	2.32e-51	0.76063	0.549	0.175	3.62e-47	5.05e-17	0.436627
Sat1	2.27e-136	0.970466	0.93	0.597	3.54e-132	3.67e-153	0.943909	0.869	0.538	5.73e-149	2.27e-136	7.34e-153		Fxyd5	9.34e-126	1.10695	0.934	0.53	1.46e-121	4.43e-174	1.20602	0.86	0.385	6.91e-170	9.34e-126	8.86e-174		Fxyd5	9.34e-126	1.10695	0.934	0.53	1.46e-121	4.43e-174	1.20602	0.86	0.385	6.91e-170	9.34e-126	8.86e-174		Egfl7	2.59e-51	0.575572	0.996	0.954	4.04e-47	1.23e-37	0.580976
Smad7	1.53e-112	0.739325	0.705	0.274	2.39e-108	2.74e-152	0.780298	0.52	0.162	4.27e-148	1.53e-112	5.48e-152		Pip5k1b	1.25e-112	0.271557	0.127	0.004	1.94e-108	5.27e-174	0.375984	0.123	0.004	8.22e-170	1.25e-112	1.05e-173		Pip5k1b	1.25e-112	0.271557	0.127	0.004	1.94e-108	5.27e-174	0.375984	0.123	0.004	8.22e-170	1.25e-112	1.05e-173		Plpp1	5.93e-51	0.875042	0.87	0.595	9.24e-47	3.57e-24	0.721081
Pcx	1.04e-151	0.413663	0.225	0.019	1.62e-147	1.99e-129	0.344856	0.121	0.01	3.11e-125	1.99e-129	2.08e-151		Eln	2.8e-45	0.624381	0.628	0.322	4.37e-41	8.1e-173	1.22415	0.672	0.19	1.26e-168	2.8e-45	1.62e-172		Eln	2.8e-45	0.624381	0.628	0.322	4.37e-41	8.1e-173	1.22415	0.672	0.19	1.26e-168	2.8e-45	1.62e-172		Clec14a	6.47e-40	0.656077	0.768	0.372	1.01e-35	9.67e-51	0.867187
Ablim1	1.06e-134	0.731018	0.791	0.286	1.65e-130	1.34e-151	0.731272	0.699	0.264	2.09e-147	1.06e-134	2.69e-151		Pdgfb	1.23e-166	1.31489	0.899	0.308	1.93e-162	1.79e-171	1.13646	0.644	0.168	2.79e-167	1.23e-166	3.58e-171		Pdgfb	1.23e-166	1.31489	0.899	0.308	1.93e-162	1.79e-171	1.13646	0.644	0.168	2.79e-167	1.23e-166	3.58e-171		Nostrin	2.57e-50	0.614702	0.439	0.121	4.01e-46	5.77e-34	0.620944
Art3	7.23e-145	0.389542	0.164	0.009	1.13e-140	2.13e-151	0.38079	0.119	0.007	3.33e-147	7.23e-145	4.27e-151		Sox11	1.04e-169	0.701431	0.187	0.006	1.63e-165	1.92e-140	0.442885	0.105	0.004	2.99e-136	1.92e-140	2.09e-169		Sox11	1.04e-169	0.701431	0.187	0.006	1.63e-165	1.92e-140	0.442885	0.105	0.004	2.99e-136	1.92e-140	2.09e-169		Bdkrb2	2.88e-49	0.694333	0.382	0.098	4.49e-45	6.35e-23	0.572971
Mecom	1.07e-150	0.786946	0.588	0.154	1.68e-146	2.9e-132	0.634515	0.367	0.092	4.52e-128	2.9e-132	2.15e-150		Ly6c1	2.19e-61	0.622576	0.994	0.468	3.42e-57	2.7e-167	1.01204	0.972	0.377	4.21e-163	2.19e-61	5.4e-167		Ly6c1	2.19e-61	0.622576	0.994	0.468	3.42e-57	2.7e-167	1.01204	0.972	0.377	4.21e-163	2.19e-61	5.4e-167		AU021092	5.28e-49	0.711673	0.467	0.144	8.23e-45	1.26e-39	0.601676
Sncg	2.36e-98	0.638686	0.442	0.126	3.67e-94	1.82e-150	0.677754	0.314	0.063	2.84e-146	2.36e-98	3.64e-150		Tnfaip8	4.18e-09	0.290493	0.36	0.232	6.51e-05	3.16e-166	0.983032	0.496	0.105	4.92e-162	4.18e-09	6.32e-166		Tnfaip8	4.18e-09	0.290493	0.36	0.232	6.51e-05	3.16e-166	0.983032	0.496	0.105	4.92e-162	4.18e-09	6.32e-166		Ctla2a	6.09e-49	0.899825	0.858	0.577	9.5e-45	2.66e-30	0.795235
Entpd1	7.08e-148	0.812339	0.696	0.219	1.1e-143	5.37e-150	0.767092	0.535	0.166	8.37e-146	7.08e-148	1.07e-149		Bcam	4.58e-84	0.797056	0.735	0.283	7.14e-80	1.28e-165	1.03257	0.636	0.169	2e-161	4.58e-84	2.57e-165		Bcam	4.58e-84	0.797056	0.735	0.283	7.14e-80	1.28e-165	1.03257	0.636	0.169	2e-161	4.58e-84	2.57e-165		Nes	1.46e-48	0.768406	0.476	0.144	2.28e-44	9.17e-33	0.487459
St6galnac2	1.99e-149	0.699758	0.574	0.145	3.1e-145	1.28e-149	0.686168	0.362	0.082	1.99e-145	1.99e-149	2.55e-149		Igf2	1.01e-155	0.600149	0.308	0.026	1.57e-151	4.24e-165	0.599805	0.221	0.019	6.61e-161	1.01e-155	8.48e-165		Igf2	1.01e-155	0.600149	0.308	0.026	1.57e-151	4.24e-165	0.599805	0.221	0.019	6.61e-161	1.01e-155	8.48e-165		Kctd12b	1.84e-48	0.771875	0.65	0.253	2.87e-44	2.68e-20	0.499591
Hey1	7.13e-135	0.8826	0.707	0.259	1.11e-130	3.44e-148	0.838333	0.456	0.131	5.36e-144	7.13e-135	6.88e-148		Ntn4	1.15e-164	0.566304	0.282	0.02	1.79e-160	2.56e-154	0.62879	0.227	0.022	3.99e-150	2.56e-154	2.3e-164		Ntn4	1.15e-164	0.566304	0.282	0.02	1.79e-160	2.56e-154	0.62879	0.227	0.022	3.99e-150	2.56e-154	2.3e-164		Ptprr	3.83e-33	0.612631	0.65	0.303	5.97e-29	7.66e-47	0.817797
Iqgap1	9.24e-107	0.654204	0.923	0.619	1.44e-102	1.63e-145	0.774869	0.82	0.445	2.55e-141	9.24e-107	3.27e-145		Palld	8.42e-65	0.435706	0.193	0.026	1.31e-60	9.41e-163	0.614711	0.196	0.015	1.47e-158	8.42e-65	1.88e-162		Palld	8.42e-65	0.435706	0.193	0.026	1.31e-60	9.41e-163	0.614711	0.196	0.015	1.47e-158	8.42e-65	1.88e-162		Dlc1	1.25e-46	0.753272	0.858	0.522	1.95e-42	8.44e-31	0.738734
Itgb4	7.66e-145	0.693733	0.471	0.102	1.19e-140	4e-144	0.605464	0.279	0.051	6.24e-140	4e-144	1.53e-144		Nr4a2	4.26e-133	1.1419	0.686	0.184	6.64e-129	1.73e-160	1.16063	0.579	0.148	2.7e-156	4.26e-133	3.46e-160		Nr4a2	4.26e-133	1.1419	0.686	0.184	6.64e-129	1.73e-160	1.16063	0.579	0.148	2.7e-156	4.26e-133	3.46e-160		Gm13889	5.18e-46	0.901925	0.455	0.138	8.07e-42	4.07e-20	0.470105
Swap70	6.25e-100	0.670577	0.738	0.328	9.74e-96	1.27e-144	0.770467	0.578	0.204	1.99e-140	6.25e-100	2.55e-144		Gata2	1.18e-108	0.937643	0.735	0.258	1.84e-104	4.03e-160	1.00251	0.615	0.165	6.28e-156	1.18e-108	8.05e-160		Gata2	1.18e-108	0.937643	0.735	0.258	1.84e-104	4.03e-160	1.00251	0.615	0.165	6.28e-156	1.18e-108	8.05e-160		Cd81	8.47e-45	0.6219	0.976	0.777	1.32e-40	3.12e-32	0.620394
Lama3	4.3e-115	0.531248	0.384	0.081	6.7e-111	2.42e-144	0.596921	0.288	0.054	3.77e-140	4.3e-115	4.84e-144		Ebf1	5.46e-120	1.15153	0.963	0.631	8.52e-116	1.68e-159	1.21209	0.842	0.375	2.63e-155	5.46e-120	3.37e-159		Ebf1	5.46e-120	1.15153	0.963	0.631	8.52e-116	1.68e-159	1.21209	0.842	0.375	2.63e-155	5.46e-120	3.37e-159		Lims2	2.02e-44	0.729197	0.667	0.29	3.16e-40	9.67e-41	0.811144
Ybx1	6.71e-134	0.697332	0.988	0.915	1.05e-129	3.91e-144	0.712275	0.958	0.809	6.1e-140	6.71e-134	7.83e-144		Slc12a8	1.29e-139	0.352805	0.173	0.007	2.01e-135	1.59e-158	0.368521	0.123	0.005	2.48e-154	1.29e-139	3.18e-158		Slc12a8	1.29e-139	0.352805	0.173	0.007	2.01e-135	1.59e-158	0.368521	0.123	0.005	2.48e-154	1.29e-139	3.18e-158		Itga1	2.34e-44	0.67692	0.935	0.737	3.65e-40	9.7e-31	0.60781
Azin1	1.43e-143	0.86743	0.743	0.289	2.23e-139	3.12e-134	0.789366	0.577	0.217	4.86e-130	3.12e-134	2.86e-143		Slc22a4	2.67e-155	0.491041	0.228	0.013	4.16e-151	7.38e-101	0.41444	0.15	0.015	1.15e-96	7.38e-101	5.34e-155		Slc22a4	2.67e-155	0.491041	0.228	0.013	4.16e-151	7.38e-101	0.41444	0.15	0.015	1.15e-96	7.38e-101	5.34e-155		Rhbdl2	3.95e-44	0.531165	0.28	0.059	6.16e-40	1.42e-32	0.468712
Mast4	2.04e-143	0.832656	0.939	0.5	3.18e-139	3.05e-139	0.767747	0.771	0.384	4.75e-135	3.05e-139	4.08e-143		Lmo1	4.7e-155	0.540812	0.28	0.021	7.33e-151	6.15e-104	0.3788	0.158	0.016	9.59e-100	6.15e-104	9.41e-155		Lmo1	4.7e-155	0.540812	0.28	0.021	7.33e-151	6.15e-104	0.3788	0.158	0.016	9.59e-100	6.15e-104	9.41e-155		Slc43a3	4.57e-43	0.754786	0.886	0.67	7.12e-39	1.42e-36	0.802008
Slc45a4	2.63e-66	0.515739	0.312	0.088	4.1e-62	3e-142	0.690818	0.269	0.049	4.67e-138	2.63e-66	5.99e-142		Aif1l	1.3e-129	0.411632	0.196	0.012	2.02e-125	8.15e-154	0.345149	0.115	0.004	1.27e-149	1.3e-129	1.63e-153		Aif1l	1.3e-129	0.411632	0.196	0.012	2.02e-125	8.15e-154	0.345149	0.115	0.004	1.27e-149	1.3e-129	1.63e-153		Pqlc1	6.81e-43	0.758409	0.659	0.309	1.06e-38	2.95e-23	0.662172
Slc3a2	2.98e-125	0.787607	0.939	0.628	4.65e-121	5.71e-138	0.727539	0.863	0.523	8.9e-134	2.98e-125	1.14e-137		Kitl	6.51e-90	0.84475	0.801	0.315	1.01e-85	1.2e-153	1.01919	0.603	0.16	1.87e-149	6.51e-90	2.4e-153		Kitl	6.51e-90	0.84475	0.801	0.315	1.01e-85	1.2e-153	1.01919	0.603	0.16	1.87e-149	6.51e-90	2.4e-153		Dram1	7.74e-43	0.645025	0.415	0.123	1.21e-38	8.58e-36	0.580566
Msx1	1.53e-137	0.661276	0.468	0.102	2.38e-133	4.84e-115	0.552504	0.25	0.05	7.54e-111	4.84e-115	3.05e-137		Ptprr	3.15e-136	1.09125	0.856	0.289	4.91e-132	4.02e-153	0.976023	0.755	0.238	6.27e-149	3.15e-136	8.04e-153		Ptprr	3.15e-136	1.09125	0.856	0.289	4.91e-132	4.02e-153	0.976023	0.755	0.238	6.27e-149	3.15e-136	8.04e-153		Proser2	4.6e-27	0.427869	0.313	0.1	7.17e-23	1.28e-42	0.636653
Samd12	7.84e-89	0.55475	0.36	0.09	1.22e-84	4.61e-137	0.57617	0.279	0.053	7.2e-133	7.84e-89	9.23e-137		Ccn3	1.08e-151	1.69799	0.504	0.088	1.69e-147	7.44e-73	1.04086	0.233	0.049	1.16e-68	7.44e-73	2.17e-151		Ccn3	1.08e-151	1.69799	0.504	0.088	1.69e-147	7.44e-73	1.04086	0.233	0.049	1.16e-68	7.44e-73	2.17e-151		Ifi203	1.41e-42	0.676037	0.654	0.271	2.19e-38	4.52e-25	0.612946
St8sia6	5.26e-135	0.76753	0.59	0.174	8.2e-131	3.63e-114	0.685956	0.394	0.119	5.66e-110	3.63e-114	1.05e-134		Tm4sf1	1.69e-148	1.28694	1	0.831	2.63e-144	2.55e-129	0.99727	0.957	0.628	3.98e-125	2.55e-129	3.37e-148		Tm4sf1	1.69e-148	1.28694	1	0.831	2.63e-144	2.55e-129	0.99727	0.957	0.628	3.98e-125	2.55e-129	3.37e-148		Mxra7	1.49e-42	0.627482	0.451	0.147	2.33e-38	1.86e-37	0.596228
Arl15	4.21e-119	0.692488	0.562	0.169	6.57e-115	1.99e-134	0.655956	0.335	0.079	3.11e-130	4.21e-119	3.99e-134		Klf2	4.38e-106	0.858637	1	0.919	6.83e-102	2.69e-148	0.91241	1	0.857	4.19e-144	4.38e-106	5.37e-148		Klf2	4.38e-106	0.858637	1	0.919	6.83e-102	2.69e-148	0.91241	1	0.857	4.19e-144	4.38e-106	5.37e-148		Cd300lg	2.97e-42	0.736176	0.78	0.439	4.63e-38	5.06e-36	0.782375
Bcam	7.73e-75	0.529439	0.653	0.276	1.21e-70	4.8e-133	0.696684	0.51	0.165	7.48e-129	7.73e-75	9.6e-133		Tspo	8.35e-90	0.882805	0.893	0.572	1.3e-85	4.1e-148	1.08857	0.842	0.413	6.39e-144	8.35e-90	8.2e-148		Tspo	8.35e-90	0.882805	0.893	0.572	1.3e-85	4.1e-148	1.08857	0.842	0.413	6.39e-144	8.35e-90	8.2e-148		Myof	2.61e-39	0.611642	0.411	0.127	4.07e-35	8.19e-42	0.790578
Sparc	6.75e-67	0.315907	0.93	0.427	1.05e-62	6.25e-133	0.459678	0.842	0.328	9.75e-129	6.75e-67	1.25e-132		Pls3	4.13e-120	1.06738	0.827	0.344	6.44e-116	3.08e-147	1.02096	0.634	0.192	4.8e-143	4.13e-120	6.16e-147		Pls3	4.13e-120	1.06738	0.827	0.344	6.44e-116	3.08e-147	1.02096	0.634	0.192	4.8e-143	4.13e-120	6.16e-147		Ptprg	1.78e-29	0.597745	0.581	0.284	2.78e-25	1.99e-41	0.762212
Tmem176b	3.05e-89	0.575758	0.874	0.394	4.75e-85	1.33e-132	0.62716	0.685	0.262	2.07e-128	3.05e-89	2.65e-132		Cd34	1.64e-64	0.658135	0.821	0.372	2.55e-60	5.8e-147	0.998834	0.698	0.216	9.05e-143	1.64e-64	1.16e-146		Cd34	1.64e-64	0.658135	0.821	0.372	2.55e-60	5.8e-147	0.998834	0.698	0.216	9.05e-143	1.64e-64	1.16e-146		Ncoa7	2.09e-41	0.637102	0.756	0.359	3.26e-37	1.38e-14	0.467446
Cd81	6.26e-105	0.594438	0.979	0.768	9.76e-101	8.28e-132	0.707796	0.87	0.556	1.29e-127	6.26e-105	1.66e-131		Lmo7	2.14e-109	0.806741	0.429	0.082	3.33e-105	2.83e-144	0.680534	0.273	0.035	4.41e-140	2.14e-109	5.66e-144		Lmo7	2.14e-109	0.806741	0.429	0.082	3.33e-105	2.83e-144	0.680534	0.273	0.035	4.41e-140	2.14e-109	5.66e-144		Eng	2.65e-41	0.621191	0.959	0.831	4.14e-37	6.58e-17	0.470011
Glul	2.95e-129	0.867934	0.808	0.358	4.6e-125	1.22e-37	0.400826	0.65	0.451	1.91e-33	1.22e-37	5.89e-129		Lrrc32	4.06e-99	0.942029	0.761	0.307	6.33e-95	1.33e-141	0.973268	0.504	0.122	2.07e-137	4.06e-99	2.66e-141		Lrrc32	4.06e-99	0.942029	0.761	0.307	6.33e-95	1.33e-141	0.973268	0.504	0.122	2.07e-137	4.06e-99	2.66e-141		BC028528	2.85e-41	0.648826	0.52	0.19	4.44e-37	1.8e-13	0.427045
Nr4a1	6.46e-71	0.560741	0.789	0.413	1.01e-66	5.96e-129	0.760135	0.69	0.294	9.3e-125	6.46e-71	1.19e-128		Capg	1.01e-72	0.662225	0.438	0.116	1.58e-68	5.55e-141	0.848376	0.387	0.072	8.66e-137	1.01e-72	1.11e-140		Capg	1.01e-72	0.662225	0.438	0.116	1.58e-68	5.55e-141	0.848376	0.387	0.072	8.66e-137	1.01e-72	1.11e-140		Mylip	3.91e-05	0.264684	0.337	0.24	0.610166	2.66e-40	0.799761
Fgfr3	4.79e-87	0.364915	0.222	0.036	7.47e-83	2.6e-128	0.548826	0.236	0.041	4.05e-124	4.79e-87	5.2e-128		Rhpn2	2.46e-92	0.326246	0.17	0.013	3.84e-88	2.88e-138	0.410653	0.168	0.013	4.49e-134	2.46e-92	5.75e-138		Rhpn2	2.46e-92	0.326246	0.17	0.013	3.84e-88	2.88e-138	0.410653	0.168	0.013	4.49e-134	2.46e-92	5.75e-138		Apbb2	3.52e-40	0.675744	0.764	0.392	5.49e-36	7.07e-34	0.661421
Lims2	1.71e-75	0.551838	0.649	0.274	2.66e-71	2.15e-127	0.696641	0.573	0.208	3.36e-123	1.71e-75	4.3e-127		Depp1	8.69e-109	1.26554	0.922	0.486	1.36e-104	4.24e-138	1.13911	0.893	0.431	6.61e-134	8.69e-109	8.48e-138		Depp1	8.69e-109	1.26554	0.922	0.486	1.36e-104	4.24e-138	1.13911	0.893	0.431	6.61e-134	8.69e-109	8.48e-138		Mgll	1.01e-39	0.59083	0.972	0.883	1.58e-35	4.31e-34	0.620104
Trim47	6.98e-127	0.765842	0.782	0.325	1.09e-122	2.74e-94	0.6201	0.517	0.211	4.27e-90	2.74e-94	1.4e-126		Fgfr3	2.99e-65	0.430339	0.242	0.04	4.67e-61	7.97e-138	0.73477	0.298	0.043	1.24e-133	2.99e-65	1.59e-137		Fgfr3	2.99e-65	0.430339	0.242	0.04	4.67e-61	7.97e-138	0.73477	0.298	0.043	1.24e-133	2.99e-65	1.59e-137		Scarb1	1.02e-39	0.597339	0.675	0.28	1.59e-35	4.19e-30	0.469073
Ier2	3.88e-79	0.537688	0.997	0.868	6.05e-75	2.73e-125	0.62621	0.972	0.755	4.26e-121	3.88e-79	5.46e-125		Plat	1.49e-96	1.03055	0.775	0.294	2.32e-92	1.11e-137	0.994135	0.759	0.255	1.73e-133	1.49e-96	2.21e-137		Plat	1.49e-96	1.03055	0.775	0.294	2.32e-92	1.11e-137	0.994135	0.759	0.255	1.73e-133	1.49e-96	2.21e-137		Nid1	1.29e-39	0.672166	0.78	0.468	2.01e-35	6.16e-06	0.300885
Cytl1	3.53e-22	0.754759	0.101	0.027	5.5e-18	3.97e-125	1.12206	0.141	0.015	6.19e-121	3.53e-22	7.94e-125		Myo1e	2.43e-49	0.531785	0.349	0.101	3.79e-45	7.56e-137	0.656602	0.298	0.043	1.18e-132	2.43e-49	1.51e-136		Myo1e	2.43e-49	0.531785	0.349	0.101	3.79e-45	7.56e-137	0.656602	0.298	0.043	1.18e-132	2.43e-49	1.51e-136		Gimap6	3.69e-30	0.489458	0.911	0.771	5.75e-26	4.02e-39	0.672666
Grasp	1.54e-47	0.433512	0.557	0.273	2.41e-43	7.8e-125	0.738262	0.502	0.175	1.22e-120	1.54e-47	1.56e-124		Gja4	6.73e-109	0.985953	0.85	0.333	1.05e-104	2.55e-136	0.993814	0.575	0.16	3.97e-132	6.73e-109	5.1e-136		Gja4	6.73e-109	0.985953	0.85	0.333	1.05e-104	2.55e-136	0.993814	0.575	0.16	3.97e-132	6.73e-109	5.1e-136		Dcbld1	2.11e-38	0.432048	0.207	0.038	3.29e-34	3.13e-18	0.322845
Sox13	2.61e-123	0.59599	0.419	0.092	4.07e-119	2.78e-122	0.519295	0.248	0.047	4.34e-118	2.78e-122	5.22e-123		Palmd	6.01e-56	0.655628	0.611	0.245	9.37e-52	1.24e-133	0.835576	0.453	0.1	1.94e-129	6.01e-56	2.48e-133		Palmd	6.01e-56	0.655628	0.611	0.245	9.37e-52	1.24e-133	0.835576	0.453	0.1	1.94e-129	6.01e-56	2.48e-133		Pdgfb	6.97e-22	0.403369	0.642	0.324	1.09e-17	2.44e-38	0.730415
Ssu2	3.9e-123	0.645421	0.56	0.154	6.08e-119	1.7e-103	0.537008	0.288	0.07	2.64e-99	1.7e-103	7.8e-123		4930523C07Rik	1.1e-63	0.789843	0.571	0.219	1.72e-59	4.41e-131	0.910515	0.466	0.11	6.87e-127	1.1e-63	8.81e-131		4930523C07Rik	1.1e-63	0.789843	0.571	0.219	1.72e-59	4.41e-131	0.910515	0.466	0.11	6.87e-127	1.1e-63	8.81e-131		Hlx	4.33e-38	0.710242	0.512	0.198	6.76e-34	1.08e-06	0.318572
Apbb2	9.2e-123	0.723337	0.832	0.37	1.43e-118	1.7e-77	0.572534	0.548	0.255	2.65e-73	1.7e-77	1.84e-122		Hbegf	3.42e-106	0.825276	0.326	0.047	5.33e-102	7.81e-130	0.876747	0.255	0.034	1.22e-125	3.42e-106	1.56e-129		Hbegf	3.42e-106	0.825276	0.326	0.047	5.33e-102	7.81e-130	0.876747	0.255	0.034	1.22e-125	3.42e-106	1.56e-129		Lpar6	5.6e-38	0.755641	0.537	0.223	8.74e-34	4.01e-34	0.742295
Crispld1	1.45e-121	0.49882	0.276	0.04	2.26e-117	4.26e-108	0.359583	0.139	0.016	6.64e-104	4.26e-108	2.89e-121		Ptma	1.38e-129	0.665802	1	0.994	2.16e-125	2.46e-118	0.572259	0.996	0.978	3.84e-114	2.46e-118	2.77e-129		Ptma	1.38e-129	0.665802	1	0.994	2.16e-125	2.46e-118	0.572259	0.996	0.978	3.84e-114	2.46e-118	2.77e-129		Cdc42ep3	1.18e-23	0.546983	0.537	0.271	1.84e-19	1.09e-37	0.700483
Mcam	9.14e-63	0.48896	0.557	0.234	1.43e-58	3.5e-121	0.651439	0.61	0.234	5.46e-117	9.14e-63	7e-121		Ptprb	1.88e-83	0.707637	0.983	0.808	2.93e-79	1.32e-128	0.823055	0.964	0.686	2.06e-124	1.88e-83	2.64e-128		Ptprb	1.88e-83	0.707637	0.983	0.808	2.93e-79	1.32e-128	0.823055	0.964	0.686	2.06e-124	1.88e-83	2.64e-128		Foxf1	4.5e-12	0.29888	0.232	0.098	7.02e-08	4.06e-37	0.658721
Kitl	1.01e-74	0.566539	0.702	0.308	1.57e-70	8.24e-121	0.655031	0.48	0.156	1.29e-116	1.01e-74	1.65e-120		Pmp22	1.3e-42	0.682132	0.625	0.329	2.02e-38	1.8e-122	1.04514	0.696	0.275	2.81e-118	1.3e-42	3.6e-122		Pmp22	1.3e-42	0.682132	0.625	0.329	2.02e-38	1.8e-122	1.04514	0.696	0.275	2.81e-118	1.3e-42	3.6e-122		Plpp3	7.52e-37	0.538489	0.947	0.808	1.17e-32	1.04e-30	0.669942
Tmem255b	1.52e-102	0.575838	0.531	0.163	2.37e-98	3.52e-120	0.520765	0.269	0.056	5.49e-116	1.52e-102	7.05e-120		Adgrf5	2.67e-79	0.733695	0.957	0.754	4.17e-75	2.63e-122	0.882287	0.913	0.558	4.1e-118	2.67e-79	5.26e-122		Adgrf5	2.67e-79	0.733695	0.957	0.754	4.17e-75	2.63e-122	0.882287	0.913	0.558	4.1e-118	2.67e-79	5.26e-122		Zfp366	4.55e-23	0.466213	0.313	0.112	7.09e-19	7.6e-37	0.635887
P4ha2	3.65e-55	0.350131	0.286	0.082	5.7e-51	8.91e-120	0.516945	0.238	0.044	1.39e-115	3.65e-55	1.78e-119		Lima1	2.58e-95	0.952308	0.847	0.444	4.03e-91	2.74e-122	0.955571	0.642	0.223	4.28e-118	2.58e-95	5.49e-122		Lima1	2.58e-95	0.952308	0.847	0.444	4.03e-91	2.74e-122	0.955571	0.642	0.223	4.28e-118	2.58e-95	5.49e-122		Robo4	1.17e-36	0.694361	0.809	0.544	1.82e-32	1.59e-27	0.661922
Tpt1	1.09e-76	0.288402	1	0.997	1.7e-72	1.42e-119	0.328233	0.999	0.994	2.22e-115	1.09e-76	2.85e-119		Lmna	1.2e-66	0.760531	0.847	0.583	1.87e-62	7.78e-120	0.974783	0.816	0.406	1.21e-115	1.2e-66	1.56e-119		Lmna	1.2e-66	0.760531	0.847	0.583	1.87e-62	7.78e-120	0.974783	0.816	0.406	1.21e-115	1.2e-66	1.56e-119		Ednrb	1.59e-36	0.730702	0.508	0.202	2.47e-32	9.15e-14	0.526405
Slc12a7	6.86e-62	0.52242	0.525	0.225	1.07e-57	1.9e-119	0.703491	0.496	0.175	2.96e-115	6.86e-62	3.8e-119		Mecom	3.81e-116	0.906902	0.631	0.165	5.95e-112	8.06e-120	0.818175	0.423	0.097	1.26e-115	3.81e-116	1.61e-119		Mecom	3.81e-116	0.906902	0.631	0.165	5.95e-112	8.06e-120	0.818175	0.423	0.097	1.26e-115	3.81e-116	1.61e-119		Epas1	1.63e-31	0.517512	0.874	0.54	2.54e-27	3.63e-36	0.576706
Tm6sf1	2.95e-119	0.611708	0.417	0.095	4.6e-115	1.77e-100	0.464854	0.201	0.038	2.76e-96	1.77e-100	5.9e-119		Podxl	5.92e-49	0.49808	0.922	0.689	9.23e-45	2.05e-119	0.866344	0.866	0.436	3.2e-115	5.92e-49	4.1e-119		Podxl	5.92e-49	0.49808	0.922	0.689	9.23e-45	2.05e-119	0.866344	0.866	0.436	3.2e-115	5.92e-49	4.1e-119		Acvrl1	7.64e-27	0.543426	0.776	0.489	1.19e-22	4.18e-36	0.669947
Egfl8	8.75e-91	0.365819	0.171	0.02	1.36e-86	1.03e-116	0.39977	0.133	0.014	1.6e-112	8.75e-91	2.05e-116		Fam20c	1.61e-70	0.356643	0.187	0.023	2.51e-66	6.05e-118	0.3422	0.13	0.009	9.44e-114	1.61e-70	1.21e-117		Fam20c	1.61e-70	0.356643	0.187	0.023	2.51e-66	6.05e-118	0.3422	0.13	0.009	9.44e-114	1.61e-70	1.21e-117		Lrrc8c	7.79e-36	0.623597	0.703	0.347	1.22e-31	2.05e-31	0.594003
Ehd4	4.52e-74	0.418783	0.916	0.477	7.05e-70	6.37e-116	0.735645	0.596	0.251	9.93e-112	4.52e-74	1.27e-115		Crispld1	2.55e-67	0.454879	0.268	0.047	3.97e-63	3.44e-115	0.43818	0.178	0.018	5.36e-111	2.55e-67	6.87e-115		Crispld1	2.55e-67	0.454879	0.268	0.047	3.97e-63	3.44e-115	0.43818	0.178	0.018	5.36e-111	2.55e-67	6.87e-115		Ptprb	7.13e-23	0.4745	0.927	0.813	1.11e-18	1.2e-35	0.652335
Arid5b	1e-106	0.751743	0.845	0.411	1.57e-102	8.04e-115	0.681223	0.609	0.249	1.25e-110	1e-106	1.61e-114		Tox2	5.45e-99	0.66559	0.432	0.087	8.49e-95	4.08e-114	0.658166	0.346	0.067	6.36e-110	5.45e-99	8.16e-114		Tox2	5.45e-99	0.66559	0.432	0.087	8.49e-95	4.08e-114	0.658166	0.346	0.067	6.36e-110	5.45e-99	8.16e-114		Adgrf5	7.8e-31	0.517263	0.923	0.758	1.22e-26	1.63e-35	0.632301
Rps27	1.13e-90	0.373083	1	0.989	1.77e-86	2e-114	0.417626	0.989	0.966	3.12e-110	1.13e-90	4e-114		Abr	2.44e-51	0.505864	0.363	0.105	3.8e-47	5.01e-114	0.72811	0.36	0.075	7.81e-110	2.44e-51	1e-113		Abr	2.44e-51	0.505864	0.363	0.105	3.8e-47	5.01e-114	0.72811	0.36	0.075	7.81e-110	2.44e-51	1e-113		Tmem176b	2.3e-22	0.369552	0.78	0.418	3.58e-18	1.77e-35	0.583809
Anxa3	4.42e-91	0.604911	0.785	0.354	6.89e-87	3.04e-114	0.623415	0.583	0.227	4.74e-110	4.42e-91	6.08e-114		Alas1	8.14e-114	0.916359	0.539	0.13	1.27e-109	1.06e-108	0.847407	0.377	0.087	1.66e-104	1.06e-108	1.63e-113		Alas1	8.14e-114	0.916359	0.539	0.13	1.27e-109	1.06e-108	0.847407	0.377	0.087	1.66e-104	1.06e-108	1.63e-113		Sgk1	1.98e-35	0.714412	0.854	0.609	3.09e-31	4.32e-35	0.744739
Apoe	2.78e-99	0.80165	0.546	0.181	4.34e-95	2.18e-113	0.751264	0.368	0.106	3.39e-109	2.78e-99	4.35e-113		Ier2	4.01e-77	0.723453	0.994	0.872	6.25e-73	4.63e-112	0.802911	0.984	0.76	7.22e-108	4.01e-77	9.25e-112		Ier2	4.01e-77	0.723453	0.994	0.872	6.25e-73	4.63e-112	0.802911	0.984	0.76	7.22e-108	4.01e-77	9.25e-112		Mlec	2e-35	0.552828	0.362	0.109	3.11e-31	2.96e-25	0.637965
Fas	2.66e-83	0.609683	0.592	0.235	4.15e-79	2.25e-113	0.685898	0.587	0.234	3.5e-109	2.66e-83	4.49e-113		Cst3	2.03e-58	0.705966	0.991	0.936	3.17e-54	1.04e-111	0.872142	0.982	0.822	1.62e-107	2.03e-58	2.08e-111		Cst3	2.03e-58	0.705966	0.991	0.936	3.17e-54	1.04e-111	0.872142	0.982	0.822	1.62e-107	2.03e-58	2.08e-111		Mndal	1.44e-34	0.527476	0.638	0.28	2.25e-30	9.53e-19	0.495335
Actg1	2.28e-80	0.490364	0.997	0.955	3.56e-76	1.21e-111	0.546404	0.964	0.847	1.88e-107	2.28e-80	2.42e-111		Lsr	7.83e-100	0.352918	0.156	0.01	1.22e-95	1.15e-111	0.342235	0.115	0.007	1.8e-107	7.83e-100	2.31e-111		Lsr	7.83e-100	0.352918	0.156	0.01	1.22e-95	1.15e-111	0.342235	0.115	0.007	1.8e-107	7.83e-100	2.31e-111		Neurl1b	8.81e-34	0.504067	0.264	0.067	1.37e-29	2.57e-26	0.448341
Abr	3.49e-68	0.442434	0.342	0.098	5.44e-64	2.4e-110	0.540454	0.297	0.071	3.74e-106	3.49e-68	4.8e-110		Clec14a	4.92e-79	0.882172	0.813	0.364	7.68e-75	2.08e-111	0.865406	0.524	0.153	3.24e-107	4.92e-79	4.16e-111		Clec14a	4.92e-79	0.882172	0.813	0.364	7.68e-75	2.08e-111	0.865406	0.524	0.153	3.24e-107	4.92e-79	4.16e-111		Jam3	1.81e-33	0.619956	0.492	0.193	2.83e-29	1.58e-28	0.566099
Uaca	3.08e-81	0.629153	0.597	0.246	4.81e-77	3.82e-110	0.707851	0.454	0.156	5.96e-106	3.08e-81	7.64e-110		Phlda3	2.31e-39	0.455675	0.239	0.061	3.6e-35	2.35e-111	0.616354	0.265	0.042	3.67e-107	2.31e-39	4.71e-111		Phlda3	2.31e-39	0.455675	0.239	0.061	3.6e-35	2.35e-111	0.616354	0.265	0.042	3.67e-107	2.31e-39	4.71e-111		Dok4	4.75e-33	0.586579	0.374	0.126	7.41e-29	1.19e-14	0.383849
Alpl	6.23e-105	0.437771	0.265	0.041	9.72e-101	2.28e-109	0.435975	0.166	0.024	3.56e-105	6.23e-105	4.57e-109		Actg1	9.84e-84	0.727863	1	0.956	1.53e-79	2.64e-111	0.796622	0.978	0.849	4.12e-107	9.84e-84	5.29e-111		Actg1	9.84e-84	0.727863	1	0.956	1.53e-79	2.64e-111	0.796622	0.978	0.849	4.12e-107	9.84e-84	5.29e-111		Smad7	6.34e-33	0.643504	0.626	0.295	9.89e-29	1.7e-26	0.636738
Hspb1	9.26e-58	0.443027	0.955	0.757	1.44e-53	2.3e-109	0.667417	0.832	0.499	3.58e-105	9.26e-58	4.59e-109		Hspa1a	8.48e-110	1.35245	0.79	0.279	1.32e-105	2.66e-100	1.14706	0.626	0.231	4.14e-96	2.66e-100	1.7e-109		Hspa1a	8.48e-110	1.35245	0.79	0.279	1.32e-105	2.66e-100	1.14706	0.626	0.231	4.14e-96	2.66e-100	1.7e-109		Hecw2	1.83e-32	0.60223	0.439	0.163	2.85e-28	5.1e-23	0.536464
Adgrg1	6.71e-51	0.429392	0.628	0.308	1.05e-46	3.98e-109	0.629886	0.589	0.238	6.21e-105	6.71e-51	7.96e-109		Cdk14	2.4e-44	0.274084	0.147	0.022	3.74e-40	7.44e-109	0.409495	0.15	0.013	1.16e-104	2.4e-44	1.49e-108		Cdk14	2.4e-44	0.274084	0.147	0.022	3.74e-40	7.44e-109	0.409495	0.15	0.013	1.16e-104	2.4e-44	1.49e-108		Actb	7.38e-11	0.264201	1	0.995	1.15e-06	2.03e-32	0.433735
Ptprg	4.35e-87	0.594863	0.653	0.265	6.79e-83	6.24e-109	0.686273	0.519	0.194	9.73e-105	4.35e-87	1.25e-108		Fam181b	3.81e-46	0.278141	0.153	0.023	5.94e-42	1.62e-108	0.330694	0.111	0.007	2.52e-104	3.81e-46	3.23e-108		Fam181b	3.81e-46	0.278141	0.153	0.023	5.94e-42	1.62e-108	0.330694	0.111	0.007	2.52e-104	3.81e-46	3.23e-108		Itgb5	2.42e-32	0.406891	0.256	0.063	3.77e-28	1.86e-27	0.419169
Gm20467	1.99e-42	0.275909	0.227	0.066	3.1e-38	7.97e-109	0.556609	0.253	0.054	1.24e-104	1.99e-42	1.59e-108		Ptger4	3.02e-55	0.28137	0.115	0.01	4.71e-51	4.27e-108	0.351041	0.107	0.006	6.65e-104	3.02e-55	8.53e-108		Ptger4	3.02e-55	0.28137	0.115	0.01	4.71e-51	4.27e-108	0.351041	0.107	0.006	6.65e-104	3.02e-55	8.53e-108		Ace	2.34e-19	0.460862	0.638	0.359	3.65e-15	5.38e-32	0.631277
Hspa1a	2.04e-101	0.815363	0.684	0.272	3.19e-97	6.68e-108	0.849028	0.561	0.225	1.04e-103	2.04e-101	1.34e-107		Ccnd2	3.93e-44	0.6372	0.769	0.474	6.12e-40	1.68e-107	0.920549	0.713	0.305	2.63e-103	3.93e-44	3.37e-107		Ccnd2	3.93e-44	0.6372	0.769	0.474	6.12e-40	1.68e-107	0.920549	0.713	0.305	2.63e-103	3.93e-44	3.37e-107		Mctp1	6.76e-32	0.67548	0.467	0.192	1.05e-27	1.9e-24	0.592449
Lap3	4.36e-74	0.566188	0.522	0.203	6.8e-70	3.34e-107	0.622896	0.378	0.116	5.21e-103	4.36e-74	6.68e-107		Plscr1	4.26e-78	0.758367	0.585	0.189	6.64e-74	1.06e-104	0.7764	0.407	0.1	1.66e-100	4.26e-78	2.13e-104		Plscr1	4.26e-78	0.758367	0.585	0.189	6.64e-74	1.06e-104	0.7764	0.407	0.1	1.66e-100	4.26e-78	2.13e-104		Serpinh1	1.84e-31	0.610126	0.87	0.687	2.87e-27	6.5e-17	0.618672
Palld	1.1e-106	0.367523	0.192	0.021	1.71e-102	1.39e-81	0.333518	0.117	0.016	2.17e-77	1.39e-81	2.2e-106		Mast4	1.27e-104	0.963076	0.939	0.514	1.98e-100	6.96e-93	0.804705	0.783	0.394	1.09e-88	6.96e-93	2.54e-104		Mast4	1.27e-104	0.963076	0.939	0.514	1.98e-100	6.96e-93	0.804705	0.783	0.394	1.09e-88	6.96e-93	2.54e-104		Rgl1	4.6e-31	0.66024	0.626	0.34	7.17e-27	2.03e-08	0.393435
Cdc42ep3	5e-36	0.361838	0.515	0.26	7.79e-32	5.01e-106	0.650684	0.642	0.274	7.81e-102	5e-36	1e-105		Prdm16	1.39e-45	0.532329	0.461	0.172	2.16e-41	2.74e-104	0.69184	0.352	0.076	4.27e-100	1.39e-45	5.48e-104		Prdm16	1.39e-45	0.532329	0.461	0.172	2.16e-41	2.74e-104	0.69184	0.352	0.076	4.27e-100	1.39e-45	5.48e-104		Spry4	9.55e-31	0.596465	0.557	0.247	1.49e-26	2.35e-17	0.547744
Tspo	1.2e-55	0.52527	0.806	0.569	1.88e-51	2.03e-105	0.701633	0.72	0.41	3.16e-101	1.2e-55	4.05e-105		Tmod3	3.68e-93	0.919308	0.862	0.502	5.74e-89	4.14e-104	0.903178	0.753	0.363	6.46e-100	3.68e-93	8.29e-104		Tmod3	3.68e-93	0.919308	0.862	0.502	5.74e-89	4.14e-104	0.903178	0.753	0.363	6.46e-100	3.68e-93	8.29e-104		Fabp5	1.44e-30	0.667618	0.553	0.244	2.25e-26	7.01e-28	0.718389
Podxl	4.7e-42	0.336568	0.901	0.683	7.32e-38	1.09e-104	0.63857	0.768	0.431	1.71e-100	4.7e-42	2.19e-104		Vegfa	2.11e-49	0.509284	0.268	0.062	3.3e-45	4.49e-102	0.632602	0.273	0.048	7e-98	2.11e-49	8.98e-102		Vegfa	2.11e-49	0.509284	0.268	0.062	3.3e-45	4.49e-102	0.632602	0.273	0.048	7e-98	2.11e-49	8.98e-102		Plin2	9.69e-23	0.563017	0.455	0.224	1.51e-18	3.94e-30	0.688653
Gprc5a	8.28e-59	0.361577	0.265	0.07	1.29e-54	1.35e-104	0.70387	0.514	0.206	2.11e-100	8.28e-59	2.7e-104		Gsto1	5.63e-35	0.258968	0.13	0.022	8.78e-31	5.86e-102	0.471114	0.17	0.019	9.14e-98	5.63e-35	1.17e-101		Gsto1	5.63e-35	0.258968	0.13	0.022	8.78e-31	5.86e-102	0.471114	0.17	0.019	9.14e-98	5.63e-35	1.17e-101		Kcnj15	5.12e-30	0.331016	0.13	0.02	7.98e-26	2.1e-27	0.408062
Palmd	7.81e-77	0.554802	0.599	0.234	1.22e-72	3.76e-104	0.5578	0.347	0.098	5.87e-100	7.81e-77	7.52e-104		Kcne3	7.17e-39	0.299309	0.205	0.044	1.12e-34	1.17e-101	0.579567	0.235	0.035	1.82e-97	7.17e-39	2.33e-101		Kcne3	7.17e-39	0.299309	0.205	0.044	1.12e-34	1.17e-101	0.579567	0.235	0.035	1.82e-97	7.17e-39	2.33e-101		Sft2d1	1.54e-29	0.532226	0.411	0.157	2.4e-25	2.21e-14	0.406424
Lima1	4.35e-102	0.706983	0.815	0.434	6.79e-98	5.4e-82	0.647032	0.502	0.222	8.42e-78	5.4e-82	8.7e-102		Runx1t1	9.3e-51	0.413095	0.199	0.035	1.45e-46	1.45e-101	0.346668	0.109	0.007	2.26e-97	9.3e-51	2.89e-101		Runx1t1	9.3e-51	0.413095	0.199	0.035	1.45e-46	1.45e-101	0.346668	0.109	0.007	2.26e-97	9.3e-51	2.89e-101		Mcc	1.78e-29	0.532782	0.407	0.147	2.78e-25	5.57e-13	0.427345
Ppp1r15a	2.11e-71	0.603997	0.932	0.72	3.29e-67	7.05e-100	0.670728	0.867	0.615	1.1e-95	2.11e-71	1.41e-99		Sybu	2.21e-87	0.63324	0.349	0.064	3.45e-83	1.49e-101	0.618897	0.255	0.042	2.32e-97	2.21e-87	2.97e-101		Sybu	2.21e-87	0.63324	0.349	0.064	3.45e-83	1.49e-101	0.618897	0.255	0.042	2.32e-97	2.21e-87	2.97e-101		Id4	5.71e-29	0.431477	0.191	0.041	8.9e-25	4.28e-23	0.46457
Slc44a2	3.94e-45	0.386965	0.384	0.154	6.14e-41	9.54e-100	0.556527	0.351	0.104	1.49e-95	3.94e-45	1.91e-99		Card19	9.86e-63	0.684433	0.553	0.21	1.54e-58	2.43e-101	0.753683	0.462	0.133	3.79e-97	9.86e-63	4.86e-101		Card19	9.86e-63	0.684433	0.553	0.21	1.54e-58	2.43e-101	0.753683	0.462	0.133	3.79e-97	9.86e-63	4.86e-101		Ripply3	1.44e-24	0.495821	0.301	0.103	2.25e-20	6.95e-29	0.467588
Ass1	1.13e-79	0.430495	0.272	0.058	1.75e-75	1.04e-99	0.495815	0.211	0.042	1.62e-95	1.13e-79	2.08e-99		Cd81	4.27e-89	0.73493	0.997	0.774	6.66e-85	9.08e-101	0.870719	0.879	0.563	1.42e-96	4.27e-89	1.82e-100		Cd81	4.27e-89	0.73493	0.997	0.774	6.66e-85	9.08e-101	0.870719	0.879	0.563	1.42e-96	4.27e-89	1.82e-100		Cyp1a1	9.12e-29	1.14534	0.358	0.129	1.42e-24	1.88e-14	0.409303
Adgrf5	5.14e-49	0.389896	0.918	0.75	8.01e-45	5.78e-98	0.591019	0.842	0.554	9.02e-94	5.14e-49	1.16e-97		Tm6sf1	1.65e-100	0.734872	0.467	0.102	2.58e-96	7.32e-96	0.527863	0.243	0.04	1.14e-91	7.32e-96	3.3e-100		Tm6sf1	1.65e-100	0.734872	0.467	0.102	2.58e-96	7.32e-96	0.527863	0.243	0.04	1.14e-91	7.32e-96	3.3e-100		Nav1	2.12e-28	0.590433	0.577	0.277	3.3e-24	5.71e-11	0.381935
Clec14a	8.42e-98	0.647237	0.789	0.352	1.31e-93	4.02e-92	0.569606	0.426	0.15	6.27e-88	4.02e-92	1.68e-97		Btg2	6.6e-84	0.777497	0.988	0.889	1.03e-79	1.59e-97	0.773264	0.966	0.799	2.48e-93	6.6e-84	3.18e-97		Btg2	6.6e-84	0.777497	0.988	0.889	1.03e-79	1.59e-97	0.773264	0.966	0.799	2.48e-93	6.6e-84	3.18e-97		Plxnd1	4.75e-28	0.632206	0.61	0.34	7.41e-24	9.25e-13	0.490261
Ddit4	1.33e-27	0.432893	0.545	0.334	2.07e-23	2.95e-97	0.697387	0.75	0.445	4.6e-93	1.33e-27	5.9e-97		Adgrg1	7.56e-28	0.41507	0.594	0.319	1.18e-23	7.23e-97	0.772301	0.642	0.245	1.13e-92	7.56e-28	1.45e-96		Adgrg1	7.56e-28	0.41507	0.594	0.319	1.18e-23	7.23e-97	0.772301	0.642	0.245	1.13e-92	7.56e-28	1.45e-96		Vat1	5.31e-28	0.605425	0.593	0.322	8.29e-24	3.02e-24	0.62624
Marveld1	8.4e-52	0.486679	0.391	0.151	1.31e-47	1.53e-96	0.604452	0.304	0.084	2.39e-92	8.4e-52	3.06e-96		Rasgrf2	1.42e-34	0.396944	0.3	0.096	2.21e-30	1.12e-95	0.530156	0.231	0.037	1.75e-91	1.42e-34	2.24e-95		Rasgrf2	1.42e-34	0.396944	0.3	0.096	2.21e-30	1.12e-95	0.530156	0.231	0.037	1.75e-91	1.42e-34	2.24e-95		Casp3	7.54e-28	0.408033	0.289	0.085	1.18e-23	9.03e-27	0.490173
Specc1	4.85e-63	0.403687	0.279	0.073	7.57e-59	2.07e-95	0.442156	0.185	0.034	3.23e-91	4.85e-63	4.14e-95		Plcg2	6.27e-95	0.386402	0.196	0.018	9.78e-91	8.05e-86	0.453629	0.176	0.024	1.26e-81	8.05e-86	1.25e-94		Plcg2	6.27e-95	0.386402	0.196	0.018	9.78e-91	8.05e-86	0.453629	0.176	0.024	1.26e-81	8.05e-86	1.25e-94		Notch4	6.64e-25	0.504035	0.394	0.156	1.04e-20	8.5e-28	0.643818
Orai1	3.27e-95	0.654238	0.752	0.351	5.1e-91	4.02e-84	0.592329	0.557	0.255	6.27e-80	4.02e-84	6.54e-95		Car7	1.35e-94	0.641805	0.305	0.046	2.1e-90	1.84e-73	0.436668	0.158	0.022	2.87e-69	1.84e-73	2.7e-94		Car7	1.35e-94	0.641805	0.305	0.046	2.1e-90	1.84e-73	0.436668	0.158	0.022	2.87e-69	1.84e-73	2.7e-94		Tmem176a	1.14e-27	0.38771	0.809	0.391	1.77e-23	6.53e-19	0.482747
Syt7	1.19e-43	0.316942	0.211	0.059	1.86e-39	9.39e-95	0.368626	0.169	0.028	1.46e-90	1.19e-43	1.88e-94		Timp3	2.19e-12	0.296389	0.991	0.942	3.42e-08	2.23e-94	0.71724	0.99	0.957	3.47e-90	2.19e-12	4.45e-94		Timp3	2.19e-12	0.296389	0.991	0.942	3.42e-08	2.23e-94	0.71724	0.99	0.957	3.47e-90	2.19e-12	4.45e-94		Fas	1.44e-11	0.359107	0.435	0.255	2.25e-07	5.86e-27	0.62814
Lipt2	3.28e-59	0.259727	0.152	0.025	5.12e-55	1.63e-94	0.315576	0.13	0.017	2.53e-90	3.28e-59	3.25e-94		Dusp8	1.06e-63	0.684906	0.427	0.126	1.66e-59	7.31e-94	0.616591	0.33	0.073	1.14e-89	1.06e-63	1.46e-93		Dusp8	1.06e-63	0.684906	0.427	0.126	1.66e-59	7.31e-94	0.616591	0.33	0.073	1.14e-89	1.06e-63	1.46e-93		Pecam1	1.71e-26	0.398858	0.955	0.901	2.66e-22	4.8e-25	0.505795
Ier3	6.18e-50	0.40117	0.962	0.763	9.64e-46	2.26e-94	0.552203	0.95	0.748	3.52e-90	6.18e-50	4.52e-94		Srgn	3.18e-42	0.445866	0.833	0.409	4.95e-38	9.69e-94	0.654461	0.757	0.294	1.51e-89	3.18e-42	1.94e-93		Srgn	3.18e-42	0.445866	0.833	0.409	4.95e-38	9.69e-94	0.654461	0.757	0.294	1.51e-89	3.18e-42	1.94e-93		Nuak2	4.76e-16	0.319807	0.159	0.046	7.42e-12	2.1e-26	0.384467
Fryl	4.26e-94	0.700837	0.667	0.293	6.64e-90	7.88e-74	0.550896	0.425	0.175	1.23e-69	7.88e-74	8.52e-94		Heg1	4.84e-45	0.619606	0.692	0.376	7.55e-41	1.06e-93	0.783892	0.621	0.236	1.66e-89	4.84e-45	2.13e-93		Heg1	4.84e-45	0.619606	0.692	0.376	7.55e-41	1.06e-93	0.783892	0.621	0.236	1.66e-89	4.84e-45	2.13e-93		Exoc3l4	2.27e-26	0.478906	0.354	0.13	3.54e-22	4.96e-17	0.447844
Fxyd5	3.25e-72	0.557161	0.841	0.525	5.07e-68	1.47e-93	0.665444	0.697	0.384	2.3e-89	3.25e-72	2.95e-93		Vim	2.59e-70	0.777655	0.983	0.884	4.03e-66	2.06e-93	0.813285	0.949	0.751	3.21e-89	2.59e-70	4.12e-93		Vim	2.59e-70	0.777655	0.983	0.884	4.03e-66	2.06e-93	0.813285	0.949	0.751	3.21e-89	2.59e-70	4.12e-93		Ablim1	1.85e-11	0.285381	0.541	0.316	2.89e-07	3.33e-26	0.564218
Tinagl1	5.2e-57	0.464545	0.846	0.545	8.11e-53	1.17e-92	0.54629	0.829	0.485	1.83e-88	5.2e-57	2.34e-92		Klf4	4.04e-72	0.667881	0.994	0.908	6.3e-68	2.28e-93	0.702266	0.974	0.826	3.56e-89	4.04e-72	4.56e-93		Klf4	4.04e-72	0.667881	0.994	0.908	6.3e-68	2.28e-93	0.702266	0.974	0.826	3.56e-89	4.04e-72	4.56e-93		Plcb1	6.15e-26	0.44203	0.638	0.306	9.59e-22	1.76e-12	0.425061
Eogt	1.24e-92	0.504415	0.407	0.107	1.94e-88	4.36e-90	0.431963	0.2	0.041	6.8e-86	4.36e-90	2.49e-92		S1pr1	2.99e-49	0.601136	0.914	0.756	4.66e-45	5.34e-93	0.776673	0.877	0.59	8.32e-89	2.99e-49	1.07e-92		S1pr1	2.99e-49	0.601136	0.914	0.756	4.66e-45	5.34e-93	0.776673	0.877	0.59	8.32e-89	2.99e-49	1.07e-92		Adgrg1	1.02e-25	0.50431	0.626	0.322	1.59e-21	6.58e-20	0.504413
Emp1	2.85e-70	0.682909	0.712	0.387	4.45e-66	3.19e-92	0.720425	0.637	0.324	4.97e-88	2.85e-70	6.38e-92		Rhob	5.08e-30	0.545406	0.893	0.777	7.93e-26	8.46e-93	0.86359	0.889	0.577	1.32e-88	5.08e-30	1.69e-92		Rhob	5.08e-30	0.545406	0.893	0.777	7.93e-26	8.46e-93	0.86359	0.889	0.577	1.32e-88	5.08e-30	1.69e-92		Mfng	6.7e-22	0.414954	0.309	0.114	1.05e-17	1.05e-25	0.419887
Epha4	2.1e-91	0.535382	0.41	0.11	3.27e-87	3.54e-67	0.37857	0.164	0.036	5.52e-63	3.54e-67	4.19e-91		Adam15	4.3e-38	0.526958	0.648	0.341	6.71e-34	9.6e-92	0.762724	0.599	0.22	1.5e-87	4.3e-38	1.92e-91		Adam15	4.3e-38	0.526958	0.648	0.341	6.71e-34	9.6e-92	0.762724	0.599	0.22	1.5e-87	4.3e-38	1.92e-91		Ctnnbip1	2.28e-15	0.426447	0.354	0.174	3.55e-11	1.52e-25	0.631497
Ier5	2.63e-37	0.401765	0.906	0.741	4.1e-33	3.77e-91	0.614419	0.821	0.522	5.88e-87	2.63e-37	7.54e-91		Fchsd2	6.11e-91	0.824029	0.545	0.155	9.53e-87	1.59e-91	0.679332	0.326	0.074	2.48e-87	6.11e-91	3.18e-91		Fchsd2	6.11e-91	0.824029	0.545	0.155	9.53e-87	1.59e-91	0.679332	0.326	0.074	2.48e-87	6.11e-91	3.18e-91		Tnfaip1	1.55e-25	0.591667	0.724	0.515	2.42e-21	2.27e-24	0.658869
Ier5l	1.54e-66	0.604055	0.766	0.46	2.41e-62	1.36e-90	0.67906	0.609	0.289	2.12e-86	1.54e-66	2.72e-90		Lpar4	1.14e-32	0.275788	0.147	0.029	1.77e-28	3.71e-91	0.301292	0.123	0.011	5.79e-87	1.14e-32	7.43e-91		Lpar4	1.14e-32	0.275788	0.147	0.029	1.77e-28	3.71e-91	0.301292	0.123	0.011	5.79e-87	1.14e-32	7.43e-91		St6galnac4	1.23e-10	0.347266	0.321	0.174	1.92e-06	1.95e-25	0.536838
Bgn	1.44e-20	0.587014	0.194	0.084	2.24e-16	1.61e-90	0.860214	0.216	0.048	2.51e-86	1.44e-20	3.23e-90		Smad7	7.96e-64	0.691114	0.686	0.288	1.24e-59	1.76e-90	0.757945	0.52	0.171	2.75e-86	7.96e-64	3.53e-90		Smad7	7.96e-64	0.691114	0.686	0.288	1.24e-59	1.76e-90	0.757945	0.52	0.171	2.75e-86	7.96e-64	3.53e-90		Actg1	3.9e-16	0.310684	0.972	0.957	6.09e-12	2.1e-25	0.414387
Fam129b	1.31e-63	0.450894	0.497	0.191	2.04e-59	1.02e-89	0.594059	0.458	0.177	1.59e-85	1.31e-63	2.04e-89		Arid5a	7.32e-88	0.89983	0.654	0.237	1.14e-83	2.12e-90	0.847772	0.549	0.197	3.3e-86	7.32e-88	4.23e-90		Arid5a	7.32e-88	0.89983	0.654	0.237	1.14e-83	2.12e-90	0.847772	0.549	0.197	3.3e-86	7.32e-88	4.23e-90		Gm12002	3.15e-25	0.45197	0.297	0.095	4.9e-21	6.74e-19	0.402777
Smpdl3a	6.81e-89	0.658107	0.667	0.301	1.06e-84	5.47e-66	0.564861	0.428	0.189	8.53e-62	5.47e-66	1.36e-88		Marveld1	5.37e-50	0.616784	0.441	0.156	8.38e-46	2.75e-88	0.692579	0.352	0.088	4.29e-84	5.37e-50	5.5e-88		Marveld1	5.37e-50	0.616784	0.441	0.156	8.38e-46	2.75e-88	0.692579	0.352	0.088	4.29e-84	5.37e-50	5.5e-88		Upp1	3.72e-25	0.428085	0.472	0.202	5.81e-21	2.65e-09	0.372483
C1qtnf9	7.65e-38	0.333367	0.356	0.143	1.19e-33	2.35e-88	0.545145	0.317	0.094	3.66e-84	7.65e-38	4.7e-88		Acvrl1	1.42e-28	0.386741	0.769	0.486	2.21e-24	2.4e-87	0.715423	0.779	0.38	3.75e-83	1.42e-28	4.81e-87		Acvrl1	1.42e-28	0.386741	0.769	0.486	2.21e-24	2.4e-87	0.715423	0.779	0.38	3.75e-83	1.42e-28	4.81e-87		Ntf3	3.25e-21	0.512389	0.268	0.092	5.07e-17	1.79e-24	0.424416
Gata2	2.88e-57	0.515366	0.557	0.257	4.49e-53	2.01e-87	0.586371	0.437	0.165	3.14e-83	2.88e-57	4.02e-87		Esam	1.98e-29	0.320557	0.905	0.475	3.09e-25	1.89e-86	0.650318	0.858	0.388	2.95e-82	1.98e-29	3.78e-86		Esam	1.98e-29	0.320557	0.905	0.475	3.09e-25	1.89e-86	0.650318	0.858	0.388	2.95e-82	1.98e-29	3.78e-86		Cd200	1.1e-18	0.379375	0.886	0.692	1.71e-14	4.28e-24	0.54566
Efnb2	7.46e-87	0.68047	0.71	0.345	1.16e-82	4.84e-44	0.452224	0.399	0.197	7.54e-40	4.84e-44	1.49e-86		Ppp1r15a	1.19e-63	0.779988	0.937	0.727	1.86e-59	1.55e-85	0.743001	0.917	0.619	2.41e-81	1.19e-63	3.1e-85		Ppp1r15a	1.19e-63	0.779988	0.937	0.727	1.86e-59	1.55e-85	0.743001	0.917	0.619	2.41e-81	1.19e-63	3.1e-85		Nrarp	4.37e-24	0.50746	0.39	0.157	6.81e-20	5.78e-22	0.459656
Avpi1	4.28e-50	0.522799	0.323	0.113	6.67e-46	2.42e-86	0.656325	0.281	0.081	3.77e-82	4.28e-50	4.83e-86		Samd12	7.36e-41	0.494878	0.326	0.1	1.15e-36	2.14e-85	0.615971	0.281	0.059	3.34e-81	7.36e-41	4.29e-85		Samd12	7.36e-41	0.494878	0.326	0.1	1.15e-36	2.14e-85	0.615971	0.281	0.059	3.34e-81	7.36e-41	4.29e-85		Myct1	2.7e-23	0.505559	0.711	0.479	4.2e-19	1.09e-19	0.610354
Fabp4	9.58e-48	0.413139	0.955	0.865	1.49e-43	5.06e-86	0.62052	0.917	0.81	7.89e-82	9.58e-48	1.01e-85		Swap70	3.22e-45	0.614557	0.674	0.344	5.03e-41	2.62e-85	0.725366	0.581	0.213	4.08e-81	3.22e-45	5.23e-85		Swap70	3.22e-45	0.614557	0.674	0.344	5.03e-41	2.62e-85	0.725366	0.581	0.213	4.08e-81	3.22e-45	5.23e-85		Golm1	3.46e-23	0.339803	0.195	0.051	5.39e-19	1.53e-19	0.360421
Notch4	5.07e-84	0.502672	0.455	0.141	7.9e-80	1.16e-53	0.417149	0.314	0.124	1.8e-49	1.16e-53	1.01e-83		Jcad	5.51e-29	0.490919	0.562	0.32	8.6e-25	2.87e-85	0.749161	0.555	0.206	4.47e-81	5.51e-29	5.74e-85		Jcad	5.51e-29	0.490919	0.562	0.32	8.6e-25	2.87e-85	0.749161	0.555	0.206	4.47e-81	5.51e-29	5.74e-85		Arap2	1.2e-22	0.476498	0.301	0.105	1.87e-18	1.56e-08	0.316026
Tmem176a	8.77e-70	0.464526	0.81	0.372	1.37e-65	7.11e-84	0.509885	0.56	0.233	1.11e-79	8.77e-70	1.42e-83		Stk38l	2.17e-40	0.3313	0.193	0.04	3.39e-36	4.75e-83	0.473452	0.19	0.029	7.41e-79	2.17e-40	9.51e-83		Stk38l	2.17e-40	0.3313	0.193	0.04	3.39e-36	4.75e-83	0.473452	0.19	0.029	7.41e-79	2.17e-40	9.51e-83		Sh3bp5	1.35e-22	0.56116	0.752	0.567	2.1e-18	5.95e-11	0.538699
Ehbp1l1	3.53e-48	0.423584	0.354	0.131	5.5e-44	1.05e-83	0.495738	0.277	0.077	1.64e-79	3.53e-48	2.11e-83		Lims2	7.39e-33	0.442881	0.594	0.288	1.15e-28	1.44e-82	0.687895	0.585	0.217	2.25e-78	7.39e-33	2.88e-82		Lims2	7.39e-33	0.442881	0.594	0.288	1.15e-28	1.44e-82	0.687895	0.585	0.217	2.25e-78	7.39e-33	2.88e-82		Cavin3	9.49e-20	0.471131	0.821	0.654	1.48e-15	1.44e-22	0.582169
Myrip	1.75e-46	0.32084	0.202	0.052	2.73e-42	1.84e-83	0.452196	0.22	0.052	2.87e-79	1.75e-46	3.68e-83		Apba1	2.71e-82	0.420475	0.233	0.03	4.22e-78	1.55e-33	0.307034	0.123	0.028	2.42e-29	1.55e-33	5.42e-82		Apba1	2.71e-82	0.420475	0.233	0.03	4.22e-78	1.55e-33	0.307034	0.123	0.028	2.42e-29	1.55e-33	5.42e-82		Camk1	2.93e-22	0.473113	0.508	0.258	4.56e-18	4.74e-11	0.40074
Lmo7	1.91e-83	0.440186	0.33	0.079	2.98e-79	1.93e-51	0.314043	0.148	0.037	3.01e-47	1.93e-51	3.82e-83		Slc9a3r2	6.99e-82	0.695845	0.991	0.899	1.09e-77	4.46e-81	0.646751	0.937	0.798	6.95e-77	4.46e-81	1.4e-81		Slc9a3r2	6.99e-82	0.695845	0.991	0.899	1.09e-77	4.46e-81	0.646751	0.937	0.798	6.95e-77	4.46e-81	1.4e-81		Ccdc85b	5.29e-22	0.522876	0.744	0.565	8.25e-18	4.37e-15	0.513658
Rflnb	6.09e-72	0.62058	0.679	0.324	9.5e-68	2.18e-83	0.621494	0.515	0.223	3.4e-79	6.09e-72	4.36e-83		Tsc22d1	2.77e-80	0.751513	0.994	0.852	4.32e-76	5.52e-59	0.433405	0.978	0.815	8.61e-55	5.52e-59	5.55e-80		Tsc22d1	2.77e-80	0.751513	0.994	0.852	4.32e-76	5.52e-59	0.433405	0.978	0.815	8.61e-55	5.52e-59	5.55e-80		Baiap2	7.11e-11	0.323142	0.203	0.088	1.11e-06	1.08e-21	0.434845
Hcar1	8.51e-83	0.45157	0.328	0.078	1.33e-78	6e-79	0.327316	0.164	0.031	9.35e-75	6e-79	1.7e-82		Cyth3	6.93e-65	0.801322	0.579	0.233	1.08e-60	5.61e-80	0.773016	0.478	0.167	8.74e-76	6.93e-65	1.12e-79		Cyth3	6.93e-65	0.801322	0.579	0.233	1.08e-60	5.61e-80	0.773016	0.478	0.167	8.74e-76	6.93e-65	1.12e-79		Pcdh12	1.37e-21	0.495692	0.419	0.195	2.14e-17	1.17e-15	0.409778
Adcy4	1.42e-82	0.612968	0.628	0.264	2.21e-78	3.64e-73	0.567171	0.453	0.197	5.68e-69	3.64e-73	2.84e-82		Ninj1	7.21e-48	0.599085	0.516	0.214	1.12e-43	7.67e-79	0.70274	0.47	0.161	1.2e-74	7.21e-48	1.53e-78		Ninj1	7.21e-48	0.599085	0.516	0.214	1.12e-43	7.67e-79	0.70274	0.47	0.161	1.2e-74	7.21e-48	1.53e-78		Tnfsf10	2.67e-21	0.572354	0.569	0.338	4.17e-17	0.0138277	0.275038
Cd59a	6.86e-82	0.473861	0.314	0.074	1.07e-77	1.19e-80	0.434922	0.209	0.048	1.85e-76	1.19e-80	1.37e-81		S100a6	1.28e-78	0.855723	0.916	0.568	2e-74	6.26e-76	0.7291	0.816	0.484	9.77e-72	6.26e-76	2.56e-78		S100a6	1.28e-78	0.855723	0.916	0.568	2e-74	6.26e-76	0.7291	0.816	0.484	9.77e-72	6.26e-76	2.56e-78		Id1	2.84e-21	0.419285	0.813	0.506	4.43e-17	1.66e-18	0.468202
Rapgef3	6.24e-46	0.45159	0.496	0.227	9.74e-42	3.47e-81	0.519386	0.437	0.166	5.41e-77	6.24e-46	6.93e-81		Uaca	5.66e-68	0.781929	0.631	0.255	8.82e-64	2.82e-78	0.744893	0.476	0.163	4.4e-74	5.66e-68	5.64e-78		Uaca	5.66e-68	0.781929	0.631	0.255	8.82e-64	2.82e-78	0.744893	0.476	0.163	4.4e-74	5.66e-68	5.64e-78		Tspan5	4.36e-09	0.317965	0.362	0.222	6.8e-05	7.13e-21	0.631974
Clic4	3.73e-61	0.492087	0.89	0.621	5.82e-57	4e-81	0.535577	0.815	0.529	6.24e-77	3.73e-61	8.01e-81		Avpi1	7.73e-52	0.602851	0.38	0.117	1.21e-47	4.06e-78	0.604652	0.33	0.084	6.32e-74	7.73e-52	8.11e-78		Avpi1	7.73e-52	0.602851	0.38	0.117	1.21e-47	4.06e-78	0.604652	0.33	0.084	6.32e-74	7.73e-52	8.11e-78		Ybx1	4.06e-20	0.332517	0.955	0.919	6.34e-16	1.22e-20	0.414499
Ceacam1	4.39e-72	0.545876	0.485	0.177	6.84e-68	1.08e-78	0.501746	0.27	0.078	1.68e-74	4.39e-72	2.16e-78		Pgrmc2	2.62e-59	0.653	0.496	0.173	4.09e-55	8.16e-77	0.703501	0.389	0.116	1.27e-72	2.62e-59	1.63e-76		Pgrmc2	2.62e-59	0.653	0.496	0.173	4.09e-55	8.16e-77	0.703501	0.389	0.116	1.27e-72	2.62e-59	1.63e-76		Pik3c2b	3.24e-13	0.278784	0.207	0.079	5.06e-09	2.01e-20	0.423161
Nos3	4.07e-36	0.354151	0.386	0.172	6.35e-32	1.52e-78	0.583792	0.394	0.15	2.38e-74	4.07e-36	3.05e-78		Tbx3	6.29e-50	0.450236	0.265	0.06	9.81e-46	1.24e-76	0.496043	0.188	0.03	1.93e-72	6.29e-50	2.48e-76		Tbx3	6.29e-50	0.450236	0.265	0.06	9.81e-46	1.24e-76	0.496043	0.188	0.03	1.93e-72	6.29e-50	2.48e-76		Tmem204	2.04e-20	0.463443	0.638	0.404	3.18e-16	9.15e-11	0.450183
Wars	7.11e-54	0.522453	0.656	0.364	1.11e-49	1.24e-77	0.587079	0.523	0.245	1.93e-73	7.11e-54	2.47e-77		Tnfsf9	1.02e-32	0.324149	0.159	0.033	1.6e-28	2.55e-75	0.520634	0.166	0.024	3.97e-71	1.02e-32	5.1e-75		Tnfsf9	1.02e-32	0.324149	0.159	0.033	1.6e-28	2.55e-75	0.520634	0.166	0.024	3.97e-71	1.02e-32	5.1e-75		Nkd2	4.23e-20	0.296306	0.134	0.029	6.6e-16	8.39e-16	0.295478
Vim	4.75e-70	0.636995	0.979	0.882	7.41e-66	1.01e-75	0.627902	0.908	0.748	1.57e-71	4.75e-70	2.02e-75		Gcnt2	1.93e-56	0.558992	0.45	0.143	3.01e-52	7.06e-75	0.59481	0.296	0.071	1.1e-70	1.93e-56	1.41e-74		Gcnt2	1.93e-56	0.558992	0.45	0.143	3.01e-52	7.06e-75	0.59481	0.296	0.071	1.1e-70	1.93e-56	1.41e-74		Rab13	5.38e-20	0.466316	0.427	0.21	8.39e-16	6.1e-12	0.409877
Atox1	4.42e-53	0.474482	0.85	0.656	6.89e-49	4.33e-75	0.595183	0.694	0.439	6.75e-71	4.42e-53	8.66e-75		Afap1l2	1.12e-64	0.471639	0.3	0.061	1.74e-60	1.89e-74	0.383537	0.164	0.024	2.95e-70	1.12e-64	3.78e-74		Afap1l2	1.12e-64	0.471639	0.3	0.061	1.74e-60	1.89e-74	0.383537	0.164	0.024	2.95e-70	1.12e-64	3.78e-74		Il4ra	6.5e-20	0.510483	0.541	0.306	1.01e-15	6.81e-11	0.473616
Sox18	1.69e-45	0.457587	0.92	0.801	2.63e-41	7.74e-75	0.565888	0.699	0.41	1.21e-70	1.69e-45	1.55e-74		Eogt	1.72e-69	0.611574	0.432	0.115	2.67e-65	2.44e-74	0.477622	0.227	0.044	3.8e-70	1.72e-69	4.88e-74		Eogt	1.72e-69	0.611574	0.432	0.115	2.67e-65	2.44e-74	0.477622	0.227	0.044	3.8e-70	1.72e-69	4.88e-74		Odc1	4.63e-19	0.638009	0.341	0.149	7.22e-15	8.44e-07	0.352879
Dnm3	9.71e-69	0.465622	0.443	0.151	1.51e-64	1.32e-73	0.494381	0.247	0.069	2.06e-69	9.71e-69	2.64e-73		Pdgfa	4.69e-10	0.251975	0.216	0.11	7.31e-06	1.22e-73	0.680798	0.255	0.056	1.91e-69	4.69e-10	2.45e-73		Pdgfa	4.69e-10	0.251975	0.216	0.11	7.31e-06	1.22e-73	0.680798	0.255	0.056	1.91e-69	4.69e-10	2.45e-73		Clic4	5.01e-19	0.375399	0.874	0.633	7.81e-15	7.82e-16	0.434724
Bmx	8.65e-73	0.507014	0.363	0.107	1.35e-68	7.59e-44	0.36571	0.215	0.075	1.18e-39	7.59e-44	1.73e-72		Malat1	2.2e-47	0.287052	1	1	3.43e-43	1.45e-73	0.312742	1	1	2.26e-69	2.2e-47	2.9e-73		Malat1	2.2e-47	0.287052	1	1	3.43e-43	1.45e-73	0.312742	1	1	2.26e-69	2.2e-47	2.9e-73		Ifi35	9.36e-19	0.542605	0.646	0.428	1.46e-14	6.98e-07	0.420866
Klf4	6.14e-27	0.287218	0.97	0.908	9.57e-23	1.03e-72	0.481702	0.953	0.823	1.6e-68	6.14e-27	2.05e-72		Clic4	7.37e-43	0.583791	0.876	0.63	1.15e-38	1.95e-73	0.673509	0.852	0.534	3.04e-69	7.37e-43	3.9e-73		Clic4	7.37e-43	0.583791	0.876	0.63	1.15e-38	1.95e-73	0.673509	0.852	0.534	3.04e-69	7.37e-43	3.9e-73		Ccn2	0.000212436	0.352368	0.163	0.096	1	1.1e-18	0.909998
Enah	3e-38	0.276433	0.208	0.061	4.68e-34	2.58e-72	0.435844	0.233	0.063	4.02e-68	3e-38	5.16e-72		Tinagl1	2.89e-38	0.476977	0.856	0.553	4.51e-34	2.29e-73	0.621803	0.858	0.492	3.58e-69	2.89e-38	4.59e-73		Tinagl1	2.89e-38	0.476977	0.856	0.553	4.51e-34	2.29e-73	0.621803	0.858	0.492	3.58e-69	2.89e-38	4.59e-73		Cnn2	1.5e-18	0.463449	0.398	0.193	2.34e-14	2.45e-14	0.419643
Kif26a	5.15e-24	0.263005	0.304	0.143	8.03e-20	4.47e-71	0.450774	0.242	0.068	6.96e-67	5.15e-24	8.93e-71		Icam2	4.14e-64	0.711285	0.816	0.481	6.46e-60	7.49e-73	0.750818	0.634	0.296	1.17e-68	4.14e-64	1.5e-72		Icam2	4.14e-64	0.711285	0.816	0.481	6.46e-60	7.49e-73	0.750818	0.634	0.296	1.17e-68	4.14e-64	1.5e-72		Id3	1.44e-14	0.270378	0.911	0.709	2.24e-10	2.17e-18	0.464381
Nebl	1.13e-70	0.296017	0.199	0.034	1.77e-66	2.24e-56	0.272057	0.124	0.024	3.49e-52	2.24e-56	2.27e-70		Mpzl1	9.59e-73	0.793496	0.715	0.33	1.5e-68	6.01e-43	0.541163	0.431	0.19	9.37e-39	6.01e-43	1.92e-72		Mpzl1	9.59e-73	0.793496	0.715	0.33	1.5e-68	6.01e-43	0.541163	0.431	0.19	9.37e-39	6.01e-43	1.92e-72		Fam167b	7.63e-17	0.266545	0.199	0.062	1.19e-12	3.28e-18	0.39951
Ddah2	3.24e-70	0.574639	0.661	0.317	5.06e-66	4.43e-46	0.468164	0.366	0.172	6.91e-42	4.43e-46	6.49e-70		Cd93	7.57e-47	0.573503	0.801	0.454	1.18e-42	1.23e-72	0.653176	0.644	0.278	1.92e-68	7.57e-47	2.46e-72		Cd93	7.57e-47	0.573503	0.801	0.454	1.18e-42	1.23e-72	0.653176	0.644	0.278	1.92e-68	7.57e-47	2.46e-72		Fam89a	3.85e-18	0.347436	0.207	0.065	6.01e-14	3.7e-10	0.289339
Socs3	8.02e-50	0.520914	0.92	0.726	1.25e-45	8.59e-69	0.549721	0.872	0.679	1.34e-64	8.02e-50	1.72e-68		St8sia6	1.67e-20	0.39408	0.392	0.196	2.61e-16	1.41e-72	0.662117	0.405	0.126	2.19e-68	1.67e-20	2.81e-72		St8sia6	1.67e-20	0.39408	0.392	0.196	2.61e-16	1.41e-72	0.662117	0.405	0.126	2.19e-68	1.67e-20	2.81e-72		Endod1	2.98e-17	0.441205	0.382	0.185	4.64e-13	3.92e-18	0.471639
Atp2b4	9.13e-35	0.418166	0.628	0.391	1.42e-30	9.96e-69	0.571343	0.485	0.226	1.55e-64	9.13e-35	1.99e-68		P4ha2	2.14e-24	0.327325	0.254	0.09	3.33e-20	1.06e-71	0.454118	0.239	0.049	1.66e-67	2.14e-24	2.13e-71		P4ha2	2.14e-24	0.327325	0.254	0.09	3.33e-20	1.06e-71	0.454118	0.239	0.049	1.66e-67	2.14e-24	2.13e-71		Ppp1r16b	2.01e-13	0.401682	0.492	0.307	3.13e-09	7.22e-18	0.515399
Osmr	5.56e-26	0.357583	0.766	0.618	8.66e-22	1.95e-68	0.556035	0.739	0.481	3.04e-64	5.56e-26	3.9e-68		Dhh	9.38e-39	0.293869	0.161	0.03	1.46e-34	1.64e-71	0.33161	0.121	0.014	2.56e-67	9.38e-39	3.28e-71		Dhh	9.38e-39	0.293869	0.161	0.03	1.46e-34	1.64e-71	0.33161	0.121	0.014	2.56e-67	9.38e-39	3.28e-71		Lurap1l	1.21e-17	0.44922	0.272	0.107	1.89e-13	7.85e-10	0.34178
Adamts1	2.05e-68	0.817664	0.679	0.352	3.2e-64	5.44e-63	0.706417	0.642	0.385	8.48e-59	5.44e-63	4.11e-68		Nos3	1.78e-34	0.494097	0.427	0.177	2.78e-30	8.54e-71	0.671342	0.447	0.154	1.33e-66	1.78e-34	1.71e-70		Nos3	1.78e-34	0.494097	0.427	0.177	2.78e-30	8.54e-71	0.671342	0.447	0.154	1.33e-66	1.78e-34	1.71e-70		Itpkb	1.49e-17	0.457463	0.679	0.467	2.33e-13	1.6e-07	0.371455
Dll4	2.78e-68	0.59105	0.75	0.439	4.33e-64	3.17e-48	0.452483	0.358	0.163	4.95e-44	3.17e-48	5.55e-68		Anxa3	2.88e-33	0.424197	0.706	0.371	4.48e-29	1.48e-69	0.648496	0.587	0.235	2.3e-65	2.88e-33	2.95e-69		Anxa3	2.88e-33	0.424197	0.706	0.371	4.48e-29	1.48e-69	0.648496	0.587	0.235	2.3e-65	2.88e-33	2.95e-69		Itm2b	3.34e-17	0.303134	1	0.991	5.2e-13	1.54e-17	0.290094
Atp8b1	9.84e-68	0.480244	0.421	0.141	1.53e-63	2.07e-67	0.406729	0.216	0.058	3.23e-63	2.07e-67	1.97e-67		Junb	1.1e-38	0.413972	0.991	0.95	1.72e-34	4.28e-68	0.502753	0.998	0.92	6.67e-64	1.1e-38	8.55e-68		Junb	1.1e-38	0.413972	0.991	0.95	1.72e-34	4.28e-68	0.502753	0.998	0.92	6.67e-64	1.1e-38	8.55e-68		Gda	1.86e-17	0.36776	0.325	0.136	2.91e-13	2.84e-13	0.425698
Sorbs2	2.21e-67	0.539663	0.736	0.384	3.45e-63	1.96e-60	0.482259	0.437	0.196	3.06e-56	1.96e-60	4.43e-67		Ankrd33b	1.19e-44	0.46634	0.282	0.074	1.86e-40	9.51e-68	0.456978	0.221	0.045	1.48e-63	1.19e-44	1.9e-67		Ankrd33b	1.19e-44	0.46634	0.282	0.074	1.86e-40	9.51e-68	0.456978	0.221	0.045	1.48e-63	1.19e-44	1.9e-67		Arhgap31	2.04e-17	0.365702	0.858	0.689	3.19e-13	3.47e-17	0.47188
Gper1	9.85e-55	0.254285	0.138	0.022	1.54e-50	7.32e-67	0.303958	0.104	0.015	1.14e-62	9.85e-55	1.46e-66		Hey1	4.47e-28	0.615603	0.527	0.281	6.98e-24	1.82e-67	0.677584	0.421	0.141	2.84e-63	4.47e-28	3.64e-67		Hey1	4.47e-28	0.615603	0.527	0.281	6.98e-24	1.82e-67	0.677584	0.421	0.141	2.84e-63	4.47e-28	3.64e-67		Lama3	4.12e-09	0.265275	0.211	0.099	6.43e-05	3.99e-17	0.462625
Btg2	1.49e-53	0.434405	0.988	0.886	2.32e-49	8.28e-67	0.452281	0.936	0.797	1.29e-62	1.49e-53	1.66e-66		Pik3r3	1.83e-26	0.334096	0.248	0.082	2.85e-22	7.47e-67	0.511778	0.239	0.052	1.16e-62	1.83e-26	1.49e-66		Pik3r3	1.83e-26	0.334096	0.248	0.082	2.85e-22	7.47e-67	0.511778	0.239	0.052	1.16e-62	1.83e-26	1.49e-66		Fmo2	4.96e-17	0.495622	0.358	0.165	7.73e-13	1.73e-16	0.524576
Syt11	1.47e-65	0.327599	0.213	0.042	2.29e-61	1.12e-46	0.274237	0.119	0.027	1.74e-42	1.12e-46	2.93e-65		Sat1	8.94e-66	0.927846	0.893	0.609	1.39e-61	4.87e-50	0.723579	0.794	0.549	7.6e-46	4.87e-50	1.79e-65		Sat1	8.94e-66	0.927846	0.893	0.609	1.39e-61	4.87e-50	0.723579	0.794	0.549	7.6e-46	4.87e-50	1.79e-65		Rai14	6.35e-17	0.473007	0.533	0.324	9.9e-13	5.05e-11	0.504214
Mrtfb	2.92e-65	0.497371	0.634	0.289	4.55e-61	3.93e-63	0.470014	0.482	0.222	6.13e-59	3.93e-63	5.84e-65		Adamts1	1.19e-45	0.716916	0.697	0.361	1.85e-41	1.74e-65	0.804408	0.727	0.388	2.72e-61	1.19e-45	3.49e-65		Adamts1	1.19e-45	0.716916	0.697	0.361	1.85e-41	1.74e-65	0.804408	0.727	0.388	2.72e-61	1.19e-45	3.49e-65		Smad6	8.75e-17	0.316457	0.203	0.066	1.36e-12	1.8e-12	0.289121
Depp1	2.1e-40	0.648148	0.719	0.489	3.27e-36	4.11e-65	0.637261	0.703	0.431	6.41e-61	2.1e-40	8.22e-65		Dbndd2	1.66e-45	0.590121	0.45	0.173	2.59e-41	1.79e-65	0.59831	0.328	0.094	2.8e-61	1.66e-45	3.59e-65		Dbndd2	1.66e-45	0.590121	0.45	0.173	2.59e-41	1.79e-65	0.59831	0.328	0.094	2.8e-61	1.66e-45	3.59e-65		Slc12a7	2.62e-13	0.43939	0.423	0.242	4.09e-09	1.25e-16	0.520656
Efna1	1.35e-49	0.503919	0.757	0.485	2.1e-45	4.62e-65	0.535844	0.483	0.228	7.2e-61	1.35e-49	9.23e-65		Slc27a3	2.02e-65	0.442221	0.282	0.054	3.15e-61	2.28e-39	0.266461	0.101	0.017	3.56e-35	2.28e-39	4.04e-65		Slc27a3	2.02e-65	0.442221	0.282	0.054	3.15e-61	2.28e-39	0.266461	0.101	0.017	3.56e-35	2.28e-39	4.04e-65		Arap3	5.68e-15	0.412072	0.764	0.637	8.85e-11	1.93e-16	0.52151
Arhgap5	6.05e-30	0.404901	0.674	0.486	9.44e-26	6.28e-65	0.566535	0.596	0.335	9.8e-61	6.05e-30	1.26e-64		Rdx	3.8e-65	0.764626	0.876	0.624	5.92e-61	7.09e-65	0.737527	0.69	0.384	1.11e-60	7.09e-65	7.6e-65		Rdx	3.8e-65	0.764626	0.876	0.624	5.92e-61	7.09e-65	0.737527	0.69	0.384	1.11e-60	7.09e-65	7.6e-65		Nrep	4.39e-08	0.251027	0.179	0.082	0.000683742	2.2e-16	0.268868
Card19	1.2e-39	0.370484	0.445	0.207	1.86e-35	9.02e-65	0.461885	0.345	0.132	1.41e-60	1.2e-39	1.8e-64		Uap1	7.7e-26	0.65209	0.375	0.183	1.2e-21	3.96e-64	0.698731	0.356	0.114	6.17e-60	7.7e-26	7.92e-64		Uap1	7.7e-26	0.65209	0.375	0.183	1.2e-21	3.96e-64	0.698731	0.356	0.114	6.17e-60	7.7e-26	7.92e-64		Rab37	2.22e-16	0.295935	0.138	0.036	3.46e-12	1.57e-13	0.303597
Lrrc32	2.72e-17	0.303932	0.476	0.315	4.24e-13	9.59e-65	0.518587	0.331	0.124	1.49e-60	2.72e-17	1.92e-64		Il10rb	4.16e-63	0.70509	0.571	0.22	6.49e-59	8.14e-28	0.355419	0.239	0.092	1.27e-23	8.14e-28	8.32e-63		Il10rb	4.16e-63	0.70509	0.571	0.22	6.49e-59	8.14e-28	0.355419	0.239	0.092	1.27e-23	8.14e-28	8.32e-63		Elf1	2.45e-16	0.423848	0.687	0.461	3.82e-12	1.05e-05	0.28368
Myo10	1.81e-64	0.464388	0.389	0.127	2.83e-60	5.53e-26	0.268616	0.174	0.072	8.63e-22	5.53e-26	3.63e-64		Sms	1.23e-53	0.431322	0.256	0.054	1.91e-49	1.2e-62	0.414306	0.174	0.031	1.88e-58	1.23e-53	2.41e-62		Sms	1.23e-53	0.431322	0.256	0.054	1.91e-49	1.2e-62	0.414306	0.174	0.031	1.88e-58	1.23e-53	2.41e-62		Pcdh1	4.15e-16	0.376564	0.301	0.127	6.46e-12	7.29e-12	0.359255
Tmem47	2.72e-64	0.328261	0.25	0.058	4.24e-60	7.51e-47	0.298287	0.121	0.028	1.17e-42	7.51e-47	5.44e-64		Pdgfd	3.7e-60	0.578696	0.415	0.121	5.77e-56	1.72e-62	0.507915	0.259	0.064	2.67e-58	3.7e-60	3.43e-62		Pdgfd	3.7e-60	0.578696	0.415	0.121	5.77e-56	1.72e-62	0.507915	0.259	0.064	2.67e-58	3.7e-60	3.43e-62		Tril	5.13e-16	0.480871	0.508	0.302	8e-12	1.05e-08	0.297895
Myof	1.86e-36	0.307147	0.316	0.121	2.91e-32	4.45e-64	0.368153	0.297	0.099	6.94e-60	1.86e-36	8.91e-64		Lmcd1	1.17e-28	0.605591	0.62	0.39	1.83e-24	1.8e-62	0.666639	0.417	0.148	2.81e-58	1.17e-28	3.6e-62		Lmcd1	1.17e-28	0.605591	0.62	0.39	1.83e-24	1.8e-62	0.666639	0.417	0.148	2.81e-58	1.17e-28	3.6e-62		Fam57b	5.71e-16	0.371548	0.252	0.097	8.9e-12	4.37e-11	0.354018
Tmem100	5.32e-64	0.52199	0.262	0.066	8.3e-60	5.82e-48	0.342319	0.134	0.032	9.07e-44	5.82e-48	1.06e-63		Klf3	3.92e-37	0.543612	0.778	0.506	6.11e-33	2.34e-62	0.682056	0.694	0.378	3.65e-58	3.92e-37	4.69e-62		Klf3	3.92e-37	0.543612	0.778	0.506	6.11e-33	2.34e-62	0.682056	0.694	0.378	3.65e-58	3.92e-37	4.69e-62		Rcbtb2	8.23e-16	0.380098	0.276	0.117	1.28e-11	4.99e-15	0.44165
Icam2	2.66e-46	0.50124	0.723	0.478	4.15e-42	1.28e-63	0.573019	0.547	0.293	1.99e-59	2.66e-46	2.55e-63		Dbp	3.53e-37	0.433596	0.182	0.039	5.5e-33	2.49e-62	0.375272	0.14	0.021	3.89e-58	3.53e-37	4.99e-62		Dbp	3.53e-37	0.433596	0.182	0.039	5.5e-33	2.49e-62	0.375272	0.14	0.021	3.89e-58	3.53e-37	4.99e-62		Pttg1	1.36e-15	0.462443	0.541	0.346	2.12e-11	0.00358132	0.285683
Ldha	1.25e-59	0.495981	0.836	0.569	1.95e-55	1.52e-63	0.520844	0.729	0.494	2.37e-59	1.25e-59	3.03e-63		Arid5b	2.76e-62	0.674603	0.833	0.424	4.31e-58	6.23e-53	0.562195	0.573	0.26	9.71e-49	6.23e-53	5.53e-62		Arid5b	2.76e-62	0.674603	0.833	0.424	4.31e-58	6.23e-53	0.562195	0.573	0.26	9.71e-49	6.23e-53	5.53e-62		Ldha	1.67e-15	0.417135	0.748	0.584	2.6e-11	2e-11	0.412401
Mpzl1	1.69e-63	0.539264	0.649	0.323	2.63e-59	2.86e-23	0.348271	0.33	0.191	4.46e-19	2.86e-23	3.37e-63		Enah	7.92e-45	0.456485	0.259	0.063	1.23e-40	7.51e-62	0.480784	0.265	0.066	1.17e-57	7.92e-45	1.5e-61		Enah	7.92e-45	0.456485	0.259	0.063	1.23e-40	7.51e-62	0.480784	0.265	0.066	1.17e-57	7.92e-45	1.5e-61		Fkbp5	4.52e-15	0.405056	0.35	0.172	7.05e-11	3.4e-12	0.504244
Tmod3	1.82e-49	0.447829	0.784	0.497	2.83e-45	1.88e-63	0.530857	0.623	0.361	2.93e-59	1.82e-49	3.75e-63		Fn1	1.22e-50	0.515981	0.732	0.345	1.9e-46	1.11e-61	0.617228	0.63	0.295	1.73e-57	1.22e-50	2.22e-61		Fn1	1.22e-50	0.515981	0.732	0.345	1.9e-46	1.11e-61	0.617228	0.63	0.295	1.73e-57	1.22e-50	2.22e-61		Inka1	5.39e-15	0.33381	0.268	0.11	8.41e-11	5.82e-12	0.311391
B4galt4	5.61e-37	0.369008	0.466	0.221	8.75e-33	4.23e-63	0.465322	0.375	0.151	6.6e-59	5.61e-37	8.46e-63		Sh3bp4	3.77e-46	0.520237	0.36	0.111	5.87e-42	1.17e-61	0.479676	0.239	0.056	1.82e-57	3.77e-46	2.33e-61		Sh3bp4	3.77e-46	0.520237	0.36	0.111	5.87e-42	1.17e-61	0.479676	0.239	0.056	1.82e-57	3.77e-46	2.33e-61		Unc119b	1.68e-08	0.330357	0.256	0.139	0.000262559	5.67e-15	0.44149
AU021092	6.01e-37	0.332414	0.344	0.139	9.37e-33	4.69e-63	0.393727	0.217	0.061	7.31e-59	6.01e-37	9.38e-63		Socs3	6.3e-43	0.723701	0.922	0.731	9.82e-39	2.93e-61	0.787668	0.905	0.682	4.57e-57	6.3e-43	5.87e-61		Socs3	6.3e-43	0.723701	0.922	0.731	9.82e-39	2.93e-61	0.787668	0.905	0.682	4.57e-57	6.3e-43	5.87e-61		Gimap5	7.33e-10	0.312972	0.569	0.411	1.14e-05	6.29e-15	0.495189
Aldh2	1.66e-38	0.440546	0.688	0.445	2.59e-34	5.54e-63	0.586966	0.555	0.311	8.63e-59	1.66e-38	1.11e-62		Lama5	3.33e-24	0.326121	0.216	0.07	5.19e-20	1.29e-60	0.456459	0.209	0.044	2.01e-56	3.33e-24	2.57e-60		Lama5	3.33e-24	0.326121	0.216	0.07	5.19e-20	1.29e-60	0.456459	0.209	0.044	2.01e-56	3.33e-24	2.57e-60		Bace2	6.97e-12	0.276816	0.183	0.07	1.09e-07	6.98e-15	0.312866
Jag2	4.45e-43	0.364884	0.342	0.129	6.94e-39	1.46e-62	0.426493	0.298	0.104	2.28e-58	4.45e-43	2.93e-62		Slc44a2	5.91e-28	0.390998	0.38	0.161	9.21e-24	3.65e-60	0.549939	0.352	0.11	5.69e-56	5.91e-28	7.3e-60		Slc44a2	5.91e-28	0.390998	0.38	0.161	9.21e-24	3.65e-60	0.549939	0.352	0.11	5.69e-56	5.91e-28	7.3e-60		Fmnl3	3.21e-11	0.360332	0.402	0.237	5e-07	9.68e-15	0.470248
Grrp1	5.65e-33	0.376714	0.784	0.543	8.8e-29	1.85e-62	0.489168	0.681	0.384	2.88e-58	5.65e-33	3.7e-62		Nes	1.23e-34	0.520247	0.383	0.144	1.91e-30	6.32e-60	0.616095	0.251	0.063	9.86e-56	1.23e-34	1.26e-59		Nes	1.23e-34	0.520247	0.383	0.144	1.91e-30	6.32e-60	0.616095	0.251	0.063	9.86e-56	1.23e-34	1.26e-59		Mapk12	1.38e-14	0.43712	0.386	0.198	2.15e-10	1.42e-06	0.32995
Cd36	2.68e-56	0.534014	0.717	0.392	4.17e-52	9.98e-62	0.521014	0.547	0.276	1.56e-57	2.68e-56	2e-61		Shtn1	3.34e-37	0.3324	0.205	0.047	5.22e-33	9.16e-60	0.352427	0.121	0.016	1.43e-55	3.34e-37	1.83e-59		Shtn1	3.34e-37	0.3324	0.205	0.047	5.22e-33	9.16e-60	0.352427	0.121	0.016	1.43e-55	3.34e-37	1.83e-59		Gcc2	1.66e-12	0.455438	0.358	0.201	2.59e-08	2.55e-14	0.576905
Ptma	1.59e-53	0.271041	0.998	0.994	2.48e-49	1.23e-61	0.293438	0.995	0.978	1.92e-57	1.59e-53	2.46e-61		Mtmr11	1.68e-34	0.442674	0.259	0.077	2.62e-30	1.47e-59	0.435166	0.2	0.042	2.29e-55	1.68e-34	2.93e-59		Mtmr11	1.68e-34	0.442674	0.259	0.077	2.62e-30	1.47e-59	0.435166	0.2	0.042	2.29e-55	1.68e-34	2.93e-59		Slc2a1	5.42e-11	0.265042	0.195	0.08	8.46e-07	3.37e-14	0.423877
Hs3st1	5.05e-49	0.473373	0.497	0.233	7.88e-45	1.62e-61	0.399406	0.226	0.067	2.53e-57	5.05e-49	3.24e-61		Stmn1	7.45e-59	0.681052	0.403	0.117	1.16e-54	3.4e-38	0.471668	0.219	0.067	5.3e-34	3.4e-38	1.49e-58		Stmn1	7.45e-59	0.681052	0.403	0.117	1.16e-54	3.4e-38	0.471668	0.219	0.067	5.3e-34	3.4e-38	1.49e-58		Tubb4b	3.17e-09	0.341319	0.768	0.663	4.94e-05	5.52e-14	0.461816
Arid5a	5.94e-61	0.487328	0.546	0.233	9.25e-57	3.52e-35	0.384509	0.379	0.199	5.48e-31	3.52e-35	1.19e-60		Epha4	1.54e-38	0.433735	0.363	0.122	2.39e-34	3.49e-58	0.416788	0.19	0.038	5.45e-54	1.54e-38	6.99e-58		Epha4	1.54e-38	0.433735	0.363	0.122	2.39e-34	3.49e-58	0.416788	0.19	0.038	5.45e-54	1.54e-38	6.99e-58		Ttyh3	6.32e-11	0.311091	0.179	0.072	9.86e-07	7.85e-14	0.269213
Calm1	2.71e-48	0.276089	0.993	0.967	4.23e-44	1.06e-59	0.315486	0.96	0.874	1.65e-55	2.71e-48	2.11e-59		Sgk1	4.87e-24	0.508293	0.807	0.608	7.6e-20	6.88e-58	0.656876	0.791	0.484	1.07e-53	4.87e-24	1.38e-57		Sgk1	4.87e-24	0.508293	0.807	0.608	7.6e-20	6.88e-58	0.656876	0.791	0.484	1.07e-53	4.87e-24	1.38e-57		Snrk	8.85e-14	0.352953	0.882	0.755	1.38e-09	5.74e-08	0.332919
Rasgrf2	1.44e-59	0.37086	0.307	0.089	2.25e-55	2.34e-58	0.3338	0.156	0.037	3.65e-54	2.34e-58	2.89e-59		Adipor2	2.87e-15	0.373567	0.375	0.217	4.47e-11	1.26e-57	0.62945	0.427	0.162	1.96e-53	2.87e-15	2.52e-57		Adipor2	2.87e-15	0.373567	0.375	0.217	4.47e-11	1.26e-57	0.62945	0.427	0.162	1.96e-53	2.87e-15	2.52e-57		Endou	1.22e-13	0.339121	0.305	0.137	1.9e-09	3.97e-09	0.385219
Il4ra	5.39e-15	0.26914	0.459	0.301	8.4e-11	2.05e-59	0.502384	0.523	0.266	3.19e-55	5.39e-15	4.09e-59		Cd2ap	1.33e-57	0.727696	0.781	0.476	2.07e-53	6.19e-25	0.492418	0.534	0.347	9.66e-21	6.19e-25	2.66e-57		Cd2ap	1.33e-57	0.727696	0.781	0.476	2.07e-53	6.19e-25	0.492418	0.534	0.347	9.66e-21	6.19e-25	2.66e-57		Znrf1	1.48e-13	0.409225	0.5	0.309	2.31e-09	2.81e-08	0.34712
Pgm2l1	3.78e-53	0.344569	0.22	0.054	5.89e-49	1.98e-58	0.377832	0.177	0.046	3.09e-54	3.78e-53	3.96e-58		Gfod1	3.16e-42	0.450149	0.277	0.075	4.92e-38	1.76e-57	0.507567	0.213	0.048	2.75e-53	3.16e-42	3.53e-57		Gfod1	3.16e-42	0.450149	0.277	0.075	4.92e-38	1.76e-57	0.507567	0.213	0.048	2.75e-53	3.16e-42	3.53e-57		Kitl	1.7e-13	0.251977	0.581	0.329	2.66e-09	4.92e-09	0.308587
Ebf1	3.86e-58	0.446274	0.894	0.626	6.02e-54	1.28e-46	0.418445	0.613	0.378	1.99e-42	1.28e-46	7.72e-58		Chd3	1.18e-56	0.605471	0.395	0.117	1.84e-52	2.49e-57	0.515882	0.277	0.077	3.88e-53	1.18e-56	4.98e-57		Chd3	1.18e-56	0.605471	0.395	0.117	1.84e-52	2.49e-57	0.515882	0.277	0.077	3.88e-53	1.18e-56	4.98e-57		Impdh1	2.36e-13	0.352526	0.285	0.128	3.68e-09	1.78e-08	0.266609
Lamb2	1.12e-57	0.510452	0.546	0.252	1.75e-53	5.14e-52	0.498662	0.399	0.19	8.01e-48	5.14e-52	2.25e-57		Kazald1	5.28e-45	0.309916	0.182	0.033	8.24e-41	9.59e-57	0.370925	0.148	0.025	1.5e-52	5.28e-45	1.92e-56		Kazald1	5.28e-45	0.309916	0.182	0.033	8.24e-41	9.59e-57	0.370925	0.148	0.025	1.5e-52	5.28e-45	1.92e-56		Sox4	2.57e-13	0.432574	0.593	0.41	4.01e-09	7.4e-11	0.507953
Slc43a3	6.06e-26	0.330584	0.841	0.664	9.45e-22	2.81e-57	0.492176	0.746	0.519	4.38e-53	6.06e-26	5.62e-57		Mbd4	3.92e-51	0.389375	0.179	0.028	6.11e-47	1.56e-56	0.32865	0.113	0.015	2.43e-52	3.92e-51	3.11e-56		Mbd4	3.92e-51	0.389375	0.179	0.028	6.11e-47	1.56e-56	0.32865	0.113	0.015	2.43e-52	3.92e-51	3.11e-56		Alox12	2.14e-08	0.259643	0.211	0.1	0.000333801	3.06e-13	0.398311
Tmem88	4.14e-57	0.500123	0.773	0.474	6.46e-53	7.35e-45	0.459015	0.502	0.282	1.15e-40	7.35e-45	8.28e-57		Ier5	4.92e-26	0.429359	0.882	0.747	7.67e-22	7.48e-56	0.647868	0.816	0.53	1.17e-51	4.92e-26	1.5e-55		Ier5	4.92e-26	0.429359	0.882	0.747	7.67e-22	7.48e-56	0.647868	0.816	0.53	1.17e-51	4.92e-26	1.5e-55		Pvr	5.33e-13	0.352931	0.341	0.169	8.31e-09	1.38e-09	0.324941
Adipor2	1.45e-35	0.366513	0.429	0.207	2.27e-31	4.96e-57	0.453172	0.374	0.159	7.73e-53	1.45e-35	9.92e-57		Nr1d1	4.83e-48	0.540211	0.357	0.107	7.54e-44	1.03e-55	0.496811	0.316	0.096	1.6e-51	4.83e-48	2.05e-55		Nr1d1	4.83e-48	0.540211	0.357	0.107	7.54e-44	1.03e-55	0.496811	0.316	0.096	1.6e-51	4.83e-48	2.05e-55		Kifc3	5.54e-13	0.30119	0.228	0.092	8.63e-09	4.09e-11	0.321418
Jcad	3.01e-19	0.301191	0.496	0.318	4.7e-15	2.44e-55	0.504374	0.429	0.205	3.81e-51	3.01e-19	4.89e-55		Ass1	1.83e-32	0.324159	0.236	0.066	2.85e-28	1.06e-55	0.425471	0.206	0.046	1.65e-51	1.83e-32	2.12e-55		Ass1	1.83e-32	0.324159	0.236	0.066	2.85e-28	1.06e-55	0.425471	0.206	0.046	1.65e-51	1.83e-32	2.12e-55		Plxna2	8.89e-13	0.464808	0.557	0.395	1.39e-08	3.97e-09	0.418124
Fbxo7	3.68e-29	0.29675	0.316	0.141	5.74e-25	5.37e-55	0.450128	0.342	0.141	8.37e-51	3.68e-29	1.07e-54		Lap3	2.95e-22	0.442677	0.418	0.218	4.61e-18	1.07e-55	0.561531	0.362	0.123	1.66e-51	2.95e-22	2.13e-55		Lap3	2.95e-22	0.442677	0.418	0.218	4.61e-18	1.07e-55	0.561531	0.362	0.123	1.66e-51	2.95e-22	2.13e-55		Nedd9	9.17e-13	0.48634	0.606	0.452	1.43e-08	5.77e-06	0.286498
Pecam1	1.42e-46	0.378584	0.956	0.899	2.21e-42	1.36e-54	0.468702	0.833	0.692	2.12e-50	1.42e-46	2.72e-54		Ggta1	1.13e-55	0.598847	0.576	0.228	1.77e-51	1.22e-29	0.414558	0.312	0.134	1.91e-25	1.22e-29	2.27e-55		Ggta1	1.13e-55	0.598847	0.576	0.228	1.77e-51	1.22e-29	0.414558	0.312	0.134	1.91e-25	1.22e-29	2.27e-55		Cdc42ep2	4.98e-08	0.30436	0.524	0.394	0.000776756	1.06e-12	0.448696
Sbno2	1.35e-53	0.498131	0.791	0.494	2.1e-49	1.46e-49	0.441357	0.713	0.474	2.27e-45	1.46e-49	2.69e-53		Cx3cl1	7.73e-16	0.259403	0.138	0.045	1.21e-11	1.44e-54	0.347752	0.13	0.02	2.25e-50	7.73e-16	2.88e-54		Cx3cl1	7.73e-16	0.259403	0.138	0.045	1.21e-11	1.44e-54	0.347752	0.13	0.02	2.25e-50	7.73e-16	2.88e-54		Orai1	4.94e-12	0.397267	0.565	0.374	7.71e-08	1.45e-12	0.497362
Fabp5	4.32e-41	0.374654	0.499	0.235	6.74e-37	3.15e-53	0.458189	0.309	0.12	4.91e-49	4.32e-41	6.29e-53		Tmem47	7.48e-29	0.327283	0.222	0.065	1.17e-24	1.46e-54	0.350382	0.158	0.029	2.28e-50	7.48e-29	2.93e-54		Tmem47	7.48e-29	0.327283	0.222	0.065	1.17e-24	1.46e-54	0.350382	0.158	0.029	2.28e-50	7.48e-29	2.93e-54		Rapgef3	1.07e-11	0.332321	0.427	0.241	1.67e-07	1.59e-12	0.421507
Cd93	7.72e-47	0.391865	0.77	0.445	1.2e-42	6.42e-53	0.394312	0.54	0.275	1e-48	7.72e-47	1.28e-52		Rrad	2.84e-54	0.468975	0.254	0.051	4.43e-50	2.42e-49	0.52579	0.182	0.041	3.78e-45	2.42e-49	5.68e-54		Rrad	2.84e-54	0.468975	0.254	0.051	4.43e-50	2.42e-49	0.52579	0.182	0.041	3.78e-45	2.42e-49	5.68e-54		Rasal2	3.22e-12	0.397144	0.463	0.283	5.02e-08	3.96e-08	0.383537
Jam2	1.03e-36	0.332826	0.562	0.283	1.61e-32	8.31e-53	0.370115	0.346	0.14	1.3e-48	1.03e-36	1.66e-52		Btg3	3.03e-54	0.585605	0.447	0.151	4.73e-50	3.43e-43	0.446575	0.296	0.101	5.34e-39	3.43e-43	6.07e-54		Btg3	3.03e-54	0.585605	0.447	0.151	4.73e-50	3.43e-43	0.446575	0.296	0.101	5.34e-39	3.43e-43	6.07e-54		Plekha1	9.36e-12	0.34181	0.341	0.18	1.46e-07	9.61e-06	0.292668
Capg	2.3e-38	0.323044	0.309	0.117	3.59e-34	9.07e-53	0.37611	0.228	0.075	1.41e-48	2.3e-38	1.81e-52		Syne2	3.74e-41	0.51903	0.568	0.261	5.83e-37	3.67e-54	0.555322	0.368	0.128	5.73e-50	3.74e-41	7.35e-54		Syne2	3.74e-41	0.51903	0.568	0.261	5.83e-37	3.67e-54	0.555322	0.368	0.128	5.73e-50	3.74e-41	7.35e-54		Snap23	1.12e-11	0.337528	0.423	0.26	1.74e-07	0.0189761	0.268896
Vegfa	4.5e-22	0.260073	0.171	0.064	7.02e-18	1.74e-52	0.41561	0.174	0.049	2.72e-48	4.5e-22	3.49e-52		Rapgef3	3.47e-13	0.260744	0.412	0.239	5.41e-09	1.93e-53	0.600598	0.445	0.173	3.01e-49	3.47e-13	3.86e-53		Rapgef3	3.47e-13	0.260744	0.412	0.239	5.41e-09	1.93e-53	0.600598	0.445	0.173	3.01e-49	3.47e-13	3.86e-53		Dusp6	6.81e-11	0.478572	0.541	0.389	1.06e-06	1.13e-11	0.469877
Adgre5	4.25e-52	0.466423	0.394	0.15	6.63e-48	3.01e-47	0.386436	0.236	0.085	4.7e-43	3.01e-47	8.5e-52		Alox12	5.49e-52	0.506718	0.346	0.092	8.56e-48	3.09e-31	0.391384	0.202	0.066	4.81e-27	3.09e-31	1.1e-51		Alox12	5.49e-52	0.506718	0.346	0.092	8.56e-48	3.09e-31	0.391384	0.202	0.066	4.81e-27	3.09e-31	1.1e-51		Pitpnm2	1.14e-11	0.297192	0.268	0.126	1.78e-07	4.69e-07	0.330962
Xbp1	4.25e-41	0.424723	0.799	0.561	6.63e-37	6.13e-52	0.459221	0.616	0.368	9.56e-48	4.25e-41	1.23e-51		Smpdl3a	5.56e-40	0.577731	0.608	0.314	8.68e-36	2.08e-51	0.557774	0.462	0.193	3.24e-47	5.56e-40	4.15e-51		Smpdl3a	5.56e-40	0.577731	0.608	0.314	8.68e-36	2.08e-51	0.557774	0.462	0.193	3.24e-47	5.56e-40	4.15e-51		Tdrp	1.99e-10	0.284191	0.179	0.071	3.1e-06	1.32e-11	0.303767
Slc50a1	1.66e-51	0.47936	0.656	0.36	2.59e-47	3.72e-44	0.441811	0.396	0.199	5.8e-40	3.72e-44	3.32e-51		Ptp4a3	2.53e-26	0.34886	0.588	0.313	3.94e-22	6.66e-51	0.501446	0.486	0.2	1.04e-46	2.53e-26	1.33e-50		Ptp4a3	2.53e-26	0.34886	0.588	0.313	3.94e-22	6.66e-51	0.501446	0.486	0.2	1.04e-46	2.53e-26	1.33e-50		Ddah2	1.36e-11	0.299587	0.533	0.336	2.12e-07	1.44e-08	0.325282
Filip1l	6.27e-51	0.516611	0.513	0.24	9.78e-47	2.91e-35	0.407936	0.253	0.11	4.53e-31	2.91e-35	1.25e-50		Mapk3	1.75e-29	0.434937	0.746	0.532	2.73e-25	1.03e-50	0.585964	0.597	0.306	1.6e-46	1.75e-29	2.05e-50		Mapk3	1.75e-29	0.434937	0.746	0.532	2.73e-25	1.03e-50	0.585964	0.597	0.306	1.6e-46	1.75e-29	2.05e-50		Sox18	1.44e-11	0.279813	0.882	0.807	2.25e-07	5.22e-10	0.390583
Itm2b	6.54e-51	0.254977	0.997	0.991	1.02e-46	1.52e-47	0.255204	0.989	0.971	2.37e-43	1.52e-47	1.31e-50		Nr4a3	1.21e-50	0.514462	0.245	0.052	1.89e-46	2.12e-48	0.43114	0.168	0.036	3.3e-44	2.12e-48	2.42e-50		Nr4a3	1.21e-50	0.514462	0.245	0.052	1.89e-46	2.12e-48	0.43114	0.168	0.036	3.3e-44	2.12e-48	2.42e-50		Heg1	1.58e-10	0.366287	0.561	0.385	2.46e-06	1.57e-11	0.401023
Arpc1b	9.06e-51	0.414702	0.904	0.75	1.41e-46	5.11e-48	0.403384	0.783	0.599	7.96e-44	5.11e-48	1.81e-50		Sncg	3.06e-37	0.543598	0.38	0.138	4.77e-33	1.71e-50	0.55201	0.253	0.072	2.67e-46	3.06e-37	3.43e-50		Sncg	3.06e-37	0.543598	0.38	0.138	4.77e-33	1.71e-50	0.55201	0.253	0.072	2.67e-46	3.06e-37	3.43e-50		Eva1b	2.54e-11	0.325765	0.671	0.525	3.95e-07	8.89e-05	0.274292
Tmem44	3.25e-39	0.372782	0.311	0.118	5.06e-35	1.19e-50	0.347806	0.188	0.056	1.86e-46	3.25e-39	2.38e-50		Kctd12b	3.54e-50	0.668431	0.599	0.25	5.53e-46	8.35e-39	0.504802	0.296	0.108	1.3e-34	8.35e-39	7.09e-50		Kctd12b	3.54e-50	0.668431	0.599	0.25	5.53e-46	8.35e-39	0.504802	0.296	0.108	1.3e-34	8.35e-39	7.09e-50		Tmcc3	0.000142864	0.271312	0.374	0.279	1	2.57e-11	0.499313
Uchl1	1.74e-41	0.290216	0.169	0.041	2.71e-37	1.29e-50	0.314421	0.141	0.034	2e-46	1.74e-41	2.57e-50		Klf13	1.72e-36	0.484432	0.87	0.659	2.68e-32	4.14e-50	0.546765	0.808	0.552	6.46e-46	1.72e-36	8.29e-50		Klf13	1.72e-36	0.484432	0.87	0.659	2.68e-32	4.14e-50	0.546765	0.808	0.552	6.46e-46	1.72e-36	8.29e-50		Neurl3	2.8e-11	0.407331	0.48	0.295	4.36e-07	1.28e-06	0.269134
Cdkn2d	5.04e-50	0.472685	0.478	0.215	7.86e-46	9.67e-43	0.471848	0.35	0.168	1.51e-38	9.67e-43	1.01e-49		Frat2	1.3e-49	0.347756	0.193	0.034	2.03e-45	5.3e-34	0.30623	0.134	0.031	8.26e-30	5.3e-34	2.6e-49		Frat2	1.3e-49	0.347756	0.193	0.034	2.03e-45	5.3e-34	0.30623	0.134	0.031	8.26e-30	5.3e-34	2.6e-49		Ndufa4	7.69e-10	0.348295	0.654	0.536	1.2e-05	3.35e-11	0.436851
Sh3bp4	4.44e-40	0.351188	0.298	0.108	6.92e-36	2.64e-49	0.329553	0.184	0.055	4.11e-45	4.44e-40	5.27e-49		Pecam1	1.82e-46	0.445389	0.974	0.9	2.84e-42	6.21e-49	0.527752	0.877	0.694	9.69e-45	1.82e-46	1.24e-48		Pecam1	1.82e-46	0.445389	0.974	0.9	2.84e-42	6.21e-49	0.527752	0.877	0.694	9.69e-45	1.82e-46	1.24e-48		Ctsl	3.79e-11	0.355117	0.846	0.772	5.91e-07	5.55e-06	0.257249
Ccnd2	9.85e-27	0.297712	0.703	0.47	1.54e-22	4.56e-49	0.457038	0.544	0.306	7.12e-45	9.85e-27	9.13e-49		Tob1	3.25e-30	0.565413	0.455	0.22	5.06e-26	1.27e-48	0.668983	0.423	0.178	1.98e-44	3.25e-30	2.54e-48		Tob1	3.25e-30	0.565413	0.455	0.22	5.06e-26	1.27e-48	0.668983	0.423	0.178	1.98e-44	3.25e-30	2.54e-48		Hdac7	4.19e-11	0.401702	0.581	0.438	6.53e-07	9.26e-09	0.382989
Hip1r	8.62e-49	0.341954	0.281	0.087	1.34e-44	1.57e-39	0.307781	0.189	0.065	2.45e-35	1.57e-39	1.72e-48		B4galt4	6.26e-18	0.352069	0.429	0.23	9.76e-14	4.82e-48	0.535602	0.405	0.155	7.51e-44	6.26e-18	9.64e-48		B4galt4	6.26e-18	0.352069	0.429	0.23	9.76e-14	4.82e-48	0.535602	0.405	0.155	7.51e-44	6.26e-18	9.64e-48		Adipor1	1.07e-10	0.406467	0.577	0.449	1.67e-06	4.22e-11	0.407185
Cd2ap	6.17e-47	0.526326	0.723	0.471	9.62e-43	4.2e-19	0.28085	0.491	0.345	6.54e-15	4.2e-19	1.23e-46		mt-Co2	7.93e-36	0.255547	1	0.997	1.24e-31	2.24e-47	0.271473	0.998	0.995	3.49e-43	7.93e-36	4.48e-47		mt-Co2	7.93e-36	0.255547	1	0.997	1.24e-31	2.24e-47	0.271473	0.998	0.995	3.49e-43	7.93e-36	4.48e-47		Rtl8a	5.14e-11	0.322709	0.569	0.392	8.02e-07	3.31e-05	0.345597
Lmcd1	1.38e-15	0.32455	0.538	0.389	2.15e-11	2e-46	0.463366	0.33	0.147	3.12e-42	1.38e-15	4.01e-46		Ceacam1	2.85e-28	0.432105	0.421	0.189	4.44e-24	2.52e-47	0.47217	0.271	0.083	3.94e-43	2.85e-28	5.05e-47		Ceacam1	2.85e-28	0.432105	0.421	0.189	4.44e-24	2.52e-47	0.47217	0.271	0.083	3.94e-43	2.85e-28	5.05e-47		Svil	5.94e-11	0.334023	0.378	0.22	9.27e-07	2.39e-06	0.307881
Mctp1	6.13e-26	0.297723	0.375	0.186	9.56e-22	8.16e-46	0.443734	0.324	0.139	1.27e-41	6.13e-26	1.63e-45		She	2.07e-13	0.339268	0.579	0.436	3.23e-09	2.57e-47	0.565449	0.474	0.213	4.01e-43	2.07e-13	5.14e-47		She	2.07e-13	0.339268	0.579	0.436	3.23e-09	2.57e-47	0.565449	0.474	0.213	4.01e-43	2.07e-13	5.14e-47		Lxn	6.91e-11	0.427304	0.411	0.26	1.08e-06	4.92e-06	0.372371
Prdm16	6.92e-28	0.341864	0.358	0.171	1.08e-23	1.3e-45	0.367935	0.222	0.078	2.03e-41	6.92e-28	2.61e-45		Atox1	4.77e-24	0.434908	0.824	0.663	7.44e-20	3.06e-47	0.59611	0.694	0.446	4.77e-43	4.77e-24	6.12e-47		Atox1	4.77e-24	0.434908	0.824	0.663	7.44e-20	3.06e-47	0.59611	0.694	0.446	4.77e-43	4.77e-24	6.12e-47		Vegfc	9.52e-05	0.278687	0.207	0.126	1	1.08e-10	0.313139
Id2	1.56e-45	0.43283	0.347	0.131	2.44e-41	1.19e-39	0.422678	0.194	0.069	1.85e-35	1.19e-39	3.13e-45		Gprc5a	3.72e-36	0.421143	0.262	0.076	5.81e-32	5.31e-47	0.550752	0.484	0.215	8.28e-43	3.72e-36	1.06e-46		Gprc5a	3.72e-36	0.421143	0.262	0.076	5.81e-32	5.31e-47	0.550752	0.484	0.215	8.28e-43	3.72e-36	1.06e-46		Trib2	1.11e-10	0.323171	0.289	0.147	1.73e-06	1e-07	0.342595
Myo1e	2.64e-45	0.317921	0.295	0.097	4.12e-41	5.05e-38	0.284797	0.151	0.046	7.87e-34	5.05e-38	5.28e-45		Atp1a1	1.52e-30	0.545161	0.651	0.425	2.36e-26	1.63e-46	0.676128	0.636	0.381	2.55e-42	1.52e-30	3.27e-46		Atp1a1	1.52e-30	0.545161	0.651	0.425	2.36e-26	1.63e-46	0.676128	0.636	0.381	2.55e-42	1.52e-30	3.27e-46		Tjap1	1.26e-10	0.314258	0.256	0.126	1.96e-06	2.61e-08	0.261571
Rpl8	1.63e-40	0.259651	0.99	0.971	2.54e-36	7.26e-45	0.281379	0.973	0.919	1.13e-40	1.63e-40	1.45e-44		Tspan7	2.57e-13	0.25262	0.326	0.17	4.01e-09	3.74e-46	0.504653	0.279	0.088	5.83e-42	2.57e-13	7.47e-46		Tspan7	2.57e-13	0.25262	0.326	0.17	4.01e-09	3.74e-46	0.504653	0.279	0.088	5.83e-42	2.57e-13	7.47e-46		Herpud1	5.5e-05	0.259844	0.472	0.385	0.856936	1.37e-10	0.48754
Arl6ip5	1.03e-44	0.372595	0.784	0.494	1.61e-40	3.21e-30	0.345212	0.499	0.315	5e-26	3.21e-30	2.06e-44		Epb41l4a	2.17e-42	0.330782	0.176	0.032	3.39e-38	3.88e-46	0.277472	0.103	0.015	6.04e-42	2.17e-42	7.75e-46		Epb41l4a	2.17e-42	0.330782	0.176	0.032	3.39e-38	3.88e-46	0.277472	0.103	0.015	6.04e-42	2.17e-42	7.75e-46		Fam129b	1.95e-10	0.345971	0.366	0.209	3.03e-06	1.05e-06	0.268501
Arhgap31	1.57e-44	0.407303	0.894	0.679	2.45e-40	1.24e-39	0.396046	0.661	0.451	1.93e-35	1.24e-39	3.14e-44		H3f3a	4.9e-46	0.407502	0.994	0.942	7.65e-42	4.38e-38	0.386286	0.945	0.859	6.83e-34	4.38e-38	9.81e-46		H3f3a	4.9e-46	0.407502	0.994	0.942	7.65e-42	4.38e-38	0.386286	0.945	0.859	6.83e-34	4.38e-38	9.81e-46		Ccrl2	2.08e-10	0.404997	0.333	0.19	3.24e-06	8.24e-05	0.357935
Fhl1	1.09e-43	0.479274	0.536	0.284	1.7e-39	5.92e-20	0.335366	0.346	0.213	9.23e-16	5.92e-20	2.18e-43		Ormdl3	4.23e-43	0.486919	0.323	0.097	6.6e-39	6.97e-46	0.464006	0.217	0.059	1.09e-41	4.23e-43	1.39e-45		Ormdl3	4.23e-43	0.486919	0.323	0.097	6.6e-39	6.97e-46	0.464006	0.217	0.059	1.09e-41	4.23e-43	1.39e-45		Ndufa8	3.86e-10	0.363311	0.561	0.423	6.02e-06	2.72e-10	0.453461
Rfk	1.82e-43	0.44513	0.408	0.179	2.84e-39	1.34e-34	0.345193	0.247	0.107	2.08e-30	1.34e-34	3.64e-43		Sox13	7.93e-30	0.375726	0.305	0.108	1.24e-25	2.8e-45	0.409758	0.206	0.054	4.36e-41	7.93e-30	5.59e-45		Sox13	7.93e-30	0.375726	0.305	0.108	1.24e-25	2.8e-45	0.409758	0.206	0.054	4.36e-41	7.93e-30	5.59e-45		Spry1	2.86e-10	0.464656	0.573	0.438	4.46e-06	2.57e-09	0.459513
Ttll7	1.74e-36	0.281287	0.206	0.062	2.71e-32	4.22e-43	0.334611	0.185	0.06	6.57e-39	1.74e-36	8.43e-43		Bcl2l1	2.92e-22	0.388357	0.424	0.22	4.55e-18	3.65e-45	0.583682	0.591	0.321	5.69e-41	2.92e-22	7.3e-45		Bcl2l1	2.92e-22	0.388357	0.424	0.22	4.55e-18	3.65e-45	0.583682	0.591	0.321	5.69e-41	2.92e-22	7.3e-45		Pkp4	3.09e-10	0.403837	0.573	0.439	4.82e-06	1.2e-07	0.343389
Slc30a1	1.68e-29	0.312997	0.449	0.227	2.62e-25	2.66e-42	0.396591	0.358	0.167	4.15e-38	1.68e-29	5.33e-42		Arhgap5	2.56e-21	0.448815	0.674	0.491	3.99e-17	7.67e-45	0.538017	0.621	0.341	1.2e-40	2.56e-21	1.53e-44		Arhgap5	2.56e-21	0.448815	0.674	0.491	3.99e-17	7.67e-45	0.538017	0.621	0.341	1.2e-40	2.56e-21	1.53e-44		Slco2b1	2.8e-07	0.32835	0.321	0.207	0.00437062	3.74e-10	0.357141
Vcam1	3.53e-13	0.406912	0.12	0.05	5.5e-09	3.35e-42	0.552464	0.107	0.024	5.22e-38	3.53e-13	6.7e-42		Trim47	1.55e-37	0.530168	0.654	0.345	2.41e-33	3.29e-44	0.555267	0.482	0.22	5.13e-40	1.55e-37	6.59e-44		Trim47	1.55e-37	0.530168	0.654	0.345	2.41e-33	3.29e-44	0.555267	0.482	0.22	5.13e-40	1.55e-37	6.59e-44		Chchd10	3.83e-10	0.625768	0.289	0.155	5.97e-06	0.00102788	0.318298
Rps5	5.33e-42	0.263516	0.99	0.968	8.31e-38	1.67e-39	0.269355	0.979	0.928	2.6e-35	1.67e-39	1.07e-41		Egr3	1.99e-36	0.686593	0.467	0.202	3.1e-32	3.63e-44	0.63933	0.34	0.128	5.65e-40	1.99e-36	7.25e-44		Egr3	1.99e-36	0.686593	0.467	0.202	3.1e-32	3.63e-44	0.63933	0.34	0.128	5.65e-40	1.99e-36	7.25e-44		Stard9	4.42e-10	0.298025	0.252	0.123	6.89e-06	8.86e-07	0.278301
Cdkn1a	5.69e-17	0.254087	0.773	0.611	8.88e-13	6.36e-42	0.318764	0.941	0.838	9.92e-38	5.69e-17	1.27e-41		Cenpt	9.68e-36	0.36942	0.205	0.05	1.51e-31	3.7e-44	0.297925	0.138	0.027	5.77e-40	9.68e-36	7.41e-44		Cenpt	9.68e-36	0.36942	0.205	0.05	1.51e-31	3.7e-44	0.297925	0.138	0.027	5.77e-40	9.68e-36	7.41e-44		Atox1	4.8e-10	0.285841	0.768	0.667	7.49e-06	1.5e-06	0.317896
S1pr1	2.05e-25	0.301342	0.866	0.754	3.2e-21	6.45e-42	0.366725	0.768	0.59	1.01e-37	2.05e-25	1.29e-41		Atp5j	7.58e-44	0.476311	0.939	0.806	1.18e-39	4.21e-30	0.442104	0.769	0.617	6.57e-26	4.21e-30	1.52e-43		Atp5j	7.58e-44	0.476311	0.939	0.806	1.18e-39	4.21e-30	0.442104	0.769	0.617	6.57e-26	4.21e-30	1.52e-43		Tmed10	6.04e-10	0.293799	0.744	0.66	9.42e-06	0.000248328	0.272651
Ehd2	1.71e-18	0.291734	0.729	0.591	2.66e-14	9.27e-42	0.438765	0.604	0.392	1.45e-37	1.71e-18	1.85e-41		Kank2	1.5e-17	0.311391	0.303	0.142	2.34e-13	8.33e-44	0.458603	0.221	0.062	1.3e-39	1.5e-17	1.67e-43		Kank2	1.5e-17	0.311391	0.303	0.142	2.34e-13	8.33e-44	0.458603	0.221	0.062	1.3e-39	1.5e-17	1.67e-43		Hpcal1	2.92e-09	0.329157	0.512	0.36	4.55e-05	9.2e-10	0.328678
Ramp2	5.03e-38	0.344787	0.956	0.892	7.84e-34	1.19e-41	0.424069	0.854	0.73	1.85e-37	5.03e-38	2.37e-41		Entpd1	1.71e-43	0.565697	0.562	0.24	2.67e-39	7.72e-21	0.276405	0.36	0.182	1.2e-16	7.72e-21	3.42e-43		Entpd1	1.71e-43	0.565697	0.562	0.24	2.67e-39	7.72e-21	0.276405	0.36	0.182	1.2e-16	7.72e-21	3.42e-43		Gm43813	9.48e-10	0.350144	0.228	0.108	1.48e-05	7.86e-08	0.318715
Pim3	5.38e-41	0.427871	0.93	0.77	8.39e-37	1.34e-20	0.258434	0.893	0.806	2.08e-16	1.34e-20	1.08e-40		Sipa1l2	1.74e-27	0.394883	0.314	0.118	2.72e-23	2.8e-43	0.388609	0.198	0.052	4.37e-39	1.74e-27	5.6e-43		Sipa1l2	1.74e-27	0.394883	0.314	0.118	2.72e-23	2.8e-43	0.388609	0.198	0.052	4.37e-39	1.74e-27	5.6e-43		Wars	2.48e-09	0.401443	0.537	0.38	3.87e-05	1.76e-09	0.508825
Ing2	2.14e-39	0.403014	0.398	0.176	3.34e-35	7.57e-41	0.412611	0.323	0.149	1.18e-36	2.14e-39	1.51e-40		Btg1	9.07e-43	0.611766	0.867	0.624	1.41e-38	7.63e-39	0.531704	0.725	0.481	1.19e-34	7.63e-39	1.81e-42		Btg1	9.07e-43	0.611766	0.867	0.624	1.41e-38	7.63e-39	0.531704	0.725	0.481	1.19e-34	7.63e-39	1.81e-42		Sec14l1	4.43e-09	0.319594	0.524	0.385	6.91e-05	0.000308797	0.279109
Rapgef1	1.96e-22	0.279712	0.396	0.215	3.05e-18	7.61e-41	0.393257	0.319	0.146	1.19e-36	1.96e-22	1.52e-40		Rgs2	6.07e-32	0.400395	0.179	0.042	9.46e-28	1.95e-42	0.466324	0.156	0.035	3.03e-38	6.07e-32	3.89e-42		Rgs2	6.07e-32	0.400395	0.179	0.042	9.46e-28	1.95e-42	0.466324	0.156	0.035	3.03e-38	6.07e-32	3.89e-42		Pop5	4.45e-09	0.293107	0.39	0.247	6.95e-05	5.17e-05	0.263576
Nudt4	8.44e-41	0.636098	0.731	0.533	1.32e-36	4.31e-24	0.430532	0.452	0.302	6.72e-20	4.31e-24	1.69e-40		Fos	2.11e-23	0.351359	0.994	0.943	3.29e-19	2.27e-42	0.436812	0.99	0.892	3.54e-38	2.11e-23	4.54e-42		Fos	2.11e-23	0.351359	0.994	0.943	3.29e-19	2.27e-42	0.436812	0.99	0.892	3.54e-38	2.11e-23	4.54e-42		Rxra	2.63e-06	0.254429	0.199	0.11	0.0410285	4.82e-09	0.274039
Klf3	5.9e-29	0.410192	0.688	0.504	9.2e-25	2.78e-40	0.428021	0.589	0.376	4.34e-36	5.9e-29	5.56e-40		Nfil3	5.11e-42	0.614179	0.409	0.153	7.96e-38	6.03e-17	0.377548	0.287	0.153	9.4e-13	6.03e-17	1.02e-41		Nfil3	5.11e-42	0.614179	0.409	0.153	7.96e-38	6.03e-17	0.377548	0.287	0.153	9.4e-13	6.03e-17	1.02e-41		Unc45b	7.3e-09	0.31486	0.476	0.325	0.000113815	3.8e-06	0.345591
9930111J21Rik2	8.55e-30	0.356684	0.592	0.362	1.33e-25	3e-40	0.456121	0.452	0.246	4.68e-36	8.55e-30	6e-40		Adcy4	1.36e-22	0.391144	0.499	0.281	2.12e-18	5.8e-42	0.558395	0.445	0.204	9.04e-38	1.36e-22	1.16e-41		Adcy4	1.36e-22	0.391144	0.499	0.281	2.12e-18	5.8e-42	0.558395	0.445	0.204	9.04e-38	1.36e-22	1.16e-41		Clip1	9.12e-08	0.300647	0.289	0.168	0.00142231	8.75e-09	0.348795
Abcb1a	3.55e-40	0.347789	0.328	0.126	5.53e-36	6.68e-39	0.331439	0.193	0.068	1.04e-34	6.68e-39	7.09e-40		Ace	6.81e-42	0.495331	0.723	0.351	1.06e-37	6.61e-38	0.398994	0.54	0.26	1.03e-33	6.61e-38	1.36e-41		Ace	6.81e-42	0.495331	0.723	0.351	1.06e-37	6.61e-38	0.398994	0.54	0.26	1.03e-33	6.61e-38	1.36e-41		Skil	1.52e-08	0.408218	0.488	0.363	0.00023632	1.04e-08	0.454585
Sipa1l2	1.11e-36	0.283187	0.302	0.113	1.73e-32	1.1e-39	0.332746	0.161	0.05	1.72e-35	1.11e-36	2.21e-39		Pcdh1	7.4e-21	0.313384	0.3	0.124	1.15e-16	1.58e-41	0.362676	0.194	0.051	2.46e-37	7.4e-21	3.16e-41		Pcdh1	7.4e-21	0.313384	0.3	0.124	1.15e-16	1.58e-41	0.362676	0.194	0.051	2.46e-37	7.4e-21	3.16e-41		Nrros	1.07e-08	0.282783	0.248	0.128	0.000166833	6.94e-07	0.276789
Cyyr1	5.09e-39	0.370539	0.838	0.585	7.93e-35	1.71e-19	0.280825	0.683	0.548	2.66e-15	1.71e-19	1.02e-38		Emp1	1.24e-29	0.569501	0.643	0.4	1.93e-25	2.09e-41	0.616692	0.597	0.334	3.26e-37	1.24e-29	4.18e-41		Emp1	1.24e-29	0.569501	0.643	0.4	1.93e-25	2.09e-41	0.616692	0.597	0.334	3.26e-37	1.24e-29	4.18e-41		Vasp	2.94e-06	0.28872	0.378	0.262	0.045814	1.62e-08	0.35235
Kctd10	6.11e-39	0.39832	0.574	0.321	9.53e-35	1.61e-27	0.317984	0.429	0.257	2.51e-23	1.61e-27	1.22e-38		Hoxb2	3.26e-27	0.375363	0.303	0.113	5.09e-23	4.31e-41	0.390504	0.186	0.048	6.72e-37	3.26e-27	8.62e-41		Hoxb2	3.26e-27	0.375363	0.303	0.113	5.09e-23	4.31e-41	0.390504	0.186	0.048	6.72e-37	3.26e-27	8.62e-41		Fzd4	3.08e-05	0.291194	0.581	0.492	0.480371	1.81e-08	0.34625
Lzts2	6.15e-39	0.339161	0.426	0.189	9.6e-35	3.21e-36	0.382175	0.291	0.132	5.01e-32	3.21e-36	1.23e-38		Lmo2	8.44e-26	0.520775	0.778	0.667	1.32e-21	1.05e-40	0.603745	0.587	0.344	1.64e-36	8.44e-26	2.1e-40		Lmo2	8.44e-26	0.520775	0.778	0.667	1.32e-21	1.05e-40	0.603745	0.587	0.344	1.64e-36	8.44e-26	2.1e-40		Tnfaip2	2.01e-08	0.352227	0.557	0.43	0.000312972	5.14e-05	0.292293
Gnaq	1.47e-38	0.440756	0.67	0.419	2.3e-34	5.59e-14	0.259038	0.357	0.242	8.72e-10	5.59e-14	2.95e-38		Rftn1	1e-24	0.488907	0.524	0.31	1.56e-20	1.45e-40	0.542785	0.5	0.252	2.26e-36	1e-24	2.89e-40		Rftn1	1e-24	0.488907	0.524	0.31	1.56e-20	1.45e-40	0.542785	0.5	0.252	2.26e-36	1e-24	2.89e-40		Rap1b	2.18e-08	0.264061	0.76	0.691	0.000340561	2.37e-05	0.26092
Rnf125	4.54e-38	0.382284	0.407	0.182	7.07e-34	8.98e-21	0.266359	0.254	0.135	1.4e-16	8.98e-21	9.07e-38		Dusp22	1.05e-38	0.473754	0.305	0.096	1.64e-34	3.22e-40	0.379074	0.213	0.061	5.02e-36	1.05e-38	6.44e-40		Dusp22	1.05e-38	0.473754	0.305	0.096	1.64e-34	3.22e-40	0.379074	0.213	0.061	5.02e-36	1.05e-38	6.44e-40		Mob3c	1.96e-05	0.312328	0.199	0.115	0.305793	2.23e-08	0.371076
Pgrmc2	8.28e-31	0.350824	0.363	0.174	1.29e-26	7.76e-37	0.355331	0.269	0.117	1.21e-32	8.28e-31	1.55e-36		Stk24	7.53e-37	0.523293	0.421	0.172	1.17e-32	3.74e-40	0.4997	0.314	0.118	5.83e-36	7.53e-37	7.48e-40		Stk24	7.53e-37	0.523293	0.421	0.172	1.17e-32	3.74e-40	0.4997	0.314	0.118	5.83e-36	7.53e-37	7.48e-40		Zdhhc18	2.97e-06	0.252753	0.26	0.158	0.0463041	2.24e-08	0.292869
Rasl11a	1.09e-36	0.368237	0.222	0.07	1.7e-32	1.1e-29	0.29056	0.135	0.045	1.72e-25	1.1e-29	2.18e-36		Specc1	2.6e-20	0.324493	0.222	0.082	4.05e-16	4.22e-40	0.325566	0.162	0.038	6.59e-36	2.6e-20	8.45e-40		Specc1	2.6e-20	0.324493	0.222	0.082	4.05e-16	4.22e-40	0.325566	0.162	0.038	6.59e-36	2.6e-20	8.45e-40		Inpp5a	2.51e-08	0.320293	0.26	0.143	0.000391894	0.000170024	0.250213
Iffo2	1.79e-36	0.378338	0.325	0.133	2.79e-32	1.24e-34	0.30921	0.161	0.055	1.94e-30	1.24e-34	3.57e-36		Mt1	8.14e-19	0.322998	0.11	0.026	1.27e-14	5.77e-40	0.780832	0.449	0.208	9e-36	8.14e-19	1.15e-39		Mt1	8.14e-19	0.322998	0.11	0.026	1.27e-14	5.77e-40	0.780832	0.449	0.208	9e-36	8.14e-19	1.15e-39		Ndst1	4.16e-07	0.281479	0.37	0.246	0.00648634	2.86e-08	0.294097
Pdgfd	3.37e-33	0.302293	0.302	0.121	5.26e-29	2.39e-36	0.303301	0.18	0.064	3.72e-32	3.37e-33	4.77e-36		Cystm1	1.86e-23	0.383666	0.256	0.095	2.9e-19	6.86e-40	0.399289	0.209	0.06	1.07e-35	1.86e-23	1.37e-39		Cystm1	1.86e-23	0.383666	0.256	0.095	2.9e-19	6.86e-40	0.399289	0.209	0.06	1.07e-35	1.86e-23	1.37e-39		Adam15	2.89e-08	0.269853	0.516	0.35	0.000451245	5.13e-05	0.270948
Bsg	3.75e-36	0.419754	0.885	0.802	5.85e-32	5.14e-21	0.310596	0.724	0.617	8.01e-17	5.14e-21	7.51e-36		Fbxo22	5.73e-33	0.424285	0.403	0.165	8.94e-29	9.51e-40	0.424742	0.271	0.092	1.48e-35	5.73e-33	1.9e-39		Fbxo22	5.73e-33	0.424285	0.403	0.165	8.94e-29	9.51e-40	0.424742	0.271	0.092	1.48e-35	5.73e-33	1.9e-39		Tmem184b	5.95e-07	0.276167	0.39	0.263	0.00928482	3.11e-08	0.346938
Plcb1	9.5e-31	0.27234	0.564	0.297	1.48e-26	6.78e-35	0.30312	0.306	0.141	1.06e-30	9.5e-31	1.36e-34		Plcb1	5.05e-24	0.321634	0.588	0.304	7.87e-20	9.51e-40	0.468382	0.362	0.143	1.48e-35	5.05e-24	1.9e-39		Plcb1	5.05e-24	0.321634	0.588	0.304	7.87e-20	9.51e-40	0.468382	0.362	0.143	1.48e-35	5.05e-24	1.9e-39		Gimap1	3.15e-08	0.333405	0.545	0.408	0.000491825	1.61e-05	0.290624
Col13a1	3.38e-18	0.277324	0.33	0.176	5.26e-14	1.15e-34	0.390776	0.261	0.115	1.79e-30	3.38e-18	2.3e-34		Fam13c	6.26e-31	0.368508	0.343	0.124	9.77e-27	2.12e-39	0.386045	0.148	0.034	3.31e-35	6.26e-31	4.25e-39		Fam13c	6.26e-31	0.368508	0.343	0.124	9.77e-27	2.12e-39	0.386045	0.148	0.034	3.31e-35	6.26e-31	4.25e-39		Inpp5k	5.16e-08	0.330132	0.362	0.236	0.000805106	0.000316978	0.319638
Elf1	1.27e-21	0.325937	0.644	0.454	1.98e-17	1.47e-34	0.431364	0.519	0.325	2.3e-30	1.27e-21	2.95e-34		Nuak1	4.88e-39	0.51907	0.337	0.111	7.61e-35	3.87e-35	0.333016	0.138	0.032	6.03e-31	3.87e-35	9.76e-39		Nuak1	4.88e-39	0.51907	0.337	0.111	7.61e-35	3.87e-35	0.333016	0.138	0.032	6.03e-31	3.87e-35	9.76e-39		Tcf3	6.07e-08	0.290434	0.378	0.248	0.000946683	2.27e-06	0.341939
Hspa1b	2.94e-34	0.409502	0.609	0.353	4.58e-30	1.37e-27	0.430466	0.499	0.313	2.14e-23	1.37e-27	5.87e-34		Smco4	1.87e-38	0.527097	0.582	0.288	2.92e-34	9.94e-36	0.444983	0.334	0.137	1.55e-31	9.94e-36	3.75e-38		Smco4	1.87e-38	0.527097	0.582	0.288	2.92e-34	9.94e-36	0.444983	0.334	0.137	1.55e-31	9.94e-36	3.75e-38		Limch1	6.91e-08	0.266343	0.398	0.252	0.00107807	5.75e-05	0.355333
Pdcd4	3.35e-34	0.419877	0.503	0.274	5.22e-30	2.51e-16	0.277411	0.357	0.233	3.92e-12	2.51e-16	6.7e-34		Lpar6	7.8e-10	0.285713	0.363	0.227	1.22e-05	2.12e-38	0.473146	0.352	0.142	3.3e-34	7.8e-10	4.23e-38		Lpar6	7.8e-10	0.285713	0.363	0.227	1.22e-05	2.12e-38	0.473146	0.352	0.142	3.3e-34	7.8e-10	4.23e-38		Tecpr1	1.34e-05	0.260082	0.394	0.286	0.208307	1.23e-07	0.366264
Fstl1	1.62e-31	0.386046	0.501	0.283	2.53e-27	6.69e-34	0.407704	0.337	0.173	1.04e-29	1.62e-31	1.34e-33		Csrnp1	2.38e-37	0.601302	0.527	0.249	3.71e-33	2.37e-38	0.562999	0.484	0.242	3.7e-34	2.38e-37	4.74e-38		Csrnp1	2.38e-37	0.601302	0.527	0.249	3.71e-33	2.37e-38	0.562999	0.484	0.242	3.7e-34	2.38e-37	4.74e-38		Fam117b	1.27e-07	0.269416	0.252	0.141	0.00198558	1.08e-05	0.380365
Tcf15	9.15e-34	0.344825	0.461	0.228	1.43e-29	4.03e-33	0.331013	0.245	0.107	6.28e-29	4.03e-33	1.83e-33		Lzts2	1.57e-37	0.497528	0.47	0.194	2.45e-33	5.36e-36	0.436239	0.334	0.134	8.35e-32	5.36e-36	3.15e-37		Lzts2	1.57e-37	0.497528	0.47	0.194	2.45e-33	5.36e-36	0.436239	0.334	0.134	8.35e-32	5.36e-36	3.15e-37		Ptk2	1.98e-07	0.295157	0.427	0.296	0.00308886	0.00085978	0.259233
Ndst1	6.38e-32	0.366621	0.452	0.234	9.95e-28	9.24e-34	0.371766	0.302	0.145	1.44e-29	6.38e-32	1.85e-33		Atf3	3.71e-26	0.722644	0.859	0.695	5.79e-22	1.6e-37	0.648114	0.82	0.604	2.5e-33	3.71e-26	3.2e-37		Atf3	3.71e-26	0.722644	0.859	0.695	5.79e-22	1.6e-37	0.648114	0.82	0.604	2.5e-33	3.71e-26	3.2e-37		Zfp652	2.32e-07	0.320423	0.305	0.194	0.003611	0.00190215	0.286003
Chp2	3.12e-31	0.287162	0.197	0.066	4.87e-27	1.57e-33	0.266403	0.107	0.029	2.45e-29	3.12e-31	3.15e-33		Fstl1	2.06e-08	0.250498	0.424	0.294	0.000320552	2.92e-37	0.482591	0.395	0.175	4.56e-33	2.06e-08	5.85e-37		Fstl1	2.06e-08	0.250498	0.424	0.294	0.000320552	2.92e-37	0.482591	0.395	0.175	4.56e-33	2.06e-08	5.85e-37		Ptp4a3	2.68e-07	0.336668	0.459	0.32	0.00417534	9.94e-07	0.289861
Wwc2	3.8e-33	0.400851	0.712	0.483	5.93e-29	9.26e-30	0.405235	0.53	0.354	1.44e-25	9.26e-30	7.6e-33		Ehd2	2.98e-14	0.300966	0.723	0.596	4.65e-10	7.48e-37	0.455219	0.658	0.395	1.17e-32	2.98e-14	1.5e-36		Ehd2	2.98e-14	0.300966	0.723	0.596	4.65e-10	7.48e-37	0.455219	0.658	0.395	1.17e-32	2.98e-14	1.5e-36		Dennd5b	1.21e-06	0.272002	0.37	0.244	0.0188412	4.26e-07	0.328002
Gda	3.39e-24	0.288483	0.288	0.131	5.28e-20	5.24e-32	0.287422	0.27	0.121	8.18e-28	3.39e-24	1.05e-31		Clstn1	8.81e-37	0.613208	0.663	0.403	1.37e-32	5.3e-35	0.616122	0.549	0.331	8.26e-31	5.3e-35	1.76e-36		Clstn1	8.81e-37	0.613208	0.663	0.403	1.37e-32	5.3e-35	0.616122	0.549	0.331	8.26e-31	5.3e-35	1.76e-36		Ctbp1	5.13e-07	0.275707	0.467	0.347	0.00799392	0.000250782	0.293693
Crybg3	8.57e-32	0.383767	0.419	0.211	1.34e-27	9.61e-16	0.255316	0.226	0.128	1.5e-11	9.61e-16	1.71e-31		Clic1	5.69e-24	0.380482	0.865	0.76	8.87e-20	1.24e-36	0.498896	0.781	0.573	1.94e-32	5.69e-24	2.48e-36		Clic1	5.69e-24	0.380482	0.865	0.76	8.87e-20	1.24e-36	0.498896	0.781	0.573	1.94e-32	5.69e-24	2.48e-36		Nfic	1.23e-06	0.296913	0.528	0.412	0.0192511	2e-06	0.343924
Rgs3	9.08e-32	0.38884	0.614	0.392	1.41e-27	4.37e-23	0.27837	0.344	0.199	6.81e-19	4.37e-23	1.82e-31		Bhlhe40	2.03e-24	0.433184	0.801	0.636	3.17e-20	1.26e-36	0.512712	0.717	0.478	1.96e-32	2.03e-24	2.51e-36		Bhlhe40	2.03e-24	0.433184	0.801	0.636	3.17e-20	1.26e-36	0.512712	0.717	0.478	1.96e-32	2.03e-24	2.51e-36		Gbp4	1.93e-06	0.276404	0.508	0.383	0.0300751	0.00275461	0.366125
Mapk3	1.07e-31	0.36745	0.736	0.526	1.67e-27	2.36e-20	0.300176	0.453	0.308	3.68e-16	2.36e-20	2.14e-31		Ddah2	6.68e-23	0.420782	0.573	0.332	1.04e-18	1.73e-36	0.496829	0.393	0.176	2.7e-32	6.68e-23	3.46e-36		Ddah2	6.68e-23	0.420782	0.573	0.332	1.04e-18	1.73e-36	0.496829	0.393	0.176	2.7e-32	6.68e-23	3.46e-36		Pxdn	2.97e-05	0.297117	0.289	0.196	0.463738	3.2e-06	0.289219
Syne2	2.1e-26	0.313445	0.468	0.259	3.28e-22	5.17e-31	0.341942	0.272	0.128	8.05e-27	2.1e-26	1.03e-30		Bicd1	7.88e-14	0.256005	0.156	0.058	1.23e-09	1.84e-36	0.438187	0.172	0.046	2.87e-32	7.88e-14	3.68e-36		Bicd1	7.88e-14	0.256005	0.156	0.058	1.23e-09	1.84e-36	0.438187	0.172	0.046	2.87e-32	7.88e-14	3.68e-36		Svbp	5.53e-06	0.266357	0.382	0.28	0.0862609	6.66e-06	0.269733
Atf3	3.7e-25	0.342151	0.86	0.69	5.76e-21	8.48e-31	0.391848	0.772	0.602	1.32e-26	3.7e-25	1.7e-30		Ptprm	2.98e-25	0.448173	0.542	0.308	4.65e-21	2.33e-36	0.506936	0.455	0.227	3.63e-32	2.98e-25	4.65e-36		Ptprm	2.98e-25	0.448173	0.542	0.308	4.65e-21	2.33e-36	0.506936	0.455	0.227	3.63e-32	2.98e-25	4.65e-36		AC149090.1	1.39e-05	0.261934	0.313	0.213	0.216938	0.000189884	0.312756
Fbxo22	1.98e-30	0.317168	0.353	0.161	3.09e-26	9.41e-20	0.28021	0.189	0.093	1.47e-15	9.41e-20	3.96e-30		Ccnl1	4.95e-23	0.467302	0.787	0.691	7.72e-19	7.3e-36	0.522094	0.804	0.618	1.14e-31	4.95e-23	1.46e-35		Ccnl1	4.95e-23	0.467302	0.787	0.691	7.72e-19	7.3e-36	0.522094	0.804	0.618	1.14e-31	4.95e-23	1.46e-35		Sox7	1.63e-05	0.325815	0.354	0.257	0.254779	0.00054316	0.254743
Midn	8.04e-22	0.315621	0.607	0.418	1.25e-17	2.44e-30	0.365081	0.553	0.369	3.8e-26	8.04e-22	4.88e-30		Fbxl7	5.96e-28	0.514535	0.409	0.188	9.29e-24	4.15e-35	0.415043	0.237	0.08	6.48e-31	5.96e-28	8.31e-35		Fbxl7	5.96e-28	0.514535	0.409	0.188	9.29e-24	4.15e-35	0.415043	0.237	0.08	6.48e-31	5.96e-28	8.31e-35		Lats2	9.67e-05	0.276474	0.472	0.392	1	2.17e-05	0.332238
Upp1	5.92e-23	0.298283	0.377	0.197	9.23e-19	5.28e-30	0.341259	0.291	0.143	8.24e-26	5.92e-23	1.06e-29		Esyt1	9.84e-24	0.43728	0.421	0.209	1.53e-19	5.44e-35	0.51986	0.356	0.156	8.49e-31	9.84e-24	1.09e-34		Esyt1	9.84e-24	0.43728	0.421	0.209	1.53e-19	5.44e-35	0.51986	0.356	0.156	8.49e-31	9.84e-24	1.09e-34		Phlda1	3.31e-05	0.303262	0.276	0.186	0.515878	8.79e-05	0.376172
Plscr1	8.24e-30	0.293864	0.405	0.191	1.28e-25	1.11e-27	0.256573	0.231	0.103	1.73e-23	1.11e-27	1.65e-29		Pdlim7	7.71e-35	0.489629	0.455	0.201	1.2e-30	7.49e-21	0.363327	0.32	0.163	1.17e-16	7.49e-21	1.54e-34		Pdlim7	7.71e-35	0.489629	0.455	0.201	1.2e-30	7.49e-21	0.363327	0.32	0.163	1.17e-16	7.49e-21	1.54e-34		Stim2	0.000626301	0.267081	0.26	0.19	1	0.000697443	0.309937
Clic1	6.71e-29	0.287061	0.89	0.755	1.05e-24	4.31e-21	0.282593	0.701	0.573	6.72e-17	4.31e-21	1.34e-28		Efnb2	1.86e-27	0.429431	0.622	0.36	2.9e-23	1.48e-34	0.474761	0.425	0.201	2.31e-30	1.86e-27	2.96e-34		Efnb2	1.86e-27	0.429431	0.622	0.36	2.9e-23	1.48e-34	0.474761	0.425	0.201	2.31e-30	1.86e-27	2.96e-34
Luzp1	8.31e-29	0.35462	0.709	0.501	1.3e-24	4.04e-23	0.327206	0.506	0.348	6.3e-19	4.04e-23	1.66e-28		Gadd45b	1.86e-34	0.695354	0.72	0.448	2.89e-30	8.73e-20	0.464447	0.623	0.446	1.36e-15	8.73e-20	3.71e-34		Gadd45b	1.86e-34	0.695354	0.72	0.448	2.89e-30	8.73e-20	0.464447	0.623	0.446	1.36e-15	8.73e-20	3.71e-34
Csrnp1	1.25e-27	0.352718	0.449	0.246	1.95e-23	8.36e-29	0.39724	0.409	0.24	1.3e-24	1.25e-27	1.67e-28		Syn3	8.52e-09	0.253789	0.245	0.141	0.000132905	4.13e-34	0.471722	0.318	0.129	6.44e-30	8.52e-09	8.26e-34		Syn3	8.52e-09	0.253789	0.245	0.141	0.000132905	4.13e-34	0.471722	0.318	0.129	6.44e-30	8.52e-09	8.26e-34
Klf13	2.84e-24	0.285891	0.817	0.656	4.44e-20	1.11e-28	0.316017	0.715	0.551	1.73e-24	2.84e-24	2.22e-28		Sfxn3	6.3e-31	0.378204	0.251	0.077	9.82e-27	5.26e-34	0.381372	0.213	0.068	8.2e-30	6.3e-31	1.05e-33		Sfxn3	6.3e-31	0.378204	0.251	0.077	9.82e-27	5.26e-34	0.381372	0.213	0.068	8.2e-30	6.3e-31	1.05e-33
Mcl1	1.19e-28	0.306051	0.899	0.792	1.86e-24	1.92e-26	0.301297	0.793	0.676	3e-22	1.92e-26	2.39e-28		Tubb2a	4.94e-24	0.419971	0.605	0.38	7.7e-20	9.1e-34	0.538922	0.49	0.265	1.42e-29	4.94e-24	1.82e-33		Tubb2a	4.94e-24	0.419971	0.605	0.38	7.7e-20	9.1e-34	0.538922	0.49	0.265	1.42e-29	4.94e-24	1.82e-33
Tek	1.4e-28	0.362993	0.637	0.419	2.18e-24	3.94e-17	0.269458	0.321	0.201	6.15e-13	3.94e-17	2.79e-28		Nfic	4.1e-11	0.314262	0.545	0.409	6.39e-07	9.86e-34	0.439946	0.437	0.211	1.54e-29	4.1e-11	1.97e-33		Nfic	4.1e-11	0.314262	0.545	0.409	6.39e-07	9.86e-34	0.439946	0.437	0.211	1.54e-29	4.1e-11	1.97e-33
Inpp1	2.81e-28	0.340365	0.386	0.197	4.39e-24	4.45e-20	0.286937	0.254	0.138	6.94e-16	4.45e-20	5.63e-28		Plec	2.97e-15	0.288429	0.715	0.549	4.63e-11	1.17e-33	0.486351	0.589	0.365	1.82e-29	2.97e-15	2.34e-33		Plec	2.97e-15	0.288429	0.715	0.549	4.63e-11	1.17e-33	0.486351	0.589	0.365	1.82e-29	2.97e-15	2.34e-33
Cltb	4.21e-28	0.335115	0.658	0.45	6.57e-24	5.65e-28	0.345409	0.496	0.323	8.81e-24	5.65e-28	8.43e-28		Inka1	2.17e-22	0.351605	0.277	0.108	3.38e-18	1.69e-33	0.372732	0.168	0.047	2.63e-29	2.17e-22	3.37e-33		Inka1	2.17e-22	0.351605	0.277	0.108	3.38e-18	1.69e-33	0.372732	0.168	0.047	2.63e-29	2.17e-22	3.37e-33
Ppp1r16b	2.67e-17	0.263008	0.464	0.3	4.16e-13	4.55e-28	0.286267	0.279	0.136	7.09e-24	2.67e-17	9.1e-28		Adgre5	2.18e-33	0.441761	0.395	0.157	3.4e-29	1.49e-25	0.325349	0.229	0.089	2.33e-21	1.49e-25	4.37e-33		Adgre5	2.18e-33	0.441761	0.395	0.157	3.4e-29	1.49e-25	0.325349	0.229	0.089	2.33e-21	1.49e-25	4.37e-33
Cdc42ep4	9.24e-26	0.268695	0.314	0.142	1.44e-21	5.49e-28	0.284057	0.276	0.133	8.56e-24	9.24e-26	1.1e-27		Id2	3.32e-31	0.532891	0.354	0.137	5.18e-27	4.05e-33	0.424242	0.217	0.071	6.32e-29	3.32e-31	8.1e-33		Id2	3.32e-31	0.532891	0.354	0.137	5.18e-27	4.05e-33	0.424242	0.217	0.071	6.32e-29	3.32e-31	8.1e-33
Hoxb4	5.89e-28	0.36148	0.363	0.181	9.19e-24	2.77e-23	0.290603	0.247	0.125	4.32e-19	2.77e-23	1.18e-27		Ier5l	2.48e-15	0.255826	0.677	0.474	3.87e-11	4.51e-33	0.458494	0.545	0.3	7.04e-29	2.48e-15	9.03e-33		Ier5l	2.48e-15	0.255826	0.677	0.474	3.87e-11	4.51e-33	0.458494	0.545	0.3	7.04e-29	2.48e-15	9.03e-33
Mir22hg	1.18e-21	0.314324	0.328	0.172	1.84e-17	4.57e-26	0.313053	0.283	0.145	7.13e-22	1.18e-21	9.15e-26		Hspb1	8.16e-21	0.368323	0.905	0.765	1.27e-16	5.47e-33	0.416273	0.779	0.51	8.53e-29	8.16e-21	1.09e-32		Hspb1	8.16e-21	0.368323	0.905	0.765	1.27e-16	5.47e-33	0.416273	0.779	0.51	8.53e-29	8.16e-21	1.09e-32
Mgst1	1.26e-25	0.347135	0.342	0.17	1.96e-21	1.01e-25	0.314736	0.255	0.126	1.57e-21	1.26e-25	2.02e-25		Emp2	6.58e-23	0.272246	0.219	0.072	1.03e-18	9.66e-33	0.362883	0.138	0.034	1.51e-28	6.58e-23	1.93e-32		Emp2	6.58e-23	0.272246	0.219	0.072	1.03e-18	9.66e-33	0.362883	0.138	0.034	1.51e-28	6.58e-23	1.93e-32
Mcfd2	1.02e-25	0.336049	0.445	0.253	1.59e-21	6.36e-22	0.328961	0.279	0.154	9.92e-18	6.36e-22	2.04e-25		Lamb2	4.51e-30	0.457655	0.513	0.263	7.03e-26	1.17e-32	0.419239	0.413	0.195	1.82e-28	4.51e-30	2.33e-32		Lamb2	4.51e-30	0.457655	0.513	0.263	7.03e-26	1.17e-32	0.419239	0.413	0.195	1.82e-28	4.51e-30	2.33e-32
Pkn3	1.04e-25	0.297479	0.347	0.173	1.62e-21	6.74e-23	0.253261	0.188	0.085	1.05e-18	6.74e-23	2.08e-25		Itprid2	1.65e-25	0.435894	0.395	0.182	2.57e-21	1.26e-32	0.439318	0.31	0.127	1.96e-28	1.65e-25	2.51e-32		Itprid2	1.65e-25	0.435894	0.395	0.182	2.57e-21	1.26e-32	0.439318	0.31	0.127	1.96e-28	1.65e-25	2.51e-32
Abracl	1.66e-20	0.294445	0.387	0.215	2.6e-16	1.22e-25	0.286113	0.271	0.138	1.9e-21	1.66e-20	2.43e-25		Myo10	2.01e-16	0.290905	0.3	0.14	3.14e-12	1.54e-32	0.407495	0.219	0.073	2.4e-28	2.01e-16	3.07e-32		Myo10	2.01e-16	0.290905	0.3	0.14	3.14e-12	1.54e-32	0.407495	0.219	0.073	2.4e-28	2.01e-16	3.07e-32
Arhgef15	3.33e-22	0.288858	0.56	0.353	5.18e-18	3.11e-25	0.308597	0.335	0.188	4.84e-21	3.33e-22	6.21e-25		Eng	1.17e-31	0.459535	0.911	0.832	1.82e-27	2.19e-32	0.442767	0.82	0.661	3.41e-28	1.17e-31	4.38e-32		Eng	1.17e-31	0.459535	0.911	0.832	1.82e-27	2.19e-32	0.442767	0.82	0.661	3.41e-28	1.17e-31	4.38e-32
Sox7	6.03e-19	0.298369	0.414	0.247	9.41e-15	3.19e-25	0.328725	0.265	0.135	4.98e-21	6.03e-19	6.39e-25		Nrarp	3.87e-14	0.305188	0.311	0.158	6.03e-10	6.06e-32	0.357328	0.237	0.083	9.44e-28	3.87e-14	1.21e-31		Nrarp	3.87e-14	0.305188	0.311	0.158	6.03e-10	6.06e-32	0.357328	0.237	0.083	9.44e-28	3.87e-14	1.21e-31
Krtcap2	1.32e-19	0.263717	0.724	0.565	2.06e-15	4.5e-25	0.365474	0.518	0.357	7.02e-21	1.32e-19	9e-25		Cltb	7.56e-32	0.502593	0.692	0.454	1.18e-27	4.36e-20	0.373959	0.516	0.327	6.8e-16	4.36e-20	1.51e-31		Cltb	7.56e-32	0.502593	0.692	0.454	1.18e-27	4.36e-20	0.373959	0.516	0.327	6.8e-16	4.36e-20	1.51e-31
Hdac7	1.89e-16	0.256278	0.606	0.429	2.95e-12	1.15e-24	0.310626	0.353	0.203	1.8e-20	1.89e-16	2.31e-24		Itpr3	7.88e-32	0.373031	0.254	0.077	1.23e-27	5.19e-18	0.310151	0.196	0.085	8.1e-14	5.19e-18	1.58e-31		Itpr3	7.88e-32	0.373031	0.254	0.077	1.23e-27	5.19e-18	0.310151	0.196	0.085	8.1e-14	5.19e-18	1.58e-31
Itm2c	5.25e-21	0.322259	0.499	0.322	8.19e-17	6.84e-24	0.3418	0.33	0.191	1.07e-19	5.25e-21	1.37e-23		Crem	1.44e-31	0.472339	0.334	0.128	2.24e-27	3.44e-28	0.367318	0.211	0.075	5.37e-24	3.44e-28	2.88e-31		Crem	1.44e-31	0.472339	0.334	0.128	2.24e-27	3.44e-28	0.367318	0.211	0.075	5.37e-24	3.44e-28	2.88e-31
Eng	2.16e-20	0.256708	0.887	0.831	3.37e-16	1.01e-23	0.3034	0.771	0.66	1.57e-19	2.16e-20	2.01e-23		Slc50a1	1.52e-25	0.423596	0.605	0.371	2.36e-21	5.89e-31	0.440149	0.413	0.204	9.18e-27	1.52e-25	1.18e-30		Slc50a1	1.52e-25	0.423596	0.605	0.371	2.36e-21	5.89e-31	0.440149	0.413	0.204	9.18e-27	1.52e-25	1.18e-30
Zyx	1.79e-23	0.458177	0.363	0.201	2.79e-19	2.06e-19	0.361907	0.236	0.13	3.21e-15	2.06e-19	3.58e-23		Adarb1	5.65e-14	0.272914	0.259	0.124	8.81e-10	9.61e-31	0.346401	0.209	0.069	1.5e-26	5.65e-14	1.92e-30		Adarb1	5.65e-14	0.272914	0.259	0.124	8.81e-10	9.61e-31	0.346401	0.209	0.069	1.5e-26	5.65e-14	1.92e-30
Tmcc3	3.95e-22	0.323668	0.457	0.268	6.16e-18	5.69e-23	0.312163	0.344	0.199	8.88e-19	3.95e-22	1.14e-22		Rbpms	1.22e-30	0.505518	0.873	0.721	1.9e-26	4.89e-15	0.333073	0.682	0.536	7.62e-11	4.89e-15	2.43e-30		Rbpms	1.22e-30	0.505518	0.873	0.721	1.9e-26	4.89e-15	0.333073	0.682	0.536	7.62e-11	4.89e-15	2.43e-30
Atp1b3	9.48e-23	0.309738	0.578	0.379	1.48e-18	6.03e-17	0.277195	0.373	0.245	9.41e-13	6.03e-17	1.9e-22		Sos1	1.65e-11	0.274194	0.265	0.138	2.58e-07	1.31e-30	0.400647	0.241	0.088	2.04e-26	1.65e-11	2.61e-30		Sos1	1.65e-11	0.274194	0.265	0.138	2.58e-07	1.31e-30	0.400647	0.241	0.088	2.04e-26	1.65e-11	2.61e-30
Pdlim7	5.12e-22	0.311834	0.365	0.2	7.98e-18	1.31e-13	0.254821	0.26	0.163	2.04e-09	1.31e-13	1.02e-21		Nedd9	4.52e-26	0.474532	0.669	0.447	7.05e-22	3.74e-30	0.49273	0.593	0.379	5.83e-26	4.52e-26	7.48e-30		Nedd9	4.52e-26	0.474532	0.669	0.447	7.05e-22	3.74e-30	0.49273	0.593	0.379	5.83e-26	4.52e-26	7.48e-30
Casp8	4.08e-19	0.267218	0.363	0.203	6.37e-15	3.11e-21	0.251981	0.234	0.12	4.85e-17	4.08e-19	6.22e-21		Prr13	4.24e-29	0.516604	0.51	0.278	6.6e-25	4.76e-30	0.458987	0.391	0.193	7.42e-26	4.24e-29	9.51e-30		Prr13	4.24e-29	0.516604	0.51	0.278	6.6e-25	4.76e-30	0.458987	0.391	0.193	7.42e-26	4.24e-29	9.51e-30
Dnaja1	4.22e-21	0.280277	0.859	0.727	6.59e-17	2.73e-18	0.286184	0.661	0.527	4.26e-14	2.73e-18	8.45e-21		Cd9	3.71e-19	0.276891	0.965	0.887	5.79e-15	1.07e-29	0.362997	0.931	0.825	1.67e-25	3.71e-19	2.14e-29		Cd9	3.71e-19	0.276891	0.965	0.887	5.79e-15	1.07e-29	0.362997	0.931	0.825	1.67e-25	3.71e-19	2.14e-29
Synpo	6.97e-12	0.26585	0.541	0.408	1.09e-07	5.83e-20	0.325858	0.411	0.268	9.1e-16	6.97e-12	1.17e-19		Dap	1.47e-29	0.634439	0.441	0.22	2.29e-25	7.03e-29	0.502805	0.312	0.139	1.1e-24	7.03e-29	2.93e-29		Dap	1.47e-29	0.634439	0.441	0.22	2.29e-25	7.03e-29	0.502805	0.312	0.139	1.1e-24	7.03e-29	2.93e-29
Gpx1	1.37e-19	0.311766	0.7	0.515	2.14e-15	1.54e-17	0.273424	0.536	0.386	2.4e-13	1.54e-17	2.74e-19		Calml4	3.54e-24	0.255512	0.167	0.045	5.52e-20	1.51e-29	0.254749	0.111	0.025	2.35e-25	3.54e-24	3.02e-29		Calml4	3.54e-24	0.255512	0.167	0.045	5.52e-20	1.51e-29	0.254749	0.111	0.025	2.35e-25	3.54e-24	3.02e-29
Insr	2.34e-19	0.272679	0.304	0.156	3.65e-15	2.2e-18	0.255561	0.211	0.11	3.44e-14	2.2e-18	4.68e-19		Cdkn2d	3.44e-17	0.391856	0.401	0.227	5.37e-13	1.88e-29	0.458092	0.36	0.172	2.93e-25	3.44e-17	3.75e-29		Cdkn2d	3.44e-17	0.391856	0.401	0.227	5.37e-13	1.88e-29	0.458092	0.36	0.172	2.93e-25	3.44e-17	3.75e-29
Fchsd2	3.59e-19	0.277949	0.309	0.162	5.6e-15	1.27e-18	0.251095	0.166	0.078	1.98e-14	1.27e-18	7.18e-19		Crip2	2.74e-29	0.345595	0.974	0.927	4.27e-25	8.39e-29	0.397987	0.854	0.735	1.31e-24	8.39e-29	5.47e-29		Crip2	2.74e-29	0.345595	0.974	0.927	4.27e-25	8.39e-29	0.397987	0.854	0.735	1.31e-24	8.39e-29	5.47e-29
Ppic	1.88e-14	0.26425	0.592	0.44	2.93e-10	6.04e-19	0.293918	0.429	0.291	9.42e-15	1.88e-14	1.21e-18		Idh2	1.42e-09	0.260778	0.268	0.154	2.22e-05	2.99e-29	0.375895	0.259	0.102	4.66e-25	1.42e-09	5.98e-29		Idh2	1.42e-09	0.260778	0.268	0.154	2.22e-05	2.99e-29	0.375895	0.259	0.102	4.66e-25	1.42e-09	5.98e-29
Klf10	8.98e-15	0.278252	0.6	0.445	1.4e-10	1.12e-18	0.339492	0.385	0.252	1.75e-14	8.98e-15	2.24e-18		Cdkn1a	6.23e-15	0.346668	0.781	0.616	9.71e-11	3.9e-29	0.342528	0.943	0.84	6.08e-25	6.23e-15	7.8e-29		Cdkn1a	6.23e-15	0.346668	0.781	0.616	9.71e-11	3.9e-29	0.342528	0.943	0.84	6.08e-25	6.23e-15	7.8e-29
Dst	5.88e-17	0.332851	0.66	0.536	9.17e-13	2.71e-14	0.259295	0.546	0.421	4.23e-10	2.71e-14	1.18e-16		Grasp	1.51e-19	0.397935	0.493	0.285	2.36e-15	6.07e-29	0.421073	0.391	0.187	9.47e-25	1.51e-19	1.21e-28		Grasp	1.51e-19	0.397935	0.493	0.285	2.36e-15	6.07e-29	0.421073	0.391	0.187	9.47e-25	1.51e-19	1.21e-28
Cdc42bpa	1.34e-15	0.257655	0.501	0.343	2.1e-11	6.53e-16	0.252729	0.363	0.237	1.02e-11	1.34e-15	1.31e-15		Slc45a4	1.04e-23	0.415902	0.259	0.097	1.62e-19	6.34e-29	0.327776	0.182	0.058	9.89e-25	1.04e-23	1.27e-28		Slc45a4	1.04e-23	0.415902	0.259	0.097	1.62e-19	6.34e-29	0.327776	0.182	0.058	9.89e-25	1.04e-23	1.27e-28
Tubb2a	7.79e-16	0.255124	0.541	0.378	1.21e-11	1.6e-15	0.274449	0.394	0.266	2.49e-11	1.6e-15	1.56e-15		Dleu2	6.59e-29	0.57242	0.605	0.362	1.03e-24	4.42e-18	0.403111	0.368	0.215	6.89e-14	4.42e-18	1.32e-28		Dleu2	6.59e-29	0.57242	0.605	0.362	1.03e-24	4.42e-18	0.403111	0.368	0.215	6.89e-14	4.42e-18	1.32e-28
Rnd1	1.22e-11	0.327825	0.703	0.591	1.9e-07	4.29e-12	0.29679	0.507	0.397	6.69e-08	1.22e-11	8.58e-12		Ppp1cb	8.33e-29	0.506859	0.617	0.394	1.3e-24	1.92e-15	0.346364	0.441	0.288	2.99e-11	1.92e-15	1.67e-28		Ppp1cb	8.33e-29	0.506859	0.617	0.394	1.3e-24	1.92e-15	0.346364	0.441	0.288	2.99e-11	1.92e-15	1.67e-28
														Sav1	3.5e-28	0.433961	0.631	0.391	5.46e-24	6.78e-13	0.287815	0.415	0.274	1.06e-08	6.78e-13	7.01e-28		Sav1	3.5e-28	0.433961	0.631	0.391	5.46e-24	6.78e-13	0.287815	0.415	0.274	1.06e-08	6.78e-13	7.01e-28
														Rhoc	1.46e-20	0.461414	0.686	0.533	2.27e-16	3.71e-28	0.553943	0.603	0.411	5.79e-24	1.46e-20	7.42e-28		Rhoc	1.46e-20	0.461414	0.686	0.533	2.27e-16	3.71e-28	0.553943	0.603	0.411	5.79e-24	1.46e-20	7.42e-28
														Hspa1b	1.54e-18	0.691741	0.573	0.362	2.4e-14	4.39e-28	0.667077	0.545	0.316	6.84e-24	1.54e-18	8.78e-28		Hspa1b	1.54e-18	0.691741	0.573	0.362	2.4e-14	4.39e-28	0.667077	0.545	0.316	6.84e-24	1.54e-18	8.78e-28
														Cgnl1	9.62e-28	0.380688	0.346	0.139	1.5e-23	5.77e-19	0.29585	0.188	0.077	9e-15	5.77e-19	1.92e-27		Cgnl1	9.62e-28	0.380688	0.346	0.139	1.5e-23	5.77e-19	0.29585	0.188	0.077	9e-15	5.77e-19	1.92e-27
														Hhex	1.29e-27	0.563017	0.527	0.289	2e-23	3.03e-16	0.371723	0.296	0.161	4.73e-12	3.03e-16	2.57e-27		Hhex	1.29e-27	0.563017	0.527	0.289	2e-23	3.03e-16	0.371723	0.296	0.161	4.73e-12	3.03e-16	2.57e-27
														Dennd5b	1.59e-21	0.390178	0.455	0.238	2.48e-17	2.45e-27	0.412502	0.308	0.134	3.83e-23	1.59e-21	4.91e-27		Dennd5b	1.59e-21	0.390178	0.455	0.238	2.48e-17	2.45e-27	0.412502	0.308	0.134	3.83e-23	1.59e-21	4.91e-27
														Stk38	8.91e-14	0.307993	0.343	0.191	1.39e-09	3.13e-27	0.396985	0.279	0.118	4.88e-23	8.91e-14	6.26e-27		Stk38	8.91e-14	0.307993	0.343	0.191	1.39e-09	3.13e-27	0.396985	0.279	0.118	4.88e-23	8.91e-14	6.26e-27
														Arpc2	4e-27	0.414778	0.841	0.725	6.23e-23	1.49e-25	0.368136	0.749	0.574	2.32e-21	1.49e-25	8e-27		Arpc2	4e-27	0.414778	0.841	0.725	6.23e-23	1.49e-25	0.368136	0.749	0.574	2.32e-21	1.49e-25	8e-27
														Smyd3	2.15e-26	0.298337	0.156	0.038	3.35e-22	4.02e-27	0.251566	0.113	0.028	6.27e-23	2.15e-26	8.04e-27		Smyd3	2.15e-26	0.298337	0.156	0.038	3.35e-22	4.02e-27	0.251566	0.113	0.028	6.27e-23	2.15e-26	8.04e-27
														Mcfd2	4.77e-10	0.287844	0.389	0.262	7.43e-06	7.52e-27	0.453616	0.328	0.155	1.17e-22	4.77e-10	1.5e-26		Mcfd2	4.77e-10	0.287844	0.389	0.262	7.43e-06	7.52e-27	0.453616	0.328	0.155	1.17e-22	4.77e-10	1.5e-26
														Luzp1	9.27e-19	0.323511	0.706	0.507	1.45e-14	1.15e-26	0.40173	0.571	0.349	1.79e-22	9.27e-19	2.3e-26		Luzp1	9.27e-19	0.323511	0.706	0.507	1.45e-14	1.15e-26	0.40173	0.571	0.349	1.79e-22	9.27e-19	2.3e-26
														Prickle1	1.26e-26	0.443318	0.349	0.148	1.97e-22	7.76e-15	0.287245	0.223	0.111	1.21e-10	7.76e-15	2.52e-26		Prickle1	1.26e-26	0.443318	0.349	0.148	1.97e-22	7.76e-15	0.287245	0.223	0.111	1.21e-10	7.76e-15	2.52e-26
														Ephx1	4.44e-17	0.363418	0.395	0.217	6.93e-13	1.45e-26	0.365067	0.354	0.17	2.27e-22	4.44e-17	2.91e-26		Ephx1	4.44e-17	0.363418	0.395	0.217	6.93e-13	1.45e-26	0.365067	0.354	0.17	2.27e-22	4.44e-17	2.91e-26
														Hotairm1	3.22e-26	0.350236	0.305	0.117	5.02e-22	4.17e-25	0.336972	0.18	0.063	6.5e-21	4.17e-25	6.44e-26		Hotairm1	3.22e-26	0.350236	0.305	0.117	5.02e-22	4.17e-25	0.336972	0.18	0.063	6.5e-21	4.17e-25	6.44e-26
														Dab2ip	3.45e-19	0.343284	0.622	0.426	5.39e-15	4.7e-26	0.42621	0.478	0.276	7.33e-22	3.45e-19	9.41e-26		Dab2ip	3.45e-19	0.343284	0.622	0.426	5.39e-15	4.7e-26	0.42621	0.478	0.276	7.33e-22	3.45e-19	9.41e-26
														Rilp	5.35e-26	0.261479	0.184	0.051	8.34e-22	1.86e-20	0.256674	0.115	0.035	2.9e-16	1.86e-20	1.07e-25		Rilp	5.35e-26	0.261479	0.184	0.051	8.34e-22	1.86e-20	0.256674	0.115	0.035	2.9e-16	1.86e-20	1.07e-25
														Mn1	4.53e-16	0.266839	0.225	0.093	7.06e-12	9.64e-26	0.349332	0.18	0.061	1.5e-21	4.53e-16	1.93e-25		Mn1	4.53e-16	0.266839	0.225	0.093	7.06e-12	9.64e-26	0.349332	0.18	0.061	1.5e-21	4.53e-16	1.93e-25
														Vdac3	2.22e-25	0.435451	0.625	0.414	3.46e-21	8.21e-14	0.339324	0.417	0.278	1.28e-09	8.21e-14	4.44e-25		Vdac3	2.22e-25	0.435451	0.625	0.414	3.46e-21	8.21e-14	0.339324	0.417	0.278	1.28e-09	8.21e-14	4.44e-25
														Ywhah	5.83e-25	0.419574	0.752	0.553	9.09e-21	3.72e-16	0.343346	0.532	0.368	5.8e-12	3.72e-16	1.17e-24		Ywhah	5.83e-25	0.419574	0.752	0.553	9.09e-21	3.72e-16	0.343346	0.532	0.368	5.8e-12	3.72e-16	1.17e-24
														Hyal2	1.11e-09	0.276932	0.522	0.394	1.72e-05	1.91e-24	0.434126	0.389	0.208	2.98e-20	1.11e-09	3.82e-24		Hyal2	1.11e-09	0.276932	0.522	0.394	1.72e-05	1.91e-24	0.434126	0.389	0.208	2.98e-20	1.11e-09	3.82e-24
														Bnip3	4.61e-24	0.324241	0.216	0.071	7.19e-20	1.49e-15	0.314332	0.298	0.165	2.33e-11	1.49e-15	9.22e-24		Bnip3	4.61e-24	0.324241	0.216	0.071	7.19e-20	1.49e-15	0.314332	0.298	0.165	2.33e-11	1.49e-15	9.22e-24
														Hnrnpf	1.29e-12	0.271197	0.862	0.773	2.02e-08	7.68e-24	0.348292	0.779	0.622	1.2e-19	1.29e-12	1.54e-23		Hnrnpf	1.29e-12	0.271197	0.862	0.773	2.02e-08	7.68e-24	0.348292	0.779	0.622	1.2e-19	1.29e-12	1.54e-23
														Ptprg	3.39e-17	0.339419	0.496	0.284	5.28e-13	7.74e-24	0.331669	0.405	0.207	1.21e-19	3.39e-17	1.55e-23		Ptprg	3.39e-17	0.339419	0.496	0.284	5.28e-13	7.74e-24	0.331669	0.405	0.207	1.21e-19	3.39e-17	1.55e-23
														Fbxo7	8.37e-17	0.34464	0.303	0.146	1.3e-12	8.02e-24	0.421788	0.31	0.147	1.25e-19	8.37e-17	1.6e-23		Fbxo7	8.37e-17	0.34464	0.303	0.146	1.3e-12	8.02e-24	0.421788	0.31	0.147	1.25e-19	8.37e-17	1.6e-23
														Zyx	5.75e-14	0.363848	0.357	0.206	8.96e-10	9.72e-24	0.395597	0.283	0.131	1.52e-19	5.75e-14	1.94e-23		Zyx	5.75e-14	0.363848	0.357	0.206	8.96e-10	9.72e-24	0.395597	0.283	0.131	1.52e-19	5.75e-14	1.94e-23
														Ank3	1.32e-23	0.439947	0.346	0.153	2.06e-19	8.91e-09	0.296014	0.215	0.129	0.000138911	8.91e-09	2.64e-23		Ank3	1.32e-23	0.439947	0.346	0.153	2.06e-19	8.91e-09	0.296014	0.215	0.129	0.000138911	8.91e-09	2.64e-23
														Sbno2	1.51e-23	0.369235	0.755	0.505	2.36e-19	2.98e-16	0.281504	0.678	0.482	4.64e-12	2.98e-16	3.03e-23		Sbno2	1.51e-23	0.369235	0.755	0.505	2.36e-19	2.98e-16	0.281504	0.678	0.482	4.64e-12	2.98e-16	3.03e-23
														Ehbp1l1	2.52e-14	0.285973	0.285	0.141	3.93e-10	2.63e-23	0.318003	0.215	0.085	4.1e-19	2.52e-14	5.26e-23		Ehbp1l1	2.52e-14	0.285973	0.285	0.141	3.93e-10	2.63e-23	0.318003	0.215	0.085	4.1e-19	2.52e-14	5.26e-23
														Mndal	5.39e-14	0.266677	0.478	0.283	8.4e-10	3.96e-23	0.317861	0.306	0.14	6.17e-19	5.39e-14	7.91e-23		Mndal	5.39e-14	0.266677	0.478	0.283	8.4e-10	3.96e-23	0.317861	0.306	0.14	6.17e-19	5.39e-14	7.91e-23
														Arl15	2.08e-19	0.341665	0.383	0.189	3.24e-15	6.46e-23	0.337551	0.221	0.089	1.01e-18	2.08e-19	1.29e-22		Arl15	2.08e-19	0.341665	0.383	0.189	3.24e-15	6.46e-23	0.337551	0.221	0.089	1.01e-18	2.08e-19	1.29e-22
														Tmed10	9.01e-17	0.304091	0.795	0.657	1.4e-12	8.86e-23	0.381553	0.672	0.48	1.38e-18	9.01e-17	1.77e-22		Tmed10	9.01e-17	0.304091	0.795	0.657	1.4e-12	8.86e-23	0.381553	0.672	0.48	1.38e-18	9.01e-17	1.77e-22
														Rfk	1.09e-20	0.407995	0.372	0.188	1.71e-16	1.13e-22	0.365988	0.251	0.11	1.77e-18	1.09e-20	2.27e-22		Rfk	1.09e-20	0.407995	0.372	0.188	1.71e-16	1.13e-22	0.365988	0.251	0.11	1.77e-18	1.09e-20	2.27e-22
														Atp1b3	1.78e-15	0.343693	0.571	0.385	2.78e-11	1.55e-22	0.358372	0.435	0.245	2.41e-18	1.78e-15	3.1e-22		Atp1b3	1.78e-15	0.343693	0.571	0.385	2.78e-11	1.55e-22	0.358372	0.435	0.245	2.41e-18	1.78e-15	3.1e-22
														Dnaja1	1.87e-16	0.360817	0.821	0.732	2.92e-12	1.93e-22	0.373364	0.721	0.528	3.01e-18	1.87e-16	3.86e-22		Dnaja1	1.87e-16	0.360817	0.821	0.732	2.92e-12	1.93e-22	0.373364	0.721	0.528	3.01e-18	1.87e-16	3.86e-22
														Nav1	3.22e-12	0.254213	0.45	0.279	5.02e-08	3.15e-22	0.357904	0.427	0.235	4.92e-18	3.22e-12	6.31e-22		Nav1	3.22e-12	0.254213	0.45	0.279	5.02e-08	3.15e-22	0.357904	0.427	0.235	4.92e-18	3.22e-12	6.31e-22
														Tcf15	5.1e-14	0.362688	0.412	0.237	7.95e-10	3.54e-22	0.35826	0.251	0.11	5.53e-18	5.1e-14	7.09e-22		Tcf15	5.1e-14	0.362688	0.412	0.237	7.95e-10	3.54e-22	0.35826	0.251	0.11	5.53e-18	5.1e-14	7.09e-22
														Bambi	2.38e-21	0.411825	0.395	0.195	3.71e-17	5.7e-19	0.35106	0.271	0.133	8.89e-15	5.7e-19	4.76e-21		Bambi	2.38e-21	0.411825	0.395	0.195	3.71e-17	5.7e-19	0.35106	0.271	0.133	8.89e-15	5.7e-19	4.76e-21
														Bcl6b	5.29e-11	0.273585	0.429	0.275	8.25e-07	2.75e-21	0.402944	0.249	0.112	4.29e-17	5.29e-11	5.51e-21		Bcl6b	5.29e-11	0.273585	0.429	0.275	8.25e-07	2.75e-21	0.402944	0.249	0.112	4.29e-17	5.29e-11	5.51e-21
														Gna11	1.57e-10	0.257679	0.556	0.416	2.45e-06	2.79e-21	0.396582	0.427	0.248	4.34e-17	1.57e-10	5.57e-21		Gna11	1.57e-10	0.257679	0.556	0.416	2.45e-06	2.79e-21	0.396582	0.427	0.248	4.34e-17	1.57e-10	5.57e-21
														St6galnac2	2.78e-14	0.253804	0.329	0.169	4.33e-10	8.62e-21	0.293081	0.225	0.095	1.34e-16	2.78e-14	1.72e-20		St6galnac2	2.78e-14	0.253804	0.329	0.169	4.33e-10	8.62e-21	0.293081	0.225	0.095	1.34e-16	2.78e-14	1.72e-20
														Agap1	1.11e-20	0.350183	0.303	0.13	1.72e-16	4.59e-19	0.298927	0.211	0.091	7.16e-15	4.59e-19	2.21e-20		Agap1	1.11e-20	0.350183	0.303	0.13	1.72e-16	4.59e-19	0.298927	0.211	0.091	7.16e-15	4.59e-19	2.21e-20
														Stom	2.15e-11	0.264954	0.349	0.2	3.35e-07	1.27e-20	0.328795	0.271	0.126	1.98e-16	2.15e-11	2.54e-20		Stom	2.15e-11	0.264954	0.349	0.2	3.35e-07	1.27e-20	0.328795	0.271	0.126	1.98e-16	2.15e-11	2.54e-20
														Ddit4	1.34e-20	0.430524	0.562	0.339	2.08e-16	1.82e-15	0.280968	0.626	0.458	2.84e-11	1.82e-15	2.67e-20		Ddit4	1.34e-20	0.430524	0.562	0.339	2.08e-16	1.82e-15	0.280968	0.626	0.458	2.84e-11	1.82e-15	2.67e-20
														S100a1	9.02e-20	0.357113	0.311	0.14	1.41e-15	1.39e-20	0.313315	0.186	0.073	2.17e-16	9.02e-20	2.78e-20		S100a1	9.02e-20	0.357113	0.311	0.14	1.41e-15	1.39e-20	0.313315	0.186	0.073	2.17e-16	9.02e-20	2.78e-20
														1810037I17Rik	3.3e-20	0.369874	0.749	0.599	5.14e-16	1.08e-09	0.291855	0.522	0.411	1.69e-05	1.08e-09	6.59e-20		1810037I17Rik	3.3e-20	0.369874	0.749	0.599	5.14e-16	1.08e-09	0.291855	0.522	0.411	1.69e-05	1.08e-09	6.59e-20
														Ldha	3.82e-20	0.346669	0.767	0.58	5.95e-16	1.24e-16	0.310485	0.674	0.502	1.94e-12	1.24e-16	7.63e-20		Ldha	3.82e-20	0.346669	0.767	0.58	5.95e-16	1.24e-16	0.310485	0.674	0.502	1.94e-12	1.24e-16	7.63e-20
														Gpx1	1.31e-19	0.449044	0.683	0.521	2.05e-15	1.13e-12	0.3253	0.524	0.39	1.75e-08	1.13e-12	2.63e-19		Gpx1	1.31e-19	0.449044	0.683	0.521	2.05e-15	1.13e-12	0.3253	0.524	0.39	1.75e-08	1.13e-12	2.63e-19
														Ing2	8.16e-12	0.339285	0.326	0.186	1.27e-07	2.82e-19	0.399099	0.3	0.154	4.4e-15	8.16e-12	5.65e-19		Ing2	8.16e-12	0.339285	0.326	0.186	1.27e-07	2.82e-19	0.399099	0.3	0.154	4.4e-15	8.16e-12	5.65e-19
														Itm2c	1.5e-10	0.260414	0.481	0.328	2.34e-06	3.78e-19	0.353398	0.35	0.194	5.89e-15	1.5e-10	7.56e-19		Itm2c	1.5e-10	0.260414	0.481	0.328	2.34e-06	3.78e-19	0.353398	0.35	0.194	5.89e-15	1.5e-10	7.56e-19
														2022-09-11	3.67e-17	0.37592	0.622	0.445	5.72e-13	3.86e-19	0.337199	0.51	0.317	6.02e-15	3.67e-17	7.73e-19		2022-09-11	3.67e-17	0.37592	0.622	0.445	5.72e-13	3.86e-19	0.337199	0.51	0.317	6.02e-15	3.67e-17	7.73e-19
														Sertad1	7.73e-19	0.381172	0.695	0.513	1.2e-14	3.04e-15	0.305379	0.605	0.441	4.73e-11	3.04e-15	1.55e-18		Sertad1	7.73e-19	0.381172	0.695	0.513	1.2e-14	3.04e-15	0.305379	0.605	0.441	4.73e-11	3.04e-15	1.55e-18
														Map4k3	1.03e-18	0.430358	0.415	0.231	1.61e-14	6.08e-11	0.271394	0.289	0.175	9.48e-07	6.08e-11	2.06e-18		Map4k3	1.03e-18	0.430358	0.415	0.231	1.61e-14	6.08e-11	0.271394	0.289	0.175	9.48e-07	6.08e-11	2.06e-18
														Hes1	3.77e-13	0.383197	0.784	0.7	5.88e-09	1.1e-18	0.387616	0.763	0.6	1.72e-14	3.77e-13	2.21e-18		Hes1	3.77e-13	0.383197	0.784	0.7	5.88e-09	1.1e-18	0.387616	0.763	0.6	1.72e-14	3.77e-13	2.21e-18
														Bmx	1.49e-18	0.328789	0.274	0.119	2.32e-14	2.47e-17	0.342651	0.186	0.08	3.85e-13	2.47e-17	2.98e-18		Bmx	1.49e-18	0.328789	0.274	0.119	2.32e-14	2.47e-17	0.342651	0.186	0.08	3.85e-13	2.47e-17	2.98e-18
														Jpt1	7.26e-14	0.295874	0.3	0.156	1.13e-09	2.25e-18	0.269592	0.229	0.104	3.5e-14	7.26e-14	4.49e-18		Jpt1	7.26e-14	0.295874	0.3	0.156	1.13e-09	2.25e-18	0.269592	0.229	0.104	3.5e-14	7.26e-14	4.49e-18
														Slc48a1	2.65e-18	0.346089	0.329	0.159	4.14e-14	4.17e-13	0.310087	0.198	0.1	6.51e-09	4.17e-13	5.31e-18		Slc48a1	2.65e-18	0.346089	0.329	0.159	4.14e-14	4.17e-13	0.310087	0.198	0.1	6.51e-09	4.17e-13	5.31e-18
														Fgd5	5.23e-12	0.26843	0.697	0.555	8.15e-08	5.4e-18	0.314638	0.567	0.389	8.41e-14	5.23e-12	1.08e-17		Fgd5	5.23e-12	0.26843	0.697	0.555	8.15e-08	5.4e-18	0.314638	0.567	0.389	8.41e-14	5.23e-12	1.08e-17
														Ccser2	5.41e-12	0.282739	0.545	0.404	8.44e-08	5.42e-18	0.356293	0.415	0.251	8.44e-14	5.41e-12	1.08e-17		Ccser2	5.41e-12	0.282739	0.545	0.404	8.44e-08	5.42e-18	0.356293	0.415	0.251	8.44e-14	5.41e-12	1.08e-17
														Pdcd4	7.63e-18	0.361516	0.476	0.282	1.19e-13	2.49e-11	0.300888	0.362	0.235	3.89e-07	2.49e-11	1.53e-17		Pdcd4	7.63e-18	0.361516	0.476	0.282	1.19e-13	2.49e-11	0.300888	0.362	0.235	3.89e-07	2.49e-11	1.53e-17
														Gm26532	9.79e-18	0.420815	0.718	0.536	1.53e-13	6.21e-15	0.355788	0.51	0.353	9.68e-11	6.21e-15	1.96e-17		Gm26532	9.79e-18	0.420815	0.718	0.536	1.53e-13	6.21e-15	0.355788	0.51	0.353	9.68e-11	6.21e-15	1.96e-17
														Rnf7	1.07e-17	0.354893	0.62	0.444	1.66e-13	9.13e-11	0.259236	0.427	0.298	1.42e-06	9.13e-11	2.13e-17		Rnf7	1.07e-17	0.354893	0.62	0.444	1.66e-13	9.13e-11	0.259236	0.427	0.298	1.42e-06	9.13e-11	2.13e-17
														Mad2l1bp	3.79e-17	0.297378	0.222	0.09	5.91e-13	1.27e-17	0.293513	0.17	0.069	1.98e-13	3.79e-17	2.54e-17		Mad2l1bp	3.79e-17	0.297378	0.222	0.09	5.91e-13	1.27e-17	0.293513	0.17	0.069	1.98e-13	3.79e-17	2.54e-17
														Arl2bp	1.69e-17	0.38023	0.438	0.26	2.64e-13	1.36e-12	0.269301	0.324	0.197	2.12e-08	1.36e-12	3.39e-17		Arl2bp	1.69e-17	0.38023	0.438	0.26	2.64e-13	1.36e-12	0.269301	0.324	0.197	2.12e-08	1.36e-12	3.39e-17
														Myl12b	1.73e-17	0.326206	0.827	0.72	2.69e-13	7.48e-17	0.341317	0.662	0.528	1.17e-12	7.48e-17	3.45e-17		Myl12b	1.73e-17	0.326206	0.827	0.72	2.69e-13	7.48e-17	0.341317	0.662	0.528	1.17e-12	7.48e-17	3.45e-17
														Clip1	3.02e-17	0.326088	0.331	0.164	4.71e-13	4.05e-10	0.255203	0.215	0.122	6.31e-06	4.05e-10	6.04e-17		Clip1	3.02e-17	0.326088	0.331	0.164	4.71e-13	4.05e-10	0.255203	0.215	0.122	6.31e-06	4.05e-10	6.04e-17
														Tmbim1	4.94e-17	0.398458	0.401	0.233	7.71e-13	3.22e-16	0.330961	0.302	0.164	5.02e-12	3.22e-16	9.89e-17		Tmbim1	4.94e-17	0.398458	0.401	0.233	7.71e-13	3.22e-16	0.330961	0.302	0.164	5.02e-12	3.22e-16	9.89e-17
														Atp6v0e	8.35e-17	0.364205	0.666	0.512	1.3e-12	5.89e-14	0.325466	0.494	0.349	9.18e-10	5.89e-14	1.67e-16		Atp6v0e	8.35e-17	0.364205	0.666	0.512	1.3e-12	5.89e-14	0.325466	0.494	0.349	9.18e-10	5.89e-14	1.67e-16
														Cenpb	8.88e-17	0.325311	0.646	0.471	1.39e-12	2.58e-11	0.283831	0.49	0.363	4.03e-07	2.58e-11	1.78e-16		Cenpb	8.88e-17	0.325311	0.646	0.471	1.39e-12	2.58e-11	0.283831	0.49	0.363	4.03e-07	2.58e-11	1.78e-16
														Arglu1	3.9e-14	0.27398	0.741	0.588	6.09e-10	9.81e-17	0.336389	0.609	0.437	1.53e-12	3.9e-14	1.96e-16		Arglu1	3.9e-14	0.27398	0.741	0.588	6.09e-10	9.81e-17	0.336389	0.609	0.437	1.53e-12	3.9e-14	1.96e-16
														Klf6	1.68e-12	0.316756	0.89	0.81	2.62e-08	1.17e-16	0.319576	0.848	0.75	1.82e-12	1.68e-12	2.34e-16		Klf6	1.68e-12	0.316756	0.89	0.81	2.62e-08	1.17e-16	0.319576	0.848	0.75	1.82e-12	1.68e-12	2.34e-16
														Kcnq1ot1	7.69e-16	0.406661	0.507	0.318	1.2e-11	1.49e-16	0.336058	0.431	0.26	2.33e-12	7.69e-16	2.99e-16		Kcnq1ot1	7.69e-16	0.406661	0.507	0.318	1.2e-11	1.49e-16	0.336058	0.431	0.26	2.33e-12	7.69e-16	2.99e-16
														Herc2	4.91e-14	0.335489	0.427	0.271	7.66e-10	2.48e-16	0.325938	0.346	0.197	3.86e-12	4.91e-14	4.96e-16		Herc2	4.91e-14	0.335489	0.427	0.271	7.66e-10	2.48e-16	0.325938	0.346	0.197	3.86e-12	4.91e-14	4.96e-16
														Tgfb1i1	3.11e-16	0.348212	0.438	0.266	4.84e-12	1.57e-09	0.284326	0.287	0.184	2.45e-05	1.57e-09	6.21e-16		Tgfb1i1	3.11e-16	0.348212	0.438	0.266	4.84e-12	1.57e-09	0.284326	0.287	0.184	2.45e-05	1.57e-09	6.21e-16
														Las1l	5.25e-16	0.36649	0.288	0.14	8.19e-12	2.19e-11	0.255606	0.204	0.11	3.42e-07	2.19e-11	1.05e-15		Las1l	5.25e-16	0.36649	0.288	0.14	8.19e-12	2.19e-11	0.255606	0.204	0.11	3.42e-07	2.19e-11	1.05e-15
														Akap13	3.06e-10	0.326212	0.697	0.617	4.78e-06	7.61e-16	0.362391	0.595	0.445	1.19e-11	3.06e-10	1.52e-15		Akap13	3.06e-10	0.326212	0.697	0.617	4.78e-06	7.61e-16	0.362391	0.595	0.445	1.19e-11	3.06e-10	1.52e-15
														Fkbp3	9.49e-16	0.419948	0.504	0.341	1.48e-11	1.74e-12	0.324439	0.306	0.184	2.71e-08	1.74e-12	1.9e-15		Fkbp3	9.49e-16	0.419948	0.504	0.341	1.48e-11	1.74e-12	0.324439	0.306	0.184	2.71e-08	1.74e-12	1.9e-15
														Spop	1.17e-12	0.314956	0.669	0.564	1.82e-08	1.31e-15	0.331197	0.607	0.459	2.04e-11	1.17e-12	2.62e-15		Spop	1.17e-12	0.314956	0.669	0.564	1.82e-08	1.31e-15	0.331197	0.607	0.459	2.04e-11	1.17e-12	2.62e-15
														Calm2	2.01e-12	0.268119	0.856	0.759	3.13e-08	1.31e-15	0.344717	0.684	0.544	2.05e-11	2.01e-12	2.62e-15		Calm2	2.01e-12	0.268119	0.856	0.759	3.13e-08	1.31e-15	0.344717	0.684	0.544	2.05e-11	2.01e-12	2.62e-15
														St3gal1	2.69e-08	0.262939	0.297	0.189	0.000419006	1.34e-15	0.270598	0.231	0.112	2.08e-11	2.69e-08	2.67e-15		St3gal1	2.69e-08	0.262939	0.297	0.189	0.000419006	1.34e-15	0.270598	0.231	0.112	2.08e-11	2.69e-08	2.67e-15
														Fryl	7.63e-10	0.288646	0.455	0.314	1.19e-05	1.43e-15	0.269793	0.33	0.185	2.23e-11	7.63e-10	2.86e-15		Fryl	7.63e-10	0.288646	0.455	0.314	1.19e-05	1.43e-15	0.269793	0.33	0.185	2.23e-11	7.63e-10	2.86e-15
														Hlx	1.96e-15	0.291739	0.375	0.2	3.06e-11	2.02e-13	0.279291	0.186	0.09	3.15e-09	2.02e-13	3.93e-15		Hlx	1.96e-15	0.291739	0.375	0.2	3.06e-11	2.02e-13	0.279291	0.186	0.09	3.15e-09	2.02e-13	3.93e-15
														Furin	6.16e-10	0.281772	0.326	0.203	9.61e-06	2.54e-15	0.286686	0.3	0.165	3.97e-11	6.16e-10	5.09e-15		Furin	6.16e-10	0.281772	0.326	0.203	9.61e-06	2.54e-15	0.286686	0.3	0.165	3.97e-11	6.16e-10	5.09e-15
														Osbpl9	4.55e-15	0.336531	0.571	0.405	7.1e-11	2.44e-08	0.265686	0.433	0.323	0.000380334	2.44e-08	9.11e-15		Osbpl9	4.55e-15	0.336531	0.571	0.405	7.1e-11	2.44e-08	0.265686	0.433	0.323	0.000380334	2.44e-08	9.11e-15
														Limch1	5.67e-15	0.327258	0.421	0.249	8.84e-11	1.22e-13	0.297317	0.283	0.159	1.9e-09	1.22e-13	1.13e-14		Limch1	5.67e-15	0.327258	0.421	0.249	8.84e-11	1.22e-13	0.297317	0.283	0.159	1.9e-09	1.22e-13	1.13e-14
														Skap2	8.65e-15	0.318753	0.458	0.29	1.35e-10	1.24e-14	0.295483	0.354	0.21	1.94e-10	1.24e-14	1.73e-14		Skap2	8.65e-15	0.318753	0.458	0.29	1.35e-10	1.24e-14	0.295483	0.354	0.21	1.94e-10	1.24e-14	1.73e-14
														Elf1	1.48e-14	0.342251	0.631	0.46	2.31e-10	4.89e-12	0.273128	0.48	0.331	7.63e-08	4.89e-12	2.97e-14		Elf1	1.48e-14	0.342251	0.631	0.46	2.31e-10	4.89e-12	0.273128	0.48	0.331	7.63e-08	4.89e-12	2.97e-14
														Blmh	1.53e-14	0.343422	0.392	0.232	2.38e-10	7.57e-11	0.250834	0.261	0.154	1.18e-06	7.57e-11	3.06e-14		Blmh	1.53e-14	0.343422	0.392	0.232	2.38e-10	7.57e-11	0.250834	0.261	0.154	1.18e-06	7.57e-11	3.06e-14
														Tlnrd1	1.16e-12	0.259274	0.398	0.24	1.8e-08	2.26e-14	0.283227	0.247	0.129	3.53e-10	1.16e-12	4.53e-14		Tlnrd1	1.16e-12	0.259274	0.398	0.24	1.8e-08	2.26e-14	0.283227	0.247	0.129	3.53e-10	1.16e-12	4.53e-14
														Crtc3	8.47e-13	0.281608	0.369	0.216	1.32e-08	3.21e-14	0.34961	0.291	0.165	5.01e-10	8.47e-13	6.42e-14		Crtc3	8.47e-13	0.281608	0.369	0.216	1.32e-08	3.21e-14	0.34961	0.291	0.165	5.01e-10	8.47e-13	6.42e-14
														Map1lc3a	4.52e-14	0.326742	0.588	0.422	7.05e-10	4.41e-09	0.274905	0.425	0.311	6.88e-05	4.41e-09	9.04e-14		Map1lc3a	4.52e-14	0.326742	0.588	0.422	7.05e-10	4.41e-09	0.274905	0.425	0.311	6.88e-05	4.41e-09	9.04e-14
														B3gnt2	5.38e-14	0.362532	0.683	0.542	8.39e-10	1.97e-11	0.259044	0.494	0.342	3.08e-07	1.97e-11	1.08e-13		B3gnt2	5.38e-14	0.362532	0.683	0.542	8.39e-10	1.97e-11	0.259044	0.494	0.342	3.08e-07	1.97e-11	1.08e-13
														Gars	1.03e-13	0.346086	0.343	0.196	1.61e-09	6.3e-14	0.325136	0.269	0.15	9.83e-10	1.03e-13	1.26e-13		Gars	1.03e-13	0.346086	0.343	0.196	1.61e-09	6.3e-14	0.325136	0.269	0.15	9.83e-10	1.03e-13	1.26e-13
														Kras	6.97e-12	0.304526	0.501	0.353	1.09e-07	8.55e-14	0.292985	0.391	0.25	1.33e-09	6.97e-12	1.71e-13		Kras	6.97e-12	0.304526	0.501	0.353	1.09e-07	8.55e-14	0.292985	0.391	0.25	1.33e-09	6.97e-12	1.71e-13
														Rtn4	2.69e-13	0.295385	0.749	0.644	4.2e-09	7.82e-13	0.285723	0.597	0.449	1.22e-08	7.82e-13	5.39e-13		Rtn4	2.69e-13	0.295385	0.749	0.644	4.2e-09	7.82e-13	0.285723	0.597	0.449	1.22e-08	7.82e-13	5.39e-13
														Zbtb7a	2.93e-13	0.323922	0.588	0.437	4.57e-09	8.02e-12	0.284388	0.468	0.329	1.25e-07	8.02e-12	5.86e-13		Zbtb7a	2.93e-13	0.323922	0.588	0.437	4.57e-09	8.02e-12	0.284388	0.468	0.329	1.25e-07	8.02e-12	5.86e-13
														Dnajb9	1.9e-11	0.314729	0.441	0.296	2.97e-07	3.38e-13	0.293625	0.348	0.214	5.27e-09	1.9e-11	6.76e-13		Dnajb9	1.9e-11	0.314729	0.441	0.296	2.97e-07	3.38e-13	0.293625	0.348	0.214	5.27e-09	1.9e-11	6.76e-13
														Rasgrp3	7.44e-13	0.317472	0.666	0.54	1.16e-08	1.78e-09	0.309279	0.352	0.24	2.77e-05	1.78e-09	1.49e-12		Rasgrp3	7.44e-13	0.317472	0.666	0.54	1.16e-08	1.78e-09	0.309279	0.352	0.24	2.77e-05	1.78e-09	1.49e-12
														Clec2d	1.23e-12	0.332192	0.729	0.611	1.92e-08	8.56e-13	0.29201	0.53	0.379	1.34e-08	1.23e-12	1.71e-12		Clec2d	1.23e-12	0.332192	0.729	0.611	1.92e-08	8.56e-13	0.29201	0.53	0.379	1.34e-08	1.23e-12	1.71e-12
														Zfp704	1.37e-12	0.324844	0.285	0.151	2.14e-08	5.85e-12	0.310099	0.198	0.104	9.12e-08	5.85e-12	2.74e-12		Zfp704	1.37e-12	0.324844	0.285	0.151	2.14e-08	5.85e-12	0.310099	0.198	0.104	9.12e-08	5.85e-12	2.74e-12
														Rgs3	2.15e-12	0.31519	0.548	0.402	3.35e-08	2.21e-11	0.261554	0.326	0.203	3.45e-07	2.21e-11	4.3e-12		Rgs3	2.15e-12	0.31519	0.548	0.402	3.35e-08	2.21e-11	0.261554	0.326	0.203	3.45e-07	2.21e-11	4.3e-12
														Trappc6b	1.28e-11	0.280626	0.522	0.37	1.99e-07	2.24e-12	0.278631	0.389	0.253	3.49e-08	1.28e-11	4.48e-12		Trappc6b	1.28e-11	0.280626	0.522	0.37	1.99e-07	2.24e-12	0.278631	0.389	0.253	3.49e-08	1.28e-11	4.48e-12
														Cr1l	1.34e-11	0.304755	0.579	0.432	2.1e-07	2.7e-08	0.280434	0.393	0.287	0.00042118	2.7e-08	2.69e-11		Cr1l	1.34e-11	0.304755	0.579	0.432	2.1e-07	2.7e-08	0.280434	0.393	0.287	0.00042118	2.7e-08	2.69e-11
														Syne1	1.22e-09	0.288792	0.478	0.338	1.91e-05	4.51e-11	0.275632	0.336	0.211	7.04e-07	1.22e-09	9.03e-11		Syne1	1.22e-09	0.288792	0.478	0.338	1.91e-05	4.51e-11	0.275632	0.336	0.211	7.04e-07	1.22e-09	9.03e-11
														Csrp1	9.98e-10	0.269442	0.625	0.508	1.56e-05	1.58e-10	0.302628	0.512	0.39	2.46e-06	9.98e-10	3.15e-10		Csrp1	9.98e-10	0.269442	0.625	0.508	1.56e-05	1.58e-10	0.302628	0.512	0.39	2.46e-06	9.98e-10	3.15e-10
														Dll4	5.49e-08	0.319092	0.553	0.458	0.000855857	1.18e-09	0.303836	0.273	0.171	1.84e-05	5.49e-08	2.36e-09		Dll4	5.49e-08	0.319092	0.553	0.458	0.000855857	1.18e-09	0.303836	0.273	0.171	1.84e-05	5.49e-08	2.36e-09
[truncated: 96 more columns]
