# Supplementary material for: Endothelial sensing of AHR ligands regulates intestinal homeostasis
Source: Nature. 2023 Aug 16;621(7980):821–9. doi: 10.1038/s41586-023-06508-4 (PMC10533400; doi:10.1038/s41586-023-06508-4)
Supplement: Supplementary file 5 — Pagoda2 inout endothelial genesets. List of genesets used as input for Pagoda2 pipeline, adapted from ref. 5. [file 41586_2023_6508_MOESM5_ESM.xlsx]

## Sheet: Sheet1
Table S2 - Pagoda2 input endothelial genesets
List of genesets used as input for Pagoda2 pipeline, adapted from ref 5.
Geneset
ABE_VEGFA_TARGETS
ABE_VEGFA_TARGETS_2HR
ABE_VEGFA_TARGETS_30MIN
AMUNDSON_DNA_DAMAGE_RESPONSE_TP53
BENPORATH_CYCLING_GENES
BENPORATH_PROLIFERATION
BIOCARTA_DEATH_PATHWAY
BIOCARTA_IL1R_PATHWAY
BIOCARTA_INTRINSIC_PATHWAY
BIOCARTA_NFKB_PATHWAY
BIOCARTA_TGFB_PATHWAY
CHUANG_OXIDATIVE_STRESS_RESPONSE_DN
CHUANG_OXIDATIVE_STRESS_RESPONSE_UP
DASU_IL6_SIGNALING_DN
DASU_IL6_SIGNALING_UP
DAUER_STAT3_TARGETS_DN
DAUER_STAT3_TARGETS_UP
DER_IFN_ALPHA_RESPONSE_UP
DER_IFN_BETA_RESPONSE_UP
DER_IFN_GAMMA_RESPONSE_UP
ELVIDGE_HIF1A_AND_HIF2A_TARGETS_DN
ELVIDGE_HIF1A_TARGETS_DN
ELVIDGE_HIF1A_TARGETS_UP
ELVIDGE_HYPOXIA_BY_DMOG_DN
ELVIDGE_HYPOXIA_BY_DMOG_UP
ELVIDGE_HYPOXIA_DN
ELVIDGE_HYPOXIA_UP
FARDIN_HYPOXIA_11
FIRESTEIN_PROLIFERATION
FRIDMAN_SENESCENCE_DN
FRIDMAN_SENESCENCE_UP
FULCHER_INFLAMMATORY_RESPONSE_LECTIN_VS_LPS_DN
FULCHER_INFLAMMATORY_RESPONSE_LECTIN_VS_LPS_UP
GO_ACTIVE_ION_TRANSMEMBRANE_TRANSPORTER_ACTIVITY
GO_ACTIVE_TRANSMEMBRANE_TRANSPORTER_ACTIVITY
GO_ACYLGLYCEROL_BIOSYNTHETIC_PROCESS
GO_ACYLGLYCEROL_CATABOLIC_PROCESS
GO_ALCOHOL_BIOSYNTHETIC_PROCESS
GO_ALCOHOL_CATABOLIC_PROCESS
GO_ALCOHOL_METABOLIC_PROCESS
GO_ALCOHOL_TRANSMEMBRANE_TRANSPORTER_ACTIVITY
GO_ALPHA_AMINO_ACID_METABOLIC_PROCESS
GO_AMIDE_BIOSYNTHETIC_PROCESS
GO_AMIDE_TRANSMEMBRANE_TRANSPORTER_ACTIVITY
GO_AMINE_BIOSYNTHETIC_PROCESS
GO_AMINE_METABOLIC_PROCESS
GO_AMINO_ACID_TRANSMEMBRANE_TRANSPORT
GO_AMINO_ACID_TRANSMEMBRANE_TRANSPORTER_ACTIVITY
GO_AMINO_ACID_TRANSPORT
GO_AMINOGLYCAN_BIOSYNTHETIC_PROCESS
GO_AMINOGLYCAN_CATABOLIC_PROCESS
GO_AMINOGLYCAN_METABOLIC_PROCESS
GO_AMMONIUM_ION_METABOLIC_PROCESS
GO_AMMONIUM_TRANSMEMBRANE_TRANSPORT
GO_AMMONIUM_TRANSMEMBRANE_TRANSPORTER_ACTIVITY
GO_AMMONIUM_TRANSPORT
GO_ANGIOGENESIS
GO_ANION_TRANSMEMBRANE_TRANSPORT
GO_ANION_TRANSMEMBRANE_TRANSPORTER_ACTIVITY
GO_ANTIGEN_BINDING
GO_ANTIGEN_PROCESSING_AND_PRESENTATION_OF_EXOGENOUS_PEPTIDE_ANTIGEN_VIA_MHC_CLASS_I
GO_ANTIGEN_PROCESSING_AND_PRESENTATION_OF_PEPTIDE_ANTIGEN
GO_ANTIGEN_PROCESSING_AND_PRESENTATION_OF_PEPTIDE_OR_POLYSACCHARIDE_ANTIGEN_VIA_MHC_CLASS_II
GO_ANTIGEN_RECEPTOR_MEDIATED_SIGNALING_PATHWAY
GO_ANTIMICROBIAL_HUMORAL_RESPONSE
GO_AORTA_DEVELOPMENT
GO_AORTA_MORPHOGENESIS
GO_ARACHIDONIC_ACID_METABOLIC_PROCESS
GO_ARTERY_DEVELOPMENT
GO_ARTERY_MORPHOGENESIS
GO_BASEMENT MEMBRANE_ORGANIZATION
GO_BASEMENT_MEMBRANE
GO_BENZENE_CONTAINING_COMPOUND_METABOLIC_PROCESS
GO_BICARBONATE_TRANSPORT
GO_BLOOD_VESSEL_ENDOTHELIAL_CELL_MIGRATION
GO_C21_STEROID_HORMONE_METABOLIC_PROCESS
GO_CAMP_BIOSYNTHETIC_PROCESS
GO_CAMP_CATABOLIC_PROCESS
GO_CAMP_METABOLIC_PROCESS
GO_CARBOHYDRATE_BIOSYNTHETIC_PROCESS
GO_CARBOHYDRATE_DERIVATIVE_BIOSYNTHETIC_PROCESS
GO_CARBOHYDRATE_DERIVATIVE_CATABOLIC_PROCESS
GO_CARBOHYDRATE_DERIVATIVE_METABOLIC_PROCESS
GO_CARBOHYDRATE_METABOLIC_PROCESS
GO_CARBOHYDRATE_TRANSPORT
GO_CARBOHYDRATE_TRANSPORTER_ACTIVITY
GO_CARBOXYLIC_ACID_BIOSYNTHETIC_PROCESS
GO_CARBOXYLIC_ACID_CATABOLIC_PROCESS
GO_CATECHOL_CONTAINING_COMPOUND_BIOSYNTHETIC_PROCESS
GO_CATECHOL_CONTAINING_COMPOUND_METABOLIC_PROCESS
GO_CATECHOLAMINE_BIOSYNTHETIC_PROCESS
GO_CATECHOLAMINE_METABOLIC_PROCESS
GO_CATION_TRANSMEMBRANE_TRANSPORTER_ACTIVITY
GO_CELL_ADHESION_MEDIATED_BY_INTEGRIN
GO_CELL_ADHESION_MOLECULE_BINDING
GO_CELL_CELL_ADHERENS_JUNCTION
GO_CELL_CELL_ADHESION
GO_CELL_CELL_ADHESION_VIA_PLASMA_MEMBRANE_ADHESION_MOLECULES
GO_CELL_CELL_CONTACT_ZONE
GO_CELL_CELL_JUNCTION
GO_CELL_CELL_JUNCTION_ASSEMBLY
GO_CELL_DIVISION
GO_CELL_FATE_SPECIFICATION
GO_CELL_GROWTH
GO_CELL_MATRIX_ADHESION
GO_CELL_MIGRATION_INVOLVED_IN_SPROUTING_ANGIOGENESIS
GO_CELLULAR_AMIDE_METABOLIC_PROCESS
GO_CELLULAR_AMINO_ACID_METABOLIC_PROCESS
GO_CELLULAR_CARBOHYDRATE_METABOLIC_PROCESS
GO_CELLULAR_CATABOLIC_PROCESS
GO_CELLULAR_HORMONE_METABOLIC_PROCESS
GO_CELLULAR_KETONE_METABOLIC_PROCESS
GO_CELLULAR_LIPID_CATABOLIC_PROCESS
GO_CELLULAR_LIPID_METABOLIC_PROCESS
GO_CELLULAR_MODIFIED_AMINO_ACID_BIOSYNTHETIC_PROCESS
GO_CELLULAR_MODIFIED_AMINO_ACID_METABOLIC_PROCESS
GO_CELLULAR_RESPONSE_TO_VASCULAR_ENDOTHELIAL_GROWTH_FACTOR_STIMULUS
GO_CHOLESTEROL_TRANSPORTER_ACTIVITY
GO_CHONDROITIN_SULFATE_PROTEOGLYCAN_METABOLIC_PROCESS
GO_COENZYME_METABOLIC_PROCESS
GO_COFACTOR_METABOLIC_PROCESS
GO_CORONARY_VASCULATURE_DEVELOPMENT
GO_CYCLIC_NUCLEOTIDE_BIOSYNTHETIC_PROCESS
GO_CYCLIC_NUCLEOTIDE_CATABOLIC_PROCESS
GO_CYCLIC_NUCLEOTIDE_METABOLIC_PROCESS
GO_CYCLIC_NUCLEOTIDE_PHOSPHODIESTERASE_ACTIVITY
GO_DEFENSE_RESPONSE_TO_VIRUS
GO_DICARBOXYLIC_ACID_TRANSPORT
GO_DNA_BIOSYNTHETIC_PROCESS
GO_DOPAMINE_METABOLIC_PROCESS
GO_DRUG_METABOLIC_PROCESS
GO_ELECTRON_CARRIER_ACTIVITY
GO_ENDOTHELIAL_CELL_DEVELOPMENT
GO_ENDOTHELIAL_CELL_DIFFERENTIATION
GO_ENDOTHELIAL_CELL_MIGRATION
GO_ENDOTHELIAL_CELL_PROLIFERATION
GO_ENDOTHELIAL_TUBE_MORPHOGENESIS
GO_ENDOTHELIUM_DEVELOPMENT
GO_ENERGY_DERIVATION_BY_OXIDATION_OF_ORGANIC_COMPOUNDS
GO_ESTABLISHMENT_OF_ENDOTHELIAL_BARRIER
GO_ETHANOLAMINE_CONTAINING_COMPOUND_METABOLIC_PROCESS
GO_FAT_SOLUBLE_VITAMIN_METABOLIC_PROCESS
GO_FATTY_ACID_BINDIN
GO_FATTY_ACID_BIOSYNTHETIC_PROCESS
GO_FATTY_ACID_DERIVATIVE_BIOSYNTHETIC_PROCESS
GO_FATTY_ACID_DERIVATIVE_METABOLIC_PROCESS
GO_FATTY_ACID_METABOLIC_PROCESS
GO_FATTY_ACID_TRANSPORT
GO_GENERATION_OF_PRECURSOR_METABOLITES_AND_ENERGY
GO_GLUCOSE_METABOLIC_PROCESS
GO_GLYCEROLIPID_BIOSYNTHETIC_PROCESS
GO_GLYCEROLIPID_CATABOLIC_PROCESS
GO_GLYCEROLIPID_METABOLIC_PROCESS
GO_GLYCEROPHOSPHOLIPID_METABOLIC_PROCESS
GO_GLYCOPROTEIN_METABOLIC_PROCESS
GO_GLYCOSYL_COMPOUND_METABOLIC_PROCESS
GO_HETEROPHILIC_CELL_CELL_ADHESION_VIA_PLASMA_MEMBRANE_CELL_ADHESION_MOLECULES
GO_HETEROTYPIC_CELL_CELL_ADHESION
GO_HEXOSE_METABOLIC_PROCESS
GO_HOMOPHILIC_CELL_ADHESION_VIA_PLASMA_MEMBRANE_ADHESION_MOLECULES
GO_HOMOTYPIC_CELL_CELL_ADHESION
GO_HORMONE_BIOSYNTHETIC_PROCESS
GO_HORMONE_METABOLIC_PROCESS
GO_HYALURONAN_CATABOLIC_PROCESS
GO_HYALURONAN_METABOLIC_PROCESS
GO_HYDROGEN_ION_TRANSMEMBRANE_TRANSPORT
GO_HYDROGEN_PEROXIDE_CATABOLIC_PROCESS
GO_HYDROGEN_PEROXIDE_METABOLIC_PROCESS
GO_HYDROGEN_TRANSPORT
GO_ICOSANOID_BIOSYNTHETIC_PROCESS
GO_ICOSANOID_METABOLIC_PROCESS
GO_INORGANIC_ANION_TRANSMEMBRANE_TRANSPORTER_ACTIVITY
GO_INORGANIC_ANION_TRANSPORT
GO_INORGANIC_CATION_TRANSMEMBRANE_TRANSPORTER_ACTIVITY
GO_INORGANIC_ION_TRANSMEMBRANE_TRANSPORT
GO_INOSITOL_PHOSPHATE_METABOLIC_PROCESS
GO_INSULIN_GROWTH_FACTOR_BINDING
GO_ION_TRANSMEMBRANE_TRANSPORT
GO_ISOPRENOID_METABOLIC_PROCESS
GO_L_ALPHA_AMINO_ACID_TRANSMEMBRANE_TRANSPORT
GO_L_AMINO_ACID_TRANSMEMBRANE_TRANSPORTER_ACTIVITY
GO_L_AMINO_ACID_TRANSPORT
GO_LEUKOCYTE_ACTIVATION
GO_LEUKOCYTE_ADHESION_TO_VASCULAR_ENDOTHELIAL_CELL
GO_LEUKOCYTE_CELL_CELL_ADHESION
GO_LEUKOCYTE_CHEMOTAXIS
GO_LIPID_BIOSYNTHETIC_PROCESS
GO_LIPID_CATABOLIC_PROCESS
GO_LIPID_METABOLIC_PROCESS
GO_LIPID_OXIDATION
GO_LIPID_TRANSPORTER_ACTIVITY
GO_LIPOPROTEIN_BIOSYNTHETIC_PROCESS
GO_LIPOPROTEIN_METABOLIC_PROCESS
GO_LIPOXYGENASE_PATHWAY
GO_LONG_CHAIN_FATTY_ACID_METABOLIC_PROCESS
GO_LONG_CHAIN_FATTY_ACID_TRANSPORT
GO_LONG_CHAIN_FATTY_ACID_TRANSPORT
GO_MACROMOLECULE_CATABOLIC_PROCESS
GO_MEMBRANE_LIPID_BIOSYNTHETIC_PROCESS
GO_MEMBRANE_LIPID_METABOLIC_PROCESS
GO_MEMBRANE_RAFT_ORGANIZATION
GO_METAL_ION_TRANSMEMBRANE_TRANSPORTER_ACTIVITY
GO_MHC_CLASS_II_PROTEIN_COMPLEX
GO_MHC_CLASS_II_PROTEIN_COMPLEX_BINDING
GO_MHC_PROTEIN_COMPLEX
GO_MONOCARBOXYLIC_ACID_BIOSYNTHETIC_PROCESS
GO_MONOCARBOXYLIC_ACID_CATABOLIC_PROCESS
GO_MONOCARBOXYLIC_ACID_METABOLIC_PROCESS
GO_MONOCARBOXYLIC_ACID_TRANSMEMBRANE_TRANSPORTER_ACTIVITY
GO_MONOCARBOXYLIC_ACID_TRANSPORT
GO_MONOSACCHARIDE_METABOLIC_PROCESS
GO_MONOSACCHARIDE_TRANSPORT
GO_MORPHOGENESIS_OF_AN_ENDOTHELIUM
GO_MUCOPOLYSACCHARIDE_METABOLIC_PROCESS
GO_NEGATIVE_REGULATION_OF_ATPASE_ACTIVITY
GO_NEGATIVE_REGULATION_OF_BLOOD_VESSEL_ENDOTHELIAL_CELL_MIGRATION
GO_NEGATIVE_REGULATION_OF_CARBOHYDRATE_METABOLIC_PROCESS
GO_NEGATIVE_REGULATION_OF_CATABOLIC_PROCESS
GO_NEGATIVE_REGULATION_OF_CELL_CELL_ADHESION
GO_NEGATIVE_REGULATION_OF_CELL_MATRIX_ADHESION
GO_NEGATIVE_REGULATION_OF_CELL_SUBSTRATE_ADHESION
GO_NEGATIVE_REGULATION_OF_CELLULAR_AMIDE_METABOLIC_PROCESS
GO_NEGATIVE_REGULATION_OF_CELLULAR_CATABOLIC_PROCESS
GO_NEGATIVE_REGULATION_OF_COAGULATION
GO_NEGATIVE_REGULATION_OF_CYCLIC_NUCLEOTIDE_METABOLIC_PROCESS
GO_NEGATIVE_REGULATION_OF_DNA_METABOLIC_PROCESS
GO_NEGATIVE_REGULATION_OF_ENDOTHELIAL_CELL_APOPTOTIC_PROCESS
GO_NEGATIVE_REGULATION_OF_ENDOTHELIAL_CELL_MIGRATION
GO_NEGATIVE_REGULATION_OF_ENDOTHELIAL_CELL_PROLIFERATION
GO_NEGATIVE_REGULATION_OF_GLYCOPROTEIN_METABOLIC_PROCESS
GO_NEGATIVE_REGULATION_OF_HOMOTYPIC_CELL_CELL_ADHESION
GO_NEGATIVE_REGULATION_OF_LIPASE_ACTIVITY
GO_NEGATIVE_REGULATION_OF_LIPID_BIOSYNTHETIC_PROCESS
GO_NEGATIVE_REGULATION_OF_LIPID_METABOLIC_PROCESS
GO_NEGATIVE_REGULATION_OF_LIPID_TRANSPORT
GO_NEGATIVE_REGULATION_OF_NUCLEOTIDE_METABOLIC_PROCESS
GO_NEGATIVE_REGULATION_OF_PHOSPHATE_METABOLIC_PROCESS
GO_NEGATIVE_REGULATION_OF_PHOSPHORUS_METABOLIC_PROCESS
GO_NEGATIVE_REGULATION_OF_PROTEIN_CATABOLIC_PROCESS
GO_NEGATIVE_REGULATION_OF_REACTIVE_OXYGEN_SPECIES_METABOLIC_PROCESS
GO_NEGATIVE_REGULATION_OF_SPROUTING_ANGIOGENESIS
GO_NEGATIVE_REGULATION_OF_STEROID_METABOLIC_PROCESS
GO_NEGATIVE_REGULATION_OF_TRANSMEMBRANE_TRANSPORT
GO_NEGATIVE_REGULATION_OF_TRANSPORT
GO_NEGATIVE_REGULATION_OF_TRANSPORTER_ACTIVITY
GO_NEGATIVE_REGULATION_OF_VASCULATURE_DEVELOPMENT
GO_NEUTRAL_AMINO_ACID_TRANSMEMBRANE_TRANSPORTER_ACTIVITY
GO_NEUTRAL_AMINO_ACID_TRANSPORT
GO_NEUTRAL_LIPID_CATABOLIC_PROCESS
GO_NEUTRAL_LIPID_METABOLIC_PROCESS
GO_NUCLEOBASE_CONTAINING_COMPOUND_TRANSPORT
GO_NUCLEOBASE_CONTAINING_SMALL_MOLECULE_METABOLIC_PROCESS
GO_NUCLEOSIDE_MONOPHOSPHATE_METABOLIC_PROCESS
GO_NUCLEOSIDE_PHOSPHATE_BIOSYNTHETIC_PROCESS
GO_NUCLEOSIDE_PHOSPHATE_CATABOLIC_PROCESS
GO_NUCLEOSIDE_TRIPHOSPHATE_METABOLIC_PROCESS
GO_ONE_CARBON_METABOLIC_PROCESS
GO_ORGANIC_ACID_METABOLIC_PROCESS
GO_ORGANIC_ACID_TRANSMEMBRANE_TRANSPORT
GO_ORGANIC_ACID_TRANSMEMBRANE_TRANSPORTER_ACTIVITY
GO_ORGANIC_ACID_TRANSPORT
GO_ORGANIC_ANION_TRANSMEMBRANE_TRANSPORTER_ACTIVITY
GO_ORGANIC_ANION_TRANSPORT
GO_ORGANIC_CYCLIC_COMPOUND_CATABOLIC_PROCESS
GO_ORGANIC_HYDROXY_COMPOUND_BIOSYNTHETIC_PROCESS
GO_ORGANIC_HYDROXY_COMPOUND_CATABOLIC_PROCESS
GO_ORGANIC_HYDROXY_COMPOUND_METABOLIC_PROCESS
GO_ORGANIC_HYDROXY_COMPOUND_TRANSMEMBRANE_TRANSPORTER_ACTIVITY
GO_ORGANIC_HYDROXY_COMPOUND_TRANSPORT
GO_ORGANONITROGEN_COMPOUND_CATABOLIC_PROCESS
GO_ORGANOPHOSPHATE_CATABOLIC_PROCESS
GO_ORGANOPHOSPHATE_METABOLIC_PROCESS
GO_OXIDATION_REDUCTION_PROCESS
GO_OXIDOREDUCTASE_ACTIVITY
GO_OXIDOREDUCTASE_ACTIVITY_ACTING_ON_THE_CH_OH_GROUP_OF_DONORS_NAD_OR_NADP_AS_ACCEPTOR
GO_OXYGEN_TRANSPORT
GO_OXYGEN_TRANSPORTER_ACTIVITY
GO_PASSIVE_TRANSMEMBRANE_TRANSPORTER_ACTIVITY
GO_PEPTIDE_ANTIGEN_BINDING
GO_PHENOL_CONTAINING_COMPOUND_BIOSYNTHETIC_PROCESS
GO_PHENOL_CONTAINING_COMPOUND_METABOLIC_PROCESS
GO_PHOSPHATE_CONTAINING_COMPOUND_METABOLIC_PROCESS
GO_PHOSPHATIDYLCHOLINE_BIOSYNTHETIC_PROCESS
GO_PHOSPHATIDYLCHOLINE_METABOLIC_PROCESS
GO_PHOSPHATIDYLINOSITOL_METABOLIC_PROCESS
GO_PHOSPHOLIPID_BIOSYNTHETIC_PROCESS
GO_PHOSPHOLIPID_METABOLIC_PROCESS
GO_PHOSPHOLIPID_TRANSLOCATING_ATPASE_ACTIVITY
GO_PHOSPHOLIPID_TRANSPORT
GO_PHOSPHOLIPID_TRANSPORTER_ACTIVITY
GO_POLYOL_METABOLIC_PROCESS
GO_POLYSACCHARIDE_METABOLIC_PROCESS
GO_POSITIVE_REGULATION_OF_ATP_METABOLIC_PROCESS
GO_POSITIVE_REGULATION_OF_ATPASE_ACTIVITY
GO_POSITIVE_REGULATION_OF_BLOOD_VESSEL_ENDOTHELIAL_CELL_MIGRATION
GO_POSITIVE_REGULATION_OF_CAMP_METABOLIC_PROCESS
GO_POSITIVE_REGULATION_OF_CARBOHYDRATE_METABOLIC_PROCESS
GO_POSITIVE_REGULATION_OF_CATABOLIC_PROCESS
GO_POSITIVE_REGULATION_OF_CELLULAR_AMIDE_METABOLIC_PROCESS
GO_POSITIVE_REGULATION_OF_CHOLESTEROL_EFFLUX
GO_POSITIVE_REGULATION_OF_CHOLESTEROL_TRANSPORT
GO_POSITIVE_REGULATION_OF_COAGULATION
GO_POSITIVE_REGULATION_OF_COLLAGEN_METABOLIC_PROCESS
GO_POSITIVE_REGULATION_OF_CYCLIC_NUCLEOTIDE_METABOLIC_PROCESS
GO_POSITIVE_REGULATION_OF_DNA_METABOLIC_PROCESS
GO_POSITIVE_REGULATION_OF_ENDOTHELIAL_CELL_APOPTOTIC_PROCESS
GO_POSITIVE_REGULATION_OF_ENDOTHELIAL_CELL_CHEMOTAXIS
GO_POSITIVE_REGULATION_OF_ENDOTHELIAL_CELL_DIFFERENTIATION
GO_POSITIVE_REGULATION_OF_ENDOTHELIAL_CELL_MIGRATION
GO_POSITIVE_REGULATION_OF_ENDOTHELIAL_CELL_PROLIFERATION
GO_POSITIVE_REGULATION_OF_FATTY_ACID_BIOSYNTHETIC_PROCESS
GO_POSITIVE_REGULATION_OF_FATTY_ACID_METABOLIC_PROCESS
GO_POSITIVE_REGULATION_OF_GLUCOSE_METABOLIC_PROCESS
GO_POSITIVE_REGULATION_OF_GLUCOSE_TRANSPORT
GO_POSITIVE_REGULATION_OF_GLYCOGEN_METABOLIC_PROCESS
GO_POSITIVE_REGULATION_OF_GLYCOPROTEIN_METABOLIC_PROCESS
GO_POSITIVE_REGULATION_OF_LIPASE_ACTIVITY
GO_POSITIVE_REGULATION_OF_LIPID_BIOSYNTHETIC_PROCESS
GO_POSITIVE_REGULATION_OF_LIPID_CATABOLIC_PROCESS
GO_POSITIVE_REGULATION_OF_LIPID_METABOLIC_PROCESS
GO_POSITIVE_REGULATION_OF_NITRIC_OXIDE_SYNTHASE_BIOSYNTHETIC_PROCESS
GO_POSITIVE_REGULATION_OF_NUCLEOSIDE_METABOLIC_PROCESS
GO_POSITIVE_REGULATION_OF_NUCLEOTIDE_CATABOLIC_PROCESS
GO_POSITIVE_REGULATION_OF_NUCLEOTIDE_METABOLIC_PROCESS
GO_POSITIVE_REGULATION_OF_OXIDOREDUCTASE_ACTIVITY
GO_POSITIVE_REGULATION_OF_PHOSPHATE_METABOLIC_PROCESS
GO_POSITIVE_REGULATION_OF_PHOSPHOLIPID_METABOLIC_PROCESS
GO_POSITIVE_REGULATION_OF_PHOSPHORUS_METABOLIC_PROCESS
GO_POSITIVE_REGULATION_OF_PROTEASOMAL_PROTEIN_CATABOLIC_PROCESS
GO_POSITIVE_REGULATION_OF_PROTEIN_CATABOLIC_PROCESS
GO_POSITIVE_REGULATION_OF_PURINE_NUCLEOTIDE_METABOLIC_PROCESS
GO_POSITIVE_REGULATION_OF_REACTIVE_OXYGEN_SPECIES_BIOSYNTHETIC_PROCESS
GO_POSITIVE_REGULATION_OF_REACTIVE_OXYGEN_SPECIES_METABOLIC_PROCESS
GO_POSITIVE_REGULATION_OF_SPROUTING_ANGIOGENESIS
GO_POSITIVE_REGULATION_OF_STEROID_METABOLIC_PROCESS
GO_POSITIVE_REGULATION_OF_VASCULAR_ENDOTHELIAL_GROWTH_FACTOR_PRODUCTION
GO_POSITIVE_REGULATION_OF_VASCULAR_ENDOTHELIAL_GROWTH_FACTOR_RECEPTOR_SIGNALING_PATHWAY
GO_POSITIVE_REGULATION_OF_VASCULATURE_DEVELOPMENT
GO_POSITIVE_REGULATION_OF_VASOCONSTRICTION
GO_POSITIVE_REGULATION_OF_VASODILATION
GO_PRIMARY_ALCOHOL_METABOLIC_PROCESS
GO_PROSTAGLANDIN_BIOSYNTHETIC_PROCESS
GO_PROSTAGLANDIN_METABOLIC_PROCESS
GO_PROSTANOID_BIOSYNTHETIC_PROCESS
GO_PROSTANOID_METABOLIC_PROCESS
GO_PROTEOGLYCAN_BIOSYNTHETIC_PROCESS
GO_PROTEOGLYCAN_METABOLIC_PROCESS
GO_PURINE_CONTAINING_COMPOUND_BIOSYNTHETIC_PROCESS
GO_PURINE_CONTAINING_COMPOUND_CATABOLIC_PROCESS
GO_PURINE_CONTAINING_COMPOUND_METABOLIC_PROCESS
GO_REACTIVE_OXYGEN_SPECIES_BIOSYNTHETIC_PROCESS
GO_REACTIVE_OXYGEN_SPECIES_METABOLIC_PROCESS
GO_RECEPTOR_METABOLIC_PROCESS
GO_REGULATION_OF_ALCOHOL_BIOSYNTHETIC_PROCESS
GO_REGULATION_OF_ANTIGEN_RECEPTOR_MEDIATED_SIGNALING_PATHWAY
GO_REGULATION_OF_ATP_METABOLIC_PROCESS
GO_REGULATION_OF_CAMP_METABOLIC_PROCESS
GO_REGULATION_OF_CARBOHYDRATE_BIOSYNTHETIC_PROCESS
GO_REGULATION_OF_CARBOHYDRATE_CATABOLIC_PROCESS
GO_REGULATION_OF_CARBOHYDRATE_METABOLIC_PROCESS
GO_REGULATION_OF_CATION_TRANSMEMBRANE_TRANSPORT
GO_REGULATION_OF_CELL_ACTIVATION
GO_REGULATION_OF_CELL_ADHESION
GO_REGULATION_OF_CELL_ADHESION_MEDIATED_BY_INTEGRIN
GO_REGULATION_OF_CELL_CELL_ADHESION
GO_REGULATION_OF_CELL_MIGRATION_INVOLVED_IN_SPROUTING_ANGIOGENESIS
GO_REGULATION_OF_CELLULAR_AMIDE_METABOLIC_PROCESS
GO_REGULATION_OF_CELLULAR_AMINE_METABOLIC_PROCESS
GO_REGULATION_OF_CELLULAR_CARBOHYDRATE_CATABOLIC_PROCESS
GO_REGULATION_OF_CELLULAR_KETONE_METABOLIC_PROCESS
GO_REGULATION_OF_CELLULAR_RESPONSE_TO_VASCULAR_ENDOTHELIAL_GROWTH_FACTOR_STIMULUS
GO_REGULATION_OF_CGMP_METABOLIC_PROCESS
GO_REGULATION_OF_CHOLESTEROL_EFFLUX
GO_REGULATION_OF_CHOLESTEROL_TRANSPORT
GO_REGULATION_OF_COAGULATION
GO_REGULATION_OF_COENZYME_METABOLIC_PROCESS
GO_REGULATION_OF_COFACTOR_METABOLIC_PROCESS
GO_REGULATION_OF_CYCLIC_NUCLEOTIDE_METABOLIC_PROCESS
GO_REGULATION_OF_DNA_METABOLIC_PROCESS
GO_REGULATION_OF_ENDOTHELIAL_CELL_APOPTOTIC_PROCESS
GO_REGULATION_OF_ENDOTHELIAL_CELL_CHEMOTAXIS
GO_REGULATION_OF_ENDOTHELIAL_CELL_DIFFERENTIATION
GO_REGULATION_OF_ENDOTHELIAL_CELL_MIGRATION
GO_REGULATION_OF_ENDOTHELIAL_CELL_PROLIFERATION
GO_REGULATION_OF_FATTY_ACID_BIOSYNTHETIC_PROCESS
GO_REGULATION_OF_FATTY_ACID_METABOLIC_PROCESS
GO_REGULATION_OF_FATTY_ACID_OXIDATION
GO_REGULATION_OF_FATTY_ACID_TRANSPORT
GO_REGULATION_OF_GENERATION_OF_PRECURSOR_METABOLITES_AND_ENERGY
GO_REGULATION_OF_GLUCONEOGENESIS
GO_REGULATION_OF_GLUCOSE_IMPORT
GO_REGULATION_OF_GLUCOSE_METABOLIC_PROCESS
GO_REGULATION_OF_GLUCOSE_TRANSPORT
GO_REGULATION_OF_GLYCOGEN_METABOLIC_PROCESS
GO_REGULATION_OF_GLYCOPROTEIN_METABOLIC_PROCESS
GO_REGULATION_OF_HETEROTYPIC_CELL_CELL_ADHESION
GO_REGULATION_OF_HOMOTYPIC_CELL_CELL_ADHESION
GO_REGULATION_OF_HORMONE_METABOLIC_PROCESS
GO_REGULATION_OF_LIPID_BIOSYNTHETIC_PROCESS
GO_REGULATION_OF_LIPID_CATABOLIC_PROCESS
GO_REGULATION_OF_LIPID_METABOLIC_PROCESS
GO_REGULATION_OF_LIPID_TRANSPORT
GO_REGULATION_OF_NITRIC_OXIDE_BIOSYNTHETIC_PROCESS
GO_REGULATION_OF_NITRIC_OXIDE_SYNTHASE_ACTIVITY
GO_REGULATION_OF_NITRIC_OXIDE_SYNTHASE_BIOSYNTHETIC_PROCESS
GO_REGULATION_OF_NUCLEOSIDE_METABOLIC_PROCESS
GO_REGULATION_OF_NUCLEOTIDE_CATABOLIC_PROCESS
GO_REGULATION_OF_NUCLEOTIDE_METABOLIC_PROCESS
GO_REGULATION_OF_ORGANIC_ACID_TRANSPORT
GO_REGULATION_OF_OXIDOREDUCTASE_ACTIVITY
GO_REGULATION_OF_PHOSPHOLIPID_METABOLIC_PROCESS
GO_REGULATION_OF_PHOSPHORUS_METABOLIC_PROCESS
GO_REGULATION_OF_POLYSACCHARIDE_METABOLIC_PROCESS
GO_REGULATION_OF_PROTEIN_CATABOLIC_PROCESS
GO_REGULATION_OF_REACTIVE_OXYGEN_SPECIES_BIOSYNTHETIC_PROCESS
GO_REGULATION_OF_REACTIVE_OXYGEN_SPECIES_METABOLIC_PROCESS
GO_REGULATION_OF_STEROID_BIOSYNTHETIC_PROCESS
GO_REGULATION_OF_STEROID_METABOLIC_PROCESS
GO_REGULATION_OF_SUBSTRATE_ADHESION_DEPENDENT_CELL_SPREADING
GO_REGULATION_OF_TRANSMEMBRANE_TRANSPORT
GO_REGULATION_OF_VASCULAR_ENDOTHELIAL_GROWTH_FACTOR_PRODUCTION
GO_REGULATION_OF_VASCULAR_ENDOTHELIAL_GROWTH_FACTOR_RECEPTOR_SIGNALING_PATHWAY
GO_REGULATION_OF_VASCULAR_PERMEABILITY
GO_REGULATION_OF_VASCULATURE_DEVELOPMENT
GO_REGULATION_OF_VASCULOGENESIS
GO_REGULATION_OF_VASOCONSTRICTION
GO_RENAL_SYSTEM_VASCULATURE_DEVELOPMENT
GO_RESPIRATORY_GASEOUS_EXCHANGE
GO_RESPONSE_TO_INTERFERON_ALPHA
GO_RESPONSE_TO_INTERFERON_BETA
GO_RESPONSE_TO_VIRUS
GO_RETINOIC_ACID_METABOLIC_PROCESS
GO_RETINOL_METABOLIC_PROCESS
GO_REVERSE_CHOLESTEROL_TRANSPORT
GO_RIBONUCLEOTIDE_CATABOLIC_PROCESS
GO_SCAVENGER_RECCEPTOR_ACTIVITY
GO_SECONDARY_ACTIVE_TRANSMEMBRANE_TRANSPORTER_ACTIVITY
GO_SECONDARY_METABOLIC_PROCESS
GO_SMALL_MOLECULE_BIOSYNTHETIC_PROCESS
GO_SMALL_MOLECULE_CATABOLIC_PROCESS
GO_SODIUM_INDEPENDENT_ORGANIC_ANION_TRANSMEMBRANE_TRANSPORTER_ACTIVITY
GO_SODIUM_ION_TRANSMEMBRANE_TRANSPORT
GO_SODIUM_ION_TRANSMEMBRANE_TRANSPORTER_ACTIVITY
GO_SPHINGOLIPID_BIOSYNTHETIC_PROCESS
GO_SPHINGOLIPID_METABOLIC_PROCESS
GO_SPROUTING_ANGIOGENESIS
GO_STEROID_BIOSYNTHETIC_PROCESS
GO_STEROID_METABOLIC_PROCESS
GO_STEROL_BIOSYNTHETIC_PROCESS
GO_STEROL_METABOLIC_PROCESS
GO_STEROL_TRANSPORT
GO_STEROL_TRANSPORTER_ACTIVITY
GO_SULFUR_COMPOUND_BIOSYNTHETIC_PROCESS
GO_SULFUR_COMPOUND_METABOLIC_PROCESS
GO_SUPEROXIDE_METABOLIC_PROCESS
GO_TERPENOID_METABOLIC_PROCESS
GO_TRANSMEMBRANE_TRANSPORT
GO_TRANSMEMBRANE_TRANSPORTER_ACTIVITY
GO_TRIGLYCERIDE_CATABOLIC_PROCESS
GO_UDP_GLYCOSYLTRANSFERASE_ACTIVITY
GO_UNSATURATED_FATTY_ACID_BIOSYNTHETIC_PROCESS
GO_UNSATURATED_FATTY_ACID_METABOLIC_PROCESS
GO_VASCULAR_ENDOTHELIAL_GROWTH_FACTOR_RECEPTOR_SIGNALING_PATHWAY
GO_VASCULAR_ENDOTHELIAL_GROWTH_FACTOR_SIGNALING_PATHWAY
GO_VASCULATURE_DEVELOPMENT
GO_VASCULOGENESIS
GO_VASOCONSTRICTION
GO_VASODILATION
GO_VITAMIN_METABOLIC_PROCESS
GO_WATER_SOLUBLE_VITAMIN_METABOLIC_PROCESS
GROSS_HYPOXIA_VIA_HIF1A_DN
GROSS_HYPOXIA_VIA_HIF1A_UP
GUO_TARGETS_OF_IRS1_AND_IRS2
HAN_JNK_SINGALING_DN
HAN_JNK_SINGALING_UP
HARRIS_HYPOXIA
HU_ANGIOGENESIS_DN
HU_ANGIOGENESIS_UP
HUANG_FOXA2_TARGETS_DN
JIANG_HYPOXIA_NORMAL
KAMMINGA_SENESCENCE
KARLSSON_TGFB1_TARGETS_DN
KARLSSON_TGFB1_TARGETS_UP
KAUFFMANN_DNA_REPAIR_GENES
KAUFFMANN_DNA_REPLICATION_GENES
KEGG_ARACHIDONIC_ACID_METABOLISM
KEGG_ARGININE_AND_PROLINE_METABOLISM
KEGG_COMPLEMENT_AND_COAGULATION_CASCADES
KEGG_DRUG_METABOLISM_CYTOCHROME_P450
KEGG_ETHER_LIPID_METABOLISM
KEGG_GAP_JUNCTION
KEGG_GLYCEROLIPID_METABOLISM
KEGG_INOSITOL_PHOSPHATE_METABOLISM
KEGG_LEUKOCYTE_TRANSENDOTHELIAL_MIGRATION
KEGG_METABOLISM_OF_XENOBIOTICS_BY_CYTOCHROME_P450
KEGG_NITROGEN_METABOLISM
KEGG_OXIDATIVE_PHOSPHORYLATION
KEGG_PURINE_METABOLISM
KEGG_PYRIMIDINE_METABOLISM
KEGG_RETINOL_METABOLISM
KEGG_RNA_DEGRADATION
KEGG_SCAVENGING_RECEPTOR
KEGG_SPHINGOLIPID_METABOLISM
KEGG_STEROID_HORMONE_BIOSYNTHESIS
KEGG_TIGHT_JUNCTION
KIM_HYPOXIA
LABBE_TGFB1_TARGETS_DN
LABBE_TGFB1_TARGETS_UP
LU_IL4_SIGNALING
MAINA_VHL_TARGETS_DN
MAINA_VHL_TARGETS_UP
MANALO_HYPOXIA_DN
MANALO_HYPOXIA_UP
MARZEC_IL2_SIGNALING_DN
MARZEC_IL2_SIGNALING_UP
MENSE_HYPOXIA_UP
MENSSEN_MYC_TARGETS
MILI_PSEUDOPODIA_CHEMOTAXIS_DN
MILI_PSEUDOPODIA_HAPTOTAXIS_DN
MILI_PSEUDOPODIA_HAPTOTAXIS_UP
MOOTHA_MITOCHONDRIA
NABA_BASEMENT_MEMBRANES
NABA_COLLAGENS
NABA_CORE_MATRISOME
NABA_ECM_AFFILIATED
NABA_ECM_GLYCOPROTEINS
NABA_ECM_REGULATORS
NABA_MATRISOME
NABA_MATRISOME_ASSOCIATED
NABA_PROTEOGLYCANS
NGUYEN_NOTCH1_TARGETS_DN
NGUYEN_NOTCH1_TARGETS_UP
OHGUCHI_LIVER_HNF4A_TARGETS_DN
OHGUCHI_LIVER_HNF4A_TARGETS_UP
PETROVA_ENDOTHELIUM_LYMPHATIC_VS_BLOOD_DN
PETROVA_ENDOTHELIUM_LYMPHATIC_VS_BLOOD_UP
PETROVA_PROX1_TARGETS_DN
PETROVA_PROX1_TARGETS_UP
PID_ENDOTHELIN_PATHWAY
PID_HIF1_TFPATHWAY
PID_RETINOIC_ACID_PATHWAY
PID_VEGF_VEGFR_PATHWAY
PID_VEGFR1_2_PATHWAY
QI_HYPOXIA_TARGETS_OF_HIF1A_AND_FOXA2
RAFFEL_VEGFA_TARGETS_UP
REACTOME_AMINE_COMPOUND_SLC_TRANSPORTERS
REACTOME_AMINO_ACID_AND_OLIGOPEPTIDE_SLC_TRANSPORTERS
REACTOME_AMINO_ACID_TRANSPORT_ACROSS_THE_PLASMA_MEMBRANE
REACTOME_ANTIGEN_PROCESSING_CROSS_PRESENTATION
REACTOME_ANTIGEN_PROCESSING_UBIQUITINATION_PROTEASOME_DEGRADATION
REACTOME_BINDING_AND_UPTAKE_OF_LIGANDS_BY_SCAVENGING_RECEPTORS
REACTOME_CELL_SURFACE_INTERACTIONS_AT_THE_VASCULAR_WALL
REACTOME_CHONDROITIN_SULFATE_DERMATAN_SULFATE_METABOLISM
REACTOME_COLLAGEN_FORMATION
REACTOME_CYTOCHROME_P450_ARRANGED_BY_SUBSTRATE_TYPE
REACTOME_DEGRADATION_OF_THE_EXTRACELLULAR_MATRIX
REACTOME_FATTY_ACID_TRIACYLGLYCEROL_AND_KETONE_BODY_METABOLISM
REACTOME_GLYCEROPHOSPHOLIPID_BIOSYNTHESIS
REACTOME_GLYCOSAMINOGLYCAN_METABOLISM
REACTOME_HDL_MEDIATED_LIPID_TRANSPORT
REACTOME_HEPARAN_SULFATE_HEPARIN_HS_GAG_METABOLISM
REACTOME_IFN_ALPHA_BETA_SIGNALING
REACTOME_IFN_SIGNALING
REACTOME_INTEGRATION_OF_ENERGY_METABOLISM
REACTOME_LIPID_DIGESTION_MOBILIZATION_AND_TRANSPORT
REACTOME_LIPOPROTEIN_METABOLISM
REACTOME_METABOLISM_OF_AMINO_ACIDS_AND_DERIVATIVES
REACTOME_METABOLISM_OF_CARBOHYDRATES
REACTOME_METABOLISM_OF_LIPIDS_AND_LIPOPROTEINS
REACTOME_METABOLISM_OF_MRNA
REACTOME_METABOLISM_OF_PROTEINS
REACTOME_METABOLISM_OF_RNA
REACTOME_METABOLISM_OF_STEROID_HORMONES_AND_VITAMINS_A_AND_D
REACTOME_MHC_CLASS_II_ANTIGEN_PRESENTATION
REACTOME_PHOSPHOLIPID_METABOLISM
REACTOME_RECYCLING_OF_BILE_ACIDS_AND_SALTS
REACTOME_REVERSIBLE_HYDRATION_OF_CARBON_DIOXIDE
REACTOME_SLC_MEDIATED_TRANSMEMBRANE_TRANSPORT
REACTOME_SPHINGOLIPID_DE_NOVO_BIOSYNTHESIS
REACTOME_SPHINGOLIPID_METABOLISM
REACTOME_TCA_CYCLE_AND_RESPIRATORY_ELECTRON_TRANSPORT
REACTOME_TRANSMEMBRANE_TRANSPORT_OF_SMALL_MOLECULES
REACTOME_TRANSPORT_OF_ORGANIC_ANIONS
REACTOME_TRANSPORT_OF_VITAMINS_NUCLEOSIDES_AND_RELATED_MOLECULES
RUTELLA_RESPONSE_TO_HGF_VS_CSF2RB_AND_IL4_DN
RUTELLA_RESPONSE_TO_HGF_VS_CSF2RB_AND_IL4_UP
SANA_TNF_SIGNALING_DN
SANA_TNF_SIGNALING_UP
SCHURINGA_STAT5A_TARGETS_UP
SEMENZA_HIF1_TARGETS
STANELLE_E2F1_TARGETS
VILIMAS_NOTCH1_TARGETS_DN
VILIMAS_NOTCH1_TARGETS_UP
WACKER_HYPOXIA_TARGETS_OF_VHL
WANG_TNF_TARGETS
WEINMANN_ADAPTATION_TO_HYPOXIA_DN
WEINMANN_ADAPTATION_TO_HYPOXIA_UP
WELCSH_BRCA1_TARGETS_DN
WELCSH_BRCA1_TARGETS_UP
WESTON_VEGFA_TARGETS
WESTON_VEGFA_TARGETS_12HR
WESTON_VEGFA_TARGETS_3HR
WESTON_VEGFA_TARGETS_6HR
WHITFIELD_CELL_CYCLE_G1_S
WHITFIELD_CELL_CYCLE_G2
WHITFIELD_CELL_CYCLE_G2_M
WHITFIELD_CELL_CYCLE_M_G1
WHITFIELD_CELL_CYCLE_S
WINTER_HYPOXIA_DN
WINTER_HYPOXIA_METAGENE
WINTER_HYPOXIA_UP
YU_MYC_TARGETS_DN
ZHANG_PROLIFERATING_VS_QUIESCENT
ZHENG_IL22_SIGNALING_DN
ZHENG_IL22_SIGNALING_UP
GSE3920_IFNA_VS_IFNB_TREATED_ENDOTHELIAL_CELL_DN
GSE3920_IFNA_VS_IFNB_TREATED_ENDOTHELIAL_CELL_UP
GSE3920_IFNA_VS_IFNG_TREATED_ENDOTHELIAL_CELL_DN
GSE3920_IFNA_VS_IFNG_TREATED_ENDOTHELIAL_CELL_UP
GSE3920_IFNB_VS_IFNG_TREATED_ENDOTHELIAL_CELL_DN
GSE3920_IFNB_VS_IFNG_TREATED_ENDOTHELIAL_CELL_UP
