# Supplementary material for: Endothelial sensing of AHR ligands regulates intestinal homeostasis
Source: Nature. 2023 Aug 16;621(7980):821–9. doi: 10.1038/s41586-023-06508-4 (PMC10533400; doi:10.1038/s41586-023-06508-4)
Supplement: Supplementary file 6 — Aspect genesets. Gene set names that comprise each Aspect, corrected scores and no. of constitutent genes. Sorted by corrected score. Separate tabs show BEC and LEC. Only first 12 aspects included in figure and discussion. [file 41586_2023_6508_MOESM6_ESM.xlsx]

## Sheet: BEC aspects
Table S4 - Aspect genesets
Table shows geneset names that comprise each Aspect, corrected scores and # of constitutent genes. Sorted by corrected score. Separate tabs show BEC and LEC
BEC
Aspect 1 - Hypoxia/amino acid metabolism
Name	Corrected Score	Count
C2_CP.REACTOME:REACTOME_METABOLISM_OF_AMINO_ACIDS_AND_DERIVATIVES	61.2026	268
C5_GO.BP:GOBP_ORGANIC_CYCLIC_COMPOUND_CATABOLIC_PROCESS	54.3594	512
C5_GO.BP:GOBP_AMIDE_BIOSYNTHETIC_PROCESS	52.4799	686
C2_CP.REACTOME:REACTOME_METABOLISM_OF_RNA	50.7902	639
C5_GO.BP:GOBP_CELLULAR_AMIDE_METABOLIC_PROCESS	49.109	881
C2_CGP:DAUER_STAT3_TARGETS_UP	28.6158	39
C2_CGP:FULCHER_INFLAMMATORY_RESPONSE_LECTIN_VS_LPS_DN	27.8858	335
C2_CGP:GROSS_HYPOXIA_VIA_HIF1A_DN	25.8184	91
C2_CGP:ELVIDGE_HYPOXIA_UP	24.7388	137
C5_GO.BP:GOBP_LEUKOCYTE_DIFFERENTIATION	23.1137	331
C2_CGP:ELVIDGE_HYPOXIA_BY_DMOG_UP	22.8344	106
C7:GSE3920_IFNB_VS_IFNG_TREATED_ENDOTHELIAL_CELL_UP	22.2326	119
C2_CGP:VILIMAS_NOTCH1_TARGETS_UP	22.0209	27
C2_CGP:JIANG_HYPOXIA_NORMAL	18.7195	177
C2_CGP:RUTELLA_RESPONSE_TO_HGF_VS_CSF2RB_AND_IL4_DN	17.6477	191
C2_CGP:MARZEC_IL2_SIGNALING_UP	17.0192	89
C2_CGP:LU_IL4_SIGNALING	15.0367	69
C5_GO.BP:GOBP_PLACENTA_BLOOD_VESSEL_DEVELOPMENT	13.9957	24
C5_GO.BP:GOBP_REGULATION_OF_CELLULAR_AMIDE_METABOLIC_PROCESS	13.5172	361
C2_CGP:ELVIDGE_HIF1A_AND_HIF2A_TARGETS_DN	12.1997	85
C2_CGP:MENSE_HYPOXIA_UP	12.1961	86
C5_GO.BP:GOBP_POSITIVE_REGULATION_OF_CELLULAR_AMIDE_METABOLIC_PROCESS	11.5091	135
C2_CP.BIOCARTA:BIOCARTA_NFKB_PATHWAY	11.3902	19
C2_CGP:HAN_JNK_SINGALING_DN	11.2762	26
C2_CP.BIOCARTA:BIOCARTA_IL1R_PATHWAY	8.43723	25
C5_GO.BP:GOBP_POSITIVE_REGULATION_OF_CHOLESTEROL_EFFLUX	8.28404	16
C5_GO.BP:GOBP_POSITIVE_REGULATION_OF_STEROL_TRANSPORT	7.86857	20
C5_GO.BP:GOBP_VASODILATION	7.55717	25
C5_GO.BP:GOBP_REGULATION_OF_CHOLESTEROL_EFFLUX	7.48121	23
C2_CP.REACTOME:REACTOME_REGULATION_OF_IFNA_SIGNALING	7.20446	11
C2_CP.REACTOME:REACTOME_REGULATION_OF_IFNG_SIGNALING	7.14014	12
C2_CP.BIOCARTA:BIOCARTA_DEATH_PATHWAY	7.12224	28
C5_GO.BP:GOBP_REGULATION_OF_STEROL_TRANSPORT	6.45442	32
C5_GO.BP:GOBP_POSITIVE_REGULATION_OF_DEPHOSPHORYLATION	4.94901	44
C5_GO.BP:GOBP_VASCULAR_ENDOTHELIAL_CELL_PROLIFERATION	4.81439	16
C5_GO.BP:GOBP_MONOSACCHARIDE_BIOSYNTHETIC_PROCESS	4.04032	69
C5_GO.BP:GOBP_PHOSPHATIDYLINOSITOL_METABOLIC_PROCESS	3.18639	143
C5_GO.BP:GOBP_GLUCOSE_METABOLIC_PROCESS	2.88696	152
C2_CP.WIKIPATHWAYS:WP_SPHINGOLIPID_PATHWAY	2.00646	23
Aspect 2 - ECM interaction & vascular development
Name	Corrected Score	Count
C2_CP:NABA_MATRISOME	61.132	363
C5_GO.BP:GOBP_VASCULATURE_DEVELOPMENT	51.6847	492
C5_GO.BP:GOBP_BLOOD_VESSEL_MORPHOGENESIS	51.316	415
C2_CP:NABA_CORE_MATRISOME	50.6882	101
C5_GO.MF:GOMF_CELL_ADHESION_MOLECULE_BINDING	39.9994	392
C2_CP:NABA_ECM_GLYCOPROTEINS	39.9104	79
C5_GO.BP:GOBP_REGULATION_OF_VASCULATURE_DEVELOPMENT	36.7071	185
C2_CGP:RUTELLA_RESPONSE_TO_HGF_VS_CSF2RB_AND_IL4_UP	36.2739	295
C5_GO.BP:GOBP_ENDOTHELIAL_CELL_MIGRATION	34.8745	171
C5_GO.BP:GOBP_REGULATION_OF_ENDOTHELIAL_CELL_MIGRATION	33.7154	136
C5_GO.BP:GOBP_ENDOTHELIAL_CELL_PROLIFERATION	33.5121	109
C5_GO.BP:GOBP_POSITIVE_REGULATION_OF_PHOSPHORUS_METABOLIC_PROCESS	32.9837	624
C5_GO.CC:GOCC_BASEMENT_MEMBRANE	32.9581	49
C2_CGP:MANALO_HYPOXIA_UP	32.0338	173
C2_CP.REACTOME:REACTOME_DEGRADATION_OF_THE_EXTRACELLULAR_MATRIX	31.9717	66
C5_GO.BP:GOBP_CELL_MATRIX_ADHESION	31.8466	164
C5_GO.BP:GOBP_CELL_GROWTH	31.4127	318
C5_GO.BP:GOBP_ENDOTHELIUM_DEVELOPMENT	30.3293	107
C2_CGP:WINTER_HYPOXIA_METAGENE	30.1651	197
C2_CGP:FRIDMAN_SENESCENCE_UP	29.7081	61
C5_GO.BP:GOBP_POSITIVE_REGULATION_OF_ENDOTHELIAL_CELL_MIGRATION	28.9384	88
C2_CGP:MILI_PSEUDOPODIA_CHEMOTAXIS_DN	28.936	396
C2_CGP:FULCHER_INFLAMMATORY_RESPONSE_LECTIN_VS_LPS_UP	27.5932	436
C2_CGP:ZHONG_SECRETOME_OF_LUNG_CANCER_AND_ENDOTHELIUM	27.3646	56
C5_GO.BP:GOBP_NEGATIVE_REGULATION_OF_VASCULATURE_DEVELOPMENT	26.6614	69
C2_CGP:MILI_PSEUDOPODIA_HAPTOTAXIS_DN	26.2742	635
C2_CP:NABA_BASEMENT_MEMBRANES	26.0622	21
C5_GO.BP:GOBP_SPROUTING_ANGIOGENESIS	25.7288	95
C5_GO.BP:GOBP_LIPID_METABOLIC_PROCESS	25.7059	905
C2_CGP:SANA_TNF_SIGNALING_DN	25.581	73
C5_GO.BP:GOBP_BLOOD_VESSEL_ENDOTHELIAL_CELL_MIGRATION	25.2892	97
C5_GO.BP:GOBP_REGULATION_OF_CHEMOTAXIS	24.5713	130
C2_CP.REACTOME:REACTOME_COLLAGEN_FORMATION	23.8391	42
C2_CGP:WEINMANN_ADAPTATION_TO_HYPOXIA_DN	23.6589	27
C5_GO.MF:GOMF_INSULIN_LIKE_GROWTH_FACTOR_BINDING	22.9866	21
C5_GO.BP:GOBP_POSITIVE_REGULATION_OF_CHEMOTAXIS	22.2379	81
C5_GO.BP:GOBP_CELLULAR_RESPONSE_TO_VASCULAR_ENDOTHELIAL_GROWTH_FACTOR_STIMULUS	21.6829	47
C5_GO.BP:GOBP_LIPID_BIOSYNTHETIC_PROCESS	21.4406	501
C2_CP.REACTOME:REACTOME_BINDING_AND_UPTAKE_OF_LIGANDS_BY_SCAVENGER_RECEPTORS	21.3979	29
C5_GO.BP:GOBP_BRANCHING_INVOLVED_IN_BLOOD_VESSEL_MORPHOGENESIS	21.344	23
C5_GO.BP:GOBP_VASCULAR_ENDOTHELIAL_GROWTH_FACTOR_RECEPTOR_SIGNALING_PATHWAY	21.1732	74
C5_GO.BP:GOBP_POSITIVE_REGULATION_OF_VASCULATURE_DEVELOPMENT	20.9986	97
C5_GO.BP:GOBP_VASCULAR_ENDOTHELIAL_GROWTH_FACTOR_SIGNALING_PATHWAY	20.4657	29
C5_GO.BP:GOBP_REGULATION_OF_LIPID_METABOLIC_PROCESS	20.3276	275
C5_GO.BP:GOBP_POSITIVE_CHEMOTAXIS	20.1296	37
C5_GO.BP:GOBP_POSITIVE_REGULATION_OF_ENDOTHELIAL_CELL_PROLIFERATION	20.109	69
C5_GO.BP:GOBP_NEGATIVE_REGULATION_OF_ENDOTHELIAL_CELL_PROLIFERATION	19.996	28
C2_CGP:WEINMANN_ADAPTATION_TO_HYPOXIA_UP	19.6834	21
C2_CP:NABA_COLLAGENS	19.5793	13
C2_CP.PID:PID_VEGF_VEGFR_PATHWAY	19.1674	10
C2_CGP:ROY_WOUND_BLOOD_VESSEL_UP	19.1092	41
C5_GO.BP:GOBP_REGULATION_OF_LIPID_BIOSYNTHETIC_PROCESS	18.5935	141
C5_GO.BP:GOBP_CELL_MIGRATION_INVOLVED_IN_SPROUTING_ANGIOGENESIS	17.7231	43
C2_CGP:HARRIS_HYPOXIA	17.3365	62
C5_GO.BP:GOBP_ENDOTHELIAL_CELL_APOPTOTIC_PROCESS	16.7232	36
C5_GO.BP:GOBP_NEGATIVE_REGULATION_OF_PHOSPHORUS_METABOLIC_PROCESS	16.3599	372
C5_GO.BP:GOBP_ENDOTHELIAL_CELL_CHEMOTAXIS	16.1822	22
C5_GO.BP:GOBP_NEGATIVE_REGULATION_OF_PHOSPHORYLATION	15.7664	295
C2_CP.BIOCARTA:BIOCARTA_INTRINSIC_PATHWAY	15.4972	11
C2_CGP:PETROVA_ENDOTHELIUM_LYMPHATIC_VS_BLOOD_UP	15.3257	102
C5_GO.BP:GOBP_REGULATION_OF_POSITIVE_CHEMOTAXIS	14.9259	17
C5_GO.BP:GOBP_STEROID_METABOLIC_PROCESS	14.5015	189
C5_GO.BP:GOBP_CELLULAR_LIPID_METABOLIC_PROCESS	14.1612	688
C5_GO.BP:GOBP_VASCULOGENESIS	13.8575	60
C5_GO.BP:GOBP_ORGANIC_HYDROXY_COMPOUND_METABOLIC_PROCESS	13.6954	336
C2_CGP:HUANG_FOXA2_TARGETS_DN	13.2471	26
C5_GO.BP:GOBP_BASEMENT_MEMBRANE_ORGANIZATION	12.7496	23
C5_GO.BP:GOBP_STEROID_BIOSYNTHETIC_PROCESS	12.6798	120
C5_GO.BP:GOBP_REGULATION_OF_CELL_MIGRATION_INVOLVED_IN_SPROUTING_ANGIOGENESIS	12.6421	32
C2_CP.PID:PID_VEGFR1_2_PATHWAY	12.4765	64
C2_CGP:SEMENZA_HIF1_TARGETS	12.2326	29
C5_GO.BP:GOBP_REGULATION_OF_STEROID_BIOSYNTHETIC_PROCESS	12.0648	67
C2_CGP:ABE_VEGFA_TARGETS	12.0593	13
C2_CP.KEGG:KEGG_GLYCEROLIPID_METABOLISM	12.05	32
C5_GO.BP:GOBP_POSITIVE_REGULATION_OF_BLOOD_VESSEL_ENDOTHELIAL_CELL_MIGRATION	11.9658	46
C5_GO.BP:GOBP_POLYOL_METABOLIC_PROCESS	11.7952	89
C5_GO.BP:GOBP_REGULATION_OF_STEROID_METABOLIC_PROCESS	11.4504	82
C5_GO.BP:GOBP_ALCOHOL_METABOLIC_PROCESS	11.3857	249
C5_GO.BP:GOBP_NEGATIVE_REGULATION_OF_CHEMOTAXIS	11.2022	35
C5_GO.BP:GOBP_NEGATIVE_REGULATION_OF_BLOOD_VESSEL_ENDOTHELIAL_CELL_MIGRATION	10.9312	29
C2_CP.KEGG:KEGG_ETHER_LIPID_METABOLISM	10.4475	19
C7:GSE3920_IFNA_VS_IFNG_TREATED_ENDOTHELIAL_CELL_DN	10.4183	114
C5_GO.BP:GOBP_POSITIVE_REGULATION_OF_COLLAGEN_METABOLIC_PROCESS	10.2494	17
C2_CGP:ELVIDGE_HIF1A_TARGETS_DN	10.1886	72
C5_GO.BP:GOBP_SUPEROXIDE_METABOLIC_PROCESS	10.0938	39
C2_CP.KEGG:KEGG_SPHINGOLIPID_METABOLISM	9.59426	32
C2_CGP:WINTER_HYPOXIA_DN	9.52368	32
C5_GO.BP:GOBP_CORONARY_VASCULATURE_DEVELOPMENT	9.34763	32
C5_GO.BP:GOBP_SPHINGOLIPID_BIOSYNTHETIC_PROCESS	8.92042	78
C2_CGP:ABE_VEGFA_TARGETS_2HR	8.82584	23
C2_CP.REACTOME:REACTOME_SPHINGOLIPID_DE_NOVO_BIOSYNTHESIS	8.80667	36
C5_GO.BP:GOBP_PHOSPHOLIPID_METABOLIC_PROCESS	8.70848	306
C5_GO.BP:GOBP_ANGIOGENESIS_INVOLVED_IN_WOUND_HEALING	8.54255	21
C5_GO.BP:GOBP_POSITIVE_REGULATION_OF_ENDOTHELIAL_CELL_APOPTOTIC_PROCESS	8.48934	12
C5_GO.BP:GOBP_REGULATION_OF_VASCULOGENESIS	8.23063	16
C2_CGP:WACKER_HYPOXIA_TARGETS_OF_VHL	7.99502	10
C5_GO.BP:GOBP_POSITIVE_REGULATION_OF_CELL_MIGRATION_INVOLVED_IN_SPROUTING_ANGIOGENESIS	7.83806	16
C2_CGP:MAINA_VHL_TARGETS_DN	7.74728	11
C5_GO.BP:GOBP_VASCULAR_WOUND_HEALING	7.54557	13
C2_CP.WIKIPATHWAYS:WP_SPHINGOLIPID_METABOLISM_GENERAL_OVERVIEW	7.50486	19
Aspect 3 - Leukocyte trafficking
Name	Corrected Score	Count
C5_GO.BP:GOBP_CELL_CELL_ADHESION	45.199	479
C5_GO.BP:GOBP_REGULATION_OF_CELL_ADHESION	42.6975	460
C5_GO.BP:GOBP_LEUKOCYTE_MIGRATION	39.1117	249
C2_CGP:PETROVA_ENDOTHELIUM_LYMPHATIC_VS_BLOOD_DN	35.7862	131
C5_GO.BP:GOBP_REGULATION_OF_LEUKOCYTE_MIGRATION	35.7002	124
C5_GO.BP:GOBP_LEUKOCYTE_CELL_CELL_ADHESION	35.3828	200
C5_GO.BP:GOBP_REGULATION_OF_CELL_CELL_ADHESION	34.9736	254
C5_GO.BP:GOBP_POSITIVE_REGULATION_OF_LEUKOCYTE_MIGRATION	32.4874	81
C5_GO.BP:GOBP_CELLULAR_EXTRAVASATION	31.9912	46
C5_GO.BP:GOBP_CELL_CELL_ADHESION_VIA_PLASMA_MEMBRANE_ADHESION_MOLECULES	29.589	119
C5_GO.BP:GOBP_LEUKOCYTE_ADHESION_TO_VASCULAR_ENDOTHELIAL_CELL	28.9411	30
C5_GO.BP:GOBP_POSITIVE_REGULATION_OF_LEUKOCYTE_CELL_CELL_ADHESION	28.2063	132
C5_GO.BP:GOBP_MONONUCLEAR_CELL_MIGRATION	27.8293	98
C5_GO.CC:GOCC_CELL_CELL_JUNCTION	27.5432	308
C5_GO.BP:GOBP_REGULATION_OF_CELL_ACTIVATION	27.0312	337
C2_CGP:WIERENGA_STAT5A_TARGETS_DN	26.8638	131
C2_CGP:WANG_TNF_TARGETS	26.2881	16
C5_GO.BP:GOBP_REGULATION_OF_CELLULAR_EXTRAVASATION	25.1716	25
C5_GO.BP:GOBP_HETEROPHILIC_CELL_CELL_ADHESION_VIA_PLASMA_MEMBRANE_CELL_ADHESION_MOLECULES	24.8845	22
C5_GO.BP:GOBP_VASCULAR_PROCESS_IN_CIRCULATORY_SYSTEM	24.8792	148
C5_GO.BP:GOBP_LEUKOCYTE_MEDIATED_IMMUNITY	24.7531	481
C2_CP.KEGG:KEGG_LEUKOCYTE_TRANSENDOTHELIAL_MIGRATION	24.0773	72
C5_GO.BP:GOBP_LEUKOCYTE_TETHERING_OR_ROLLING	23.4481	18
C5_GO.BP:GOBP_MYELOID_LEUKOCYTE_MIGRATION	23.4193	110
C2_CGP:SANA_TNF_SIGNALING_UP	22.8729	61
C5_GO.BP:GOBP_REGULATION_OF_LEUKOCYTE_ADHESION_TO_VASCULAR_ENDOTHELIAL_CELL	22.8005	19
C5_GO.BP:GOBP_LYMPHOCYTE_MIGRATION	21.8736	56
C5_GO.BP:GOBP_MYELOID_LEUKOCYTE_ACTIVATION	21.6685	434
C5_GO.BP:GOBP_POSITIVE_REGULATION_OF_LEUKOCYTE_ADHESION_TO_VASCULAR_ENDOTHELIAL_CELL	20.7484	14
C5_GO.BP:GOBP_LEUKOCYTE_CHEMOTAXIS	20.4762	116
C2_CGP:PETROVA_PROX1_TARGETS_DN	19.126	44
C5_GO.BP:GOBP_ENDOTHELIAL_CELL_DEVELOPMENT	17.7607	53
C5_GO.BP:GOBP_CELL_ADHESION_MEDIATED_BY_INTEGRIN	17.0523	47
C5_GO.BP:GOBP_REACTIVE_OXYGEN_SPECIES_BIOSYNTHETIC_PROCESS	16.9744	70
C2_CP.REACTOME:REACTOME_CELL_SURFACE_INTERACTIONS_AT_THE_VASCULAR_WALL	16.9325	80
C5_GO.BP:GOBP_REGULATION_OF_TRANSMEMBRANE_TRANSPORT	16.6471	272
C5_GO.BP:GOBP_NEGATIVE_REGULATION_OF_TRANSPORT	16.5878	256
C5_GO.BP:GOBP_REGULATION_OF_BLOOD_CIRCULATION	16.3865	137
C5_GO.BP:GOBP_REGULATION_OF_BLOOD_PRESSURE	15.8211	81
C5_GO.BP:GOBP_ESTABLISHMENT_OF_ENDOTHELIAL_BARRIER	15.748	40
C5_GO.BP:GOBP_NEGATIVE_REGULATION_OF_CELL_CELL_ADHESION	15.0319	113
C5_GO.BP:GOBP_REGULATION_OF_LEUKOCYTE_PROLIFERATION	14.5865	129
C5_GO.BP:GOBP_LEUKOCYTE_PROLIFERATION	14.5091	166
C5_GO.BP:GOBP_REGULATION_OF_LEUKOCYTE_CHEMOTAXIS	14.3197	69
C5_GO.BP:GOBP_T_CELL_MIGRATION	13.9571	36
C5_GO.BP:GOBP_GRANULOCYTE_MIGRATION	13.3314	67
C2_CGP:ZHENG_IL22_SIGNALING_UP	13.2928	28
C5_GO.BP:GOBP_REGULATION_OF_CATION_TRANSMEMBRANE_TRANSPORT	12.81	173
C5_GO.BP:GOBP_POSITIVE_REGULATION_OF_LEUKOCYTE_CHEMOTAXIS	12.7792	52
C5_GO.BP:GOBP_MONOCYTE_CHEMOTAXIS	12.5995	28
C2_CGP:ELVIDGE_HYPOXIA_BY_DMOG_DN	12.0063	50
C5_GO.BP:GOBP_GRANULOCYTE_CHEMOTAXIS	11.9954	56
C5_GO.BP:GOBP_NEGATIVE_REGULATION_OF_ENDOTHELIAL_CELL_APOPTOTIC_PROCESS	11.9337	19
C5_GO.BP:GOBP_POSITIVE_REGULATION_OF_CELLULAR_EXTRAVASATION	11.524	13
C5_GO.BP:GOBP_NEUTROPHIL_CHEMOTAXIS	11.244	44
C2_CP.KEGG:KEGG_TIGHT_JUNCTION	10.4527	82
C5_GO.BP:GOBP_HETEROTYPIC_CELL_CELL_ADHESION	10.2615	30
C2_CP.KEGG:KEGG_COMPLEMENT_AND_COAGULATION_CASCADES	10.0809	22
C5_GO.BP:GOBP_NEGATIVE_REGULATION_OF_LEUKOCYTE_CELL_CELL_ADHESION	9.84849	72
C5_GO.BP:GOBP_NEGATIVE_REGULATION_OF_LEUKOCYTE_MIGRATION	9.64982	27
C2_CGP:GUO_TARGETS_OF_IRS1_AND_IRS2	9.47828	76
C5_GO.BP:GOBP_RECEPTOR_METABOLIC_PROCESS	8.75689	122
C5_GO.BP:GOBP_POSITIVE_REGULATION_OF_VASOCONSTRICTION	8.5886	14
C5_GO.BP:GOBP_REGULATION_OF_MONOCYTE_CHEMOTAXIS	8.48695	15
C2_CP.PID:PID_CXCR4_PATHWAY	7.98195	75
C5_GO.BP:GOBP_ORGANIC_HYDROXY_COMPOUND_BIOSYNTHETIC_PROCESS	7.73742	161
C2_CP.KEGG:KEGG_GAP_JUNCTION	7.72798	59
C5_GO.BP:GOBP_ANTIMICROBIAL_HUMORAL_RESPONSE	7.68537	40
C5_GO.BP:GOBP_ICOSANOID_METABOLIC_PROCESS	7.60487	51
C5_GO.BP:GOBP_REGULATION_OF_VASCULAR_PERMEABILITY	7.35245	31
C5_GO.BP:GOBP_REGULATION_OF_ENDOTHELIAL_CELL_DEVELOPMENT	7.17005	13
C2_CP.REACTOME:REACTOME_INTEGRATION_OF_ENERGY_METABOLISM	6.8694	74
C2_CGP:ELVIDGE_HYPOXIA_DN	6.66942	137
C5_GO.BP:GOBP_ARACHIDONIC_ACID_METABOLIC_PROCESS	6.1356	19
C5_GO.CC:GOCC_CELL_CELL_CONTACT_ZONE	5.87892	45
C5_GO.BP:GOBP_MACROPHAGE_MIGRATION	4.51041	25
C5_GO.BP:GOBP_LONG_CHAIN_FATTY_ACID_METABOLIC_PROCESS	4.44449	57
C5_GO.BP:GOBP_HOMOPHILIC_CELL_ADHESION_VIA_PLASMA_MEMBRANE_ADHESION_MOLECULES	4.1023	78
C5_GO.BP:GOBP_VASCULAR_ENDOTHELIAL_GROWTH_FACTOR_PRODUCTION	4.05347	19
C5_GO.BP:GOBP_REGULATION_OF_CELL_ADHESION_MEDIATED_BY_INTEGRIN	4.04468	32
C5_GO.BP:GOBP_POSITIVE_REGULATION_OF_VASCULAR_ENDOTHELIAL_GROWTH_FACTOR_PRODUCTION	3.98482	15
C5_GO.BP:GOBP_LYMPHOCYTE_CHEMOTAXIS	3.86891	24
C5_GO.BP:GOBP_REGULATION_OF_LYMPHOCYTE_CHEMOTAXIS	3.8612	12
C5_GO.BP:GOBP_CARBOHYDRATE_BIOSYNTHETIC_PROCESS	3.67469	148
C5_GO.BP:GOBP_MACROPHAGE_CHEMOTAXIS	3.43146	19
C2_CGP:OHGUCHI_LIVER_HNF4A_TARGETS_DN	2.99284	52
C5_GO.BP:GOBP_CYCLIC_NUCLEOTIDE_METABOLIC_PROCESS	2.93255	25
C5_GO.BP:GOBP_POSITIVE_REGULATION_OF_BLOOD_PRESSURE	2.82918	12
C5_GO.BP:GOBP_REGULATION_OF_NITRIC_OXIDE_SYNTHASE_ACTIVITY	2.45915	33
C5_GO.BP:GOBP_REGULATION_OF_CARBOHYDRATE_BIOSYNTHETIC_PROCESS	2.27502	68
C5_GO.BP:GOBP_MORPHOGENESIS_OF_AN_ENDOTHELIUM	2.21094	17
C2_CP.KEGG:KEGG_METABOLISM_OF_XENOBIOTICS_BY_CYTOCHROME_P450	1.96707	22
Aspect 4 - Matrisome, anti-coagulation and artery development
Name	Corrected Score	Count
C2_CP:NABA_MATRISOME_ASSOCIATED	36.6809	262
C2_CGP:KARLSSON_TGFB1_TARGETS_DN	31.0738	174
C2_CP:NABA_ECM_REGULATORS	26.9188	98
C5_GO.BP:GOBP_TRANSMEMBRANE_TRANSPORT	23.8205	849
C2_CGP:DASU_IL6_SIGNALING_UP	19.7276	51
C2_CP.WIKIPATHWAYS:WP_NOTCH1_REGULATION_OF_HUMAN_ENDOTHELIAL_CELL_CALCIFICATION	19.545	15
C5_GO.BP:GOBP_REGULATION_OF_PROTEIN_CATABOLIC_PROCESS	17.6415	312
C5_GO.MF:GOMF_TRANSPORTER_ACTIVITY	17.2719	558
C5_GO.CC:GOCC_ADHERENS_JUNCTION	16.8448	126
C5_GO.BP:GOBP_INORGANIC_ION_TRANSMEMBRANE_TRANSPORT	16.6773	416
C2_CGP:CHUANG_OXIDATIVE_STRESS_RESPONSE_UP	15.1408	27
C5_GO.BP:GOBP_BLOOD_VESSEL_REMODELING	14.9202	31
C5_GO.BP:GOBP_ARTERY_DEVELOPMENT	14.2795	60
C5_GO.BP:GOBP_HOMOTYPIC_CELL_CELL_ADHESION	13.7484	57
C5_GO.BP:GOBP_NEGATIVE_REGULATION_OF_COAGULATION	13.5241	30
C5_GO.BP:GOBP_REGULATION_OF_COAGULATION	13.0947	46
C5_GO.BP:GOBP_CELL_CELL_JUNCTION_ASSEMBLY	12.1069	82
C5_GO.BP:GOBP_ARTERY_MORPHOGENESIS	11.8776	44
C5_GO.BP:GOBP_REGULATION_OF_ENDOTHELIAL_CELL_DIFFERENTIATION	11.861	28
C5_GO.BP:GOBP_POSITIVE_REGULATION_OF_PROTEIN_CATABOLIC_PROCESS	11.2534	188
C5_GO.BP:GOBP_NEGATIVE_REGULATION_OF_PROTEIN_CATABOLIC_PROCESS	11.0942	92
C5_GO.MF:GOMF_CATION_TRANSMEMBRANE_TRANSPORTER_ACTIVITY	10.949	268
C2_CGP:CLASPER_LYMPHATIC_VESSELS_DURING_METASTASIS_UP	10.7328	19
C5_GO.BP:GOBP_NEGATIVE_REGULATION_OF_GLYCOPROTEIN_METABOLIC_PROCESS	9.78262	14
C5_GO.MF:GOMF_METAL_ION_TRANSMEMBRANE_TRANSPORTER_ACTIVITY	9.75347	154
C2_CP.REACTOME:REACTOME_TRANSPORT_OF_SMALL_MOLECULES	9.05194	414
C5_GO.BP:GOBP_VASOCONSTRICTION	8.48282	40
C5_GO.BP:GOBP_NEGATIVE_REGULATION_OF_CELL_SUBSTRATE_ADHESION	8.42069	44
C5_GO.BP:GOBP_REGULATION_OF_VASOCONSTRICTION	8.39273	31
C5_GO.BP:GOBP_CARBOHYDRATE_DERIVATIVE_CATABOLIC_PROCESS	8.22201	131
C5_GO.BP:GOBP_REGULATION_OF_GLYCOPROTEIN_METABOLIC_PROCESS	7.96875	35
C5_GO.BP:GOBP_NITRIC_OXIDE_SYNTHASE_BIOSYNTHETIC_PROCESS	7.668	17
C5_GO.BP:GOBP_UNSATURATED_FATTY_ACID_METABOLIC_PROCESS	7.62518	55
C5_GO.BP:GOBP_POSITIVE_REGULATION_OF_BLOOD_CIRCULATION	7.15078	19
C5_GO.BP:GOBP_NEGATIVE_REGULATION_OF_CELL_MATRIX_ADHESION	7.09147	28
C5_GO.BP:GOBP_NEGATIVE_REGULATION_OF_CATABOLIC_PROCESS	7.02219	229
C5_GO.BP:GOBP_BLOOD_VESSEL_ENDOTHELIAL_CELL_PROLIFERATION_INVOLVED_IN_SPROUTING_ANGIOGENESIS	6.90167	15
C2_CP.WIKIPATHWAYS:WP_ENDOTHELIN_PATHWAYS	6.50005	22
C5_GO.BP:GOBP_UNSATURATED_FATTY_ACID_BIOSYNTHETIC_PROCESS	6.00407	29
C5_GO.BP:GOBP_REGULATION_OF_PROTEASOMAL_PROTEIN_CATABOLIC_PROCESS	5.90927	159
C5_GO.BP:GOBP_REGULATION_OF_GRANULOCYTE_CHEMOTAXIS	5.7017	27
C5_GO.MF:GOMF_PASSIVE_TRANSMEMBRANE_TRANSPORTER_ACTIVITY	5.31564	154
C2_CGP:WELCSH_BRCA1_TARGETS_DN	5.15137	133
C5_GO.BP:GOBP_POSITIVE_REGULATION_OF_OXIDOREDUCTASE_ACTIVITY	4.88927	37
C5_GO.BP:GOBP_VASCULAR_ASSOCIATED_SMOOTH_MUSCLE_CONTRACTION	4.71696	17
C5_GO.BP:GOBP_HORMONE_METABOLIC_PROCESS	4.68679	87
C5_GO.BP:GOBP_PROSTANOID_METABOLIC_PROCESS	4.63643	25
C5_GO.BP:GOBP_NEGATIVE_REGULATION_OF_CELLULAR_CATABOLIC_PROCESS	4.3563	195
C5_GO.BP:GOBP_REGULATION_OF_ORGANIC_ACID_TRANSPORT	4.24796	25
C5_GO.BP:GOBP_PROSTANOID_BIOSYNTHETIC_PROCESS	4.20122	16
C5_GO.BP:GOBP_REGULATION_OF_FATTY_ACID_TRANSPORT	4.16941	21
C5_GO.BP:GOBP_REGULATION_OF_LIPID_TRANSPORT	4.10922	71
C5_GO.BP:GOBP_REGULATION_OF_NEUTROPHIL_CHEMOTAXIS	4.09815	19
C5_GO.BP:GOBP_REGULATION_OF_OXIDOREDUCTASE_ACTIVITY	3.92113	66
C5_GO.BP:GOBP_ICOSANOID_BIOSYNTHETIC_PROCESS	3.83273	24
C5_GO.BP:GOBP_POSITIVE_REGULATION_OF_GRANULOCYTE_CHEMOTAXIS	3.81205	15
C5_GO.BP:GOBP_NEGATIVE_REGULATION_OF_TRANSMEMBRANE_TRANSPORT	3.45599	63
C5_GO.BP:GOBP_NEGATIVE_CHEMOTAXIS	2.7428	28
C5_GO.BP:GOBP_STEROL_METABOLIC_PROCESS	2.5863	118
C5_GO.BP:GOBP_ORGANOPHOSPHATE_CATABOLIC_PROCESS	2.10045	108
Aspect 5 - Vascular inflammation and activation
Name	Corrected Score	Count
C7:GSE3920_IFNA_VS_IFNG_TREATED_ENDOTHELIAL_CELL_UP	26.2384	152
C2_CGP:ABE_VEGFA_TARGETS_30MIN	15.6883	19
C2_CP.PID:PID_HIF1_TFPATHWAY	11.198	55
C2_CP.PID:PID_ENDOTHELIN_PATHWAY	9.9916	46
C5_GO.BP:GOBP_LABYRINTHINE_LAYER_BLOOD_VESSEL_DEVELOPMENT	8.67593	16
C5_GO.BP:GOBP_REGULATION_OF_VASCULAR_ASSOCIATED_SMOOTH_MUSCLE_CELL_PROLIFERATION	6.81053	39
C5_GO.BP:GOBP_RENAL_SYSTEM_VASCULATURE_DEVELOPMENT	6.61122	19
C2_CGP:AMUNDSON_DNA_DAMAGE_RESPONSE_TP53	6.1675	18
C5_GO.BP:GOBP_C21_STEROID_HORMONE_METABOLIC_PROCESS	4.99475	20
C2_CGP:HU_ANGIOGENESIS_UP	4.88619	18
C5_GO.BP:GOBP_REGULATION_OF_HORMONE_METABOLIC_PROCESS	4.44368	19
C5_GO.BP:GOBP_CELLULAR_HORMONE_METABOLIC_PROCESS	4.39241	55
C2_CGP:KIM_HYPOXIA	4.30432	14
C5_GO.BP:GOBP_REGULATION_OF_CELLULAR_KETONE_METABOLIC_PROCESS	4.11736	131
C2_CP.WIKIPATHWAYS:WP_MFAP5_EFFECT_ON_PERMEABILITY_AND_MOTILITY_OF_ENDOTHELIAL_CELLS_VIA_CYTOSKELETON_REARRANGEMENT	4.0929	16
C5_GO.BP:GOBP_HORMONE_BIOSYNTHETIC_PROCESS	4.08844	33
C5_GO.BP:GOBP_NEGATIVE_REGULATION_OF_CELLULAR_AMIDE_METABOLIC_PROCESS	3.13999	139
Aspect 6 - Antigen presentation/Immune activation
Name	Corrected Score	Count
C5_GO.BP:GOBP_RESPONSE_TO_VIRUS	23.1162	250
C5_GO.BP:GOBP_DEFENSE_RESPONSE_TO_VIRUS	22.4577	186
C5_GO.CC:GOCC_MHC_PROTEIN_COMPLEX	19.3607	17
C2_CGP:DER_IFN_BETA_RESPONSE_UP	18.4717	100
C2_CGP:DER_IFN_ALPHA_RESPONSE_UP	18.1824	71
C2_CGP:DER_IFN_GAMMA_RESPONSE_UP	18.0396	67
C2_CGP:DAUER_STAT3_TARGETS_DN	17.299	44
C2_CGP:YU_MYC_TARGETS_DN	15.7395	44
C5_GO.BP:GOBP_ANTIGEN_PROCESSING_AND_PRESENTATION_OF_PEPTIDE_ANTIGEN	14.5043	155
C5_GO.MF:GOMF_PEPTIDE_ANTIGEN_BINDING	13.6459	17
C5_GO.BP:GOBP_ANTIGEN_PROCESSING_AND_PRESENTATION_OF_EXOGENOUS_PEPTIDE_ANTIGEN_VIA_MHC_CLASS_I	13.1955	74
C5_GO.MF:GOMF_ANTIGEN_BINDING	13.0444	30
C5_GO.BP:GOBP_ANTIGEN_PROCESSING_AND_PRESENTATION_OF_PEPTIDE_OR_POLYSACCHARIDE_ANTIGEN_VIA_MHC_CLASS_II	12.8263	76
C2_CGP:HAN_JNK_SINGALING_UP	12.4406	29
C2_CP.REACTOME:REACTOME_MHC_CLASS_II_ANTIGEN_PRESENTATION	11.8785	88
C5_GO.MF:GOMF_MHC_CLASS_II_PROTEIN_COMPLEX_BINDING	9.62635	13
C5_GO.BP:GOBP_RESPONSE_TO_INTERFERON_ALPHA	9.48325	18
C5_GO.BP:GOBP_RESPONSE_TO_INTERFERON_BETA	8.38228	23
C2_CP.REACTOME:REACTOME_ANTIGEN_PROCESSING_CROSS_PRESENTATION	8.38183	89
C2_CP.REACTOME:REACTOME_ANTIVIRAL_MECHANISM_BY_IFN_STIMULATED_GENES	4.34228	74
Aspect 7 - Oxidative Phsosphorylation and VEGF targets
Name	Corrected Score	Count
C2_CP.KEGG:KEGG_OXIDATIVE_PHOSPHORYLATION	21.1212	113
C2_CGP:WESTON_VEGFA_TARGETS	21.0332	64
C2_CGP:WESTON_VEGFA_TARGETS_3HR	19.9907	50
C2_CP.REACTOME:REACTOME_THE_CITRIC_ACID_TCA_CYCLE_AND_RESPIRATORY_ELECTRON_TRANSPORT	18.3972	166
C2_CGP:WESTON_VEGFA_TARGETS_6HR	17.4073	29
C5_GO.MF:GOMF_ELECTRON_TRANSFER_ACTIVITY	16.9257	115
C5_GO.BP:GOBP_PROTON_TRANSMEMBRANE_TRANSPORT	16.3535	104
C2_CGP:WESTON_VEGFA_TARGETS_12HR	16.2756	17
C5_GO.BP:GOBP_ENERGY_DERIVATION_BY_OXIDATION_OF_ORGANIC_COMPOUNDS	12.0463	230
C5_GO.MF:GOMF_PROTON_TRANSMEMBRANE_TRANSPORTER_ACTIVITY	9.8	81
C5_GO.BP:GOBP_PROTEOGLYCAN_METABOLIC_PROCESS	9.75135	57
C5_GO.BP:GOBP_GENERATION_OF_PRECURSOR_METABOLITES_AND_ENERGY	9.66654	408
C2_CGP:CLASPER_LYMPHATIC_VESSELS_DURING_METASTASIS_DN	8.60257	16
C5_GO.BP:GOBP_CHONDROITIN_SULFATE_PROTEOGLYCAN_METABOLIC_PROCESS	6.95126	30
C2_CP:NABA_ECM_AFFILIATED	6.37148	65
C5_GO.BP:GOBP_GLYCOPROTEIN_METABOLIC_PROCESS	6.24631	285
C5_GO.BP:GOBP_AMINOGLYCAN_BIOSYNTHETIC_PROCESS	5.89467	75
C5_GO.BP:GOBP_PROTEOGLYCAN_BIOSYNTHETIC_PROCESS	5.54007	43
C5_GO.BP:GOBP_AMINOGLYCAN_METABOLIC_PROCESS	5.2688	108
C5_GO.BP:GOBP_LYMPH_VESSEL_DEVELOPMENT	4.80565	24
C2_CP.REACTOME:REACTOME_GLYCOSAMINOGLYCAN_METABOLISM	4.0929	86
C2_CP.REACTOME:REACTOME_CHONDROITIN_SULFATE_DERMATAN_SULFATE_METABOLISM	3.90437	37
C5_GO.BP:GOBP_NEGATIVE_REGULATION_OF_BLOOD_PRESSURE	3.89417	18
C5_GO.BP:GOBP_AMINOGLYCAN_CATABOLIC_PROCESS	3.77299	38
C2_CP.REACTOME:REACTOME_HEPARAN_SULFATE_HEPARIN_HS_GAG_METABOLISM	3.66337	36
C5_GO.MF:GOMF_VASCULAR_ENDOTHELIAL_GROWTH_FACTOR_RECEPTOR_BINDING	3.05467	12
Aspect 8 - ROS pathways
Name	Corrected Score	Count
C5_GO.BP:GOBP_REGULATION_OF_REACTIVE_OXYGEN_SPECIES_METABOLIC_PROCESS	20.0232	118
C5_GO.BP:GOBP_REACTIVE_OXYGEN_SPECIES_METABOLIC_PROCESS	19.6437	170
C5_GO.BP:GOBP_POSITIVE_REGULATION_OF_REACTIVE_OXYGEN_SPECIES_METABOLIC_PROCESS	16.852	62
C5_GO.BP:GOBP_POSITIVE_REGULATION_OF_REACTIVE_OXYGEN_SPECIES_BIOSYNTHETIC_PROCESS	14.6388	33
C5_GO.BP:GOBP_REGULATION_OF_REACTIVE_OXYGEN_SPECIES_BIOSYNTHETIC_PROCESS	14.5327	55
C5_GO.BP:GOBP_REGULATION_OF_SPROUTING_ANGIOGENESIS	14.5027	28
C5_GO.BP:GOBP_AMINE_BIOSYNTHETIC_PROCESS	13.6636	17
C5_GO.BP:GOBP_ANION_TRANSMEMBRANE_TRANSPORT	12.795	315
C5_GO.BP:GOBP_ORGANIC_ACID_TRANSPORT	12.3235	154
C5_GO.BP:GOBP_AMINE_METABOLIC_PROCESS	10.9218	99
C5_GO.BP:GOBP_AORTA_DEVELOPMENT	10.7665	38
C2_CP.KEGG:KEGG_ARGININE_AND_PROLINE_METABOLISM	9.34187	36
C5_GO.MF:GOMF_ACTIVE_ION_TRANSMEMBRANE_TRANSPORTER_ACTIVITY	8.93932	93
C5_GO.BP:GOBP_VASCULAR_TRANSPORT	8.6972	53
C5_GO.BP:GOBP_SODIUM_ION_TRANSMEMBRANE_TRANSPORT	8.36855	69
C5_GO.BP:GOBP_AORTA_MORPHOGENESIS	8.2528	24
C5_GO.BP:GOBP_AMINO_ACID_TRANSPORT	8.00854	68
C5_GO.BP:GOBP_ORGANIC_ACID_TRANSMEMBRANE_TRANSPORT	7.85189	81
C2_CGP:KAMMINGA_SENESCENCE	7.52499	33
C5_GO.MF:GOMF_ACTIVE_TRANSMEMBRANE_TRANSPORTER_ACTIVITY	7.40202	147
C5_GO.MF:GOMF_SECONDARY_ACTIVE_TRANSMEMBRANE_TRANSPORTER_ACTIVITY	6.92165	113
C5_GO.MF:GOMF_AMINO_ACID_TRANSMEMBRANE_TRANSPORTER_ACTIVITY	6.23412	34
C5_GO.MF:GOMF_ORGANIC_ACID_TRANSMEMBRANE_TRANSPORTER_ACTIVITY	5.85212	70
C5_GO.MF:GOMF_ANION_TRANSMEMBRANE_TRANSPORTER_ACTIVITY	5.85119	232
C5_GO.MF:GOMF_ORGANIC_ANION_TRANSMEMBRANE_TRANSPORTER_ACTIVITY	5.72092	89
C5_GO.MF:GOMF_MONOCARBOXYLIC_ACID_TRANSMEMBRANE_TRANSPORTER_ACTIVITY	5.43745	30
C5_GO.BP:GOBP_NEUTRAL_AMINO_ACID_TRANSPORT	5.27783	23
C2_CP.REACTOME:REACTOME_METABOLISM_OF_POLYAMINES	5.23926	55
C5_GO.BP:GOBP_PHENOL_CONTAINING_COMPOUND_BIOSYNTHETIC_PROCESS	5.13594	19
C2_CP.REACTOME:REACTOME_AMINO_ACID_TRANSPORT_ACROSS_THE_PLASMA_MEMBRANE	5.09894	15
C5_GO.MF:GOMF_NEUTRAL_AMINO_ACID_TRANSMEMBRANE_TRANSPORTER_ACTIVITY	4.78582	19
C5_GO.BP:GOBP_NEGATIVE_REGULATION_OF_LEUKOCYTE_CHEMOTAXIS	4.75601	10
C5_GO.BP:GOBP_CATECHOL_CONTAINING_COMPOUND_METABOLIC_PROCESS	4.74427	21
C5_GO.MF:GOMF_SODIUM_ION_TRANSMEMBRANE_TRANSPORTER_ACTIVITY	4.73457	42
C5_GO.BP:GOBP_NEGATIVE_REGULATION_OF_MONONUCLEAR_CELL_MIGRATION	4.61889	14
C5_GO.BP:GOBP_POSITIVE_REGULATION_OF_SPROUTING_ANGIOGENESIS	4.48316	14
C5_GO.BP:GOBP_PHENOL_CONTAINING_COMPOUND_METABOLIC_PROCESS	4.32321	44
C5_GO.BP:GOBP_DOPAMINE_METABOLIC_PROCESS	4.07551	16
C5_GO.BP:GOBP_REGULATION_OF_HETEROTYPIC_CELL_CELL_ADHESION	4.03985	13
C5_GO.BP:GOBP_REGULATION_OF_CELLULAR_AMINE_METABOLIC_PROCESS	3.82281	59
C5_GO.BP:GOBP_VASCULAR_ASSOCIATED_SMOOTH_MUSCLE_CELL_DIFFERENTIATION	3.73753	21
C5_GO.BP:GOBP_NEGATIVE_REGULATION_OF_CHEMOKINE_PRODUCTION	3.52646	14
C2_CGP:NGUYEN_NOTCH1_TARGETS_DN	3.26961	70
Aspect 9 - Fatty acid transport and metabolism
Name	Corrected Score	Count
C5_GO.BP:GOBP_ORGANIC_HYDROXY_COMPOUND_TRANSPORT	16.627	131
C5_GO.BP:GOBP_STEROL_TRANSPORT	11.1215	71
C5_GO.BP:GOBP_NEUTRAL_LIPID_METABOLIC_PROCESS	10.6415	75
C5_GO.BP:GOBP_FATTY_ACID_TRANSPORT	8.93514	77
C5_GO.BP:GOBP_GLYCEROLIPID_CATABOLIC_PROCESS	8.76487	38
C5_GO.BP:GOBP_TRIGLYCERIDE_CATABOLIC_PROCESS	8.65303	15
C5_GO.BP:GOBP_NEUTRAL_LIPID_CATABOLIC_PROCESS	8.07813	20
C5_GO.BP:GOBP_LEUKOCYTE_HOMEOSTASIS	7.00414	54
C2_CP.REACTOME:REACTOME_PLASMA_LIPOPROTEIN_ASSEMBLY_REMODELING_AND_CLEARANCE	6.99391	45
C5_GO.BP:GOBP_LONG_CHAIN_FATTY_ACID_TRANSPORT	6.90167	41
C5_GO.MF:GOMF_FATTY_ACID_BINDING	6.53331	18
C5_GO.BP:GOBP_ENDOTHELIAL_CELL_ACTIVATION	5.6279	10
C5_GO.BP:GOBP_VASCULAR_ASSOCIATED_SMOOTH_MUSCLE_CELL_MIGRATION	4.45846	15
C5_GO.MF:GOMF_SCAVENGER_RECEPTOR_ACTIVITY	4.37019	17
C5_GO.BP:GOBP_PHOSPHOLIPID_TRANSPORT	4.22911	56
C5_GO.BP:GOBP_TRIGLYCERIDE_BIOSYNTHETIC_PROCESS	3.49695	27
C2_CGP:OHGUCHI_LIVER_HNF4A_TARGETS_UP	3.41005	28
C5_GO.BP:GOBP_CELLULAR_LIPID_CATABOLIC_PROCESS	2.86696	150
C5_GO.BP:GOBP_LIPID_CATABOLIC_PROCESS	2.24159	189
Aspect 10 - Angiogenesis
Name	Corrected Score	Count
C5_GO.BP:GOBP_REGULATION_OF_ENDOTHELIAL_CELL_CHEMOTAXIS	9.96574	14
C2_CP.KEGG:KEGG_NITROGEN_METABOLISM	8.72083	12
C2_CGP:ZHANG_PROLIFERATING_VS_QUIESCENT	7.27245	46
C5_GO.BP:GOBP_FIBROBLAST_MIGRATION	4.28618	37
C5_GO.BP:GOBP_REGULATION_OF_MACROPHAGE_CHEMOTAXIS	3.29711	14
C5_GO.BP:GOBP_POSITIVE_REGULATION_OF_COAGULATION	3.04734	16
C5_GO.BP:GOBP_NEGATIVE_REGULATION_OF_LIPID_TRANSPORT	2.77815	16
Aspect 11 - Metabolite transport
Name	Corrected Score	Count
C5_GO.BP:GOBP_ORGANIC_ANION_TRANSPORT	9.50729	175
C5_GO.BP:GOBP_MONOCARBOXYLIC_ACID_TRANSPORT	6.72334	81
C5_GO.MF:GOMF_LIPID_TRANSPORTER_ACTIVITY	5.93238	96
C7:GSE3920_IFNA_VS_IFNB_TREATED_ENDOTHELIAL_CELL_UP	5.67349	125
C2_CP.REACTOME:REACTOME_TRANSPORT_OF_VITAMINS_NUCLEOSIDES_AND_RELATED_MOLECULES	3.83273	25
Aspect 12 - Water homeostasis
Name	Corrected Score	Count
C5_GO.MF:GOMF_ORGANIC_HYDROXY_COMPOUND_TRANSMEMBRANE_TRANSPORTER_ACTIVITY	5.12574	19
C5_GO.MF:GOMF_CARBOHYDRATE_TRANSMEMBRANE_TRANSPORTER_ACTIVITY	4.02424	18
C2_CP.REACTOME:REACTOME_AQUAPORIN_MEDIATED_TRANSPORT	3.82648	26
C2_CP.REACTOME:REACTOME_VASOPRESSIN_REGULATES_RENAL_WATER_HOMEOSTASIS_VIA_AQUAPORINS	3.48319	24
C5_GO.BP:GOBP_BICARBONATE_TRANSPORT	3.06615	20

## Sheet: LEC aspects
Table S3 - Aspect genesets
Table shows geneset names that comprise each Aspect, corrected scores and # of constitutent genes. Sorted by corrected score. Separate tabs show BEC and LEC. Only first 12 aspects included in figure and discussion.
BEC
Aspect 1 - Amino acid & RNA metabolism
Name	Corrected Score	Count
C2_CP.REACTOME:REACTOME_METABOLISM_OF_AMINO_ACIDS_AND_DERIVATIVES	87.1639	276
C5_GO.BP:GOBP_ORGANIC_CYCLIC_COMPOUND_CATABOLIC_PROCESS	84.8244	508
C5_GO.BP:GOBP_AMIDE_BIOSYNTHETIC_PROCESS	83.3469	685
C2_CP.REACTOME:REACTOME_METABOLISM_OF_RNA	82.3882	641
C5_GO.BP:GOBP_CELLULAR_AMIDE_METABOLIC_PROCESS	80.662	873
C5_GO.MF:GOMF_CELL_ADHESION_MOLECULE_BINDING	35.2284	391
C5_GO.BP:GOBP_TRANSMEMBRANE_TRANSPORT	32.4062	874
C5_GO.BP:GOBP_GENERATION_OF_PRECURSOR_METABOLITES_AND_ENERGY	31.7201	402
C2_CP.KEGG:KEGG_OXIDATIVE_PHOSPHORYLATION	31.383	113
C2_CP.REACTOME:REACTOME_THE_CITRIC_ACID_TCA_CYCLE_AND_RESPIRATORY_ELECTRON_TRANSPORT	31.0477	166
C5_GO.BP:GOBP_REGULATION_OF_CELLULAR_AMIDE_METABOLIC_PROCESS	29.7794	363
C7:GSE3920_IFNB_VS_IFNG_TREATED_ENDOTHELIAL_CELL_UP	29.4289	117
C2_CGP:MOOTHA_MITOCHONDRIA	27.2484	397
C5_GO.MF:GOMF_ELECTRON_TRANSFER_ACTIVITY	26.1133	116
C5_GO.BP:GOBP_ENERGY_DERIVATION_BY_OXIDATION_OF_ORGANIC_COMPOUNDS	25.0661	222
C5_GO.BP:GOBP_PROTON_TRANSMEMBRANE_TRANSPORT	24.4192	108
C5_GO.BP:GOBP_INORGANIC_ION_TRANSMEMBRANE_TRANSPORT	24.3195	428
C5_GO.MF:GOMF_OXIDOREDUCTASE_ACTIVITY	23.635	495
C5_GO.BP:GOBP_REGULATION_OF_PROTEIN_CATABOLIC_PROCESS	22.0839	315
C5_GO.MF:GOMF_PROTON_TRANSMEMBRANE_TRANSPORTER_ACTIVITY	18.3677	83
C5_GO.BP:GOBP_POSITIVE_REGULATION_OF_CELLULAR_AMIDE_METABOLIC_PROCESS	18.2617	136
C5_GO.BP:GOBP_NEGATIVE_REGULATION_OF_CATABOLIC_PROCESS	16.3714	230
C5_GO.BP:GOBP_NEGATIVE_REGULATION_OF_CELLULAR_CATABOLIC_PROCESS	15.9644	193
C5_GO.BP:GOBP_CARBOHYDRATE_DERIVATIVE_METABOLIC_PROCESS	14.4598	785
C5_GO.MF:GOMF_TRANSPORTER_ACTIVITY	14.136	578
C5_GO.BP:GOBP_NEGATIVE_REGULATION_OF_PROTEIN_CATABOLIC_PROCESS	13.9063	93
C2_CGP:ZHONG_SECRETOME_OF_LUNG_CANCER_AND_ENDOTHELIUM	13.8901	57
C5_GO.BP:GOBP_PURINE_CONTAINING_COMPOUND_METABOLIC_PROCESS	13.4071	319
C5_GO.BP:GOBP_NUCLEOSIDE_TRIPHOSPHATE_METABOLIC_PROCESS	12.9538	81
C5_GO.BP:GOBP_REGULATION_OF_TRANSMEMBRANE_TRANSPORT	12.5884	287
C5_GO.BP:GOBP_CARBOHYDRATE_DERIVATIVE_BIOSYNTHETIC_PROCESS	10.3271	482
C5_GO.BP:GOBP_REGULATION_OF_CATION_TRANSMEMBRANE_TRANSPORT	10.1091	179
C5_GO.BP:GOBP_PURINE_CONTAINING_COMPOUND_BIOSYNTHETIC_PROCESS	9.94948	153
C5_GO.BP:GOBP_NUCLEOSIDE_PHOSPHATE_BIOSYNTHETIC_PROCESS	8.48229	195
C2_CGP:WINTER_HYPOXIA_UP	3.42833	79
C2_CP.KEGG:KEGG_GAP_JUNCTION	2.04633	60
Aspect 2 - IFN response
Name	Corrected Score	Count
C5_GO.BP:GOBP_RESPONSE_TO_VIRUS	44.6439	251
C5_GO.BP:GOBP_DEFENSE_RESPONSE_TO_VIRUS	43.2113	184
C2_CGP:DER_IFN_BETA_RESPONSE_UP	33.7452	97
C2_CGP:DAUER_STAT3_TARGETS_DN	32.8091	43
C2_CGP:DER_IFN_ALPHA_RESPONSE_UP	31.1058	71
C2_CGP:DER_IFN_GAMMA_RESPONSE_UP	30.3482	67
C2_CGP:HAN_JNK_SINGALING_UP	24.0958	28
C2_CP.REACTOME:REACTOME_ANTIVIRAL_MECHANISM_BY_IFN_STIMULATED_GENES	17.8642	74
C5_GO.BP:GOBP_RESPONSE_TO_INTERFERON_ALPHA	15.0323	18
C5_GO.BP:GOBP_RESPONSE_TO_INTERFERON_BETA	11.8186	24
C2_CGP:LU_TUMOR_VASCULATURE_UP	5.98044	15
Aspect 3 - Hypoxia
Name	Corrected Score	Count
C2_CGP:ELVIDGE_HYPOXIA_UP	43.4465	131
C5_GO.BP:GOBP_LEUKOCYTE_DIFFERENTIATION	39.0077	324
C7:GSE3920_IFNA_VS_IFNG_TREATED_ENDOTHELIAL_CELL_UP	38.86	149
C2_CGP:WINTER_HYPOXIA_METAGENE	37.113	197
C2_CGP:ELVIDGE_HYPOXIA_BY_DMOG_UP	36.9985	100
C2_CGP:HARRIS_HYPOXIA	24.5538	66
C2_CGP:ELVIDGE_HIF1A_AND_HIF2A_TARGETS_DN	24.0942	79
C2_CP.PID:PID_HIF1_TFPATHWAY	23.6759	56
C2_CP.PID:PID_ENDOTHELIN_PATHWAY	22.7846	46
C5_GO.BP:GOBP_PLACENTA_BLOOD_VESSEL_DEVELOPMENT	21.7105	23
C5_GO.BP:GOBP_POSITIVE_REGULATION_OF_REACTIVE_OXYGEN_SPECIES_METABOLIC_PROCESS	20.6655	67
C2_CGP:CHUANG_OXIDATIVE_STRESS_RESPONSE_UP	20.6417	27
C5_GO.BP:GOBP_REACTIVE_OXYGEN_SPECIES_METABOLIC_PROCESS	20.6417	176
C5_GO.BP:GOBP_POSITIVE_REGULATION_OF_REACTIVE_OXYGEN_SPECIES_BIOSYNTHETIC_PROCESS	20.0902	35
C5_GO.BP:GOBP_REGULATION_OF_REACTIVE_OXYGEN_SPECIES_BIOSYNTHETIC_PROCESS	19.4859	59
C5_GO.BP:GOBP_REGULATION_OF_REACTIVE_OXYGEN_SPECIES_METABOLIC_PROCESS	19.3936	124
C5_GO.BP:GOBP_REACTIVE_OXYGEN_SPECIES_BIOSYNTHETIC_PROCESS	19.1161	75
C2_CGP:ABE_VEGFA_TARGETS_30MIN	18.0984	22
C5_GO.BP:GOBP_LABYRINTHINE_LAYER_BLOOD_VESSEL_DEVELOPMENT	17.8985	16
C2_CGP:LU_IL4_SIGNALING	17.4415	68
C5_GO.BP:GOBP_REGULATION_OF_SPROUTING_ANGIOGENESIS	17.106	27
C5_GO.BP:GOBP_NEGATIVE_REGULATION_OF_VASCULATURE_DEVELOPMENT	15.7556	68
C5_GO.BP:GOBP_SPROUTING_ANGIOGENESIS	15.6055	95
C5_GO.BP:GOBP_DNA_BIOSYNTHETIC_PROCESS	14.7954	158
C2_CGP:ELVIDGE_HIF1A_TARGETS_DN	14.0304	66
C5_GO.BP:GOBP_RENAL_SYSTEM_VASCULATURE_DEVELOPMENT	13.9953	20
C2_CGP:HU_ANGIOGENESIS_UP	13.9574	17
C5_GO.BP:GOBP_NEGATIVE_REGULATION_OF_CELLULAR_AMIDE_METABOLIC_PROCESS	13.9074	142
C5_GO.BP:GOBP_VASCULOGENESIS	12.5907	60
C2_CGP:ZHANG_PROLIFERATING_VS_QUIESCENT	12.047	46
C5_GO.BP:GOBP_REGULATION_OF_VASCULAR_ASSOCIATED_SMOOTH_MUSCLE_CELL_PROLIFERATION	11.8421	37
C5_GO.BP:GOBP_VASODILATION	11.4763	22
C5_GO.BP:GOBP_POSITIVE_REGULATION_OF_CATABOLIC_PROCESS	11.2101	377
C5_GO.BP:GOBP_VASCULAR_PROCESS_IN_CIRCULATORY_SYSTEM	11.0283	137
C5_GO.BP:GOBP_REGULATION_OF_HORMONE_METABOLIC_PROCESS	10.7924	21
C5_GO.BP:GOBP_C21_STEROID_HORMONE_METABOLIC_PROCESS	10.7525	20
C2_CGP:NGUYEN_NOTCH1_TARGETS_DN	10.3219	72
C2_CP.WIKIPATHWAYS:WP_MFAP5_EFFECT_ON_PERMEABILITY_AND_MOTILITY_OF_ENDOTHELIAL_CELLS_VIA_CYTOSKELETON_REARRANGEMENT	9.46167	16
C5_GO.BP:GOBP_HORMONE_BIOSYNTHETIC_PROCESS	9.45669	35
C2_CGP:KIM_HYPOXIA	9.34833	15
C5_GO.BP:GOBP_REGULATION_OF_HETEROTYPIC_CELL_CELL_ADHESION	8.8888	13
C5_GO.BP:GOBP_REGULATION_OF_MONOCYTE_CHEMOTAXIS	8.44526	15
C5_GO.BP:GOBP_CELL_MIGRATION_INVOLVED_IN_SPROUTING_ANGIOGENESIS	7.85805	44
C5_GO.BP:GOBP_NEGATIVE_REGULATION_OF_MONONUCLEAR_CELL_MIGRATION	7.7847	13
C5_GO.BP:GOBP_ENDOTHELIAL_CELL_ACTIVATION	7.60959	10
C5_GO.BP:GOBP_HETEROTYPIC_CELL_CELL_ADHESION	7.48541	32
C5_GO.BP:GOBP_POSITIVE_REGULATION_OF_SPROUTING_ANGIOGENESIS	7.31353	14
C5_GO.BP:GOBP_MONOSACCHARIDE_BIOSYNTHETIC_PROCESS	6.8266	67
C5_GO.BP:GOBP_NEGATIVE_REGULATION_OF_CHEMOKINE_PRODUCTION	6.71397	15
C5_GO.BP:GOBP_REGULATION_OF_CELL_MIGRATION_INVOLVED_IN_SPROUTING_ANGIOGENESIS	6.58974	33
C5_GO.BP:GOBP_BLOOD_VESSEL_ENDOTHELIAL_CELL_MIGRATION	6.36959	99
C5_GO.BP:GOBP_REGULATION_OF_ENDOTHELIAL_CELL_DIFFERENTIATION	6.01743	29
C5_GO.BP:GOBP_NEGATIVE_REGULATION_OF_BLOOD_VESSEL_ENDOTHELIAL_CELL_MIGRATION	5.60164	30
C5_GO.BP:GOBP_VASCULAR_ASSOCIATED_SMOOTH_MUSCLE_CELL_DEVELOPMENT	4.55066	10
C5_GO.BP:GOBP_NEGATIVE_REGULATION_OF_DNA_METABOLIC_PROCESS	4.17954	91
C5_GO.BP:GOBP_AORTA_MORPHOGENESIS	4.0858	21
C5_GO.BP:GOBP_VASCULAR_ASSOCIATED_SMOOTH_MUSCLE_CELL_DIFFERENTIATION	3.85868	21
C5_GO.BP:GOBP_NUCLEOBASE_CONTAINING_COMPOUND_TRANSPORT	3.17826	209
C5_GO.BP:GOBP_AORTA_DEVELOPMENT	2.96895	34
C5_GO.BP:GOBP_GLUCOSE_METABOLIC_PROCESS	2.13425	152
Aspect 4 - Vascular development
Name	Corrected Score	Count
C5_GO.BP:GOBP_VASCULATURE_DEVELOPMENT	42.3962	491
C2_CGP:MILI_PSEUDOPODIA_CHEMOTAXIS_DN	42.1676	387
C2_CGP:FULCHER_INFLAMMATORY_RESPONSE_LECTIN_VS_LPS_DN	39.6609	339
C5_GO.BP:GOBP_BLOOD_VESSEL_MORPHOGENESIS	38.8077	415
C2_CGP:GROSS_HYPOXIA_VIA_HIF1A_DN	37.8885	93
C2_CGP:DAUER_STAT3_TARGETS_UP	36.5479	39
C5_GO.BP:GOBP_REGULATION_OF_CELL_ADHESION	30.0395	463
C5_GO.BP:GOBP_POSITIVE_REGULATION_OF_PHOSPHORUS_METABOLIC_PROCESS	28.8342	617
C5_GO.BP:GOBP_CELL_CELL_ADHESION	24.5105	488
C5_GO.BP:GOBP_REGULATION_OF_CELL_ACTIVATION	24.2343	330
C2_CGP:MARZEC_IL2_SIGNALING_UP	22.3397	88
C2_CGP:MENSE_HYPOXIA_UP	22.3097	85
C2_CGP:RUTELLA_RESPONSE_TO_HGF_VS_CSF2RB_AND_IL4_UP	21.4366	301
C2_CGP:RUTELLA_RESPONSE_TO_HGF_VS_CSF2RB_AND_IL4_DN	20.8444	192
C5_GO.BP:GOBP_NEGATIVE_REGULATION_OF_PHOSPHORUS_METABOLIC_PROCESS	18.9301	368
C2_CGP:DASU_IL6_SIGNALING_UP	18.7346	52
C2_CGP:MANALO_HYPOXIA_UP	18.3922	166
C5_GO.BP:GOBP_CELL_GROWTH	17.985	323
C2_CGP:HAN_JNK_SINGALING_DN	17.6998	26
C2_CGP:FULCHER_INFLAMMATORY_RESPONSE_LECTIN_VS_LPS_UP	17.3207	439
C2_CGP:ZHENG_IL22_SIGNALING_UP	17.1752	26
C5_GO.BP:GOBP_NEGATIVE_REGULATION_OF_PHOSPHORYLATION	17.1687	291
C2_CGP:WEINMANN_ADAPTATION_TO_HYPOXIA_DN	14.5518	27
C2_CGP:GUO_TARGETS_OF_IRS1_AND_IRS2	13.7917	74
C5_GO.BP:GOBP_REGULATION_OF_LEUKOCYTE_PROLIFERATION	13.4476	126
C5_GO.BP:GOBP_LEUKOCYTE_PROLIFERATION	13.3983	163
C5_GO.BP:GOBP_CELLULAR_RESPONSE_TO_VASCULAR_ENDOTHELIAL_GROWTH_FACTOR_STIMULUS	12.0189	49
C2_CGP:WIERENGA_STAT5A_TARGETS_DN	11.511	130
C2_CGP:AMUNDSON_DNA_DAMAGE_RESPONSE_TP53	10.955	16
C2_CP.REACTOME:REACTOME_REGULATION_OF_IFNA_SIGNALING	7.93658	11
C2_CP.REACTOME:REACTOME_REGULATION_OF_IFNG_SIGNALING	7.71936	12
C2_CGP:HUANG_FOXA2_TARGETS_DN	7.37892	20
C2_CGP:ABE_VEGFA_TARGETS_2HR	6.65936	25
C5_GO.BP:GOBP_HYALURONAN_METABOLIC_PROCESS	3.03543	27
Aspect 5 - Leukocyte recruitment
Name	Corrected Score	Count
C2_CGP:VILIMAS_NOTCH1_TARGETS_UP	33.7819	24
C2_CGP:SANA_TNF_SIGNALING_UP	33.3317	66
C2_CGP:PETROVA_ENDOTHELIUM_LYMPHATIC_VS_BLOOD_DN	30.8479	130
C2_CGP:JIANG_HYPOXIA_NORMAL	29.1297	174
C5_GO.BP:GOBP_LEUKOCYTE_CELL_CELL_ADHESION	26.0273	204
C5_GO.BP:GOBP_REGULATION_OF_CELL_CELL_ADHESION	24.9927	259
C5_GO.BP:GOBP_LEUKOCYTE_MIGRATION	24.0548	252
C5_GO.BP:GOBP_REGULATION_OF_LEUKOCYTE_MIGRATION	22.3669	127
C5_GO.BP:GOBP_POSITIVE_REGULATION_OF_LEUKOCYTE_CELL_CELL_ADHESION	22.013	134
C5_GO.BP:GOBP_ANTIMICROBIAL_HUMORAL_RESPONSE	21.5983	43
C5_GO.BP:GOBP_GRANULOCYTE_CHEMOTAXIS	21.3435	58
C2_CP:NABA_MATRISOME_ASSOCIATED	20.9563	263
C5_GO.BP:GOBP_GRANULOCYTE_MIGRATION	20.8591	68
C5_GO.BP:GOBP_NEUTROPHIL_CHEMOTAXIS	19.8993	46
C5_GO.BP:GOBP_MYELOID_LEUKOCYTE_MIGRATION	19.8775	111
C5_GO.BP:GOBP_LEUKOCYTE_CHEMOTAXIS	19.7801	119
C2_CGP:WANG_TNF_TARGETS	19.4178	15
C5_GO.BP:GOBP_MONONUCLEAR_CELL_MIGRATION	18.7023	103
C5_GO.BP:GOBP_ENDOTHELIUM_DEVELOPMENT	17.9371	104
C5_GO.BP:GOBP_CELLULAR_EXTRAVASATION	17.4415	45
C5_GO.BP:GOBP_POSITIVE_REGULATION_OF_LEUKOCYTE_MIGRATION	17.1768	84
C2_CP.BIOCARTA:BIOCARTA_IL1R_PATHWAY	16.9071	26
C5_GO.BP:GOBP_ENDOTHELIAL_CELL_APOPTOTIC_PROCESS	16.6391	34
C2_CGP:WESTON_VEGFA_TARGETS	16.4983	63
C5_GO.BP:GOBP_REGULATION_OF_LEUKOCYTE_ADHESION_TO_VASCULAR_ENDOTHELIAL_CELL	16.4389	20
C5_GO.BP:GOBP_LEUKOCYTE_ADHESION_TO_VASCULAR_ENDOTHELIAL_CELL	16.1527	30
C5_GO.BP:GOBP_LYMPHOCYTE_MIGRATION	16.0314	61
C5_GO.BP:GOBP_REGULATION_OF_LEUKOCYTE_CHEMOTAXIS	15.758	71
C5_GO.BP:GOBP_MONOCYTE_CHEMOTAXIS	15.2979	30
C5_GO.BP:GOBP_REGULATION_OF_CHEMOTAXIS	15.1352	129
C5_GO.BP:GOBP_POSITIVE_REGULATION_OF_LEUKOCYTE_ADHESION_TO_VASCULAR_ENDOTHELIAL_CELL	14.9107	15
C5_GO.BP:GOBP_LYMPHOCYTE_CHEMOTAXIS	14.4777	29
C5_GO.BP:GOBP_REGULATION_OF_CELLULAR_EXTRAVASATION	13.6572	23
C2_CGP:WESTON_VEGFA_TARGETS_3HR	13.5405	48
C5_GO.BP:GOBP_REGULATION_OF_LYMPHOCYTE_CHEMOTAXIS	13.3785	13
C5_GO.BP:GOBP_T_CELL_MIGRATION	13.3309	40
C5_GO.BP:GOBP_NEGATIVE_REGULATION_OF_ENDOTHELIAL_CELL_APOPTOTIC_PROCESS	13.1613	19
C5_GO.BP:GOBP_HETEROPHILIC_CELL_CELL_ADHESION_VIA_PLASMA_MEMBRANE_CELL_ADHESION_MOLECULES	12.3364	24
C5_GO.BP:GOBP_POSITIVE_REGULATION_OF_VASOCONSTRICTION	12.3039	10
C5_GO.BP:GOBP_POSITIVE_REGULATION_OF_CELLULAR_EXTRAVASATION	11.8312	13
C5_GO.BP:GOBP_ENDOTHELIAL_CELL_DEVELOPMENT	11.4285	54
C5_GO.BP:GOBP_ESTABLISHMENT_OF_ENDOTHELIAL_BARRIER	11.428	41
C2_CP.BIOCARTA:BIOCARTA_NFKB_PATHWAY	11.361	20
C2_CGP:PETROVA_PROX1_TARGETS_DN	11.2337	46
C5_GO.BP:GOBP_REGULATION_OF_VASOCONSTRICTION	11.0292	27
C5_GO.BP:GOBP_CELL_CELL_ADHESION_VIA_PLASMA_MEMBRANE_ADHESION_MOLECULES	10.8396	124
C2_CP.BIOCARTA:BIOCARTA_DEATH_PATHWAY	10.7336	28
C5_GO.BP:GOBP_CELL_ADHESION_MEDIATED_BY_INTEGRIN	10.7307	47
C2_CGP:WESTON_VEGFA_TARGETS_6HR	10.5752	29
C5_GO.BP:GOBP_VASOCONSTRICTION	10.4134	36
C5_GO.BP:GOBP_POSITIVE_REGULATION_OF_NITRIC_OXIDE_SYNTHASE_BIOSYNTHETIC_PROCESS	10.2256	11
C5_GO.BP:GOBP_NITRIC_OXIDE_SYNTHASE_BIOSYNTHETIC_PROCESS	9.85755	16
C5_GO.BP:GOBP_MACROPHAGE_MIGRATION	9.58728	25
C5_GO.BP:GOBP_MACROPHAGE_CHEMOTAXIS	9.53254	19
C5_GO.BP:GOBP_REGULATION_OF_BLOOD_CIRCULATION	9.26554	135
C5_GO.BP:GOBP_POSITIVE_REGULATION_OF_CHOLESTEROL_EFFLUX	9.08779	15
C5_GO.BP:GOBP_POSITIVE_REGULATION_OF_STEROL_TRANSPORT	8.77715	19
C5_GO.BP:GOBP_NEGATIVE_REGULATION_OF_ENDOTHELIAL_CELL_PROLIFERATION	8.37064	28
C5_GO.BP:GOBP_REGULATION_OF_CHOLESTEROL_EFFLUX	8.28207	22
C5_GO.BP:GOBP_NEGATIVE_REGULATION_OF_CHEMOTAXIS	7.77892	34
C5_GO.BP:GOBP_POSITIVE_REGULATION_OF_ENDOTHELIAL_CELL_APOPTOTIC_PROCESS	7.67845	10
C5_GO.BP:GOBP_REGULATION_OF_STEROL_TRANSPORT	7.19842	33
C5_GO.BP:GOBP_VASCULAR_ENDOTHELIAL_CELL_PROLIFERATION	4.98755	14
C5_GO.BP:GOBP_ORGANIC_HYDROXY_COMPOUND_TRANSPORT	4.77429	128
C2_CGP:WESTON_VEGFA_TARGETS_12HR	4.74099	14
C5_GO.BP:GOBP_REGULATION_OF_LIPID_TRANSPORT	4.32545	75
C5_GO.BP:GOBP_POSITIVE_REGULATION_OF_ATP_METABOLIC_PROCESS	4.25423	24
C5_GO.BP:GOBP_POSITIVE_REGULATION_OF_NUCLEOTIDE_METABOLIC_PROCESS	4.18025	26
C5_GO.BP:GOBP_STEROL_TRANSPORT	4.05509	71
C5_GO.BP:GOBP_POSITIVE_REGULATION_OF_VASCULAR_ENDOTHELIAL_GROWTH_FACTOR_PRODUCTION	3.86023	16
C5_GO.BP:GOBP_VASCULAR_ENDOTHELIAL_GROWTH_FACTOR_PRODUCTION	3.4958	21
C5_GO.BP:GOBP_POSITIVE_REGULATION_OF_CARBOHYDRATE_METABOLIC_PROCESS	2.91102	47
Aspect 6 - Matrisome & Immune activation
Name	Corrected Score	Count
C2_CP:NABA_MATRISOME	32.5982	375
C2_CP:NABA_CORE_MATRISOME	26.7203	112
C5_GO.BP:GOBP_MYELOID_LEUKOCYTE_ACTIVATION	26.2242	433
C2_CP:NABA_ECM_GLYCOPROTEINS	25.8282	83
C5_GO.BP:GOBP_LEUKOCYTE_MEDIATED_IMMUNITY	24.1328	479
C5_GO.BP:GOBP_NEGATIVE_REGULATION_OF_TRANSPORT	13.0601	257
C5_GO.BP:GOBP_NEGATIVE_REGULATION_OF_CELL_CELL_ADHESION	12.7599	111
C5_GO.BP:GOBP_NEGATIVE_REGULATION_OF_LEUKOCYTE_CELL_CELL_ADHESION	10.2674	73
C2_CP:NABA_ECM_REGULATORS	9.01586	95
C5_GO.MF:GOMF_METAL_ION_TRANSMEMBRANE_TRANSPORTER_ACTIVITY	8.27881	165
C2_CP.REACTOME:REACTOME_VASOPRESSIN_REGULATES_RENAL_WATER_HOMEOSTASIS_VIA_AQUAPORINS	8.27778	27
C2_CP.REACTOME:REACTOME_AQUAPORIN_MEDIATED_TRANSPORT	8.16118	28
C2_CGP:WELCSH_BRCA1_TARGETS_UP	7.53594	179
C5_GO.MF:GOMF_ORGANIC_HYDROXY_COMPOUND_TRANSMEMBRANE_TRANSPORTER_ACTIVITY	5.29809	19
C5_GO.BP:GOBP_BICARBONATE_TRANSPORT	4.84106	16
C5_GO.MF:GOMF_CARBOHYDRATE_TRANSMEMBRANE_TRANSPORTER_ACTIVITY	4.25267	15
C2_CP.REACTOME:REACTOME_DEGRADATION_OF_THE_EXTRACELLULAR_MATRIX	3.68359	66
C5_GO.BP:GOBP_TRIGLYCERIDE_CATABOLIC_PROCESS	3.10255	18
C5_GO.BP:GOBP_LONG_CHAIN_FATTY_ACID_TRANSPORT	2.83521	42
C5_GO.MF:GOMF_FATTY_ACID_BINDING	2.45079	19
Aspect 7 - Antigen presentation via MHC-I
Name	Corrected Score	Count
C5_GO.BP:GOBP_ANTIGEN_PROCESSING_AND_PRESENTATION_OF_PEPTIDE_ANTIGEN	28.0671	155
C5_GO.BP:GOBP_ANTIGEN_PROCESSING_AND_PRESENTATION_OF_EXOGENOUS_PEPTIDE_ANTIGEN_VIA_MHC_CLASS_I	27.0226	74
C2_CP.REACTOME:REACTOME_ANTIGEN_PROCESSING_CROSS_PRESENTATION	24.9943	88
C2_CP.REACTOME:REACTOME_TRANSPORT_OF_SMALL_MOLECULES	21.8076	425
C5_GO.BP:GOBP_ANTIGEN_RECEPTOR_MEDIATED_SIGNALING_PATHWAY	18.2159	160
C5_GO.MF:GOMF_ANTIGEN_BINDING	16.7192	31
C5_GO.BP:GOBP_REGULATION_OF_CELLULAR_KETONE_METABOLIC_PROCESS	15.6831	130
C2_CP.REACTOME:REACTOME_METABOLISM_OF_POLYAMINES	15.3345	56
C5_GO.BP:GOBP_REGULATION_OF_CELLULAR_AMINE_METABOLIC_PROCESS	15.1586	60
C5_GO.BP:GOBP_CELLULAR_KETONE_METABOLIC_PROCESS	15.0324	169
C5_GO.BP:GOBP_AMINE_METABOLIC_PROCESS	14.2897	101
C5_GO.BP:GOBP_HOMOTYPIC_CELL_CELL_ADHESION	12.8811	57
C2_CP.REACTOME:REACTOME_ANTIGEN_PROCESSING_UBIQUITINATION_PROTEASOME_DEGRADATION	12.3392	271
C5_GO.BP:GOBP_DENDRITIC_CELL_CHEMOTAXIS	12.2611	11
C5_GO.BP:GOBP_NEGATIVE_REGULATION_OF_LEUKOCYTE_MIGRATION	12.173	26
C5_GO.BP:GOBP_DENDRITIC_CELL_MIGRATION	12.1561	15
C5_GO.BP:GOBP_POSITIVE_REGULATION_OF_GRANULOCYTE_CHEMOTAXIS	11.937	14
C5_GO.BP:GOBP_CELL_MATRIX_ADHESION	11.8507	162
C5_GO.BP:GOBP_REGULATION_OF_NEUTROPHIL_CHEMOTAXIS	11.6363	19
C5_GO.BP:GOBP_POSITIVE_REGULATION_OF_CHEMOTAXIS	11.428	82
C5_GO.BP:GOBP_LEUKOCYTE_TETHERING_OR_ROLLING	11.2903	18
C5_GO.BP:GOBP_CELL_CELL_JUNCTION_ASSEMBLY	11.2221	87
C5_GO.BP:GOBP_POSITIVE_REGULATION_OF_LEUKOCYTE_CHEMOTAXIS	11.1895	56
C5_GO.BP:GOBP_REGULATION_OF_GRANULOCYTE_CHEMOTAXIS	11.1204	28
C5_GO.BP:GOBP_POSITIVE_REGULATION_OF_LYMPHOCYTE_CHEMOTAXIS	11.0782	10
C2_CP.KEGG:KEGG_LEUKOCYTE_TRANSENDOTHELIAL_MIGRATION	10.9437	75
C5_GO.BP:GOBP_T_CELL_CHEMOTAXIS	10.6499	15
C5_GO.BP:GOBP_POSITIVE_REGULATION_OF_GLYCOPROTEIN_METABOLIC_PROCESS	10.448	21
C2_CP.KEGG:KEGG_TIGHT_JUNCTION	10.2422	87
C5_GO.BP:GOBP_REGULATION_OF_CELL_ADHESION_MEDIATED_BY_INTEGRIN	9.50261	33
C5_GO.BP:GOBP_REGULATION_OF_GLYCOPROTEIN_METABOLIC_PROCESS	9.47887	37
C5_GO.BP:GOBP_NEGATIVE_REGULATION_OF_LEUKOCYTE_MEDIATED_IMMUNITY	9.30962	28
C5_GO.BP:GOBP_CELLULAR_AMINO_ACID_METABOLIC_PROCESS	8.32927	241
C5_GO.BP:GOBP_POSITIVE_REGULATION_OF_LIPID_METABOLIC_PROCESS	7.37728	91
Aspect 8 - Proliferation
Name	Corrected Score	Count
C5_GO.BP:GOBP_REGULATION_OF_VASCULATURE_DEVELOPMENT	22.6439	190
C2_CGP:MILI_PSEUDOPODIA_HAPTOTAXIS_DN	19.9755	625
C2_CGP:PETROVA_ENDOTHELIUM_LYMPHATIC_VS_BLOOD_UP	19.3886	107
C5_GO.BP:GOBP_ENDOTHELIAL_CELL_MIGRATION	18.6152	175
C5_GO.BP:GOBP_POSITIVE_REGULATION_OF_VASCULATURE_DEVELOPMENT	17.3254	103
C5_GO.BP:GOBP_ENDOTHELIAL_CELL_PROLIFERATION	17.2189	111
C2_CGP:MILI_PSEUDOPODIA_HAPTOTAXIS_UP	15.1376	501
C5_GO.BP:GOBP_REGULATION_OF_ENDOTHELIAL_CELL_MIGRATION	15.1281	140
C5_GO.BP:GOBP_POSITIVE_REGULATION_OF_ENDOTHELIAL_CELL_PROLIFERATION	14.8176	72
C2_CGP:KARLSSON_TGFB1_TARGETS_DN	13.7765	174
C5_GO.CC:GOCC_CELL_CELL_JUNCTION	13.4018	312
C2_CGP:SANA_TNF_SIGNALING_DN	12.5425	74
C5_GO.BP:GOBP_VASCULAR_ENDOTHELIAL_GROWTH_FACTOR_RECEPTOR_SIGNALING_PATHWAY	11.8421	79
C5_GO.BP:GOBP_POSITIVE_REGULATION_OF_ENDOTHELIAL_CELL_MIGRATION	11.4627	91
C5_GO.BP:GOBP_REGULATION_OF_PROTEASOMAL_PROTEIN_CATABOLIC_PROCESS	10.2772	158
C5_GO.CC:GOCC_BASEMENT_MEMBRANE	9.74683	51
C5_GO.BP:GOBP_VASCULAR_ENDOTHELIAL_GROWTH_FACTOR_SIGNALING_PATHWAY	9.09337	30
C2_CP.REACTOME:REACTOME_BINDING_AND_UPTAKE_OF_LIGANDS_BY_SCAVENGER_RECEPTORS	8.56472	28
C5_GO.BP:GOBP_NEGATIVE_CHEMOTAXIS	8.16098	25
C2_CP.PID:PID_VEGF_VEGFR_PATHWAY	7.75432	10
C5_GO.CC:GOCC_ADHERENS_JUNCTION	7.68181	126
C5_GO.BP:GOBP_LYMPH_VESSEL_DEVELOPMENT	4.52453	23
C2_CP:NABA_BASEMENT_MEMBRANES	4.02524	19
C5_GO.BP:GOBP_LYMPHANGIOGENESIS	3.67924	16
C5_GO.BP:GOBP_LYMPH_VESSEL_MORPHOGENESIS	3.23406	19
C5_GO.BP:GOBP_POSITIVE_REGULATION_OF_PROTEIN_CATABOLIC_PROCESS	2.64657	190
Aspect 9 - Antigen presentation via MHC-II
Name	Corrected Score	Count
C5_GO.CC:GOCC_MHC_PROTEIN_COMPLEX	21.4426	16
C5_GO.MF:GOMF_PEPTIDE_ANTIGEN_BINDING	17.3083	17
C2_CGP:YU_MYC_TARGETS_DN	16.5821	43
C5_GO.BP:GOBP_ANTIGEN_PROCESSING_AND_PRESENTATION_OF_PEPTIDE_OR_POLYSACCHARIDE_ANTIGEN_VIA_MHC_CLASS_II	14.243	76
C2_CP.REACTOME:REACTOME_MHC_CLASS_II_ANTIGEN_PRESENTATION	13.5409	87
C5_GO.MF:GOMF_MHC_CLASS_II_PROTEIN_COMPLEX_BINDING	8.26889	12
Aspect 10 - Insulin-like growth factors & senescence
Name	Corrected Score	Count
C2_CGP:FRIDMAN_SENESCENCE_UP	17.6149	62
C5_GO.MF:GOMF_INSULIN_LIKE_GROWTH_FACTOR_BINDING	13.2559	20
C5_GO.BP:GOBP_VASCULAR_ASSOCIATED_SMOOTH_MUSCLE_CELL_MIGRATION	7.51975	16
C2_CGP:WACKER_HYPOXIA_TARGETS_OF_VHL	6.62455	10
C2_CGP:SEMENZA_HIF1_TARGETS	6.46399	30
C5_GO.BP:GOBP_MEMBRANE_RAFT_ORGANIZATION	4.0858	19
C2_CGP:FARDIN_HYPOXIA_11	3.79601	31
Aspect 11 - Steroid & Sterol biosynthesis
Name	Corrected Score	Count
C5_GO.BP:GOBP_STEROID_METABOLIC_PROCESS	15.9268	186
C5_GO.BP:GOBP_STEROL_METABOLIC_PROCESS	15.0083	115
C5_GO.BP:GOBP_STEROL_BIOSYNTHETIC_PROCESS	14.7461	59
C5_GO.BP:GOBP_STEROID_BIOSYNTHETIC_PROCESS	14.5072	120
C5_GO.BP:GOBP_REGULATION_OF_LIPID_BIOSYNTHETIC_PROCESS	14.3204	141
C5_GO.BP:GOBP_REGULATION_OF_STEROID_BIOSYNTHETIC_PROCESS	13.5955	65
C5_GO.BP:GOBP_REGULATION_OF_STEROID_METABOLIC_PROCESS	12.7095	79
C2_CP.REACTOME:REACTOME_METABOLISM_OF_STEROIDS	12.5393	103
C5_GO.BP:GOBP_ALCOHOL_BIOSYNTHETIC_PROCESS	11.211	110
C5_GO.BP:GOBP_REGULATION_OF_LIPID_METABOLIC_PROCESS	10.6093	276
C5_GO.BP:GOBP_CELLULAR_HORMONE_METABOLIC_PROCESS	10.2935	53
C5_GO.BP:GOBP_ALCOHOL_METABOLIC_PROCESS	9.91684	241
C5_GO.BP:GOBP_REGULATION_OF_ALCOHOL_BIOSYNTHETIC_PROCESS	9.61313	55
C5_GO.BP:GOBP_ORGANIC_HYDROXY_COMPOUND_BIOSYNTHETIC_PROCESS	9.32873	156
C5_GO.BP:GOBP_ORGANIC_HYDROXY_COMPOUND_METABOLIC_PROCESS	8.81806	329
C2_CP.REACTOME:REACTOME_CYTOCHROME_P450_ARRANGED_BY_SUBSTRATE_TYPE	8.71046	25
C5_GO.BP:GOBP_HORMONE_METABOLIC_PROCESS	8.71002	85
C5_GO.BP:GOBP_SMALL_MOLECULE_BIOSYNTHETIC_PROCESS	8.59186	452
C5_GO.BP:GOBP_ISOPRENOID_METABOLIC_PROCESS	8.11505	66
C2_CP.KEGG:KEGG_STEROID_HORMONE_BIOSYNTHESIS	7.6858	10
C5_GO.BP:GOBP_TERPENOID_METABOLIC_PROCESS	7.57885	49
C2_CP.KEGG:KEGG_METABOLISM_OF_XENOBIOTICS_BY_CYTOCHROME_P450	7.17494	20
C5_GO.BP:GOBP_RETINOL_METABOLIC_PROCESS	6.66945	17
C2_CP.KEGG:KEGG_RETINOL_METABOLISM	6.19297	11
C5_GO.BP:GOBP_ARACHIDONIC_ACID_METABOLIC_PROCESS	6.10635	20
C5_GO.BP:GOBP_FAT_SOLUBLE_VITAMIN_METABOLIC_PROCESS	5.52622	19
C5_GO.BP:GOBP_ICOSANOID_METABOLIC_PROCESS	5.51308	50
C5_GO.BP:GOBP_LONG_CHAIN_FATTY_ACID_METABOLIC_PROCESS	4.85135	57
C5_GO.BP:GOBP_PRIMARY_ALCOHOL_METABOLIC_PROCESS	4.68209	45
C5_GO.BP:GOBP_DRUG_METABOLIC_PROCESS	4.42763	15
C5_GO.BP:GOBP_HYDROGEN_PEROXIDE_METABOLIC_PROCESS	3.32472	29
C5_GO.BP:GOBP_UNSATURATED_FATTY_ACID_METABOLIC_PROCESS	3.29801	55
Aspect 12 - Chemotaxis
Name	Corrected Score	Count
C2_CGP:CLASPER_LYMPHATIC_VESSELS_DURING_METASTASIS_UP	9.88239	20
C5_GO.BP:GOBP_POSITIVE_REGULATION_OF_COAGULATION	6.37357	15
C5_GO.BP:GOBP_NEGATIVE_REGULATION_OF_CELL_SUBSTRATE_ADHESION	4.54993	47
C5_GO.BP:GOBP_FIBROBLAST_MIGRATION	4.54379	38
C5_GO.BP:GOBP_POSITIVE_REGULATION_OF_MACROPHAGE_CHEMOTAXIS	4.14882	10
C5_GO.BP:GOBP_NEGATIVE_REGULATION_OF_CELL_MATRIX_ADHESION	4.01394	32
C5_GO.BP:GOBP_ENDOTHELIAL_CELL_CHEMOTAXIS	3.99002	22
C5_GO.BP:GOBP_REGULATION_OF_VASCULAR_PERMEABILITY	3.71563	28
C5_GO.BP:GOBP_REGULATION_OF_MACROPHAGE_CHEMOTAXIS	3.61628	14
C5_GO.BP:GOBP_BLOOD_VESSEL_ENDOTHELIAL_CELL_PROLIFERATION_INVOLVED_IN_SPROUTING_ANGIOGENESIS	3.31032	14
C5_GO.BP:GOBP_NEGATIVE_REGULATION_OF_LIPID_TRANSPORT	3.14093	17
C5_GO.BP:GOBP_POSITIVE_REGULATION_OF_BLOOD_VESSEL_ENDOTHELIAL_CELL_MIGRATION	3.07416	48
Aspect 13
Name	Corrected Score	Count
C2_CGP:WEINMANN_ADAPTATION_TO_HYPOXIA_UP	7.56372	18
Aspect 14
Name	Corrected Score	Count
C5_GO.BP:GOBP_NEGATIVE_REGULATION_OF_COAGULATION	6.33508	30
C5_GO.BP:GOBP_REGULATION_OF_COAGULATION	6.33506	45
C2_CP.KEGG:KEGG_DRUG_METABOLISM_CYTOCHROME_P450	6.03946	22
C5_GO.BP:GOBP_POSITIVE_REGULATION_OF_COLLAGEN_METABOLIC_PROCESS	5.03737	15
C5_GO.BP:GOBP_NEGATIVE_REGULATION_OF_HOMOTYPIC_CELL_CELL_ADHESION	2.81419	11
C5_GO.BP:GOBP_REGULATION_OF_HOMOTYPIC_CELL_CELL_ADHESION	2.44348	21
Aspect 15
Name	Corrected Score	Count
C2_CGP:ROY_WOUND_BLOOD_VESSEL_UP	6.24083	44
C5_GO.BP:GOBP_POSITIVE_REGULATION_OF_LIPASE_ACTIVITY	6.04331	31
C5_GO.BP:GOBP_POSITIVE_REGULATION_OF_LIPID_BIOSYNTHETIC_PROCESS	3.81276	54
C5_GO.BP:GOBP_SPHINGOLIPID_BIOSYNTHETIC_PROCESS	2.14055	78
Aspect 16
Name	Corrected Score	Count
C2_CP.KEGG:KEGG_COMPLEMENT_AND_COAGULATION_CASCADES	4.81376	23
Aspect 17
Name	Corrected Score	Count
C2_CP.REACTOME:REACTOME_CELL_SURFACE_INTERACTIONS_AT_THE_VASCULAR_WALL	4.68696	82
C2_CGP:ABE_VEGFA_TARGETS	3.04007	15
Aspect 18
Name	Corrected Score	Count
C5_GO.BP:GOBP_POSITIVE_REGULATION_OF_ENDOTHELIAL_CELL_CHEMOTAXIS	4.56841	12
C5_GO.BP:GOBP_REGULATION_OF_ENDOTHELIAL_CELL_CHEMOTAXIS	4.04028	14
Aspect 19
Name	Corrected Score	Count
C5_GO.BP:GOBP_CGMP_METABOLIC_PROCESS	4.19565	10
C5_GO.BP:GOBP_CYCLIC_NUCLEOTIDE_BIOSYNTHETIC_PROCESS	3.81353	12
Aspect 20
Name	Corrected Score	Count
C2_CGP:OHGUCHI_LIVER_HNF4A_TARGETS_UP	3.86023	29
