# Supplementary material for: Endothelial sensing of AHR ligands regulates intestinal homeostasis
Source: Nature. 2023 Aug 16;621(7980):821–9. doi: 10.1038/s41586-023-06508-4 (PMC10533400; doi:10.1038/s41586-023-06508-4)
Supplement: Supplementary file 7 — Regulons. List of 167 regulons and regulon specificity scores (RSS) for each cluster identified by SCENIC workflow. Non-extended duplicates removed when extended regulon also existed. [file 41586_2023_6508_MOESM7_ESM.xlsx]

## Sheet: BEC aspects
Table S5 - Regulons
List of 167 regulons and regulon specificity scores (RSS) for each cluster identified by SCENIC workflow. Non-extended duplicates removed when extended regulon also existed.
Regulon (gene #)	Artery	Artery SS	Cap Arterial	Cap 1	Cap 2	Cap 3	PCV	LEC 1	LEC 2a	LEC 2b	LEC IFN
Irf7_extended (134g)	0.0777489	0.0455585	0.204931	0.0520793	0.0523791	0.0269851	0.0894811	0.268851	0.201533	0.059781	0.112261
Stat1_extended (140g)	0.0716835	0.0400536	0.184207	0.0517152	0.0491451	0.0258661	0.0873322	0.287019	0.198107	0.0592677	0.12182
Stat2_extended (47g)	0.0701388	0.0351295	0.19077	0.0493497	0.0500221	0.0304953	0.0965667	0.23016	0.175629	0.0619874	0.151399
Irf9_extended (82g)	0.0682188	0.037997	0.186921	0.049052	0.0498905	0.0293871	0.089267	0.240909	0.18479	0.0658539	0.147938
Irf2_extended (119g)	0.09504	0.0596695	0.243228	0.0594906	0.0534181	0.027442	0.0841156	0.238354	0.196014	0.0529275	0.0875216
Nr3c2_extended (18g)	0.0165723	0.0126785	0.0303041	0.0114375	0.00803955	0.00887282	0.0128587	0.293644	0.143065	0.103291	0.0640606
Bmyc_extended (2806g)	0.0789035	0.055329	0.180537	0.0427694	0.0379982	0.0189472	0.0679378	0.3191	0.262049	0.0587397	0.0613966
Srebf2_extended (911g)	0.0785291	0.0581765	0.184018	0.0447843	0.0364259	0.0196316	0.0622662	0.31779	0.255921	0.0615603	0.0596267
Foxp2_extended (300g)	0.0440006	0.0287112	0.0994884	0.0201452	0.0192423	0.0111728	0.0365396	0.363278	0.337942	0.0660784	0.071707
Nr3c1_extended (457g)	0.074017	0.0501584	0.188564	0.043538	0.0355774	0.0189527	0.0544646	0.324133	0.25805	0.0571974	0.0603711
Rad21_extended (921g)	0.0727757	0.0472824	0.169764	0.039924	0.0352411	0.0170748	0.0585658	0.333746	0.270519	0.0599981	0.0634156
Bclaf1_extended (402g)	0.0751125	0.0497401	0.172763	0.0387511	0.030686	0.018547	0.062141	0.324309	0.270299	0.0631579	0.0615803
Zmiz1_extended (709g)	0.0724704	0.047597	0.176722	0.0411175	0.0345662	0.0178765	0.0608832	0.333525	0.25995	0.0620765	0.0630872
Sp1_extended (884g)	0.070827	0.0448229	0.168771	0.0400611	0.0316319	0.0172977	0.0594004	0.334671	0.269884	0.0618828	0.062838
Kdm5a_extended (871g)	0.0719137	0.048943	0.174266	0.0419918	0.033195	0.0189498	0.0643745	0.326351	0.265192	0.0638115	0.0621795
Usf2_extended (345g)	0.0911785	0.0650389	0.193018	0.0421326	0.0401825	0.020321	0.0707861	0.306435	0.24851	0.0543684	0.058162
Tbx1_extended (35g)	0.0185009	0.011965	0.0427591	0.00750501	0.0100898	0.00698025	0.0197056	0.318596	0.361306	0.0773487	0.0756996
Hoxd9_extended (18g)	0.00759801	0.0121812	0.00989039	0.00172477	0.00145344	0.000926433	0.00142577	0.265238	0.416175	0.0909284	0.0727455
Nr1h3_extended (16g)	0.0144984	0.0213933	0.0241936	0.00527355	0.0076891	0.00873781	0.0169441	0.34063	0.35846	0.0576936	0.0733841
Cebpb_extended (160g)	0.0620873	0.0410626	0.143052	0.0338755	0.0234271	0.0173	0.0895204	0.320292	0.29266	0.0786072	0.0642593
Rarb_extended (24g)	0.0151841	0.00964144	0.0505693	0.0116003	0.00964219	0.00400357	0.0259164	0.428295	0.325651	0.0679942	0.0807452
Smad1_extended (76g)	0.0278982	0.0185493	0.0764014	0.0213333	0.0161582	0.0133198	0.0454504	0.393472	0.321788	0.0721237	0.0760324
Nr2f2_extended (50g)	0.0250354	0.0177954	0.0653666	0.0178583	0.0114839	0.010508	0.0640608	0.398109	0.324147	0.0692219	0.0768608
Fosb_extended (123g)	0.0903328	0.0639433	0.199333	0.0416882	0.0315331	0.0211663	0.0757572	0.283877	0.258816	0.0574294	0.0569392
Maff_extended (35g)	0.0822759	0.063367	0.185379	0.0420438	0.027205	0.0187324	0.0790863	0.278587	0.256219	0.0671399	0.0563375
Hivep2 (18g)	0.100322	0.0405967	0.196977	0.0505905	0.0249129	0.0332315	0.164335	0.160269	0.165541	0.0896406	0.0438126
Relb_extended (125g)	0.0886367	0.0575886	0.175475	0.0452848	0.0253125	0.0267118	0.198242	0.212594	0.201815	0.100378	0.0526655
Rel_extended (34g)	0.100191	0.0545528	0.20198	0.0467223	0.0250283	0.0272732	0.14043	0.222892	0.213048	0.0785348	0.0497808
Nfkb2_extended (41g)	0.0965831	0.0546588	0.187745	0.0473092	0.0232017	0.0284578	0.144013	0.218674	0.209982	0.0908931	0.0505475
Meox2_extended (21g)	0.124844	0.0530402	0.181848	0.0483045	0.0273753	0.0430289	0.33869	0.0993971	0.0997968	0.0586859	0.0190966
Rela_extended (169g)	0.118946	0.0853447	0.223142	0.0511943	0.0351419	0.0271886	0.145938	0.217086	0.205179	0.0659408	0.0442001
Bcl3_extended (85g)	0.104001	0.0656271	0.227311	0.0466493	0.0330855	0.0303162	0.157993	0.198337	0.213329	0.0860179	0.0431116
Stat3_extended (128g)	0.114198	0.0725605	0.253817	0.0518824	0.0402137	0.0290127	0.11572	0.21804	0.214815	0.0613778	0.0445616
Xbp1_extended (25g)	0.120257	0.0676069	0.248324	0.0418187	0.0342176	0.0397223	0.148051	0.188502	0.16576	0.0467843	0.0338331
Hes1 (22g)	0.107645	0.0795696	0.240772	0.0558809	0.0422792	0.0247726	0.0737161	0.2398	0.221953	0.0514525	0.0485722
Taf7_extended (220g)	0.102107	0.0736464	0.257862	0.0560625	0.040857	0.0268936	0.0827396	0.2411	0.214003	0.0557839	0.0472757
Atf4_extended (383g)	0.116198	0.0793493	0.266621	0.0551381	0.0428439	0.0281266	0.0970629	0.223748	0.204301	0.0526124	0.0445682
Atf3_extended (736g)	0.11521	0.0803808	0.2557	0.052098	0.0405394	0.0278663	0.104378	0.226424	0.212401	0.0553393	0.0452889
Junb_extended (361g)	0.113973	0.0801684	0.256712	0.0523374	0.0410359	0.0281842	0.0983865	0.22683	0.213972	0.0538056	0.0455452
Bhlhe40_extended (31g)	0.121871	0.0887455	0.268338	0.0530218	0.0352582	0.0301067	0.1142	0.193979	0.190481	0.0546759	0.0392521
Fosl2_extended (185g)	0.114703	0.0782021	0.261852	0.0533556	0.0374799	0.0302739	0.125157	0.204752	0.202087	0.0594157	0.041943
Fos_extended (209g)	0.10855	0.0753623	0.241306	0.0495346	0.0383189	0.0262905	0.0950793	0.238152	0.226217	0.05561	0.0481798
Jun_extended (252g)	0.111394	0.0763943	0.25072	0.0512812	0.0392503	0.026941	0.097319	0.232251	0.217724	0.0543157	0.0469775
Jund_extended (196g)	0.112557	0.077673	0.250306	0.050798	0.0386295	0.0271276	0.0964923	0.232775	0.217798	0.0545163	0.0464634
Creb1_extended (27g)	0.0830806	0.0762889	0.201489	0.0589499	0.0378023	0.0275253	0.0660264	0.18	0.18842	0.05399	0.0379147
Sin3a_extended (419g)	0.0916833	0.0630477	0.238972	0.0571315	0.0435478	0.0257778	0.0699049	0.2615	0.220738	0.061088	0.0500317
Etv6_extended (480g)	0.0863007	0.0570171	0.222435	0.0546915	0.037355	0.0253839	0.0884072	0.266184	0.227753	0.0711567	0.0518051
Arnt (39g)	0.0742415	0.0476296	0.18896	0.0411334	0.0302984	0.0210064	0.0658338	0.278333	0.224381	0.0653702	0.0545073
Zeb1_extended (14g)	0.0709228	0.0551463	0.181558	0.0468327	0.0388007	0.0191991	0.0379495	0.173392	0.164464	0.045472	0.0358624
Zfp869_extended (38g)	0.0808653	0.0609138	0.195925	0.0440486	0.0345668	0.0250224	0.0745891	0.24546	0.225635	0.0601518	0.0477125
Suz12 (21g)	0.0662131	0.0483548	0.159377	0.0418612	0.0284366	0.0209055	0.0404149	0.194294	0.167833	0.0527433	0.0438479
Rfx2_extended (35g)	0.0232156	0.0231835	0.076404	0.0186012	0.0100176	0.00802479	0.014463	0.176711	0.191344	0.0238641	0.0411837
Creb3l2_extended (52g)	0.0723974	0.0464641	0.184646	0.052688	0.0365914	0.021012	0.0802362	0.290479	0.250613	0.0629471	0.0528786
Foxn3_extended (42g)	0.0728286	0.0632797	0.161925	0.0422303	0.0293454	0.0186731	0.0413965	0.249905	0.273856	0.0521603	0.052137
Ctcf_extended (234g)	0.0906814	0.0664521	0.211154	0.049716	0.0415118	0.021443	0.0634312	0.286078	0.243459	0.0551412	0.055087
Hcfc1_extended (280g)	0.0855475	0.0629187	0.211553	0.0497159	0.0414182	0.0207158	0.0681381	0.283571	0.239598	0.0596321	0.0532546
Zfx_extended (213g)	0.0849711	0.0575111	0.214926	0.0486743	0.0371203	0.0220044	0.0594658	0.282227	0.241102	0.0571226	0.0547766
Nr2c2_extended (316g)	0.0828868	0.0592447	0.206432	0.0475228	0.0386413	0.020883	0.0600602	0.296576	0.246298	0.0569894	0.0554947
Gabpa_extended (508g)	0.0837737	0.0579094	0.203891	0.048027	0.0379948	0.0207622	0.0625649	0.302133	0.243689	0.0579606	0.057137
Elk4_extended (316g)	0.080328	0.0534768	0.197188	0.0477742	0.0369472	0.020157	0.0617435	0.303263	0.252069	0.0594004	0.0581885
Taf1_extended (1054g)	0.0833536	0.0593855	0.19531	0.045333	0.0362465	0.0206093	0.0629667	0.302923	0.254344	0.0598904	0.0578642
Hivep1_extended (19g)	0.0391701	0.0285808	0.0764655	0.0344114	0.0124771	0.0195247	0.148968	0.146179	0.11888	0.138442	0.0580711
Nfkb1_extended (40g)	0.056451	0.0476608	0.170549	0.0393652	0.0257221	0.0234865	0.109252	0.202139	0.172838	0.103888	0.0516077
Foxo1_extended (22g)	0.0474576	0.0223434	0.104299	0.0345723	0.0201208	0.0182713	0.0859328	0.214948	0.257423	0.060367	0.0503105
Foxp4_extended (21g)	0.0287562	0.0177499	0.0587668	0.026655	0.0112298	0.0136239	0.0661901	0.219866	0.269024	0.136316	0.0533324
Myc_extended (438g)	0.0659539	0.0512071	0.167782	0.0427459	0.0251011	0.0215048	0.0977922	0.272597	0.267356	0.0966465	0.0559887
Cebpd_extended (45g)	0.0980661	0.0545069	0.204721	0.0434441	0.02952	0.0275513	0.130782	0.227038	0.248621	0.0722509	0.0490582
Nfe2l2_extended (173g)	0.0946763	0.0643068	0.214038	0.0516456	0.0384977	0.0234262	0.10011	0.268312	0.231742	0.0647976	0.051544
Irf8_extended (245g)	0.0609966	0.0339642	0.16483	0.0469872	0.026923	0.0238915	0.148406	0.277886	0.234312	0.0896388	0.076069
Rara_extended (17g)	0.113822	0.0369715	0.516099	0.0498922	0.040943	0.0305343	0.0393899	0.0244999	0.0212392	0.0047319	0.00328636
Nr5a2_extended (10g)	0.124285	0.0514369	0.422109	0.103045	0.102286	0.0246334	0.0945564	0.0943552	0.0698715	0.010897	0.0197621
Fli1_extended (267g)	0.111425	0.0803579	0.30246	0.0680352	0.0547925	0.031966	0.107095	0.205445	0.173955	0.0425032	0.0383243
Ets1_extended (293g)	0.111266	0.0753753	0.298889	0.0707848	0.0609653	0.0278445	0.0806737	0.222748	0.181582	0.0405292	0.0413667
Elf1_extended (162g)	0.143143	0.0931201	0.356267	0.0773212	0.0670934	0.0321163	0.103695	0.148355	0.126743	0.0284514	0.0276103
Prdm1 (37g)	0.0950169	0.0503965	0.355972	0.0881825	0.0757183	0.028991	0.0586885	0.196834	0.156743	0.0353311	0.0377364
Klf13 (18g)	0.118603	0.0967815	0.28948	0.0530447	0.0469177	0.0278791	0.0871274	0.143425	0.155363	0.039861	0.0310196
Psmd12_extended (274g)	0.110996	0.074702	0.253416	0.0560326	0.049354	0.0252242	0.0972826	0.24149	0.211006	0.0481992	0.0473531
Maz_extended (394g)	0.116716	0.0795139	0.277989	0.0609252	0.0546433	0.0283484	0.0839749	0.223168	0.199264	0.0457845	0.0434116
E2f4_extended (210g)	0.108179	0.069293	0.262971	0.0607412	0.0495524	0.0266852	0.0899909	0.239649	0.209548	0.0498859	0.04666
Mef2c_extended (125g)	0.130223	0.0952162	0.303913	0.066332	0.0615145	0.0293018	0.0880233	0.198648	0.169709	0.0378502	0.0371794
Mef2a_extended (66g)	0.120514	0.0843901	0.293816	0.0637721	0.0579042	0.0296233	0.0895893	0.20991	0.182931	0.0431484	0.0397109
Nkx2-3_extended (225g)	0.146896	0.0863117	0.342374	0.0732673	0.0639903	0.0308989	0.118373	0.153051	0.135032	0.0321506	0.0287007
Ets2_extended (558g)	0.123988	0.0802409	0.312876	0.0693052	0.0588628	0.0303435	0.0992089	0.197659	0.167458	0.0402987	0.0371988
Hlx_extended (638g)	0.135086	0.0899866	0.315507	0.0685868	0.0612782	0.0301094	0.0966136	0.186646	0.161393	0.0389078	0.0352071
Sox17_extended (32g)	0.153266	0.119589	0.321692	0.0558283	0.056969	0.033603	0.0931268	0.16519	0.141481	0.0318536	0.030842
Ebf1 (147g)	0.126995	0.0909708	0.288139	0.0622126	0.0550628	0.0294878	0.0927214	0.205283	0.186028	0.0425649	0.0404212
Klf2_extended (604g)	0.139322	0.0981868	0.296681	0.0587938	0.0500654	0.0305162	0.104741	0.188398	0.172984	0.0434683	0.0361913
Msx1_extended (480g)	0.15018	0.104472	0.319385	0.065755	0.0596828	0.0316539	0.0962738	0.171551	0.150951	0.035658	0.0324885
Arid5b (544g)	0.126381	0.0848142	0.28185	0.0589904	0.0504047	0.0284975	0.098973	0.211376	0.192032	0.0461396	0.0413513
Gata2_extended (480g)	0.136325	0.0940595	0.291239	0.0612036	0.054711	0.0295043	0.0975556	0.199278	0.178275	0.0420782	0.0382326
Klf3_extended (206g)	0.150765	0.123269	0.2802	0.0560741	0.0508399	0.0283182	0.0812707	0.197688	0.170117	0.0383447	0.0360085
Tbx3_extended (43g)	0.194792	0.140024	0.395105	0.0790778	0.0672847	0.0257043	0.117779	0.040247	0.0413283	0.00956534	0.00667247
Klf10_extended (61g)	0.136222	0.0842874	0.322328	0.0540176	0.045723	0.0340608	0.0823365	0.153302	0.146996	0.0472925	0.0324561
Yy1_extended (264g)	0.116584	0.0773924	0.266918	0.0562772	0.0467424	0.0269932	0.105046	0.223097	0.204685	0.0509395	0.0444871
Elf2_extended (465g)	0.114271	0.0752488	0.271824	0.0578267	0.0455809	0.0275737	0.10795	0.220018	0.203113	0.0516237	0.0439263
Irf1_extended (910g)	0.119249	0.0772541	0.275853	0.0583467	0.042636	0.030932	0.123243	0.201856	0.190645	0.0560112	0.0428983
Sox7_extended (219g)	0.125509	0.0801661	0.295933	0.0662714	0.0414632	0.033593	0.138729	0.179013	0.16211	0.0478438	0.0339613
Crem_extended (22g)	0.110782	0.304344	0.112825	0.0268535	0.0217493	0.019953	0.0290846	0.0712068	0.062227	0.0202256	0.0111404
Foxp1_extended (136g)	0.131466	0.0784176	0.238216	0.0423601	0.0340639	0.0228334	0.0965666	0.240295	0.225268	0.0486708	0.0475824
Nr1d1_extended (11g)	0.266315	0.324879	0.0919315	0.0121808	0.0151968	0.0259218	0.0221859	0.0123572	0.0127323	0.000678707	0.00480925
Hoxb2_extended (32g)	0.242601	0.301638	0.126179	0.0298634	0.0300889	0.030648	0.0794249	0.0326124	0.0462192	0.013664	0.00749171
Thap1_extended (99g)	0.0956998	0.0699025	0.231016	0.0590695	0.0422849	0.0247411	0.0756553	0.192412	0.191173	0.0461188	0.0406201
Elf4_extended (134g)	0.0784059	0.0596802	0.21187	0.0477201	0.0378921	0.02223	0.0427082	0.25348	0.22533	0.0554023	0.0572219
Phf8_extended (196g)	0.0907877	0.0661288	0.241704	0.0600769	0.0440695	0.025309	0.0547512	0.234927	0.211281	0.0503387	0.0476107
Gtf2f1_extended (233g)	0.0925187	0.0679302	0.232336	0.0551676	0.0414796	0.0246137	0.0691751	0.245897	0.231985	0.0527906	0.0489056
Zfp369_extended (69g)	0.0767226	0.0863594	0.183724	0.0413341	0.0341641	0.0244995	0.0444684	0.213163	0.189447	0.048428	0.0447745
Zfp866_extended (39g)	0.0568203	0.0459758	0.154949	0.0355483	0.0281811	0.0166808	0.0390275	0.209618	0.19025	0.0508702	0.0499111
Tbp (70g)	0.0723994	0.057627	0.200788	0.0500839	0.0364277	0.0294215	0.0468323	0.202066	0.19688	0.0455667	0.046364
Zfp523_extended (49g)	0.0854052	0.0582982	0.191668	0.0441063	0.0360441	0.0202262	0.0449443	0.175049	0.178198	0.046066	0.0364635
Rbbp5_extended (58g)	0.0709503	0.0536684	0.210001	0.0468563	0.0405231	0.0240873	0.0383255	0.208104	0.192884	0.0454574	0.0437705
Nelfe_extended (173g)	0.105673	0.0786983	0.239964	0.0556171	0.0479437	0.0257386	0.0662917	0.240636	0.216297	0.0527276	0.0488446
Esrra_extended (185g)	0.0897904	0.0627207	0.237199	0.0550745	0.0430001	0.0256441	0.0547313	0.24205	0.222759	0.0503786	0.0480875
Atf1_extended (357g)	0.0979473	0.073697	0.238676	0.0545256	0.0442759	0.0246664	0.0728341	0.256141	0.227036	0.0532851	0.0504025
Xrcc4_extended (248g)	0.092314	0.078966	0.228639	0.0551514	0.0415394	0.0266158	0.0747269	0.238133	0.225304	0.0517471	0.04688
Zfp110_extended (232g)	0.0976111	0.0751097	0.234606	0.0514661	0.0435731	0.0249818	0.0655648	0.245539	0.216111	0.0571624	0.0482292
Ubtf_extended (142g)	0.0917684	0.0637062	0.214493	0.0521337	0.0405972	0.022808	0.05677	0.263996	0.230667	0.0529376	0.0508232
Smarca4_extended (243g)	0.0868457	0.0622243	0.219404	0.0519855	0.0424185	0.0219214	0.0669451	0.27072	0.236381	0.0584942	0.0516604
Brf1_extended (127g)	0.0859371	0.0654547	0.223867	0.0554765	0.0434827	0.0226796	0.0492976	0.234944	0.229427	0.0483945	0.0471181
E2f6_extended (149g)	0.0876439	0.0666767	0.222658	0.0563899	0.0438785	0.023439	0.0502652	0.245653	0.219424	0.0510216	0.0491146
Ezh2_extended (125g)	0.0777496	0.0649276	0.195102	0.0456477	0.0384299	0.0218005	0.0446677	0.2393	0.225508	0.0609994	0.0484572
Max_extended (456g)	0.0949486	0.0673335	0.226841	0.0523317	0.0451553	0.0262577	0.0908531	0.266796	0.224132	0.0581557	0.0551924
Hdac2_extended (389g)	0.0948025	0.0685265	0.215944	0.0517072	0.0451507	0.0218675	0.0756806	0.281795	0.235525	0.0519329	0.0541372
Pole3_extended (61g)	0.0791053	0.0833432	0.198726	0.0481496	0.0438725	0.0229533	0.0521157	0.245766	0.215708	0.0477467	0.047364
Hsf1_extended (30g)	0.0783289	0.0648351	0.171761	0.0520701	0.0391437	0.0289583	0.0554501	0.123975	0.122568	0.036714	0.028869
E2f3_extended (59g)	0.0885453	0.106349	0.232195	0.0637809	0.0449707	0.0275583	0.0885552	0.127325	0.126007	0.0331729	0.0301713
Sp3_extended (58g)	0.0953861	0.06376	0.237751	0.0550631	0.0446411	0.0249512	0.0544528	0.232963	0.206145	0.0529349	0.0448406
Rxra_extended (97g)	0.0870977	0.0532848	0.291198	0.0852828	0.0700919	0.0219206	0.0574029	0.201812	0.180994	0.0410116	0.0367795
Erg_extended (297g)	0.101579	0.069395	0.260155	0.0642272	0.0522091	0.024585	0.0790338	0.249703	0.207118	0.0478551	0.0469544
Kdm5b_extended (199g)	0.114456	0.0757619	0.294039	0.069341	0.0508543	0.0295046	0.0718396	0.207906	0.186724	0.0412973	0.0390718
Elk1_extended (39g)	0.0754479	0.061209	0.199892	0.061227	0.0461564	0.0264365	0.0458579	0.171683	0.159798	0.0399871	0.0340355
Klf16_extended (18g)	0.0680362	0.0486528	0.180027	0.052164	0.0322231	0.0195389	0.0479693	0.0784756	0.0845057	0.0278988	0.0184319
Rarg_extended (10g)	0.0446687	0.0414544	0.198245	0.0446937	0.0862265	0.0186134	0.02288	0.0338004	0.0339283	0.00744633	0.0105752
Pole4_extended (31g)	0.0909988	0.0675871	0.234139	0.0591007	0.0457352	0.0300651	0.0716848	0.122182	0.1135	0.0392284	0.0255573
Klf11_extended (33g)	0.109843	0.131198	0.217294	0.0407236	0.0373899	0.0273555	0.0513095	0.106105	0.104977	0.0333578	0.0230914
Hoxa5_extended (33g)	0.129644	0.0770683	0.228124	0.0688115	0.0435401	0.0304611	0.0680256	0.128611	0.124435	0.0315052	0.0273877
Srebf1_extended (140g)	0.112112	0.0655006	0.303847	0.0923498	0.0593157	0.0330031	0.0922051	0.159682	0.145367	0.0365093	0.0335159
Zfp143_extended (122g)	0.0969686	0.079182	0.281595	0.0653256	0.0529579	0.0297955	0.0735147	0.166224	0.169353	0.042203	0.0346295
Zbtb7b_extended (38g)	0.0657334	0.104577	0.16559	0.0476253	0.0364955	0.0195642	0.0346267	0.175078	0.146216	0.0370358	0.038433
Sp4_extended (32g)	0.0568736	0.041103	0.130288	0.0363502	0.0292609	0.0149742	0.0366468	0.195254	0.184651	0.0413733	0.0413437
Smarcc2_extended (16g)	0.0564418	0.0421142	0.146418	0.0316752	0.0268547	0.0198081	0.0280998	0.152154	0.160889	0.030368	0.0367541
Rest_extended (79g)	0.0885568	0.0696224	0.228726	0.0533344	0.0427854	0.0245699	0.0687406	0.256804	0.217283	0.0551029	0.0484704
Zfp729b_extended (49g)	0.0809375	0.0538786	0.175239	0.0443232	0.0291785	0.021729	0.0398813	0.18161	0.216974	0.0463844	0.0480786
Mnt_extended (32g)	0.0745371	0.055245	0.188107	0.0443302	0.0329251	0.0214236	0.0342735	0.177623	0.165557	0.0439252	0.0404741
Usf1_extended (27g)	0.0539724	0.0500501	0.140948	0.0506242	0.0370906	0.0142093	0.0318324	0.174639	0.168895	0.0410479	0.0365944
Zfp931_extended (14g)	0.051484	0.039872	0.135341	0.0410741	0.0298265	0.0250139	0.0410271	0.14958	0.142454	0.0434573	0.0353716
Mxd4_extended (34g)	0.0732558	0.051438	0.180751	0.0536242	0.0726596	0.0203049	0.0265117	0.259171	0.160447	0.0354572	0.0456264
Zfp771 (17g)	0.0440432	0.0448691	0.141954	0.0551551	0.0294249	0.0218885	0.0353636	0.0838472	0.0969045	0.0224055	0.0265888
Ppard_extended (14g)	0.0300052	0.0319714	0.0604835	0.0239257	0.0116155	0.00579525	0.0221636	0.112453	0.100184	0.050648	0.0379488
Zfp938_extended (12g)	0.028352	0.0397894	0.0732636	0.0268983	0.0157929	0.0204637	0.0178239	0.0675778	0.103039	0.0409897	0.0350054
Faap24 (13g)	0.040679	0.0292964	0.0784158	0.0290093	0.0183625	0.0166155	0.0231275	0.0979764	0.0938904	0.0354166	0.026768
Mxi1_extended (33g)	0.103234	0.0792727	0.189816	0.0436048	0.0385472	0.0238706	0.0540576	0.172447	0.202593	0.0349113	0.0412966
Brf2_extended (21g)	0.0590837	0.0516813	0.143751	0.0473499	0.0261935	0.0292367	0.0469643	0.116751	0.137044	0.0303868	0.0304278
Zfp932_extended (14g)	0.0511736	0.0349844	0.0798873	0.0308108	0.0211456	0.0105498	0.0225654	0.11333	0.133895	0.0290691	0.0306411
Mlx_extended (133g)	0.0908657	0.0692508	0.23976	0.0574372	0.0474277	0.0248932	0.0593338	0.247624	0.218811	0.0489634	0.0495389
Chd1 (11g)	0.0784646	0.0549819	0.150315	0.0432189	0.0276902	0.0232497	0.0624818	0.134718	0.132684	0.0520705	0.0310885
Jdp2_extended (21g)	0.0449175	0.0678487	0.156014	0.0564861	0.0298021	0.0177221	0.025524	0.0861895	0.0971303	0.112356	0.0234813
Rfx5_extended (36g)	0.0730163	0.0632433	0.17876	0.0449189	0.0291851	0.0231756	0.0662685	0.170295	0.163833	0.0838359	0.0301333
Tgif2_extended (26g)	0.0735354	0.0564727	0.157005	0.0534887	0.0224544	0.0238802	0.0719747	0.133077	0.135343	0.0889755	0.0300213
Rcor1_extended (24g)	0.0745338	0.0619232	0.189728	0.048515	0.0313836	0.0250709	0.0544695	0.1494	0.135337	0.0467661	0.0295672
Zfp281_extended (11g)	0.0493063	0.0399948	0.13523	0.0459795	0.0208696	0.0210965	0.0966048	0.0865036	0.0912651	0.053035	0.0232382
Stat5b_extended (22g)	0.0605349	0.065467	0.131944	0.0327271	0.0267087	0.0237702	0.0596488	0.155273	0.164387	0.0507177	0.0399234
Tef (10g)	0.056908	0.063753	0.115897	0.0409059	0.0272051	0.0147312	0.0238595	0.0921595	0.0768407	0.0273382	0.0256217
Cebpz_extended (13g)	0.0519734	0.0885169	0.103831	0.0415462	0.0320616	0.0296145	0.0314927	0.0910966	0.0970017	0.0403391	0.0230998
Hoxb3_extended (12g)	0.099453	0.111805	0.11998	0.0295014	0.0232145	0.0152674	0.041036	0.129995	0.101931	0.0281693	0.0279818
Pou2f1_extended (13g)	0.0325014	0.0267849	0.101174	0.0549348	0.0194596	0.0100235	0.0459049	0.141771	0.111788	0.0387292	0.0376419
Tcf4_extended (11g)	0.0884722	0.0769048	0.244561	0.059505	0.0495934	0.0242967	0.0612368	0.254995	0.213944	0.0500596	0.0493266
Sox4_extended (44g)	0.0734755	0.0572417	0.238823	0.0702499	0.0557719	0.0212466	0.0679066	0.275086	0.223604	0.0461604	0.0518504
