# Supplementary material for: Endothelial sensing of AHR ligands regulates intestinal homeostasis
Source: Nature. 2023 Aug 16;621(7980):821–9. doi: 10.1038/s41586-023-06508-4 (PMC10533400; doi:10.1038/s41586-023-06508-4)
Supplement: Supplementary file 8 — scRNA-seq DEGs. Table shows DEGs in each cluster (Padj<0.05, log2FC>0.25), divided into positvely enriched (increased following FICZ), and negatively enriched (decreased following FICZ) sets, sorted by average log2FC (avg_logFC). [file 41586_2023_6508_MOESM8_ESM.xlsx]

## Sheet: Sheet1
Table S6 scRNAseq DE genes
Table shows differentially expressed genes in each cluster (Padj<0.05, log2FC>0.25), divided into positvely enriched (increased following FICZ), and negatively enriched (decreased following FICZ) sets, sorted by average log2 fold change (avg_logFC).																				Adjusted p values calculated by Wilcoxon Rank Sum tests as part of the Seurat v3 'FindMarkers()' function
BEC
c3 - Artery				sig + genes	85		c3 - Artery				sig - genes	125		c6 - Artery SS				sig + genes	152		c6 - Artery SS				sig - genes	192		c2 - Capillary Arterial				sig + genes	34		c2 - Capillary Arterial				sig - genes	144		c8 - Capillary 1				sig + genes	34		c8 - Capillary 1
Positives							Negatives							Positives							Negatives							Positives							Negatives							Positives							Negatives
	p_val	avg_logFC	pct.1	pct.2	p_val_adj			p_val	avg_logFC	pct.1	pct.2	p_val_adj			p_val	avg_logFC	pct.1	pct.2	p_val_adj			p_val	avg_logFC	pct.1	pct.2	p_val_adj			p_val	avg_logFC	pct.1	pct.2	p_val_adj			p_val	avg_logFC	pct.1	pct.2	p_val_adj			p_val	avg_logFC	pct.1	pct.2	p_val_adj
Cyp1a1	4.61e-188	3.5739	0.879	0.033	7.19e-184		Cxcl12	3.3e-35	-0.824394	0.358	0.667	5.14e-31		Cyp1a1	9.14e-107	3.43796	0.836	0.02	1.42e-102		Tgfb2	1.24e-33	-0.886816	0.263	0.663	1.93e-29		Cyp1a1	0	3.47918	0.882	0.023	0		Ehd4	0	-1.15978	0.512	0.932	0		Cyp1a1	2.54e-59	2.29812	0.918	0.358	3.96e-55		Ehd4
Mt1	2.12e-12	2.0379	0.128	0.023	3.3e-08		Gja4	6.83e-60	-0.800119	0.506	0.883	1.07e-55		Mt1	5.76e-29	2.13258	0.449	0.11	8.98e-25		Ccn3	4.14e-16	-0.724845	0.233	0.504	6.45e-12		Tiparp	0	1.99288	0.837	0.175	0		Cxcl12	1.46e-181	-0.859811	0.678	0.922	2.28e-177		Tiparp	6.86e-53	1.83307	0.821	0.236	1.07e-48		Esm1
Tiparp	4.84e-116	1.82451	0.75	0.19	7.55e-112		Ehd4	2.21e-50	-0.632825	0.596	0.916	3.44e-46		Mt2	2.42e-23	1.48003	0.334	0.055	3.77e-19		Tm4sf1	5.33e-43	-0.624855	0.957	1	8.3e-39		Rgcc	0	1.30174	0.936	0.691	0		Esm1	9.73e-68	-0.776024	0.324	0.574	1.52e-63		Cdkn1a	2.93e-34	1.15226	0.884	0.5	4.57e-30		Aplnr
Mt2	3.3e-12	1.35992	0.107	0.012	5.14e-08		Clec14a	1.06e-42	-0.621329	0.426	0.789	1.65e-38		Tiparp	2.23e-39	1.28539	0.611	0.207	3.48e-35		Cxcl12	6.89e-15	-0.611572	0.281	0.553	1.07e-10		Fkbp5	3.29e-189	1.15348	0.492	0.076	5.12e-185		Aplnr	9.91e-112	-0.77501	0.055	0.306	1.55e-107		Ucp2	2.83e-25	1.14779	0.724	0.496	4.42e-21		Gm13889
Ido1	1.5e-39	1.05176	0.416	0.113	2.33e-35		Vegfc	1.74e-40	-0.60056	0.267	0.639	2.71e-36		Cdkn1a	3.08e-52	0.888071	0.943	0.781	4.8e-48		Clec14a	3.97e-20	-0.567974	0.524	0.813	6.19e-16		Cdkn1a	1.4e-258	0.962238	0.923	0.703	2.18e-254		Gm13889	1.49e-80	-0.705277	0.139	0.392	2.32e-76		Stt3b	1.38e-24	1.11824	0.675	0.341	2.15e-20		Pcdh17
Rgcc	4.65e-19	1.00473	0.41	0.239	7.26e-15		Dll4	1.44e-42	-0.591164	0.358	0.75	2.24e-38		Rasd1	1.72e-29	0.852607	0.791	0.545	2.69e-25		Kctd12b	2.92e-17	-0.564521	0.296	0.599	4.55e-13		Stt3b	8.52e-137	0.962212	0.567	0.246	1.33e-132		Gja4	5.38e-79	-0.621321	0.172	0.435	8.4e-75		Zbtb16	3.19e-20	0.98266	0.34	0.024	4.98e-16		Rasgrp3
Fkbp5	8.13e-53	0.95786	0.434	0.07	1.27e-48		Kctd12b	6.64e-29	-0.582458	0.185	0.468	1.04e-24		Fkbp5	1.21e-23	0.809939	0.304	0.032	1.88e-19		Il10rb	1.85e-20	-0.535905	0.239	0.571	2.88e-16		Acer2	9.48e-126	0.902305	0.575	0.263	1.48e-121		Gng11	2.9e-110	-0.60808	0.396	0.727	4.53e-106		Ido1	1.27e-12	0.967617	0.351	0.102	1.99e-08		Ets1
Cdkn1a	9.64e-91	0.95198	0.941	0.773	1.5e-86		Fam13c	2.52e-37	-0.563329	0.104	0.405	3.93e-33		Zbtb16	2.41e-21	0.747083	0.332	0.063	3.76e-17		Dll4	7.19e-16	-0.487483	0.273	0.553	1.12e-11		Ddit4	2.05e-116	0.875902	0.644	0.368	3.2e-112		Clec14a	1.08e-91	-0.582593	0.361	0.665	1.68e-87		Fkbp5	1.1e-15	0.948617	0.59	0.35	1.72e-11		Tril
Rasd1	4.17e-12	0.942686	0.291	0.155	6.5e-08		Slc6a6	1.99e-21	-0.554218	0.223	0.469	3.1e-17		Nkx2-3	2.88e-11	0.650048	0.674	0.643	4.49e-07		Col8a1	1.73e-16	-0.467128	0.17	0.441	2.7e-12		Ucp2	3.23e-106	0.863433	0.521	0.233	5.03e-102		Ets1	5.79e-104	-0.568077	0.395	0.725	9.03e-100		Cyp1b1	1.35e-09	0.890611	0.381	0.171	2.11e-05		Kctd12b
Ddit4	1.55e-46	0.843916	0.75	0.545	2.42e-42		Nudt4	4.27e-25	-0.548586	0.452	0.731	6.66e-21		Eln	1.01e-09	0.647986	0.672	0.628	1.57e-05		Ccn1	8.17e-09	-0.452457	0.451	0.663	0.000127356		Ednrb	5.54e-70	0.851526	0.456	0.228	8.64e-66		Plk2	1.47e-67	-0.563144	0.563	0.795	2.29e-63		Ddit4	1.53e-12	0.875529	0.53	0.272	2.38e-08		Rdx
Acer2	1.85e-42	0.828135	0.726	0.553	2.88e-38		Gng11	2.66e-33	-0.54712	0.509	0.813	4.14e-29		Exoc3	1.65e-11	0.640309	0.397	0.216	2.57e-07		Plk2	1.02e-12	-0.446692	0.46	0.709	1.6e-08		Tmem252	5.77e-107	0.831768	0.719	0.476	8.99e-103		Mef2c	9.57e-76	-0.539441	0.509	0.77	1.49e-71		Tsc22d3	1.73e-16	0.864882	0.675	0.447	2.7e-12		Plk2
Gprc5a	1.23e-32	0.816781	0.514	0.265	1.92e-28		Lmo2	1.52e-28	-0.543962	0.456	0.752	2.36e-24		Plxna2	2.34e-12	0.638413	0.47	0.3	3.65e-08		Rasgrp3	4.91e-18	-0.436153	0.352	0.666	7.66e-14		Zbtb16	1.41e-109	0.808408	0.35	0.062	2.2e-105		Plcb1	1.07e-96	-0.53722	0.446	0.761	1.67e-92		Rgcc	1.2e-26	0.792547	0.966	0.915	1.88e-22		Hlx
Adamts9	4.56e-18	0.77228	0.38	0.195	7.1e-14		Sox18	7.13e-36	-0.53498	0.699	0.92	1.11e-31		Tmem252	4.62e-10	0.631543	0.49	0.3	7.21e-06		Pdgfb	1.18e-20	-0.436068	0.644	0.899	1.84e-16		Cyp1b1	3.11e-77	0.795924	0.263	0.047	4.85e-73		Tspan13	2.64e-101	-0.527567	0.512	0.816	4.12e-97		Maff	1.39e-10	0.781828	0.466	0.248	2.17e-06		Kdr
Zbtb16	4.08e-32	0.749422	0.373	0.106	6.35e-28		Esm1	2.76e-14	-0.525398	0.179	0.365	4.3e-10		Gprc5a	2.18e-14	0.62937	0.484	0.262	3.4e-10		Gja4	2.42e-15	-0.436024	0.575	0.85	3.77e-11		Tsc22d1	2.28e-285	0.787252	0.988	0.964	3.56e-281		2004-09-01	4.64e-85	-0.505827	0.138	0.406	7.23e-81		Igfbp3	7.1e-15	0.758224	0.854	0.748	1.11e-10		Tnfsf10
Tsc22d3	9.97e-31	0.747002	0.686	0.55	1.55e-26		Ccn1	1.09e-20	-0.510728	0.582	0.805	1.7e-16		Bcl2l1	1.96e-14	0.622789	0.591	0.424	3.06e-10		Hist1h2bc	1.84e-14	-0.433311	0.15	0.386	2.86e-10		Cdc42ep3	6.02e-121	0.776248	0.746	0.542	9.39e-117		Slc6a6	1.29e-23	-0.504889	0.127	0.24	2.01e-19		Ackr3	3.65e-12	0.757871	0.638	0.439	5.69e-08		Gng11
Cdc42ep3	4.49e-24	0.734913	0.642	0.515	7e-20		Tm4sf1	7.4e-55	-0.502229	0.919	0.993	1.15e-50		Cyp1b1	5.26e-12	0.613578	0.184	0.029	8.21e-08		Vegfc	1.15e-15	-0.422341	0.304	0.599	1.79e-11		Scgb3a1	1.05e-90	0.752207	0.894	0.863	1.64e-86		Ebf1	9.63e-90	-0.504056	0.587	0.846	1.5e-85		Map3k6	5.93e-13	0.74365	0.265	0.037	9.24e-09		Marcks
Maff	6.6e-28	0.720982	0.523	0.3	1.03e-23		Plk2	8.35e-20	-0.491764	0.377	0.637	1.3e-15		Map3k6	1.76e-11	0.607992	0.334	0.15	2.75e-07		Fut8	6.77e-16	-0.411248	0.324	0.646	1.05e-11		Adamts9	3.1e-60	0.727778	0.426	0.215	4.83e-56		Sox18	7.18e-98	-0.487005	0.657	0.889	1.12e-93		Bcl2l1	3.57e-08	0.686978	0.306	0.126	0.000557069		Ebf1
Pmm1	3.46e-29	0.720592	0.356	0.113	5.39e-25		Egfl7	3.57e-48	-0.469637	0.875	0.986	5.57e-44		Acer2	1.51e-08	0.594563	0.445	0.317	0.000235001		Ypel3	2.23e-14	-0.405615	0.334	0.625	3.48e-10		Gprc5a	1.45e-82	0.709236	0.285	0.053	2.26e-78		Egfl7	2.36e-147	-0.484068	0.889	0.986	3.68e-143		Klf9	1.27e-15	0.678098	0.802	0.667	1.99e-11		Car4
Nqo1	1.5e-29	0.717088	0.297	0.059	2.35e-25		Nuak1	1.23e-33	-0.466464	0.097	0.375	1.91e-29		Tsc22d3	3.27e-13	0.587204	0.692	0.573	5.1e-09		Arid5b	1.61e-15	-0.402725	0.573	0.833	2.51e-11		Maff	2.5e-81	0.706551	0.412	0.164	3.89e-77		Rdx	1.07e-71	-0.481931	0.409	0.694	1.68e-67		Rbm3	6.89e-08	0.659526	0.545	0.407	0.00107462		Adgrl2
Exoc3	9.42e-30	0.702889	0.463	0.208	1.47e-25		Ebf1	1.36e-29	-0.455992	0.613	0.894	2.12e-25		Timp3	2.43e-30	0.576688	0.99	0.991	3.79e-26		Mpzl1	1.67e-14	-0.396823	0.431	0.715	2.6e-10		Klf9	9.33e-146	0.703874	0.849	0.705	1.45e-141		Kctd12b	1.9e-68	-0.480425	0.312	0.589	2.97e-64		Cnn3	1.1e-11	0.643079	0.653	0.528	1.72e-07		Prdm1
Eln	6.05e-22	0.698473	0.76	0.675	9.43e-18		Serpinh1	3.9e-29	-0.445358	0.38	0.726	6.09e-25		Sgms1	2.15e-10	0.562635	0.372	0.196	3.36e-06		Tspan13	8.67e-13	-0.392023	0.372	0.625	1.35e-08		Mapre2	4.17e-68	0.697835	0.489	0.276	6.5e-64		Myct1	1.25e-77	-0.477789	0.346	0.644	1.95e-73		Cdc42ep3	2.03e-07	0.625105	0.642	0.537	0.00316784		Hspb1
Klf9	1.62e-55	0.693398	0.899	0.789	2.53e-51		Myct1	2.92e-26	-0.43848	0.296	0.611	4.55e-22		Pmm1	2.65e-13	0.543538	0.259	0.066	4.14e-09		Lmo2	8.81e-12	-0.390081	0.587	0.778	1.37e-07		Cebpb	7.04e-40	0.599236	0.313	0.154	1.1e-35		Tnfsf10	8.71e-79	-0.475321	0.102	0.337	1.36e-74		Acer2	2.69e-10	0.619095	0.638	0.435	4.2e-06		Sox18
Tmem252	2.65e-27	0.665751	0.744	0.581	4.13e-23		Rasgrp3	2.19e-24	-0.43167	0.215	0.49	3.41e-20		Rbm3	1.97e-13	0.538612	0.623	0.481	3.07e-09		Egfl7	6.31e-24	-0.380818	0.899	0.991	9.83e-20		Ahrr	1.11e-56	0.593282	0.26	0.073	1.73e-52		Car4	1.12e-44	-0.47454	0.194	0.386	1.74e-40		Cebpb	1.28e-06	0.598	0.556	0.411	0.0200293		Rgl1
Ucp2	2.38e-21	0.664774	0.555	0.387	3.71e-17		Crip2	1.14e-37	-0.421445	0.81	0.976	1.77e-33		Nqo1	6.74e-16	0.533632	0.204	0.017	1.05e-11		Ets1	1.17e-12	-0.374416	0.482	0.746	1.83e-08		Tsc22d3	3.26e-79	0.575474	0.759	0.638	5.08e-75		Marcks	1.39e-74	-0.469462	0.106	0.337	2.17e-70		Nqo1	1.14e-08	0.56674	0.254	0.073	0.000177718		Mef2c
Abca1	1.04e-18	0.664093	0.49	0.323	1.62e-14		Rdx	1.68e-23	-0.419571	0.513	0.791	2.62e-19		Nfe2l2	2.62e-11	0.517735	0.652	0.556	4.08e-07		Ebf1	7.32e-16	-0.368799	0.842	0.963	1.14e-11		Pmm1	7.03e-62	0.574696	0.279	0.079	1.1e-57		Plpp3	1.82e-84	-0.449151	0.881	0.969	2.84e-80		Tns1	2.27e-07	0.565875	0.69	0.683	0.00354203		Ncoa7
Zfp36l1	8.02e-45	0.651921	0.909	0.866	1.25e-40		Smco4	1.96e-27	-0.415959	0.21	0.52	3.05e-23		Tnfaip8	1.74e-09	0.517663	0.496	0.36	2.72e-05		Gng5	7.76e-17	-0.366652	0.609	0.879	1.21e-12		Actn1	4.51e-40	0.560448	0.323	0.165	7.03e-36		Tek	4.25e-68	-0.448091	0.211	0.469	6.62e-64		Arl4a	6.7e-07	0.544691	0.563	0.455	0.0104446		Ets2
Neurl3	1.42e-14	0.651425	0.34	0.178	2.22e-10		Vwa1	3.51e-22	-0.415396	0.32	0.604	5.47e-18		Zfp36l1	6.72e-17	0.509884	0.864	0.804	1.05e-12		Rgs16	1.23e-07	-0.3658	0.253	0.441	0.00191086		Thbs1	5.17e-71	0.559213	0.786	0.645	8.06e-67		Fam13c	1.16e-69	-0.443867	0.101	0.319	1.81e-65		Tsc22d1	9.61e-16	0.540566	0.966	0.976	1.5e-11		Arhgap18
Actn1	3.43e-18	0.649452	0.318	0.14	5.35e-14		Efnb2	1.03e-25	-0.415287	0.399	0.71	1.6e-21		Dstn	2.41e-11	0.506101	0.698	0.628	3.75e-07		Anp32a	1.87e-12	-0.362649	0.543	0.798	2.92e-08		Sptlc2	6.45e-41	0.545303	0.489	0.35	1.01e-36		Serpinb9	2.51e-64	-0.439237	0.114	0.33	3.91e-60		Nfe2l2	4.19e-07	0.49312	0.701	0.622	0.00652698		Sema6d
Lifr	4.34e-31	0.619938	0.823	0.742	6.77e-27		Tek	3.59e-25	-0.408489	0.321	0.637	5.6e-21		Jade1	4.72e-09	0.505726	0.433	0.28	7.36e-05		Clec2d	3.6e-09	-0.360697	0.53	0.729	5.61e-05		Ackr3	5.75e-54	0.542787	0.679	0.556	8.96e-50		Serpinh1	2.29e-79	-0.435439	0.594	0.848	3.58e-75		Actn4	1.16e-09	0.491255	0.784	0.772	1.81e-05		Palmd
Cyp1b1	6.59e-23	0.601796	0.184	0.014	1.03e-18		Tspan13	8.67e-24	-0.407824	0.416	0.721	1.35e-19		Edc3	5.02e-09	0.504498	0.265	0.112	7.82e-05		Bst2	2.22e-10	-0.360679	0.423	0.666	3.47e-06		Map3k6	1.53e-46	0.533189	0.298	0.123	2.39e-42		Ncoa7	6.16e-57	-0.43092	0.615	0.824	9.6e-53		Pmm1	1.5e-06	0.480887	0.205	0.065	0.0233694		Sorbs2
Elmsan1	3.94e-16	0.572555	0.306	0.14	6.14e-12		Plcb1	4.98e-19	-0.407236	0.306	0.564	7.76e-15		Klf9	1.53e-25	0.503255	0.919	0.896	2.38e-21		Nuak1	2.09e-11	-0.352441	0.138	0.337	3.25e-07		Plxna2	1.79e-46	0.531709	0.542	0.39	2.79e-42		Kdr	2.03e-79	-0.430203	0.719	0.922	3.17e-75		Thrsp	8.39e-08	0.478617	0.765	0.707	0.00130811		Cxcl12
Tnfaip2	2.17e-16	0.563305	0.594	0.469	3.38e-12		Marcks	1.76e-20	-0.403097	0.195	0.442	2.75e-16		Maff	2.06e-07	0.502904	0.472	0.369	0.00320533		Rdx	1.12e-11	-0.343427	0.69	0.876	1.75e-07		Zfp36l1	3.15e-71	0.530024	0.846	0.804	4.91e-67		Rasgrp3	9.05e-69	-0.42974	0.356	0.644	1.41e-64		Gprc5a	2.22e-07	0.471251	0.209	0.057	0.0034643		Tspan13
Map3k6	5.59e-15	0.558036	0.368	0.206	8.72e-11		Sorbs2	8.61e-22	-0.39712	0.437	0.736	1.34e-17		Fam107a	3.51e-08	0.496581	0.219	0.084	0.000547241		Smco4	5.63e-11	-0.341082	0.334	0.582	8.77e-07		Igfbp3	1.1e-69	0.528908	0.85	0.749	1.71e-65		Cd81	2.48e-91	-0.419744	0.767	0.93	3.87e-87		Txnip	1.07e-11	0.443929	0.925	0.931	1.66e-07		Serpinh1
Nfe2l2	2.71e-29	0.557809	0.741	0.654	4.23e-25		Kdr	5.25e-16	-0.396654	0.537	0.764	8.19e-12		Tns2	8.31e-09	0.474822	0.457	0.314	0.000129632		Gm26532	1.55e-08	-0.337677	0.51	0.718	0.000242015		Fas	4.03e-51	0.527812	0.595	0.458	6.29e-47		Cd34	1.32e-73	-0.415018	0.611	0.854	2.06e-69		Slc10a6	2.88e-06	0.341068	0.131	0.02	0.0449171		Odc1
Iigp1	2.7e-10	0.546716	0.642	0.579	4.2e-06		Uba52	6.72e-28	-0.393516	0.239	0.565	1.05e-23		Elmsan1	5.06e-07	0.474315	0.275	0.147	0.00788285		Lmod3	9.77e-08	-0.336437	0.132	0.282	0.00152375		Lifr	1.82e-67	0.523336	0.79	0.689	2.84e-63		Tril	3.54e-66	-0.407178	0.081	0.282	5.52e-62									Mmp15
Tacc2	9.93e-16	0.544907	0.38	0.215	1.55e-11		Tmem176a	1.44e-19	-0.376405	0.56	0.81	2.25e-15		Cavin2	5.65e-15	0.470052	0.864	0.821	8.82e-11		Dleu2	4.55e-09	-0.336069	0.368	0.605	7.09e-05		Slc10a6	1.82e-48	0.516684	0.259	0.086	2.84e-44		Crip2	8.87e-80	-0.402621	0.714	0.911	1.38e-75									Egfl7
Nkx2-3	4.18e-44	0.54205	0.935	0.932	6.52e-40		Filip1	3.56e-22	-0.371389	0.152	0.394	5.56e-18		Pmp22	2e-09	0.462583	0.696	0.625	3.12e-05		Fkbp4	1.39e-10	-0.330942	0.204	0.409	2.16e-06		Abca1	2.4e-49	0.515749	0.671	0.558	3.74e-45		Palmd	2.82e-57	-0.396976	0.254	0.502	4.39e-53									Nes
Fam107a	3.3e-13	0.541899	0.267	0.124	5.14e-09		Tgfb2	4.63e-19	-0.370582	0.088	0.272	7.21e-15		Ddit4	3.41e-08	0.462398	0.626	0.562	0.000531149		Hspb1	2.38e-10	-0.329754	0.779	0.905	3.71e-06		Ablim1	1.57e-62	0.515704	0.721	0.614	2.44e-58		Hlx	1.83e-55	-0.395158	0.19	0.421	2.86e-51									Cmtm8
Il1r1	8.15e-11	0.52467	0.351	0.227	1.27e-06		Hs3st1	2.99e-22	-0.369976	0.226	0.497	4.66e-18		Pkp4	2.78e-06	0.439598	0.443	0.331	0.0433578		Hhex	1.14e-09	-0.32758	0.296	0.527	1.78e-05		Pkp4	6.45e-54	0.513866	0.679	0.575	1.01e-49		Clec2d	5.15e-54	-0.393728	0.517	0.748	8.03e-50									Lama4
Slc10a6	8.64e-16	0.508276	0.279	0.108	1.35e-11		Rnd1	6.77e-11	-0.367579	0.507	0.703	1.06e-06		Neat1	1.56e-10	0.424202	0.921	0.919	2.43e-06		Lrrc3b	1.1e-10	-0.325102	0.04	0.176	1.71e-06		Iigp1	1.64e-49	0.512907	0.809	0.7	2.55e-45		Fabp5	3.26e-38	-0.391506	0.359	0.565	5.08e-34									Plcb1
Dstn	1.86e-22	0.507172	0.703	0.635	2.9e-18		Pdgfb	1.59e-21	-0.357896	0.314	0.625	2.48e-17		Ndufc2	1.03e-06	0.389113	0.617	0.573	0.0161058		Pdia6	3.16e-10	-0.318322	0.316	0.553	4.93e-06		Spns2	2.68e-57	0.509845	0.651	0.521	4.17e-53		Glul	5.81e-32	-0.390795	0.429	0.611	9.06e-28									Magix
Plxna2	7.62e-13	0.500828	0.547	0.473	1.19e-08		Hhex	1.92e-25	-0.356884	0.162	0.438	2.99e-21		Acvrl1	8.92e-11	0.383837	0.779	0.769	1.39e-06		Myct1	7.26e-12	-0.31811	0.338	0.611	1.13e-07		Dstn	5.47e-48	0.507991	0.67	0.581	8.53e-44		Crip1	1.03e-43	-0.389645	0.405	0.626	1.61e-39									Arrdc3
Sulf1	1.23e-11	0.498481	0.496	0.373	1.92e-07		Clec2d	6.96e-19	-0.3568	0.453	0.729	1.08e-14		Adgrg1	1.73e-07	0.382179	0.642	0.594	0.00269495		Id1	4.22e-10	-0.316374	0.949	0.991	6.58e-06		Il1r1	6.38e-38	0.500202	0.292	0.136	9.95e-34		Dll4	2.14e-51	-0.386444	0.264	0.503	3.34e-47									Podxl
Tsc22d1	7.83e-38	0.497332	0.983	0.986	1.22e-33		Ecscr	1.47e-21	-0.355452	0.509	0.792	2.3e-17		Txnip	8.38e-11	0.374273	0.915	0.893	1.31e-06		Tm6sf1	2.72e-10	-0.314539	0.243	0.467	4.24e-06		Mcam	1.2e-47	0.497979	0.61	0.479	1.87e-43		Jam3	4.16e-51	-0.385122	0.277	0.512	6.48e-47									Calcrl
Eif6	5.06e-11	0.486517	0.485	0.403	7.89e-07		Arid5b	6.24e-17	-0.354076	0.609	0.845	9.72e-13		Tinagl1	2.32e-08	0.333534	0.858	0.856	0.000362437		Marcks	4.92e-08	-0.302573	0.324	0.516	0.000766625		Cnn3	5.48e-52	0.497642	0.625	0.502	8.55e-48		Magix	4.08e-64	-0.380058	0.072	0.262	6.37e-60									Plxnd1
Spns2	3.3e-11	0.467079	0.54	0.48	5.15e-07		Lima1	9.69e-23	-0.35348	0.502	0.815	1.51e-18		Mat2a	2.46e-07	0.327472	0.798	0.839	0.00384022		Cdc42ep1	6.26e-09	-0.300191	0.154	0.326	9.76e-05		Nkx2-3	6.02e-103	0.488192	0.919	0.879	9.39e-99		Gimap4	6.82e-54	-0.378927	0.198	0.427	1.06e-49									Dll4
Stc1	1.43e-06	0.465924	0.436	0.361	0.0222823		Gnaq	2.25e-22	-0.352326	0.357	0.67	3.51e-18		Ier3	4.84e-07	0.279774	0.913	0.916	0.00755208		Nova2	1.68e-12	-0.299476	0.182	0.424	2.63e-08		Rbm3	5.01e-41	0.488167	0.569	0.463	7.81e-37		Plekho1	1.13e-59	-0.376582	0.316	0.594	1.76e-55									2004-09-01
Tbc1d8	1.53e-09	0.463776	0.239	0.124	2.39e-05		Sema3g	6.81e-19	-0.352288	0.482	0.773	1.06e-14									Lima1	8.31e-10	-0.298122	0.642	0.847	1.3e-05		Cd300lg	5.37e-41	0.48497	0.651	0.567	8.38e-37		Ypel3	8.79e-53	-0.374403	0.256	0.497	1.37e-48									Arhgap29
Pkp4	9.69e-10	0.463711	0.533	0.48	1.51e-05		Il10rb	7.96e-25	-0.350687	0.067	0.274	1.24e-20									Plcb1	3.92e-09	-0.29775	0.362	0.588	6.11e-05		Pnpla2	5.12e-27	0.481284	0.396	0.28	7.98e-23		Pecam1	1.74e-87	-0.371156	0.811	0.959	2.72e-83									BC028528
Bcl2l1	7.81e-11	0.454523	0.422	0.311	1.22e-06		Itpkb	2.23e-18	-0.350293	0.341	0.621	3.48e-14									Rexo2	5.91e-10	-0.296356	0.387	0.614	9.22e-06		Nqo1	4.53e-49	0.476961	0.198	0.043	7.07e-45		Lmo2	5.63e-56	-0.368524	0.277	0.531	8.77e-52									Ecscr
Pfkfb3	8.16e-09	0.446553	0.323	0.209	0.00012725		Dkk2	2.12e-19	-0.350049	0.072	0.251	3.31e-15									Gm10076	3.05e-10	-0.296217	0.468	0.726	4.75e-06		Neurl3	6.69e-32	0.476501	0.306	0.158	1.04e-27		Smco4	8.03e-53	-0.367474	0.256	0.5	1.25e-48									St8sia4
Clk3	1.09e-07	0.444526	0.32	0.225	0.0017039		Ypel3	3.88e-20	-0.340635	0.328	0.621	6.05e-16									Rpl35	4.85e-12	-0.294899	0.733	0.922	7.57e-08		Sgms1	2.53e-34	0.474004	0.33	0.178	3.94e-30		Tmem176a	2.06e-61	-0.367295	0.719	0.892	3.21e-57									Vwa1
Rhoj	2.57e-09	0.442671	0.548	0.513	4.01e-05		Ccdc88c	6.89e-21	-0.339382	0.118	0.337	1.07e-16									Sox18	2.78e-09	-0.291855	0.664	0.873	4.34e-05		Stc1	8.28e-22	0.469022	0.284	0.172	1.29e-17		Lrrc3b	8.51e-65	-0.366441	0.041	0.207	1.33e-60									Itpkb
Bnip3	9.16e-10	0.437916	0.296	0.175	1.43e-05		Tmem176b	5.31e-15	-0.338804	0.685	0.874	8.28e-11									Serpinh1	8.65e-10	-0.291147	0.395	0.643	1.35e-05		Kcna5	1.54e-32	0.465684	0.312	0.166	2.4e-28		Jam2	3.04e-56	-0.36486	0.321	0.585	4.75e-52									Tbxa2r
Neat1	1.26e-19	0.43151	0.91	0.911	1.96e-15		Tril	2.88e-21	-0.338692	0.031	0.182	4.49e-17									Pdia3	4.48e-09	-0.285436	0.536	0.787	6.99e-05		Ido1	2.39e-39	0.460817	0.152	0.029	3.72e-35		Arap2	5.09e-49	-0.364047	0.141	0.338	7.94e-45									Lamb1
Arl4a	3.17e-08	0.424737	0.469	0.415	0.000494951		Mpzl1	6.68e-23	-0.335678	0.33	0.649	1.04e-18									Lmcd1	7.09e-07	-0.285098	0.417	0.62	0.0110606		Bcl2l1	5.86e-30	0.456882	0.314	0.179	9.13e-26		Ar	5.65e-54	-0.363236	0.067	0.235	8.8e-50									Pdia6
Pitpnc1	4.07e-08	0.418648	0.507	0.454	0.000635039		St8sia4	6.74e-21	-0.335567	0.038	0.195	1.05e-16									Entpd1	4.13e-07	-0.282935	0.36	0.562	0.00644197		Ndrg1	1.41e-44	0.45638	0.726	0.676	2.2e-40		Lima1	1.46e-46	-0.360531	0.296	0.531	2.28e-42									Cyyr1
Dop1a	5.28e-11	0.412481	0.263	0.129	8.23e-07		2004-09-01	1.26e-19	-0.334404	0.151	0.375	1.96e-15									Rgs3	7.68e-09	-0.282431	0.326	0.548	0.000119681		Tspan5	8.1e-24	0.451831	0.313	0.199	1.26e-19		Kitl	1.04e-55	-0.359692	0.445	0.72	1.62e-51									Ankrd44
Cpne8	1.04e-07	0.41202	0.486	0.433	0.00161574		Cdc42ep1	1.35e-27	-0.332595	0.101	0.353	2.1e-23									Tmem255b	1.15e-09	-0.281714	0.144	0.331	1.8e-05		Txnip	6.4e-95	0.449383	0.948	0.932	9.97e-91		Vwa1	4.54e-45	-0.358495	0.528	0.759	7.08e-41									Csrp2
Por	1.81e-08	0.408526	0.237	0.133	0.000282397		Hlx	4.81e-15	-0.33156	0.144	0.33	7.5e-11									Itpkb	1.66e-07	-0.280328	0.407	0.622	0.00258076		Chrm2	8.07e-26	0.448691	0.226	0.109	1.26e-21		Rgs16	1.95e-30	-0.357015	0.166	0.319	3.05e-26									Calm2
Ahrr	1.06e-17	0.407371	0.139	0.009	1.65e-13		Ssu2	3.15e-19	-0.331435	0.288	0.56	4.91e-15									Mef2c	3.52e-08	-0.280236	0.577	0.81	0.000549586		Fam117b	7.28e-25	0.445242	0.337	0.218	1.13e-20		St8sia4	1.69e-52	-0.356927	0.17	0.391	2.63e-48									Zranb2
Rbm3	6.43e-11	0.402179	0.598	0.574	1e-06		Rgs3	1.2e-17	-0.329706	0.344	0.614	1.88e-13									Snx3	7.7e-09	-0.279798	0.484	0.712	0.000120081		Ptprr	2.26e-32	0.432564	0.644	0.582	3.53e-28		Lama4	2.84e-48	-0.355979	0.203	0.424	4.42e-44									H2-Q4
Ccnl1	3.51e-12	0.399813	0.725	0.71	5.48e-08		Ddah2	8.83e-20	-0.328757	0.366	0.661	1.38e-15									Ahsa2	4.47e-09	-0.277955	0.079	0.222	6.97e-05		Plat	4.64e-19	0.432364	0.639	0.632	7.23e-15		Sorbs2	1.02e-42	-0.355436	0.441	0.67	1.59e-38									Tek
Man1a	3.6e-07	0.394128	0.27	0.176	0.00561634		Magix	2.46e-24	-0.326634	0.048	0.234	3.84e-20									Ggta1	2.44e-10	-0.27756	0.312	0.576	3.81e-06		Qsox1	2.74e-25	0.428533	0.263	0.144	4.27e-21		Itpkb	9.32e-49	-0.35514	0.439	0.691	1.45e-44									Ccdc85b
Mcam	3.65e-10	0.392631	0.61	0.557	5.69e-06		Epha4	2.67e-20	-0.325815	0.164	0.41	4.17e-16									Eogt	2.01e-09	-0.276584	0.227	0.432	3.13e-05		Exoc3	3.14e-24	0.426545	0.32	0.201	4.89e-20		Tcf15	3.92e-42	-0.354676	0.29	0.501	6.11e-38									Cd34
Stt3b	3.13e-06	0.385647	0.276	0.19	0.0488172		Slc9a3r2	2.4e-20	-0.319691	0.816	0.963	3.75e-16									Rgs10	8.48e-12	-0.27648	0.085	0.268	1.32e-07		Spsb1	4.37e-38	0.426264	0.17	0.043	6.82e-34		Chchd10	7.04e-29	-0.353494	0.101	0.227	1.1e-24									Prdm16
Sptlc2	8.17e-08	0.37966	0.472	0.407	0.00127358		Nrarp	2.18e-13	-0.314183	0.331	0.571	3.41e-09									Calr	9.22e-08	-0.276235	0.611	0.821	0.00143725		Arl4a	5.96e-25	0.423725	0.42	0.306	9.29e-21		Serpinb1a	1.82e-46	-0.350815	0.097	0.268	2.84e-42									Klf10
Il4ra	9.21e-08	0.362719	0.523	0.459	0.00143573		Filip1l	2.83e-18	-0.313158	0.253	0.513	4.41e-14									Tcf4	3.76e-10	-0.273553	0.858	0.968	5.87e-06		Gpihbp1	5.2e-13	0.420279	0.23	0.153	8.11e-09		Efnb2	1.98e-50	-0.348961	0.232	0.473	3.09e-46									Myct1
Tns2	1.21e-07	0.359806	0.56	0.532	0.00188374		St13	6.22e-24	-0.312221	0.199	0.487	9.69e-20									B3gnt2	1.58e-07	-0.271914	0.494	0.683	0.00245794		Edc3	4.48e-33	0.41821	0.211	0.082	6.98e-29		2002-03-01	2.41e-51	-0.346945	0.286	0.537	3.76e-47									Ushbp1
Apold1	3.95e-14	0.357571	0.879	0.859	6.15e-10		Efna1	4.71e-17	-0.311523	0.483	0.757	7.34e-13									Mast4	8.97e-10	-0.271064	0.783	0.939	1.4e-05		Cpne8	9.69e-23	0.412914	0.471	0.385	1.51e-18		Slc9a3r2	6.7e-60	-0.342938	0.765	0.928	1.04e-55									Etl4
Spsb1	2.8e-12	0.354326	0.145	0.033	4.36e-08		Palmd	2.47e-15	-0.311244	0.347	0.599	3.85e-11									Rbpms	4.08e-08	-0.268496	0.682	0.873	0.000636602		Inhbb	5.43e-21	0.412732	0.261	0.152	8.47e-17		Mapk3	1.83e-46	-0.338562	0.338	0.583	2.86e-42									Cd38
Ppard	1.16e-06	0.344302	0.182	0.096	0.0180639		Rabgap1	9.57e-22	-0.310552	0.194	0.461	1.49e-17									Lasp1	1.32e-08	-0.267996	0.219	0.406	0.000205636		Neat1	5.22e-44	0.411737	0.886	0.851	8.13e-40		Rgs3	9.59e-55	-0.336365	0.175	0.402	1.49e-50									Klf7
Cnn3	1.24e-06	0.322666	0.59	0.597	0.0192784		Elk3	4.87e-18	-0.309224	0.337	0.613	7.6e-14									Fbxl7	9.63e-07	-0.266405	0.237	0.409	0.0150165		Sult1a1	2.12e-23	0.407643	0.342	0.222	3.3e-19		Tmem255b	1.41e-50	-0.332877	0.173	0.392	2.19e-46									Gimap4
Mat2a	1.4e-08	0.320873	0.703	0.721	0.000217853		Cyp26b1	9.26e-10	-0.308381	0.157	0.297	1.44e-05									Stmn1	2.82e-07	-0.265684	0.219	0.403	0.00440414		Tns2	5.36e-22	0.404712	0.525	0.455	8.35e-18		Cdc42ep1	1.14e-50	-0.332861	0.141	0.344	1.77e-46									Ifnar2
Tgm2	1.21e-07	0.311259	0.685	0.716	0.00188783		Ets1	5.6e-17	-0.30838	0.344	0.618	8.73e-13									Hsp90b1	1.89e-08	-0.264817	0.569	0.795	0.000294635		Bicc1	3.99e-23	0.403191	0.223	0.114	6.22e-19		Oaz2	1.02e-42	-0.331714	0.289	0.508	1.59e-38									Cd81
Txnip	1.71e-17	0.308434	0.944	0.969	2.67e-13		Dynll1	3.07e-17	-0.30364	0.639	0.867	4.79e-13									Ahsa1	3.05e-08	-0.263964	0.17	0.34	0.000476129		Parvb	3.7e-20	0.400658	0.443	0.355	5.77e-16		Mmp15	1.22e-50	-0.327492	0.107	0.292	1.9e-46									Clec14a
Timp3	6.44e-11	0.293238	0.96	0.965	1e-06		Hey1	4.29e-15	-0.300233	0.456	0.707	6.69e-11									Fchsd2	6.26e-08	-0.26353	0.326	0.545	0.000976814		Lrg1	3.5e-16	0.400337	0.329	0.233	5.46e-12		Dram1	1.47e-50	-0.325203	0.124	0.319	2.29e-46									Myo18a
Cavin2	1.2e-12	0.291797	0.906	0.93	1.87e-08		Plpp3	3.41e-13	-0.300016	0.709	0.874	5.31e-09									Gng11	1.16e-07	-0.263358	0.449	0.666	0.00180471		Epb41	3.62e-14	0.390953	0.281	0.202	5.65e-10		Gnas	1.37e-81	-0.321349	0.915	0.983	2.14e-77									Sema6a
Acvrl1	1.55e-12	0.288463	0.822	0.855	2.41e-08		Trim47	4.16e-17	-0.297441	0.517	0.782	6.49e-13									Crip2	2.93e-12	-0.26312	0.854	0.974	4.57e-08		Elmsan1	1.27e-21	0.386	0.222	0.117	1.97e-17		Tmem176b	8.28e-53	-0.321324	0.767	0.917	1.29e-48									Ifi203
Lrrc8c	3.73e-07	0.285132	0.733	0.759	0.00581814		Myo10	2.64e-16	-0.294627	0.174	0.389	4.11e-12									Uba52	4.27e-09	-0.262774	0.245	0.467	6.66e-05		Nfe2l2	4.91e-28	0.385199	0.635	0.581	7.65e-24		Lamb1	1.73e-35	-0.317178	0.256	0.451	2.7e-31									Phlpp1
Cav1	4.28e-10	0.284883	0.823	0.873	6.67e-06		Bcar1	1.06e-13	-0.290152	0.239	0.449	1.65e-09									Cd2ap	9.1e-09	-0.262009	0.534	0.781	0.000141961		Fry	4.71e-20	0.380799	0.482	0.406	7.35e-16		Ssu2	2.86e-43	-0.31579	0.179	0.377	4.46e-39									Ivns1abp
Cebpd	8.69e-09	0.279893	0.86	0.899	0.000135481		Fryl	1.19e-12	-0.289293	0.425	0.667	1.86e-08									Slc27a3	7.11e-11	-0.2588	0.101	0.282	1.11e-06		Ssr3	1.3e-18	0.380754	0.392	0.301	2.03e-14		Syne2	5.5e-41	-0.314297	0.238	0.452	8.58e-37									Tspan12
Arhgap8	7.77e-09	0.278423	0.129	0.04	0.000121083		Prdm1	1.17e-09	-0.287569	0.179	0.335	1.82e-05									Fkbp3	2.09e-07	-0.252722	0.306	0.504	0.00325176		Irak3	5.75e-19	0.376862	0.243	0.145	8.97e-15		Arl6ip5	3.12e-43	-0.314227	0.511	0.739	4.86e-39									Rgs3
Tinagl1	6.01e-08	0.274125	0.829	0.846	0.000936814		Lurap1l	5.18e-18	-0.286628	0.055	0.211	8.08e-14									Dusp26	6.98e-08	-0.251891	0.198	0.38	0.00108899		Pde2a	1.39e-15	0.375491	0.463	0.406	2.16e-11		Uba52	1.34e-44	-0.31283	0.278	0.505	2.09e-40									Slc9a3r2
Ier3	2.08e-10	0.256851	0.95	0.962	3.25e-06		Tcf15	9.15e-14	-0.28565	0.245	0.461	1.43e-09									Gask1b	4e-08	-0.250835	0.038	0.144	0.000624282		Dop1a	7.97e-21	0.36851	0.221	0.118	1.24e-16		Atox1	4e-44	-0.309224	0.52	0.758	6.23e-40									Sntb2
							Bst2	8.52e-13	-0.285335	0.553	0.782	1.33e-08									H2-Q7	1.13e-06	-0.250444	0.328	0.522	0.0175832		Nfkbia	1.16e-55	0.366497	0.906	0.868	1.81e-51		Id1	8.51e-22	-0.303555	0.701	0.827	1.33e-17									Jam2
							Pls3	4.34e-16	-0.284812	0.329	0.586	6.76e-12									H2-Q4	8.93e-08	-0.250297	0.399	0.617	0.00139249		Depp1	3.6e-30	0.365331	0.778	0.696	5.61e-26		Hey1	1.3e-28	-0.302171	0.237	0.402	2.02e-24									Emc2
							Tmem255b	4.8e-17	-0.284593	0.269	0.531	7.49e-13																Cdc42ep4	3.12e-16	0.361046	0.352	0.262	4.86e-12		Arl15	1.31e-34	-0.301283	0.188	0.362	2.04e-30									Fam43a
							Flt1	5.34e-17	-0.284474	0.896	0.972	8.32e-13																Fbxo7	1.56e-16	0.360777	0.278	0.184	2.43e-12		Foxp1	2.13e-37	-0.299942	0.465	0.679	3.33e-33									Arap2
							Prss23	1.24e-12	-0.283396	0.534	0.75	1.93e-08																Casz1	5.67e-12	0.359567	0.363	0.299	8.84e-08		Ddah2	1.09e-42	-0.299856	0.365	0.605	1.7e-38									Gabarapl2
							Ldb2	1.46e-17	-0.283374	0.228	0.475	2.27e-13																Lrrc8a	7.19e-27	0.359213	0.648	0.585	1.12e-22		Uqcc2	3.41e-38	-0.299411	0.135	0.303	5.32e-34									P4ha1
							Apbb2	8.1e-18	-0.282607	0.548	0.832	1.26e-13																Pnp	3.02e-19	0.354345	0.598	0.55	4.7e-15		Pcdh17	5.8e-29	-0.295835	0.484	0.671	9.04e-25									Hmg20b
							Thra	5.82e-18	-0.282074	0.141	0.354	9.08e-14																Tnfaip2	4.54e-14	0.351135	0.498	0.431	7.08e-10		Cd24a	1.35e-23	-0.295462	0.289	0.447	2.11e-19									Nr3c1
							Myadm	1.21e-13	-0.280311	0.253	0.475	1.89e-09																Snrk	7.8e-34	0.347638	0.783	0.757	1.22e-29		Tcf3	2.04e-39	-0.294844	0.158	0.341	3.17e-35									Tmem176a
							Gm10076	1.38e-16	-0.279036	0.563	0.801	2.16e-12																Cavin2	4.58e-37	0.34667	0.852	0.855	7.13e-33		Fkbp3	1.48e-37	-0.294819	0.195	0.382	2.31e-33									Rapgef5
							Mapk3	5.6e-16	-0.277764	0.453	0.736	8.74e-12																Hnrnpa1	5.4e-19	0.344515	0.506	0.439	8.41e-15		Sema6a	2.68e-36	-0.294637	0.288	0.492	4.18e-32									Efnb2
							Arhgap31	8.9e-14	-0.277614	0.661	0.894	1.39e-09																Thrsp	7.4e-22	0.334826	0.693	0.667	1.15e-17		Pdia6	3.77e-42	-0.291674	0.283	0.508	5.88e-38									Hdac7
							Pdia6	7.44e-14	-0.27617	0.367	0.616	1.16e-09																Gda	1.46e-07	0.334416	0.286	0.236	0.00227657		Ccdc85b	2.19e-34	-0.288518	0.428	0.641	3.42e-30									Snapc5
							Fkbp4	8.31e-16	-0.275338	0.223	0.452	1.3e-11																Bnip3	8.11e-24	0.332991	0.169	0.067	1.26e-19		Ushbp1	3.17e-39	-0.287537	0.399	0.642	4.94e-35									Pde4d
							2002-03-01	4.46e-17	-0.275299	0.261	0.532	6.95e-13																Tacc2	2.29e-15	0.33147	0.231	0.143	3.57e-11		Nxpe4	4e-35	-0.285494	0.249	0.443	6.24e-31									Cenpa
							Hspa8	1.48e-21	-0.273365	0.918	0.993	2.3e-17																Clk3	1.21e-11	0.33109	0.273	0.204	1.89e-07		Epha4	1.41e-38	-0.285404	0.106	0.262	2.2e-34									Epha4
							Tmem88	4.68e-15	-0.273042	0.502	0.773	7.3e-11																Timp3	4.97e-46	0.330497	0.909	0.87	7.75e-42		Rgl1	2.39e-35	-0.285017	0.272	0.475	3.73e-31									Rpl35
							Timm10b	1.46e-15	-0.272708	0.238	0.468	2.27e-11																Eif6	1.06e-12	0.32897	0.426	0.369	1.65e-08		Ecscr	3.29e-39	-0.284518	0.427	0.662	5.13e-35									Rtn4
							Prr7	4.52e-16	-0.271069	0.082	0.246	7.04e-12																Trim2	2.98e-10	0.328822	0.291	0.23	4.64e-06		Gm10076	9.6e-43	-0.284344	0.537	0.756	1.5e-38									Ptpre
							C430049B03Rik	1.96e-13	-0.271	0.063	0.195	3.05e-09																Pfkfb3	1.94e-13	0.328333	0.228	0.146	3.02e-09		BC028528	4.94e-34	-0.283846	0.254	0.444	7.7e-30									Dok4
							Crip1	5.05e-10	-0.269685	0.714	0.878	7.87e-06																Antxr2	7.51e-28	0.32798	0.127	0.032	1.17e-23		Ets2	3.31e-32	-0.28368	0.48	0.691	5.16e-28									Hhex
							Ccn3	1.99e-06	-0.268656	0.077	0.161	0.0310031																Picalm	3.8e-15	0.326247	0.58	0.559	5.92e-11		Prdm1	9.8e-30	-0.283383	0.321	0.517	1.53e-25									Mndal
							Hyal2	4.34e-18	-0.268478	0.202	0.44	6.76e-14																Ifrd1	2.22e-15	0.324566	0.486	0.415	3.45e-11		Nes	2.43e-30	-0.283299	0.195	0.362	3.79e-26									Elk3
							Oaz2	8.85e-15	-0.26825	0.333	0.586	1.38e-10																Brd2	2.95e-17	0.323995	0.589	0.548	4.59e-13		Ceacam1	2.64e-36	-0.281948	0.148	0.315	4.12e-32									Dynll1
							Gm26532	7.04e-10	-0.265905	0.483	0.686	1.1e-05																Pitpnc1	5.51e-19	0.322866	0.612	0.572	8.6e-15		Efr3b	6.25e-40	-0.281328	0.05	0.175	9.74e-36									Pttg1
							Cd2ap	2.8e-11	-0.26541	0.491	0.723	4.37e-07																Dab2	6.27e-13	0.319347	0.531	0.481	9.78e-09		Etl4	3.13e-38	-0.280675	0.187	0.379	4.88e-34									Plekho1
							S100a13	2.45e-14	-0.261629	0.652	0.857	3.81e-10																Ptgs1	4.02e-10	0.318168	0.228	0.162	6.27e-06		Arhgap31	8.56e-39	-0.279286	0.676	0.859	1.33e-34									Kctd12
							C130074G19Rik	2.62e-13	-0.258009	0.128	0.293	4.08e-09																Man1a	8.4e-11	0.318018	0.248	0.179	1.31e-06		Vamp5	2.58e-34	-0.277925	0.499	0.708	4.02e-30									Btbd7
							Nrp1	3.76e-13	-0.256773	0.474	0.749	5.87e-09																Cirbp	1.37e-12	0.31478	0.266	0.189	2.13e-08		AW112010	2.53e-29	-0.277641	0.509	0.711	3.95e-25									Pfkl
							Glul	1.03e-07	-0.256306	0.65	0.808	0.0016073																Mat2a	9.33e-20	0.313919	0.681	0.665	1.45e-15		C130074G19Rik	1.17e-33	-0.275566	0.14	0.298	1.83e-29									Sox4
							Id1	6.17e-11	-0.256242	0.874	0.953	9.62e-07																Hes1	9.36e-21	0.313151	0.74	0.713	1.46e-16		Cd38	6.65e-35	-0.274583	0.299	0.506	1.04e-30									Ube2r2
							Pdia5	6.09e-14	-0.25562	0.145	0.321	9.5e-10																Rhoj	1.81e-10	0.310807	0.475	0.442	2.82e-06		Camk1	1.71e-38	-0.274178	0.203	0.401	2.66e-34									Tspan9
							Epn2	1.46e-15	-0.254117	0.198	0.414	2.27e-11																Tinagl1	9.77e-30	0.309788	0.843	0.831	1.52e-25		Tspan12	1.02e-35	-0.272377	0.168	0.342	1.59e-31									Pcmtd1
							Hdac7	1.49e-13	-0.253295	0.353	0.606	2.33e-09																Bdkrb2	1.31e-10	0.305461	0.259	0.192	2.04e-06		Syt15	4.37e-33	-0.271846	0.145	0.305	6.81e-29									Plpp3
							Tuba1a	1.13e-11	-0.251879	0.302	0.531	1.76e-07																Tbc1d1	2.79e-06	0.296744	0.254	0.214	0.0434549		Nrep	3.81e-37	-0.268772	0.055	0.178	5.94e-33									Ly6e
							Tm6sf1	1.06e-14	-0.251506	0.201	0.417	1.65e-10																Isg15	2.79e-07	0.294423	0.455	0.422	0.00434856		Rexo2	1.97e-37	-0.26755	0.262	0.477	3.07e-33									Stim1
							Bsg	3.32e-11	-0.251209	0.724	0.885	5.18e-07																Dnajb1	2.05e-06	0.293478	0.488	0.479	0.03192		Mndal	8.17e-34	-0.267273	0.375	0.598	1.27e-29									Gimap1
							Mecom	2.08e-11	-0.250777	0.367	0.588	3.25e-07																Mlxip	1.39e-12	0.293306	0.187	0.114	2.17e-08		Atp8b1	7.59e-34	-0.266685	0.155	0.317	1.18e-29									Mapk3
							Cd81	8.98e-19	-0.250476	0.87	0.979	1.4e-14																Per1	4.4e-11	0.292118	0.261	0.189	6.86e-07		Fam43a	6.38e-32	-0.266668	0.37	0.576	9.95e-28									Edf1
							Rexo2	5.36e-14	-0.250118	0.367	0.618	8.35e-10																Camk2n1	9.65e-07	0.29161	0.366	0.337	0.0150464		S100a16	3.59e-34	-0.266079	0.341	0.56	5.59e-30									Nxpe4
																												Abcc4	9.25e-09	0.290162	0.349	0.296	0.00014416		Dynll1	6.06e-35	-0.265679	0.65	0.834	9.45e-31									2002-03-01
																												Zbtb20	3.64e-15	0.288562	0.722	0.731	5.68e-11		Hdac7	6.69e-33	-0.265447	0.373	0.584	1.04e-28									Syne2
																												Cav1	1.41e-37	0.286389	0.879	0.896	2.19e-33		Rpl35	7.69e-48	-0.264905	0.79	0.918	1.2e-43									Kitl
																												Tgfbr3	3.47e-08	0.285201	0.262	0.209	0.000540524		Ly6e	1.6e-55	-0.262489	0.886	0.972	2.5e-51									Ceacam1
																												Pmp22	1.33e-08	0.284042	0.327	0.271	0.000206731		Anp32a	7.53e-30	-0.259131	0.461	0.656	1.17e-25									Tsen34
																												Gsdmd	3.17e-07	0.283721	0.281	0.232	0.00494628		St13	1.38e-36	-0.258001	0.209	0.404	2.16e-32									Arid5b
																												Cldnd1	8.46e-08	0.282611	0.301	0.253	0.00131927		Arhgap29	1.16e-28	-0.256502	0.383	0.583	1.81e-24									Cmtm3
																												Abca3	4.07e-07	0.280656	0.235	0.184	0.00633825		Gbp4	2.49e-28	-0.255508	0.256	0.431	3.88e-24									Hnrnpa2b1
																												Dgkh	1.79e-07	0.280419	0.369	0.325	0.00279417		Maoa	1.51e-36	-0.255466	0.076	0.21	2.35e-32									Rnpep
																												Sned1	4.15e-10	0.280239	0.124	0.068	6.48e-06		S100a10	1.62e-29	-0.255384	0.529	0.732	2.53e-25									Mrpl33
																												Frmd4b	4.81e-10	0.27965	0.194	0.129	7.5e-06		Plxnd1	7.37e-29	-0.252601	0.276	0.459	1.15e-24									Cdc42ep1
																												Ddx58	1.65e-08	0.278384	0.235	0.175	0.000257545		Hhex	5.78e-27	-0.252153	0.152	0.297	9.01e-23									Camk1
																												Tcf7l2	1.13e-08	0.27772	0.21	0.151	0.00017541		Ifi203	1.45e-26	-0.252033	0.384	0.579	2.26e-22									Gng5
																												Robo4	8.32e-15	0.27659	0.657	0.657	1.3e-10		Bst2	1.83e-33	-0.251972	0.442	0.66	2.86e-29									Zfp608
																												Adgrg3	1.23e-11	0.276328	0.124	0.064	1.91e-07		Smim14	7.63e-32	-0.251763	0.264	0.463	1.19e-27									Smco4
																												Tns1	4.37e-12	0.274366	0.63	0.626	6.81e-08		Lmcd1	3.11e-37	-0.250495	0.164	0.346	4.85e-33									Rasgrf2
																												Tbc1d8	3.78e-12	0.273823	0.155	0.087	5.89e-08																Afap1
																												Cebpd	6.94e-18	0.273096	0.783	0.793	1.08e-13																Bcl2
																												Mxd4	8.74e-10	0.271342	0.567	0.566	1.36e-05																Rassf3
																												Slc39a14	1.44e-08	0.27018	0.155	0.1	0.000223939
																												Phc2	1.71e-06	0.268654	0.401	0.382	0.0266556
																												Aprt	1.21e-08	0.268587	0.28	0.222	0.000188111
																												Erg	1.63e-06	0.266107	0.433	0.413	0.0254448
																												Xdh	2.61e-06	0.263818	0.407	0.385	0.0407461
																												Ccn2	3.42e-07	0.26366	0.106	0.063	0.00533363
																												Ppard	4.32e-12	0.261239	0.15	0.084	6.73e-08
																												Sh3pxd2a	1.02e-07	0.259629	0.199	0.146	0.00159607
																												Lrrc8c	3.87e-21	0.258971	0.782	0.791	6.04e-17
																												Por	1.36e-07	0.256827	0.177	0.125	0.00212598
																												1700025G04Rik	2.51e-06	0.256764	0.426	0.41	0.0391796
																												Ndufc2	2.16e-11	0.255262	0.598	0.598	3.36e-07
																												Pim3	1.45e-28	0.25402	0.878	0.867	2.27e-24
																												Irf8	8.01e-12	0.253989	0.139	0.075	1.25e-07
																												Cd9	3.25e-14	0.253368	0.724	0.732	5.06e-10
																												Ldha	1.04e-16	0.253049	0.731	0.744	1.62e-12
																												Eif5	5.21e-16	0.252854	0.69	0.676	8.12e-12
																												Dennd3	5.25e-07	0.251714	0.197	0.148	0.00818824
																												Arrb1	3.53e-07	0.250922	0.359	0.315	0.00551043
														Sav1	3.5e-28	0.433961	0.631	0.391	5.46e-24	6.78e-13	0.287815	0.415	0.274	1.06e-08	6.78e-13	7.01e-28		Sav1	3.5e-28	0.433961	0.631	0.391	5.46e-24	6.78e-13	0.287815	0.415	0.274	1.06e-08	6.78e-13	7.01e-28
														Rhoc	1.46e-20	0.461414	0.686	0.533	2.27e-16	3.71e-28	0.553943	0.603	0.411	5.79e-24	1.46e-20	7.42e-28		Rhoc	1.46e-20	0.461414	0.686	0.533	2.27e-16	3.71e-28	0.553943	0.603	0.411	5.79e-24	1.46e-20	7.42e-28
														Hspa1b	1.54e-18	0.691741	0.573	0.362	2.4e-14	4.39e-28	0.667077	0.545	0.316	6.84e-24	1.54e-18	8.78e-28		Hspa1b	1.54e-18	0.691741	0.573	0.362	2.4e-14	4.39e-28	0.667077	0.545	0.316	6.84e-24	1.54e-18	8.78e-28
														Cgnl1	9.62e-28	0.380688	0.346	0.139	1.5e-23	5.77e-19	0.29585	0.188	0.077	9e-15	5.77e-19	1.92e-27		Cgnl1	9.62e-28	0.380688	0.346	0.139	1.5e-23	5.77e-19	0.29585	0.188	0.077	9e-15	5.77e-19	1.92e-27
														Hhex	1.29e-27	0.563017	0.527	0.289	2e-23	3.03e-16	0.371723	0.296	0.161	4.73e-12	3.03e-16	2.57e-27		Hhex	1.29e-27	0.563017	0.527	0.289	2e-23	3.03e-16	0.371723	0.296	0.161	4.73e-12	3.03e-16	2.57e-27
														Dennd5b	1.59e-21	0.390178	0.455	0.238	2.48e-17	2.45e-27	0.412502	0.308	0.134	3.83e-23	1.59e-21	4.91e-27		Dennd5b	1.59e-21	0.390178	0.455	0.238	2.48e-17	2.45e-27	0.412502	0.308	0.134	3.83e-23	1.59e-21	4.91e-27
														Stk38	8.91e-14	0.307993	0.343	0.191	1.39e-09	3.13e-27	0.396985	0.279	0.118	4.88e-23	8.91e-14	6.26e-27		Stk38	8.91e-14	0.307993	0.343	0.191	1.39e-09	3.13e-27	0.396985	0.279	0.118	4.88e-23	8.91e-14	6.26e-27
														Arpc2	4e-27	0.414778	0.841	0.725	6.23e-23	1.49e-25	0.368136	0.749	0.574	2.32e-21	1.49e-25	8e-27		Arpc2	4e-27	0.414778	0.841	0.725	6.23e-23	1.49e-25	0.368136	0.749	0.574	2.32e-21	1.49e-25	8e-27
														Smyd3	2.15e-26	0.298337	0.156	0.038	3.35e-22	4.02e-27	0.251566	0.113	0.028	6.27e-23	2.15e-26	8.04e-27		Smyd3	2.15e-26	0.298337	0.156	0.038	3.35e-22	4.02e-27	0.251566	0.113	0.028	6.27e-23	2.15e-26	8.04e-27
														Mcfd2	4.77e-10	0.287844	0.389	0.262	7.43e-06	7.52e-27	0.453616	0.328	0.155	1.17e-22	4.77e-10	1.5e-26		Mcfd2	4.77e-10	0.287844	0.389	0.262	7.43e-06	7.52e-27	0.453616	0.328	0.155	1.17e-22	4.77e-10	1.5e-26
														Luzp1	9.27e-19	0.323511	0.706	0.507	1.45e-14	1.15e-26	0.40173	0.571	0.349	1.79e-22	9.27e-19	2.3e-26		Luzp1	9.27e-19	0.323511	0.706	0.507	1.45e-14	1.15e-26	0.40173	0.571	0.349	1.79e-22	9.27e-19	2.3e-26
														Prickle1	1.26e-26	0.443318	0.349	0.148	1.97e-22	7.76e-15	0.287245	0.223	0.111	1.21e-10	7.76e-15	2.52e-26		Prickle1	1.26e-26	0.443318	0.349	0.148	1.97e-22	7.76e-15	0.287245	0.223	0.111	1.21e-10	7.76e-15	2.52e-26
														Ephx1	4.44e-17	0.363418	0.395	0.217	6.93e-13	1.45e-26	0.365067	0.354	0.17	2.27e-22	4.44e-17	2.91e-26		Ephx1	4.44e-17	0.363418	0.395	0.217	6.93e-13	1.45e-26	0.365067	0.354	0.17	2.27e-22	4.44e-17	2.91e-26
														Hotairm1	3.22e-26	0.350236	0.305	0.117	5.02e-22	4.17e-25	0.336972	0.18	0.063	6.5e-21	4.17e-25	6.44e-26		Hotairm1	3.22e-26	0.350236	0.305	0.117	5.02e-22	4.17e-25	0.336972	0.18	0.063	6.5e-21	4.17e-25	6.44e-26
														Dab2ip	3.45e-19	0.343284	0.622	0.426	5.39e-15	4.7e-26	0.42621	0.478	0.276	7.33e-22	3.45e-19	9.41e-26		Dab2ip	3.45e-19	0.343284	0.622	0.426	5.39e-15	4.7e-26	0.42621	0.478	0.276	7.33e-22	3.45e-19	9.41e-26
														Rilp	5.35e-26	0.261479	0.184	0.051	8.34e-22	1.86e-20	0.256674	0.115	0.035	2.9e-16	1.86e-20	1.07e-25		Rilp	5.35e-26	0.261479	0.184	0.051	8.34e-22	1.86e-20	0.256674	0.115	0.035	2.9e-16	1.86e-20	1.07e-25
														Mn1	4.53e-16	0.266839	0.225	0.093	7.06e-12	9.64e-26	0.349332	0.18	0.061	1.5e-21	4.53e-16	1.93e-25		Mn1	4.53e-16	0.266839	0.225	0.093	7.06e-12	9.64e-26	0.349332	0.18	0.061	1.5e-21	4.53e-16	1.93e-25
														Vdac3	2.22e-25	0.435451	0.625	0.414	3.46e-21	8.21e-14	0.339324	0.417	0.278	1.28e-09	8.21e-14	4.44e-25		Vdac3	2.22e-25	0.435451	0.625	0.414	3.46e-21	8.21e-14	0.339324	0.417	0.278	1.28e-09	8.21e-14	4.44e-25
														Ywhah	5.83e-25	0.419574	0.752	0.553	9.09e-21	3.72e-16	0.343346	0.532	0.368	5.8e-12	3.72e-16	1.17e-24		Ywhah	5.83e-25	0.419574	0.752	0.553	9.09e-21	3.72e-16	0.343346	0.532	0.368	5.8e-12	3.72e-16	1.17e-24
														Hyal2	1.11e-09	0.276932	0.522	0.394	1.72e-05	1.91e-24	0.434126	0.389	0.208	2.98e-20	1.11e-09	3.82e-24		Hyal2	1.11e-09	0.276932	0.522	0.394	1.72e-05	1.91e-24	0.434126	0.389	0.208	2.98e-20	1.11e-09	3.82e-24
														Bnip3	4.61e-24	0.324241	0.216	0.071	7.19e-20	1.49e-15	0.314332	0.298	0.165	2.33e-11	1.49e-15	9.22e-24		Bnip3	4.61e-24	0.324241	0.216	0.071	7.19e-20	1.49e-15	0.314332	0.298	0.165	2.33e-11	1.49e-15	9.22e-24
														Hnrnpf	1.29e-12	0.271197	0.862	0.773	2.02e-08	7.68e-24	0.348292	0.779	0.622	1.2e-19	1.29e-12	1.54e-23		Hnrnpf	1.29e-12	0.271197	0.862	0.773	2.02e-08	7.68e-24	0.348292	0.779	0.622	1.2e-19	1.29e-12	1.54e-23
														Ptprg	3.39e-17	0.339419	0.496	0.284	5.28e-13	7.74e-24	0.331669	0.405	0.207	1.21e-19	3.39e-17	1.55e-23		Ptprg	3.39e-17	0.339419	0.496	0.284	5.28e-13	7.74e-24	0.331669	0.405	0.207	1.21e-19	3.39e-17	1.55e-23
														Fbxo7	8.37e-17	0.34464	0.303	0.146	1.3e-12	8.02e-24	0.421788	0.31	0.147	1.25e-19	8.37e-17	1.6e-23		Fbxo7	8.37e-17	0.34464	0.303	0.146	1.3e-12	8.02e-24	0.421788	0.31	0.147	1.25e-19	8.37e-17	1.6e-23
														Zyx	5.75e-14	0.363848	0.357	0.206	8.96e-10	9.72e-24	0.395597	0.283	0.131	1.52e-19	5.75e-14	1.94e-23		Zyx	5.75e-14	0.363848	0.357	0.206	8.96e-10	9.72e-24	0.395597	0.283	0.131	1.52e-19	5.75e-14	1.94e-23
														Ank3	1.32e-23	0.439947	0.346	0.153	2.06e-19	8.91e-09	0.296014	0.215	0.129	0.000138911	8.91e-09	2.64e-23		Ank3	1.32e-23	0.439947	0.346	0.153	2.06e-19	8.91e-09	0.296014	0.215	0.129	0.000138911	8.91e-09	2.64e-23
														Sbno2	1.51e-23	0.369235	0.755	0.505	2.36e-19	2.98e-16	0.281504	0.678	0.482	4.64e-12	2.98e-16	3.03e-23		Sbno2	1.51e-23	0.369235	0.755	0.505	2.36e-19	2.98e-16	0.281504	0.678	0.482	4.64e-12	2.98e-16	3.03e-23
														Ehbp1l1	2.52e-14	0.285973	0.285	0.141	3.93e-10	2.63e-23	0.318003	0.215	0.085	4.1e-19	2.52e-14	5.26e-23		Ehbp1l1	2.52e-14	0.285973	0.285	0.141	3.93e-10	2.63e-23	0.318003	0.215	0.085	4.1e-19	2.52e-14	5.26e-23
														Mndal	5.39e-14	0.266677	0.478	0.283	8.4e-10	3.96e-23	0.317861	0.306	0.14	6.17e-19	5.39e-14	7.91e-23		Mndal	5.39e-14	0.266677	0.478	0.283	8.4e-10	3.96e-23	0.317861	0.306	0.14	6.17e-19	5.39e-14	7.91e-23
														Arl15	2.08e-19	0.341665	0.383	0.189	3.24e-15	6.46e-23	0.337551	0.221	0.089	1.01e-18	2.08e-19	1.29e-22		Arl15	2.08e-19	0.341665	0.383	0.189	3.24e-15	6.46e-23	0.337551	0.221	0.089	1.01e-18	2.08e-19	1.29e-22
														Tmed10	9.01e-17	0.304091	0.795	0.657	1.4e-12	8.86e-23	0.381553	0.672	0.48	1.38e-18	9.01e-17	1.77e-22		Tmed10	9.01e-17	0.304091	0.795	0.657	1.4e-12	8.86e-23	0.381553	0.672	0.48	1.38e-18	9.01e-17	1.77e-22
														Rfk	1.09e-20	0.407995	0.372	0.188	1.71e-16	1.13e-22	0.365988	0.251	0.11	1.77e-18	1.09e-20	2.27e-22		Rfk	1.09e-20	0.407995	0.372	0.188	1.71e-16	1.13e-22	0.365988	0.251	0.11	1.77e-18	1.09e-20	2.27e-22
														Atp1b3	1.78e-15	0.343693	0.571	0.385	2.78e-11	1.55e-22	0.358372	0.435	0.245	2.41e-18	1.78e-15	3.1e-22		Atp1b3	1.78e-15	0.343693	0.571	0.385	2.78e-11	1.55e-22	0.358372	0.435	0.245	2.41e-18	1.78e-15	3.1e-22
														Dnaja1	1.87e-16	0.360817	0.821	0.732	2.92e-12	1.93e-22	0.373364	0.721	0.528	3.01e-18	1.87e-16	3.86e-22		Dnaja1	1.87e-16	0.360817	0.821	0.732	2.92e-12	1.93e-22	0.373364	0.721	0.528	3.01e-18	1.87e-16	3.86e-22
														Nav1	3.22e-12	0.254213	0.45	0.279	5.02e-08	3.15e-22	0.357904	0.427	0.235	4.92e-18	3.22e-12	6.31e-22		Nav1	3.22e-12	0.254213	0.45	0.279	5.02e-08	3.15e-22	0.357904	0.427	0.235	4.92e-18	3.22e-12	6.31e-22
														Tcf15	5.1e-14	0.362688	0.412	0.237	7.95e-10	3.54e-22	0.35826	0.251	0.11	5.53e-18	5.1e-14	7.09e-22		Tcf15	5.1e-14	0.362688	0.412	0.237	7.95e-10	3.54e-22	0.35826	0.251	0.11	5.53e-18	5.1e-14	7.09e-22
														Bambi	2.38e-21	0.411825	0.395	0.195	3.71e-17	5.7e-19	0.35106	0.271	0.133	8.89e-15	5.7e-19	4.76e-21		Bambi	2.38e-21	0.411825	0.395	0.195	3.71e-17	5.7e-19	0.35106	0.271	0.133	8.89e-15	5.7e-19	4.76e-21
														Bcl6b	5.29e-11	0.273585	0.429	0.275	8.25e-07	2.75e-21	0.402944	0.249	0.112	4.29e-17	5.29e-11	5.51e-21		Bcl6b	5.29e-11	0.273585	0.429	0.275	8.25e-07	2.75e-21	0.402944	0.249	0.112	4.29e-17	5.29e-11	5.51e-21
														Gna11	1.57e-10	0.257679	0.556	0.416	2.45e-06	2.79e-21	0.396582	0.427	0.248	4.34e-17	1.57e-10	5.57e-21		Gna11	1.57e-10	0.257679	0.556	0.416	2.45e-06	2.79e-21	0.396582	0.427	0.248	4.34e-17	1.57e-10	5.57e-21
														St6galnac2	2.78e-14	0.253804	0.329	0.169	4.33e-10	8.62e-21	0.293081	0.225	0.095	1.34e-16	2.78e-14	1.72e-20		St6galnac2	2.78e-14	0.253804	0.329	0.169	4.33e-10	8.62e-21	0.293081	0.225	0.095	1.34e-16	2.78e-14	1.72e-20
														Agap1	1.11e-20	0.350183	0.303	0.13	1.72e-16	4.59e-19	0.298927	0.211	0.091	7.16e-15	4.59e-19	2.21e-20		Agap1	1.11e-20	0.350183	0.303	0.13	1.72e-16	4.59e-19	0.298927	0.211	0.091	7.16e-15	4.59e-19	2.21e-20
														Stom	2.15e-11	0.264954	0.349	0.2	3.35e-07	1.27e-20	0.328795	0.271	0.126	1.98e-16	2.15e-11	2.54e-20		Stom	2.15e-11	0.264954	0.349	0.2	3.35e-07	1.27e-20	0.328795	0.271	0.126	1.98e-16	2.15e-11	2.54e-20
														Ddit4	1.34e-20	0.430524	0.562	0.339	2.08e-16	1.82e-15	0.280968	0.626	0.458	2.84e-11	1.82e-15	2.67e-20		Ddit4	1.34e-20	0.430524	0.562	0.339	2.08e-16	1.82e-15	0.280968	0.626	0.458	2.84e-11	1.82e-15	2.67e-20
														S100a1	9.02e-20	0.357113	0.311	0.14	1.41e-15	1.39e-20	0.313315	0.186	0.073	2.17e-16	9.02e-20	2.78e-20		S100a1	9.02e-20	0.357113	0.311	0.14	1.41e-15	1.39e-20	0.313315	0.186	0.073	2.17e-16	9.02e-20	2.78e-20
														1810037I17Rik	3.3e-20	0.369874	0.749	0.599	5.14e-16	1.08e-09	0.291855	0.522	0.411	1.69e-05	1.08e-09	6.59e-20		1810037I17Rik	3.3e-20	0.369874	0.749	0.599	5.14e-16	1.08e-09	0.291855	0.522	0.411	1.69e-05	1.08e-09	6.59e-20
														Ldha	3.82e-20	0.346669	0.767	0.58	5.95e-16	1.24e-16	0.310485	0.674	0.502	1.94e-12	1.24e-16	7.63e-20		Ldha	3.82e-20	0.346669	0.767	0.58	5.95e-16	1.24e-16	0.310485	0.674	0.502	1.94e-12	1.24e-16	7.63e-20
														Gpx1	1.31e-19	0.449044	0.683	0.521	2.05e-15	1.13e-12	0.3253	0.524	0.39	1.75e-08	1.13e-12	2.63e-19		Gpx1	1.31e-19	0.449044	0.683	0.521	2.05e-15	1.13e-12	0.3253	0.524	0.39	1.75e-08	1.13e-12	2.63e-19
														Ing2	8.16e-12	0.339285	0.326	0.186	1.27e-07	2.82e-19	0.399099	0.3	0.154	4.4e-15	8.16e-12	5.65e-19		Ing2	8.16e-12	0.339285	0.326	0.186	1.27e-07	2.82e-19	0.399099	0.3	0.154	4.4e-15	8.16e-12	5.65e-19
														Itm2c	1.5e-10	0.260414	0.481	0.328	2.34e-06	3.78e-19	0.353398	0.35	0.194	5.89e-15	1.5e-10	7.56e-19		Itm2c	1.5e-10	0.260414	0.481	0.328	2.34e-06	3.78e-19	0.353398	0.35	0.194	5.89e-15	1.5e-10	7.56e-19
														2022-09-11	3.67e-17	0.37592	0.622	0.445	5.72e-13	3.86e-19	0.337199	0.51	0.317	6.02e-15	3.67e-17	7.73e-19		2022-09-11	3.67e-17	0.37592	0.622	0.445	5.72e-13	3.86e-19	0.337199	0.51	0.317	6.02e-15	3.67e-17	7.73e-19
														Sertad1	7.73e-19	0.381172	0.695	0.513	1.2e-14	3.04e-15	0.305379	0.605	0.441	4.73e-11	3.04e-15	1.55e-18		Sertad1	7.73e-19	0.381172	0.695	0.513	1.2e-14	3.04e-15	0.305379	0.605	0.441	4.73e-11	3.04e-15	1.55e-18
														Map4k3	1.03e-18	0.430358	0.415	0.231	1.61e-14	6.08e-11	0.271394	0.289	0.175	9.48e-07	6.08e-11	2.06e-18		Map4k3	1.03e-18	0.430358	0.415	0.231	1.61e-14	6.08e-11	0.271394	0.289	0.175	9.48e-07	6.08e-11	2.06e-18
														Hes1	3.77e-13	0.383197	0.784	0.7	5.88e-09	1.1e-18	0.387616	0.763	0.6	1.72e-14	3.77e-13	2.21e-18		Hes1	3.77e-13	0.383197	0.784	0.7	5.88e-09	1.1e-18	0.387616	0.763	0.6	1.72e-14	3.77e-13	2.21e-18
														Bmx	1.49e-18	0.328789	0.274	0.119	2.32e-14	2.47e-17	0.342651	0.186	0.08	3.85e-13	2.47e-17	2.98e-18		Bmx	1.49e-18	0.328789	0.274	0.119	2.32e-14	2.47e-17	0.342651	0.186	0.08	3.85e-13	2.47e-17	2.98e-18
														Jpt1	7.26e-14	0.295874	0.3	0.156	1.13e-09	2.25e-18	0.269592	0.229	0.104	3.5e-14	7.26e-14	4.49e-18		Jpt1	7.26e-14	0.295874	0.3	0.156	1.13e-09	2.25e-18	0.269592	0.229	0.104	3.5e-14	7.26e-14	4.49e-18
														Slc48a1	2.65e-18	0.346089	0.329	0.159	4.14e-14	4.17e-13	0.310087	0.198	0.1	6.51e-09	4.17e-13	5.31e-18		Slc48a1	2.65e-18	0.346089	0.329	0.159	4.14e-14	4.17e-13	0.310087	0.198	0.1	6.51e-09	4.17e-13	5.31e-18
														Fgd5	5.23e-12	0.26843	0.697	0.555	8.15e-08	5.4e-18	0.314638	0.567	0.389	8.41e-14	5.23e-12	1.08e-17		Fgd5	5.23e-12	0.26843	0.697	0.555	8.15e-08	5.4e-18	0.314638	0.567	0.389	8.41e-14	5.23e-12	1.08e-17
														Ccser2	5.41e-12	0.282739	0.545	0.404	8.44e-08	5.42e-18	0.356293	0.415	0.251	8.44e-14	5.41e-12	1.08e-17		Ccser2	5.41e-12	0.282739	0.545	0.404	8.44e-08	5.42e-18	0.356293	0.415	0.251	8.44e-14	5.41e-12	1.08e-17
														Pdcd4	7.63e-18	0.361516	0.476	0.282	1.19e-13	2.49e-11	0.300888	0.362	0.235	3.89e-07	2.49e-11	1.53e-17		Pdcd4	7.63e-18	0.361516	0.476	0.282	1.19e-13	2.49e-11	0.300888	0.362	0.235	3.89e-07	2.49e-11	1.53e-17
														Gm26532	9.79e-18	0.420815	0.718	0.536	1.53e-13	6.21e-15	0.355788	0.51	0.353	9.68e-11	6.21e-15	1.96e-17		Gm26532	9.79e-18	0.420815	0.718	0.536	1.53e-13	6.21e-15	0.355788	0.51	0.353	9.68e-11	6.21e-15	1.96e-17
														Rnf7	1.07e-17	0.354893	0.62	0.444	1.66e-13	9.13e-11	0.259236	0.427	0.298	1.42e-06	9.13e-11	2.13e-17		Rnf7	1.07e-17	0.354893	0.62	0.444	1.66e-13	9.13e-11	0.259236	0.427	0.298	1.42e-06	9.13e-11	2.13e-17
														Mad2l1bp	3.79e-17	0.297378	0.222	0.09	5.91e-13	1.27e-17	0.293513	0.17	0.069	1.98e-13	3.79e-17	2.54e-17		Mad2l1bp	3.79e-17	0.297378	0.222	0.09	5.91e-13	1.27e-17	0.293513	0.17	0.069	1.98e-13	3.79e-17	2.54e-17
														Arl2bp	1.69e-17	0.38023	0.438	0.26	2.64e-13	1.36e-12	0.269301	0.324	0.197	2.12e-08	1.36e-12	3.39e-17		Arl2bp	1.69e-17	0.38023	0.438	0.26	2.64e-13	1.36e-12	0.269301	0.324	0.197	2.12e-08	1.36e-12	3.39e-17
														Myl12b	1.73e-17	0.326206	0.827	0.72	2.69e-13	7.48e-17	0.341317	0.662	0.528	1.17e-12	7.48e-17	3.45e-17		Myl12b	1.73e-17	0.326206	0.827	0.72	2.69e-13	7.48e-17	0.341317	0.662	0.528	1.17e-12	7.48e-17	3.45e-17
														Clip1	3.02e-17	0.326088	0.331	0.164	4.71e-13	4.05e-10	0.255203	0.215	0.122	6.31e-06	4.05e-10	6.04e-17		Clip1	3.02e-17	0.326088	0.331	0.164	4.71e-13	4.05e-10	0.255203	0.215	0.122	6.31e-06	4.05e-10	6.04e-17
														Tmbim1	4.94e-17	0.398458	0.401	0.233	7.71e-13	3.22e-16	0.330961	0.302	0.164	5.02e-12	3.22e-16	9.89e-17		Tmbim1	4.94e-17	0.398458	0.401	0.233	7.71e-13	3.22e-16	0.330961	0.302	0.164	5.02e-12	3.22e-16	9.89e-17
														Atp6v0e	8.35e-17	0.364205	0.666	0.512	1.3e-12	5.89e-14	0.325466	0.494	0.349	9.18e-10	5.89e-14	1.67e-16		Atp6v0e	8.35e-17	0.364205	0.666	0.512	1.3e-12	5.89e-14	0.325466	0.494	0.349	9.18e-10	5.89e-14	1.67e-16
														Cenpb	8.88e-17	0.325311	0.646	0.471	1.39e-12	2.58e-11	0.283831	0.49	0.363	4.03e-07	2.58e-11	1.78e-16		Cenpb	8.88e-17	0.325311	0.646	0.471	1.39e-12	2.58e-11	0.283831	0.49	0.363	4.03e-07	2.58e-11	1.78e-16
														Arglu1	3.9e-14	0.27398	0.741	0.588	6.09e-10	9.81e-17	0.336389	0.609	0.437	1.53e-12	3.9e-14	1.96e-16		Arglu1	3.9e-14	0.27398	0.741	0.588	6.09e-10	9.81e-17	0.336389	0.609	0.437	1.53e-12	3.9e-14	1.96e-16
														Klf6	1.68e-12	0.316756	0.89	0.81	2.62e-08	1.17e-16	0.319576	0.848	0.75	1.82e-12	1.68e-12	2.34e-16		Klf6	1.68e-12	0.316756	0.89	0.81	2.62e-08	1.17e-16	0.319576	0.848	0.75	1.82e-12	1.68e-12	2.34e-16
														Kcnq1ot1	7.69e-16	0.406661	0.507	0.318	1.2e-11	1.49e-16	0.336058	0.431	0.26	2.33e-12	7.69e-16	2.99e-16		Kcnq1ot1	7.69e-16	0.406661	0.507	0.318	1.2e-11	1.49e-16	0.336058	0.431	0.26	2.33e-12	7.69e-16	2.99e-16
														Herc2	4.91e-14	0.335489	0.427	0.271	7.66e-10	2.48e-16	0.325938	0.346	0.197	3.86e-12	4.91e-14	4.96e-16		Herc2	4.91e-14	0.335489	0.427	0.271	7.66e-10	2.48e-16	0.325938	0.346	0.197	3.86e-12	4.91e-14	4.96e-16
														Tgfb1i1	3.11e-16	0.348212	0.438	0.266	4.84e-12	1.57e-09	0.284326	0.287	0.184	2.45e-05	1.57e-09	6.21e-16		Tgfb1i1	3.11e-16	0.348212	0.438	0.266	4.84e-12	1.57e-09	0.284326	0.287	0.184	2.45e-05	1.57e-09	6.21e-16
														Las1l	5.25e-16	0.36649	0.288	0.14	8.19e-12	2.19e-11	0.255606	0.204	0.11	3.42e-07	2.19e-11	1.05e-15		Las1l	5.25e-16	0.36649	0.288	0.14	8.19e-12	2.19e-11	0.255606	0.204	0.11	3.42e-07	2.19e-11	1.05e-15
														Akap13	3.06e-10	0.326212	0.697	0.617	4.78e-06	7.61e-16	0.362391	0.595	0.445	1.19e-11	3.06e-10	1.52e-15		Akap13	3.06e-10	0.326212	0.697	0.617	4.78e-06	7.61e-16	0.362391	0.595	0.445	1.19e-11	3.06e-10	1.52e-15
														Fkbp3	9.49e-16	0.419948	0.504	0.341	1.48e-11	1.74e-12	0.324439	0.306	0.184	2.71e-08	1.74e-12	1.9e-15		Fkbp3	9.49e-16	0.419948	0.504	0.341	1.48e-11	1.74e-12	0.324439	0.306	0.184	2.71e-08	1.74e-12	1.9e-15
														Spop	1.17e-12	0.314956	0.669	0.564	1.82e-08	1.31e-15	0.331197	0.607	0.459	2.04e-11	1.17e-12	2.62e-15		Spop	1.17e-12	0.314956	0.669	0.564	1.82e-08	1.31e-15	0.331197	0.607	0.459	2.04e-11	1.17e-12	2.62e-15
														Calm2	2.01e-12	0.268119	0.856	0.759	3.13e-08	1.31e-15	0.344717	0.684	0.544	2.05e-11	2.01e-12	2.62e-15		Calm2	2.01e-12	0.268119	0.856	0.759	3.13e-08	1.31e-15	0.344717	0.684	0.544	2.05e-11	2.01e-12	2.62e-15
														St3gal1	2.69e-08	0.262939	0.297	0.189	0.000419006	1.34e-15	0.270598	0.231	0.112	2.08e-11	2.69e-08	2.67e-15		St3gal1	2.69e-08	0.262939	0.297	0.189	0.000419006	1.34e-15	0.270598	0.231	0.112	2.08e-11	2.69e-08	2.67e-15
														Fryl	7.63e-10	0.288646	0.455	0.314	1.19e-05	1.43e-15	0.269793	0.33	0.185	2.23e-11	7.63e-10	2.86e-15		Fryl	7.63e-10	0.288646	0.455	0.314	1.19e-05	1.43e-15	0.269793	0.33	0.185	2.23e-11	7.63e-10	2.86e-15
														Hlx	1.96e-15	0.291739	0.375	0.2	3.06e-11	2.02e-13	0.279291	0.186	0.09	3.15e-09	2.02e-13	3.93e-15		Hlx	1.96e-15	0.291739	0.375	0.2	3.06e-11	2.02e-13	0.279291	0.186	0.09	3.15e-09	2.02e-13	3.93e-15
														Furin	6.16e-10	0.281772	0.326	0.203	9.61e-06	2.54e-15	0.286686	0.3	0.165	3.97e-11	6.16e-10	5.09e-15		Furin	6.16e-10	0.281772	0.326	0.203	9.61e-06	2.54e-15	0.286686	0.3	0.165	3.97e-11	6.16e-10	5.09e-15
														Osbpl9	4.55e-15	0.336531	0.571	0.405	7.1e-11	2.44e-08	0.265686	0.433	0.323	0.000380334	2.44e-08	9.11e-15		Osbpl9	4.55e-15	0.336531	0.571	0.405	7.1e-11	2.44e-08	0.265686	0.433	0.323	0.000380334	2.44e-08	9.11e-15
														Limch1	5.67e-15	0.327258	0.421	0.249	8.84e-11	1.22e-13	0.297317	0.283	0.159	1.9e-09	1.22e-13	1.13e-14		Limch1	5.67e-15	0.327258	0.421	0.249	8.84e-11	1.22e-13	0.297317	0.283	0.159	1.9e-09	1.22e-13	1.13e-14
														Skap2	8.65e-15	0.318753	0.458	0.29	1.35e-10	1.24e-14	0.295483	0.354	0.21	1.94e-10	1.24e-14	1.73e-14		Skap2	8.65e-15	0.318753	0.458	0.29	1.35e-10	1.24e-14	0.295483	0.354	0.21	1.94e-10	1.24e-14	1.73e-14
														Elf1	1.48e-14	0.342251	0.631	0.46	2.31e-10	4.89e-12	0.273128	0.48	0.331	7.63e-08	4.89e-12	2.97e-14		Elf1	1.48e-14	0.342251	0.631	0.46	2.31e-10	4.89e-12	0.273128	0.48	0.331	7.63e-08	4.89e-12	2.97e-14
														Blmh	1.53e-14	0.343422	0.392	0.232	2.38e-10	7.57e-11	0.250834	0.261	0.154	1.18e-06	7.57e-11	3.06e-14		Blmh	1.53e-14	0.343422	0.392	0.232	2.38e-10	7.57e-11	0.250834	0.261	0.154	1.18e-06	7.57e-11	3.06e-14
														Tlnrd1	1.16e-12	0.259274	0.398	0.24	1.8e-08	2.26e-14	0.283227	0.247	0.129	3.53e-10	1.16e-12	4.53e-14		Tlnrd1	1.16e-12	0.259274	0.398	0.24	1.8e-08	2.26e-14	0.283227	0.247	0.129	3.53e-10	1.16e-12	4.53e-14
														Crtc3	8.47e-13	0.281608	0.369	0.216	1.32e-08	3.21e-14	0.34961	0.291	0.165	5.01e-10	8.47e-13	6.42e-14		Crtc3	8.47e-13	0.281608	0.369	0.216	1.32e-08	3.21e-14	0.34961	0.291	0.165	5.01e-10	8.47e-13	6.42e-14
														Map1lc3a	4.52e-14	0.326742	0.588	0.422	7.05e-10	4.41e-09	0.274905	0.425	0.311	6.88e-05	4.41e-09	9.04e-14		Map1lc3a	4.52e-14	0.326742	0.588	0.422	7.05e-10	4.41e-09	0.274905	0.425	0.311	6.88e-05	4.41e-09	9.04e-14
														B3gnt2	5.38e-14	0.362532	0.683	0.542	8.39e-10	1.97e-11	0.259044	0.494	0.342	3.08e-07	1.97e-11	1.08e-13		B3gnt2	5.38e-14	0.362532	0.683	0.542	8.39e-10	1.97e-11	0.259044	0.494	0.342	3.08e-07	1.97e-11	1.08e-13
														Gars	1.03e-13	0.346086	0.343	0.196	1.61e-09	6.3e-14	0.325136	0.269	0.15	9.83e-10	1.03e-13	1.26e-13		Gars	1.03e-13	0.346086	0.343	0.196	1.61e-09	6.3e-14	0.325136	0.269	0.15	9.83e-10	1.03e-13	1.26e-13
														Kras	6.97e-12	0.304526	0.501	0.353	1.09e-07	8.55e-14	0.292985	0.391	0.25	1.33e-09	6.97e-12	1.71e-13		Kras	6.97e-12	0.304526	0.501	0.353	1.09e-07	8.55e-14	0.292985	0.391	0.25	1.33e-09	6.97e-12	1.71e-13
														Rtn4	2.69e-13	0.295385	0.749	0.644	4.2e-09	7.82e-13	0.285723	0.597	0.449	1.22e-08	7.82e-13	5.39e-13		Rtn4	2.69e-13	0.295385	0.749	0.644	4.2e-09	7.82e-13	0.285723	0.597	0.449	1.22e-08	7.82e-13	5.39e-13
														Zbtb7a	2.93e-13	0.323922	0.588	0.437	4.57e-09	8.02e-12	0.284388	0.468	0.329	1.25e-07	8.02e-12	5.86e-13		Zbtb7a	2.93e-13	0.323922	0.588	0.437	4.57e-09	8.02e-12	0.284388	0.468	0.329	1.25e-07	8.02e-12	5.86e-13
														Dnajb9	1.9e-11	0.314729	0.441	0.296	2.97e-07	3.38e-13	0.293625	0.348	0.214	5.27e-09	1.9e-11	6.76e-13		Dnajb9	1.9e-11	0.314729	0.441	0.296	2.97e-07	3.38e-13	0.293625	0.348	0.214	5.27e-09	1.9e-11	6.76e-13
														Rasgrp3	7.44e-13	0.317472	0.666	0.54	1.16e-08	1.78e-09	0.309279	0.352	0.24	2.77e-05	1.78e-09	1.49e-12		Rasgrp3	7.44e-13	0.317472	0.666	0.54	1.16e-08	1.78e-09	0.309279	0.352	0.24	2.77e-05	1.78e-09	1.49e-12
														Clec2d	1.23e-12	0.332192	0.729	0.611	1.92e-08	8.56e-13	0.29201	0.53	0.379	1.34e-08	1.23e-12	1.71e-12		Clec2d	1.23e-12	0.332192	0.729	0.611	1.92e-08	8.56e-13	0.29201	0.53	0.379	1.34e-08	1.23e-12	1.71e-12
														Zfp704	1.37e-12	0.324844	0.285	0.151	2.14e-08	5.85e-12	0.310099	0.198	0.104	9.12e-08	5.85e-12	2.74e-12		Zfp704	1.37e-12	0.324844	0.285	0.151	2.14e-08	5.85e-12	0.310099	0.198	0.104	9.12e-08	5.85e-12	2.74e-12
														Rgs3	2.15e-12	0.31519	0.548	0.402	3.35e-08	2.21e-11	0.261554	0.326	0.203	3.45e-07	2.21e-11	4.3e-12		Rgs3	2.15e-12	0.31519	0.548	0.402	3.35e-08	2.21e-11	0.261554	0.326	0.203	3.45e-07	2.21e-11	4.3e-12
														Trappc6b	1.28e-11	0.280626	0.522	0.37	1.99e-07	2.24e-12	0.278631	0.389	0.253	3.49e-08	1.28e-11	4.48e-12		Trappc6b	1.28e-11	0.280626	0.522	0.37	1.99e-07	2.24e-12	0.278631	0.389	0.253	3.49e-08	1.28e-11	4.48e-12
														Cr1l	1.34e-11	0.304755	0.579	0.432	2.1e-07	2.7e-08	0.280434	0.393	0.287	0.00042118	2.7e-08	2.69e-11		Cr1l	1.34e-11	0.304755	0.579	0.432	2.1e-07	2.7e-08	0.280434	0.393	0.287	0.00042118	2.7e-08	2.69e-11
														Syne1	1.22e-09	0.288792	0.478	0.338	1.91e-05	4.51e-11	0.275632	0.336	0.211	7.04e-07	1.22e-09	9.03e-11		Syne1	1.22e-09	0.288792	0.478	0.338	1.91e-05	4.51e-11	0.275632	0.336	0.211	7.04e-07	1.22e-09	9.03e-11
														Csrp1	9.98e-10	0.269442	0.625	0.508	1.56e-05	1.58e-10	0.302628	0.512	0.39	2.46e-06	9.98e-10	3.15e-10		Csrp1	9.98e-10	0.269442	0.625	0.508	1.56e-05	1.58e-10	0.302628	0.512	0.39	2.46e-06	9.98e-10	3.15e-10
														Dll4	5.49e-08	0.319092	0.553	0.458	0.000855857	1.18e-09	0.303836	0.273	0.171	1.84e-05	5.49e-08	2.36e-09		Dll4	5.49e-08	0.319092	0.553	0.458	0.000855857	1.18e-09	0.303836	0.273	0.171	1.84e-05	5.49e-08	2.36e-09
[truncated: 89 more columns]
