# Supplementary material for: Endothelial sensing of AHR ligands regulates intestinal homeostasis
Source: Nature. 2023 Aug 16;621(7980):821–9. doi: 10.1038/s41586-023-06508-4 (PMC10533400; doi:10.1038/s41586-023-06508-4)
Supplement: Supplementary file 9 — Shared and unique DEGs. DEGs shared amongst BEC (tab 1) or LEC (tab 2) supercluster, or unique within each BEC/LEC cluster. Sorted by adusted pval of relevant cluster (or average adjusted pval for shared). Genes not expressed by all of the clusters excluded from these analyses. [file 41586_2023_6508_MOESM9_ESM.xlsx]

## Sheet: BEC
Table S7 - Shared and unique DE genes
Table shows DE genes shared amongst BEC supercluster, or unique within each BEC cluster. Sorted by adusted pval of relevant cluster (or average adjusted pval for shared). Genes not expressed by all of the clusters excluded from these analyses. LEC genes shown on separate tab.											Adjusted p values calculated by Wilcoxon Rank Sum tests as part of the Seurat v3 'FindMarkers()' function																				UNIQUE
BEC SHARED	count	18																														Artery (c3)	count	22		total DE genes this cluster	210	% unique genes	10.4762
feature	C10_Capillary.3_avg_logFC	C10_Capillary.3_pct.1	C10_Capillary.3_pct.2	C10_Capillary.3_p_val_adj	C2_Cap.Arterial_avg_logFC	C2_Cap.Arterial_pct.1	C2_Cap.Arterial_pct.2	C2_Cap.Arterial_p_val_adj	C3_Artery_avg_logFC	C3_Artery_pct.1	C3_Artery_pct.2	C3_Artery_p_val_adj	C5_PCV_avg_logFC	C5_PCV_pct.1	C5_PCV_pct.2	C5_PCV_p_val_adj	C6_Artery.SS_avg_logFC	C6_Artery.SS_pct.1	C6_Artery.SS_pct.2	C6_Artery.SS_p_val_adj	C8_Cap.1_avg_logFC	C8_Cap.1_pct.1	C8_Cap.1_pct.2	C8_Cap.1_p_val_adj	C9_Cap.2_avg_logFC	C9_Cap.2_pct.1	C9_Cap.2_pct.2	C9_Cap.2_p_val_adj	Total_ave_p_val_adj			feature	C10_Capillary.3_avg_logFC	C10_Capillary.3_pct.1	C10_Capillary.3_pct.2	C10_Capillary.3_p_val_adj	C2_Cap.Arterial_avg_logFC	C2_Cap.Arterial_pct.1	C2_Cap.Arterial_pct.2	C2_Cap.Arterial_p_val_adj	C3_Artery_avg_logFC	C3_Artery_pct.1	C3_Artery_pct.2	C3_Artery_p_val_adj	C5_PCV_avg_logFC	C5_PCV_pct.1	C5_PCV_pct.2	C5_PCV_p_val_adj	C6_Artery.SS_avg_logFC
Cyp1a1	3.62539	0.867	0.032	3.87e-29	3.47918	0.882	0.023	0	3.5739	0.879	0.033	7.19e-184	3.07875	0.957	0.178	6.88e-146	3.43796	0.836	0.02	1.42e-102	2.29812	0.918	0.358	3.96e-55	3.66386	0.824	0.005	1.09e-53	5.52857e-30			Nudt4	-0.185666	0.248	0.411	1	-0.189157	0.15	0.266	3.98e-14	-0.548586	0.452	0.731	6.66e-21	0.0389005	0.259	0.374	1	-0.0834265
Cdkn1a	0.914356	0.97	0.853	4.17e-16	0.962238	0.923	0.703	2.18e-254	0.95198	0.941	0.773	1.5e-86	0.593808	0.927	0.852	1.14e-30	0.888071	0.943	0.781	4.8e-48	1.15226	0.884	0.5	4.57e-30	1.29931	0.912	0.607	1.44e-31	5.95714e-17			Filip1	-0.31686	0.115	0.263	1	-0.194532	0.165	0.297	5.47e-17	-0.371389	0.152	0.394	5.56e-18	-0.0388694	0.071	0.144	1	-0.222503
Tiparp	1.77848	0.691	0.168	3.97e-15	1.99288	0.837	0.175	0	1.82451	0.75	0.19	7.55e-112	1.6245	0.916	0.474	5.3e-106	1.28539	0.611	0.207	3.48e-35	1.83307	0.821	0.236	1.07e-48	2.22506	0.845	0.107	6.13e-49	5.67143e-16			Rabgap1	0.0659898	0.127	0.137	1	-0.0243919	0.131	0.183	1	-0.310552	0.194	0.461	1.49e-17	-0.061275	0.154	0.278	0.764423	-0.176358
Fkbp5	1.2606	0.539	0.084	9.17e-10	1.15348	0.492	0.076	5.12e-185	0.95786	0.434	0.07	1.27e-48	0.925641	0.621	0.264	3.4e-40	0.809939	0.304	0.032	1.88e-19	0.948617	0.59	0.35	1.72e-11	1.52784	0.731	0.214	2.81e-29	1.33457e-10			Hspa8	-0.0672761	0.952	0.979	1	-0.0590077	0.944	0.976	0.0111983	-0.273365	0.918	0.993	2.3e-17	-0.102091	0.98	0.998	1	-0.179801
Egfl7	-0.657217	0.891	1	1.48e-09	-0.484068	0.889	0.986	3.68e-143	-0.469637	0.875	0.986	5.57e-44	-0.60444	0.782	0.982	9.8e-37	-0.380818	0.899	0.991	9.83e-20	-0.458688	0.91	0.996	5.43e-15	-0.465101	0.876	1	6.32e-13	2.1152e-10			Hyal2	-0.0947203	0.127	0.179	1	-0.0538863	0.191	0.269	0.00560122	-0.268478	0.202	0.44	6.76e-14	-0.237269	0.325	0.567	5.52e-06	-0.0447559
Ets1	-1.06227	0.248	0.758	8.88e-14	-0.568077	0.395	0.725	9.03e-100	-0.30838	0.344	0.618	8.73e-13	-0.253025	0.448	0.743	1.12e-08	-0.374416	0.482	0.746	1.83e-08	-0.705706	0.381	0.789	6.86e-18	-0.66252	0.326	0.772	1.27e-12	4.2146e-09			Thra	-0.113765	0.139	0.232	1	-0.156276	0.113	0.221	3.16e-15	-0.282074	0.141	0.354	9.08e-14	-0.114845	0.154	0.33	0.000336122	-0.040241
Tsc22d3	0.908256	0.8	0.495	2.72e-07	0.575474	0.759	0.638	5.08e-75	0.747002	0.686	0.55	1.55e-26	1.03259	0.743	0.492	5.29e-41	0.587204	0.692	0.573	5.1e-09	0.864882	0.675	0.447	2.7e-12	0.701915	0.896	0.801	1.15e-14	3.95861e-08			Apbb2	-0.138313	0.509	0.6	1	-0.0929778	0.56	0.711	0.000200569	-0.282607	0.548	0.832	1.26e-13	-0.155449	0.555	0.802	0.0098866	-0.0919249
Zbtb16	0.973761	0.491	0.116	1.73e-06	0.808408	0.35	0.062	2.2e-105	0.749422	0.373	0.106	6.35e-28	0.653513	0.368	0.084	2.21e-23	0.747083	0.332	0.063	3.76e-17	0.98266	0.34	0.024	4.98e-16	0.899344	0.394	0.078	5.95e-11	2.47151e-07			Ldb2	-0.00174687	0.115	0.147	1	-0.163546	0.123	0.218	2.11e-11	-0.283374	0.228	0.475	2.27e-13	-0.239169	0.164	0.415	1.89e-11	-0.132946
Tspan13	-0.863679	0.527	0.916	1.52e-11	-0.527567	0.512	0.816	4.12e-97	-0.407824	0.416	0.721	1.35e-19	-0.627151	0.496	0.945	2.52e-45	-0.392023	0.372	0.625	1.35e-08	-0.475385	0.313	0.618	8.21e-06	-0.640491	0.352	0.796	8.85e-13	1.17479e-06			Trim47	-0.0695559	0.315	0.4	1	-0.175024	0.448	0.624	6.75e-14	-0.297441	0.517	0.782	6.49e-13	-0.13928	0.407	0.642	0.0598438	-0.153088
Klf9	0.617649	0.897	0.8	1.75e-05	0.703874	0.849	0.705	1.45e-141	0.693398	0.899	0.789	2.53e-51	0.77196	0.932	0.886	1e-53	0.503255	0.919	0.896	2.38e-21	0.678098	0.802	0.667	1.99e-11	0.82241	0.829	0.733	4.69e-14	2.5e-06			Flt1	0.019612	0.952	0.979	1	-0.23494	0.947	0.994	1.37e-37	-0.284474	0.896	0.972	8.32e-13	-0.20722	0.705	0.934	6.75e-05	-0.143958
Txnip	0.973337	0.964	0.811	7.76e-16	0.449383	0.948	0.932	9.97e-91	0.308434	0.944	0.969	2.67e-13	0.278868	0.904	0.966	0.000134845	0.374273	0.915	0.893	1.31e-06	0.443929	0.925	0.931	1.66e-07	0.634159	0.979	0.932	3.75e-20	1.94744e-05			Pls3	-0.216958	0.358	0.516	1	-0.193219	0.349	0.533	3.21e-19	-0.284812	0.329	0.586	6.76e-12	-0.141973	0.229	0.415	0.00364374	-0.240902
Ddit4	0.989619	0.782	0.453	8.55e-09	0.875902	0.644	0.368	3.2e-112	0.843916	0.75	0.545	2.42e-42	0.575233	0.657	0.556	1.72e-11	0.462398	0.626	0.562	0.000531149	0.875529	0.53	0.272	2.38e-08	1.26911	0.674	0.257	1.41e-18	7.58831e-05			Timm10b	-0.310753	0.23	0.4	1	-0.187533	0.201	0.355	1.53e-19	-0.272708	0.238	0.468	2.27e-11	-0.141354	0.288	0.524	4.53e-05	-0.0973623
Acer2	0.947416	0.509	0.189	0.000428038	0.902305	0.575	0.263	1.48e-121	0.828135	0.726	0.553	2.88e-38	0.492893	0.75	0.69	4.97e-13	0.594563	0.445	0.317	0.000235001	0.619095	0.638	0.435	4.2e-06	1.05672	0.591	0.267	7.71e-12	9.53199e-05			Tmem88	-0.156525	0.509	0.684	1	-0.22077	0.553	0.749	1.84e-22	-0.273042	0.502	0.773	7.3e-11	-0.167875	0.405	0.672	0.000123578	-0.131515
Marcks	-0.648637	0.236	0.632	5.96e-06	-0.469462	0.106	0.337	2.17e-70	-0.403097	0.195	0.442	2.75e-16	-0.47468	0.362	0.731	7.06e-20	-0.302573	0.324	0.516	0.000766625	-0.552374	0.194	0.492	1.26e-07	-0.678889	0.124	0.485	1.54e-09	0.000110388			Bcar1	-0.117937	0.309	0.4	1	-0.0872877	0.316	0.439	1.79e-05	-0.290152	0.239	0.449	1.65e-09	-0.0707472	0.398	0.599	1	-0.102016
Gng11	-1.04406	0.582	0.905	9.78e-13	-0.60808	0.396	0.727	4.53e-106	-0.54712	0.509	0.813	4.14e-29	-0.823219	0.691	0.979	5.74e-57	-0.263358	0.449	0.666	0.00180471	-0.586803	0.34	0.715	5.11e-11	-0.867291	0.337	0.791	6.56e-16	0.000257815			Myadm	-0.33197	0.473	0.716	1	-0.226578	0.275	0.432	2.47e-18	-0.280311	0.253	0.475	1.89e-09	-0.226367	0.364	0.677	8.84e-09	-0.0290958
Bcl2l1	0.805843	0.594	0.337	0.00118485	0.456882	0.314	0.179	9.13e-26	0.454523	0.422	0.311	1.22e-06	0.412916	0.309	0.187	0.000556288	0.622789	0.591	0.424	3.06e-10	0.686978	0.306	0.126	0.000557069	0.843361	0.503	0.199	2.71e-09	0.00032849			Nrarp	0.0965793	0.267	0.305	1	-0.115329	0.195	0.275	0.000172929	-0.314183	0.331	0.571	3.41e-09	-0.0795523	0.082	0.2	0.0113789	-0.10422
Maff	0.865363	0.521	0.221	0.00238001	0.706551	0.412	0.164	3.89e-77	0.720982	0.523	0.3	1.03e-23	0.482963	0.457	0.374	0.000255101	0.502904	0.472	0.369	0.00320533	0.781828	0.466	0.248	2.17e-06	1.32319	0.534	0.102	1.23e-19	0.000834658			Ccnl1	0.15071	0.764	0.747	1	0.230584	0.657	0.671	0.000376037	0.399813	0.725	0.71	5.48e-08	0.150583	0.779	0.897	1	0.228082
Rbm3	0.691244	0.679	0.453	0.00235508	0.488167	0.569	0.463	7.81e-37	0.402179	0.598	0.574	1e-06	0.314029	0.689	0.786	0.00486323	0.538612	0.623	0.481	3.07e-09	0.659526	0.545	0.407	0.00107462	0.755648	0.617	0.442	2.09e-05	0.00118783			Tuba1a	-0.290122	0.376	0.6	1	-0.203027	0.382	0.579	7.84e-22	-0.251879	0.302	0.531	1.76e-07	-0.118017	0.311	0.549	0.000446131	-0.0975485
																																Mecom	0.0786451	0.382	0.4	1	-0.0152682	0.211	0.268	1	-0.250777	0.367	0.588	3.25e-07	-0.16434	0.339	0.585	0.000992731	-0.200818
																																Rnd1	-0.330588	0.648	0.853	1	-0.190781	0.442	0.559	1.21e-05	-0.367579	0.507	0.703	1.06e-06	-0.192281	0.895	0.968	0.00582509	-0.139234
																																Cyp26b1	-0.0739058	0.321	0.389	1	-0.00636343	0.365	0.461	0.151843	-0.308381	0.157	0.297	1.44e-05	0.226038	0.425	0.49	1	0.235606
																																Il4ra	0.392214	0.545	0.453	1	0.22929	0.439	0.428	0.415062	0.362719	0.523	0.459	0.00143573	0.163747	0.582	0.72	1	0.354673
[truncated: 192 more columns]

## Sheet: LEC
Table S7 - Shared and unique DE genes
Table shows DE genes shared amongst LEC supercluster, or unique within each LEC cluster. Sorted by adusted pval of relevant cluster (or average adjusted pval for shared). Genes not expressed by all of the clusters excluded from these analyses. BEC genes shown on separate tab.																			UNIQUE
LEC SHARED	count	94																		LEC 1 (c0)	count	38		total DE genes this cluster	310	% unique genes	12.2581											LEC 2a (c1)	count	32		total DE genes this cluster	291	% unique genes	10.9966
feature	C0_LEC.1_avg_logFC	C0_LEC.1_pct.1	C0_LEC.1_pct.2	C0_LEC.1_p_val_adj	C1_LEC.2a_avg_logFC	C1_LEC.2a_pct.1	C1_LEC.2a_pct.2	C1_LEC.2a_p_val_adj	C4_LEC.2b_avg_logFC	C4_LEC.2b_pct.1	C4_LEC.2b_pct.2	C4_LEC.2b_p_val_adj	C7_LEC.IFN_avg_logFC	C7_LEC.IFN_pct.1	C7_LEC.IFN_pct.2	C7_LEC.IFN_p_val_adj	Total_ave_p_val_adj			feature	C0_LEC.1_avg_logFC	C0_LEC.1_pct.1	C0_LEC.1_pct.2	C0_LEC.1_p_val_adj	C1_LEC.2a_avg_logFC	C1_LEC.2a_pct.1	C1_LEC.2a_pct.2	C1_LEC.2a_p_val_adj	C4_LEC.2b_avg_logFC	C4_LEC.2b_pct.1	C4_LEC.2b_pct.2	C4_LEC.2b_p_val_adj	C7_LEC.IFN_avg_logFC	C7_LEC.IFN_pct.1	C7_LEC.IFN_pct.2	C7_LEC.IFN_p_val_adj		feature	C0_LEC.1_avg_logFC	C0_LEC.1_pct.1	C0_LEC.1_pct.2	C0_LEC.1_p_val_adj	C1_LEC.2a_avg_logFC	C1_LEC.2a_pct.1	C1_LEC.2a_pct.2	C1_LEC.2a_p_val_adj	C4_LEC.2b_avg_logFC	C4_LEC.2b_pct.1	C4_LEC.2b_pct.2
Cyp1a1	2.68462	0.97	0.317	0	3.1234	0.884	0.064	0	2.89299	0.811	0.052	1.36e-81	2.75801	0.971	0.27	7.18e-90	3.4e-82			Fth1	0.255087	0.993	0.995	3.96e-83	0.202166	0.999	0.999	2.01e-53	0.153272	0.999	1	0.206337	0.157979	1	1	0.153273		Il7	-0.165283	0.181	0.357	5.85e-35	-0.351853	0.184	0.433	1.94e-59	-0.209852	0.108	0.281
Tiparp	1.57171	0.925	0.508	0	1.80903	0.934	0.432	0	1.85559	0.945	0.426	1.97e-96	1.69013	0.949	0.484	1.41e-73	3.525e-74			Ttc4	-0.292442	0.116	0.334	2.17e-75	-0.174776	0.102	0.241	5.74e-29	-0.197534	0.091	0.221	0.000770319	-0.193593	0.129	0.266	0.267784		Ifitm2	0.20132	0.857	0.92	6.76e-13	0.336703	0.938	0.947	8.09e-54	-0.187986	0.972	0.988
Marcks	-0.903275	0.495	0.941	0	-0.891877	0.39	0.869	2.79e-248	-0.784761	0.468	0.912	3.87e-39	-0.952523	0.403	0.895	6.74e-39	2.6525e-39			Dennd2a	-0.268734	0.124	0.347	3.78e-75	-0.117935	0.108	0.22	4.34e-17	-0.0778252	0.095	0.185	1	-0.191448	0.114	0.266	0.0426888		Smad5	-0.237412	0.236	0.473	1.24e-51	-0.254389	0.221	0.464	4.16e-46	-0.128093	0.215	0.378
Cyp1b1	0.80164	0.886	0.734	1.38e-238	0.918243	0.767	0.525	1.35e-164	1.04066	0.654	0.365	1.56e-23	0.945745	0.898	0.69	3.27e-32	3.9e-24			Pik3r1	-0.339891	0.216	0.481	1.06e-74	-0.218826	0.168	0.32	1.23e-23	-0.0813293	0.21	0.325	1	-0.0908608	0.233	0.379	1		Tspan13	-0.210597	0.305	0.549	3.39e-43	-0.279061	0.257	0.507	6.36e-44	-0.178557	0.171	0.329
Zfp36l1	0.905828	0.88	0.781	1.43e-232	0.827888	0.931	0.843	6.64e-208	0.701445	0.893	0.791	4.16e-22	0.864099	0.9	0.802	1.49e-24	1.04372e-22			Plxnd1	-0.311749	0.125	0.341	1.36e-73	-0.127767	0.058	0.145	9.44e-18	-0.131083	0.086	0.177	0.749567	-0.237534	0.104	0.298	5.47e-05		Mknk2	-0.206039	0.243	0.465	1.3e-43	-0.266595	0.182	0.402	1.06e-43	-0.220596	0.15	0.361
Cdkn1a	0.93013	0.733	0.474	1e-182	0.904519	0.832	0.574	2.12e-185	0.579991	0.915	0.811	8.25e-20	0.999529	0.777	0.504	3.21e-24	2.06258e-20			Adamtsl1	-0.321081	0.379	0.668	3.31e-61	-0.0661691	0.278	0.382	0.000450598	-0.24619	0.416	0.618	0.020495	-0.202169	0.369	0.581	0.446856		Kank3	-0.167477	0.564	0.814	1.59e-28	-0.277923	0.539	0.803	2.21e-42	-0.15768	0.454	0.675
Emcn	0.564722	0.923	0.92	2.5e-186	0.527086	0.948	0.949	9.78e-143	0.545226	0.908	0.859	3.68e-19	0.565789	0.932	0.935	5.72e-21	9.343e-20			Gypc	-0.268394	0.218	0.458	7.84e-60	-0.246625	0.175	0.371	1.76e-36	-0.126932	0.147	0.269	0.634324	-0.151936	0.272	0.452	1		Sh3tc1	-0.126279	0.265	0.451	1.98e-25	-0.264623	0.209	0.433	2.32e-42	-0.163059	0.18	0.309
Gng11	-0.698802	0.822	0.982	2.87e-302	-0.678077	0.745	0.957	9.21e-207	-0.521073	0.688	0.916	3.74e-18	-0.674874	0.811	0.988	4.49e-28	9.35e-19			Snx3	-0.275197	0.396	0.68	1.83e-57	-0.182186	0.338	0.561	2.54e-26	-0.248118	0.376	0.602	0.000603589	-0.217552	0.388	0.641	0.0409501		Fam174b	-0.131024	0.336	0.564	9.51e-28	-0.263832	0.386	0.659	3.27e-41	-0.142883	0.385	0.522
Sox18	-0.638108	0.358	0.793	3.64e-198	-0.811295	0.258	0.721	1.78e-202	-0.572822	0.204	0.498	4.4e-16	-0.764005	0.347	0.782	4.65e-25	1.1e-16			Slc31a2	-0.258274	0.269	0.522	2.11e-56	-0.188087	0.273	0.481	4.98e-27	-0.209491	0.185	0.365	0.000978287	-0.248272	0.318	0.552	0.00714561		Dmtn	-0.181808	0.351	0.606	8.92e-41	-0.250723	0.24	0.474	3.44e-41	-0.00427495	0.237	0.337
Lmo2	-0.549806	0.362	0.752	6.09e-156	-0.531341	0.372	0.736	3.54e-106	-0.4639	0.368	0.759	4.21e-19	-0.572318	0.374	0.758	9.86e-16	2.46605e-16			Gpr182	-0.267648	0.397	0.675	7.36e-53	-0.141807	0.388	0.56	9.31e-12	-0.222717	0.464	0.671	0.027903	-0.216915	0.383	0.625	0.0118727		Lcn2	0.178055	0.932	0.944	8.22e-13	0.31218	0.961	0.973	1.46e-36	-0.0784367	0.984	0.988
Gucy1b1	-0.588823	0.271	0.664	1.12e-160	-0.809566	0.221	0.686	1.14e-204	-0.545619	0.165	0.494	2.25e-22	-0.602869	0.316	0.677	1.25e-15	3.125e-16			B3gnt2	-0.259951	0.33	0.595	1.24e-52	-0.164264	0.276	0.475	4.68e-24	-0.114471	0.468	0.643	1	-0.228574	0.303	0.544	0.00594364		Arhgap29	-0.130211	0.61	0.824	5e-16	-0.266139	0.528	0.777	2.69e-36	-0.0576041	0.411	0.558
Tns1	0.369956	0.945	0.957	1.18e-94	0.309849	0.9	0.924	6.72e-41	0.48479	0.885	0.859	2.74e-14	0.427118	0.976	0.972	1.01e-14	9.375e-15			Ets2	-0.26664	0.297	0.55	3.55e-52	-0.137901	0.219	0.377	8.56e-18	0.157396	0.363	0.426	1	-0.137556	0.274	0.435	1		Ebf1	-0.188217	0.281	0.488	3.77e-33	-0.257366	0.25	0.459	3.09e-33	-0.135919	0.282	0.454
Maff	0.841217	0.691	0.476	1.02e-161	0.660546	0.67	0.521	1.08e-87	0.720064	0.724	0.574	1.81e-17	0.735792	0.677	0.464	6.56e-14	1.64045e-14			Hsp90b1	-0.286389	0.612	0.855	9.59e-51	-0.225659	0.587	0.806	4.42e-29	-0.218297	0.594	0.839	0.0164393	-0.219586	0.617	0.851	0.0510515		Ier2	-0.236373	0.631	0.791	5.76e-20	-0.329688	0.653	0.815	1.17e-22	-0.124273	0.739	0.827
Mapre2	0.806211	0.663	0.449	1.54e-149	0.765186	0.603	0.405	8.45e-94	0.887934	0.627	0.386	3.29e-21	0.795348	0.633	0.419	3.15e-13	7.875e-14			Lmna	-0.262175	0.329	0.584	2.42e-49	-0.216393	0.319	0.531	1.38e-27	-0.212329	0.353	0.582	0.00374334	-0.194217	0.306	0.488	1		Klf4	-0.171299	0.779	0.897	1.38e-12	-0.270106	0.787	0.91	6.3e-22	0.147834	0.831	0.884
Nr3c1	-0.439837	0.42	0.787	4.18e-117	-0.399641	0.371	0.68	2.91e-66	-0.428378	0.296	0.614	2.83e-13	-0.479465	0.393	0.758	8.42e-13	2.8125e-13			AW011738	-0.252	0.095	0.251	2.14e-48	-0.212168	0.082	0.197	1.09e-23	-0.180248	0.08	0.205	0.000992317	-0.201122	0.192	0.335	1		Atp2b1	0.151314	0.672	0.784	1	0.322012	0.717	0.743	3.09e-20	0.225548	0.66	0.715
Ndrg1	0.449975	0.89	0.907	3.09e-102	0.494468	0.9	0.874	5.68e-96	0.462208	0.953	0.928	3.54e-18	0.553686	0.871	0.887	1.21e-12	3.02501e-13			Vim	-0.281587	0.7	0.867	8.91e-39	-0.249731	0.836	0.944	2.18e-31	-0.196761	0.692	0.835	1	-0.250825	0.726	0.859	1		Fosb	-0.242428	0.692	0.81	1.14e-20	-0.265897	0.75	0.863	1.54e-19	0.0759829	0.755	0.831
Bok	-0.560127	0.12	0.48	2.26e-182	-0.587185	0.062	0.373	5.12e-153	-0.308867	0.042	0.197	7.71e-12	-0.661867	0.085	0.484	2.38e-26	1.9275e-12			Atp2a2	0.437359	0.582	0.585	4.99e-23	0.181364	0.444	0.498	1	0.184722	0.418	0.482	1	0.469485	0.549	0.504	1		Ccn1	0.0868113	0.528	0.571	1	-0.314039	0.427	0.584	8.35e-17	-0.131897	0.452	0.622
Prkcq	-0.450785	0.16	0.491	3.94e-138	-0.374463	0.108	0.351	9.57e-79	-0.347291	0.103	0.313	8.28e-12	-0.501821	0.136	0.452	5.65e-14	2.08412e-12			Gpr146	0.369263	0.531	0.492	1.24e-19	0.241693	0.585	0.613	0.00012116	0.317011	0.701	0.711	0.469167	0.345071	0.51	0.504	1		Wbp1l	0.269493	0.366	0.377	1	0.401924	0.493	0.451	5.72e-15	0.224137	0.508	0.534
Efna1	-0.386707	0.185	0.487	3.63e-108	-0.411161	0.15	0.419	3.68e-78	-0.432326	0.146	0.378	1.29e-11	-0.479518	0.143	0.456	1.77e-13	3.26925e-12			Nfe2l2	0.297121	0.652	0.705	7.62e-17	0.217227	0.642	0.7	0.000449527	0.167367	0.703	0.767	1	0.269758	0.67	0.714	1		Psmb10	0.224206	0.601	0.692	0.0107057	0.345649	0.524	0.501	5.56e-13	0.0931453	0.557	0.631
Map3k1	-0.454067	0.205	0.535	1.24e-122	-0.453664	0.187	0.51	1.2e-96	-0.486006	0.212	0.578	7.06e-22	-0.374102	0.197	0.54	1.52e-11	3.8e-12			Fabp4	0.254283	0.828	0.879	4.55e-14	0.245238	0.636	0.677	0.0300273	0.501737	0.602	0.522	0.29782	0.245401	0.757	0.831	1		Dock9	0.244986	0.736	0.804	1.48e-12	0.25976	0.732	0.803	1.83e-11	0.146737	0.679	0.767
Txnip	0.308932	0.978	0.984	1.04e-81	0.354332	0.975	0.987	5.98e-82	0.591955	0.896	0.799	1.2e-18	0.387407	0.985	0.984	1.67e-11	4.175e-12			Castor1	0.392934	0.24	0.168	2.8e-12	0.218717	0.155	0.12	0.935519	0.354566	0.184	0.104	1	0.275286	0.199	0.149	1		Actn1	0.254768	0.448	0.498	1	0.350843	0.491	0.474	7.49e-11	0.185436	0.598	0.59
Ndufc2	0.563282	0.873	0.862	4.9e-137	0.599786	0.792	0.753	7.15e-90	0.60215	0.729	0.675	1.59e-11	0.576295	0.84	0.831	6.29e-12	5.5475e-12			Smox	0.331541	0.236	0.169	4.67e-10	0.246072	0.206	0.175	1	0.419852	0.327	0.241	1	0.268858	0.267	0.194	1		Gbp7	0.192613	0.575	0.644	1	0.28983	0.584	0.592	1.19e-08	0.14979	0.644	0.715
Dynll1	-0.577091	0.491	0.848	2.4e-162	-0.581521	0.388	0.773	8.56e-127	-0.412793	0.469	0.751	3.11e-11	-0.561397	0.451	0.819	4.19e-17	7.77501e-12			H6pd	0.364877	0.297	0.243	1.66e-08	0.209042	0.277	0.287	1	0.212083	0.187	0.173	1	0.305857	0.301	0.25	1		Litaf	0.261596	0.305	0.294	1	0.379077	0.34	0.287	2.39e-07	0.0335495	0.614	0.735
Zfp36l2	-0.634572	0.409	0.817	5.42e-180	-0.635326	0.332	0.735	1.63e-139	-0.424483	0.393	0.707	4.2e-11	-0.501431	0.367	0.762	7.48e-14	1.05187e-11			Preb	0.325062	0.307	0.256	3.79e-08	0.196242	0.265	0.26	1	0.269793	0.287	0.273	1	0.194955	0.282	0.298	1		Ssr3	0.253843	0.503	0.553	0.0586206	0.303492	0.455	0.443	7.31e-06	0.260414	0.502	0.526
Stt3b	0.485024	0.858	0.865	6.7e-110	0.380038	0.833	0.852	1.58e-48	0.57577	0.764	0.671	9.22e-14	0.499142	0.876	0.855	4.98e-11	1.2473e-11			Nfatc2	0.291284	0.219	0.155	9.94e-08	0.10728	0.187	0.198	1	0.360812	0.148	0.056	1	0.283391	0.197	0.145	1		Cdc42se1	0.26553	0.281	0.266	1	0.343786	0.265	0.211	1.36e-05	0.375135	0.414	0.325
Lama4	-0.409313	0.555	0.879	3.43e-102	-0.509184	0.46	0.817	2.67e-107	-0.528834	0.376	0.735	6.66e-18	-0.407477	0.515	0.867	5.03e-11	1.2575e-11			Pxn	0.256541	0.619	0.69	2e-07	0.228119	0.556	0.609	0.0133492	0.315296	0.648	0.643	0.675218	0.146104	0.59	0.71	1		Aopep	0.206649	0.603	0.682	0.0261801	0.252182	0.616	0.679	3.03e-05	0.299064	0.607	0.582
Acer2	0.500634	0.732	0.696	6.24e-72	0.549546	0.711	0.632	1.21e-66	0.5623	0.769	0.643	7.25e-14	0.549882	0.769	0.641	1.12e-10	2.80181e-11			Cd300lg	0.345082	0.461	0.476	5.83e-07	0.251152	0.45	0.481	1	0.074877	0.336	0.41	1	0.261225	0.437	0.484	1		Tmem140	0.251768	0.478	0.513	0.079445	0.317649	0.477	0.496	0.000184017	0.216932	0.324	0.353
Hspa8	-0.324896	0.894	0.98	1.81e-105	-0.285205	0.902	0.985	3.92e-68	-0.286631	0.904	0.988	4.9e-10	-0.353009	0.893	0.992	7.65e-13	1.22691e-10			Phc2	0.267988	0.594	0.66	1.35e-06	0.198469	0.481	0.549	1	0.393958	0.535	0.526	1	0.186074	0.609	0.726	1		Antxr2	0.205024	0.144	0.122	1	0.279998	0.17	0.117	0.000375254	0.216421	0.126	0.068
Kcnj8	0.733488	0.674	0.535	7.01e-104	0.91643	0.615	0.347	3.23e-119	0.61674	0.674	0.526	6.25e-10	0.802897	0.665	0.452	4.4e-14	1.56261e-10			Naa20	0.284271	0.462	0.477	5.81e-05	0.282525	0.337	0.335	1	0.139902	0.321	0.361	1	0.344813	0.524	0.524	1		Galnt2	0.277516	0.293	0.291	1	0.310732	0.245	0.201	0.00252939	0.451539	0.328	0.217
Vsir	-0.474494	0.192	0.53	6.61e-132	-0.30889	0.145	0.366	9.24e-54	-0.440499	0.132	0.386	1.25e-14	-0.30527	0.153	0.448	7.03e-10	1.75753e-10			Arhgef7	0.296455	0.396	0.381	0.000128917	0.264606	0.297	0.284	1	0.357489	0.376	0.317	1	0.406504	0.359	0.298	1		Nid1	0.171414	0.508	0.594	1	0.297517	0.447	0.456	0.00500331	0.289262	0.581	0.57
Tsc22d3	0.788503	0.618	0.424	2.02e-110	0.925193	0.596	0.35	1.24e-108	0.746348	0.524	0.297	3.15e-11	0.723113	0.609	0.423	1.23e-09	3.15375e-10			Ttc9	0.289368	0.218	0.171	0.000166758	0.194916	0.148	0.111	0.47811	0.31706	0.228	0.157	1	0.0776428	0.182	0.19	1		Sorbs1	0.242581	0.239	0.224	1	0.280589	0.216	0.169	0.0066021	0.0653036	0.273	0.285
Gucy1a1	-0.488952	0.322	0.647	9.55e-108	-0.697143	0.364	0.766	7.42e-150	-0.490255	0.208	0.474	9.8e-13	-0.445674	0.335	0.669	1.9e-09	4.75245e-10			Zc3h18	0.359445	0.326	0.305	0.000169413	0.162307	0.165	0.161	1	0.181782	0.21	0.213	1	0.106441	0.206	0.266	1		2022-03-07	0.250318	0.383	0.409	1	0.305644	0.38	0.364	0.011296	0.193799	0.369	0.402
Lrrc32	-0.300258	0.077	0.275	3.16e-82	-0.388051	0.059	0.279	9.17e-90	-0.527539	0.092	0.365	3.75e-22	-0.346378	0.058	0.262	7.24e-09	1.81e-09			Fbxo33	0.290961	0.218	0.177	0.00194907	0.245669	0.176	0.134	0.0842134	0.367626	0.208	0.12	1	0.329335	0.221	0.149	1		Pla2g12a	0.175937	0.165	0.159	1	0.277925	0.221	0.178	0.0166061	0.271691	0.252	0.229
Tnfaip8	-0.351841	0.106	0.341	3.52e-94	-0.401782	0.096	0.327	5.04e-78	-0.262022	0.056	0.213	1.24e-09	-0.365351	0.129	0.379	8.25e-09	2.3725e-09			Atp13a3	0.283425	0.449	0.468	0.00378612	0.256532	0.422	0.445	1	0.242062	0.443	0.486	1	0.207513	0.432	0.492	1
Asap1	-0.418975	0.327	0.683	7.4e-110	-0.261591	0.243	0.482	4.14e-42	-0.314822	0.23	0.494	4.21e-09	-0.441325	0.26	0.56	6.33e-09	2.635e-09			Ubl3	0.271251	0.489	0.547	0.00953306	0.245763	0.413	0.432	1	0.412525	0.465	0.43	1	0.222361	0.442	0.48	1
Nrp2	-0.738674	0.741	0.969	2.97e-276	-0.626326	0.514	0.854	5.33e-127	-0.451701	0.6	0.835	2.3e-08	-0.628023	0.675	0.923	7.04e-17	5.75e-09			Rnf215	0.289474	0.351	0.346	0.0117902	0.244187	0.283	0.273	1	0.20299	0.278	0.277	1	0.360318	0.371	0.306	1
Ptpn18	-0.345826	0.339	0.65	2.53e-78	-0.352711	0.319	0.609	3.03e-59	-0.314299	0.225	0.47	3.56e-08	-0.421164	0.335	0.677	4.11e-10	9.00275e-09			Tent4a	0.26533	0.267	0.236	0.0369004	0.184362	0.231	0.234	1	0.121556	0.166	0.169	1	0.0957268	0.303	0.359	1
Sipa1	-0.324143	0.227	0.516	1.21e-82	-0.304927	0.149	0.367	2.41e-52	-0.336728	0.133	0.349	6.54e-10	-0.386947	0.206	0.492	4.59e-08	1.16385e-08			Wipf3	0.301239	0.359	0.353	0.0400627	0.0357771	0.444	0.551	1	0.0881584	0.343	0.398	1	0.176127	0.354	0.395	1
Elk3	-0.471563	0.468	0.83	1.97e-134	-0.566688	0.32	0.707	9.29e-125	-0.350455	0.323	0.59	2.15e-08	-0.415262	0.485	0.774	3.23e-08	1.345e-08
Pdlim4	-0.338488	0.093	0.307	6.1e-84	-0.481835	0.101	0.371	5.28e-100	-0.46328	0.131	0.442	6.62e-22	-0.316513	0.1	0.327	6.85e-08	1.7125e-08
Cebpb	0.854798	0.78	0.638	1.27e-178	0.732718	0.833	0.685	1.65e-129	0.299659	0.957	0.952	7.8e-08	0.764717	0.745	0.645	3.35e-13	1.95001e-08
Pgf	-0.484907	0.036	0.246	7.27e-127	-0.273043	0.013	0.105	7.97e-44	-0.4452	0.027	0.221	2.85e-22	-0.3411	0.017	0.157	1.24e-07	3.1e-08
Ccdc85b	-0.410407	0.249	0.593	1.34e-114	-0.353223	0.17	0.423	7.46e-65	-0.265169	0.122	0.309	1.37e-07	-0.385676	0.24	0.548	2.84e-09	3.496e-08
Mpp7	-0.381591	0.353	0.685	2.3e-89	-0.512192	0.317	0.677	4.98e-101	-0.345252	0.3	0.558	1.25e-07	-0.368488	0.311	0.625	2.56e-08	3.765e-08
Pmm1	0.707656	0.424	0.202	2.49e-89	0.735485	0.434	0.2	2.74e-76	0.686856	0.397	0.133	2.96e-12	0.6669	0.408	0.185	2.25e-07	5.62507e-08
Maf	0.310399	0.98	0.988	1.46e-69	0.455317	0.958	0.96	1.8e-88	0.624366	0.976	0.944	1.09e-30	0.34948	0.961	0.98	3.73e-07	9.325e-08
Tbc1d1	0.57661	0.312	0.153	7.91e-48	0.472353	0.225	0.095	1.1e-28	0.619551	0.267	0.08	6.94e-07	0.725805	0.328	0.101	2.51e-08	1.79775e-07
Kdr	-0.255714	0.83	0.966	2.6e-59	-0.361414	0.729	0.944	2.33e-69	-0.39446	0.642	0.843	2.6e-08	-0.277457	0.84	0.976	7.54e-07	1.95e-07
Klf9	0.312742	0.908	0.952	2.5e-55	0.354368	0.934	0.943	1.32e-61	0.396375	0.906	0.908	6.35e-10	0.361876	0.932	0.927	2.1e-06	5.25159e-07
Gm10076	-0.305274	0.47	0.753	4.32e-65	-0.33907	0.48	0.785	1.42e-59	-0.330626	0.467	0.739	1.41e-07	-0.36518	0.476	0.754	2.64e-06	6.9525e-07
Galnt18	-0.252663	0.362	0.633	2.41e-52	-0.25087	0.351	0.6	7.24e-37	-0.293708	0.452	0.739	3.65e-07	-0.291651	0.388	0.706	3.19e-06	8.8875e-07
Rab3il1	-0.281792	0.071	0.26	2.09e-79	-0.342908	0.119	0.344	5.8e-65	-0.312981	0.075	0.257	3.17e-11	-0.261007	0.095	0.294	3.87e-06	9.67508e-07
Nudt4	-0.460312	0.385	0.727	1.1e-110	-0.502713	0.353	0.709	3.5e-98	-0.304836	0.337	0.594	6.26e-06	-0.434896	0.383	0.706	6.54e-09	1.56664e-06
Gimap4	-0.320568	0.253	0.531	3.34e-74	-0.367756	0.22	0.494	1.21e-64	-0.342059	0.192	0.426	9.89e-09	-0.295669	0.255	0.524	1.49e-05	3.72747e-06
Uba52	-0.303428	0.218	0.497	3.63e-78	-0.338321	0.233	0.508	1.69e-61	-0.320795	0.215	0.478	9.59e-10	-0.251131	0.24	0.512	1.51e-05	3.77524e-06
Ptpre	-0.346244	0.097	0.32	1.93e-89	-0.470737	0.105	0.387	1.48e-102	-0.486208	0.052	0.281	8.79e-22	-0.309995	0.102	0.294	1.74e-05	4.35e-06
Dusp2	-0.478684	0.136	0.367	4.58e-80	-0.606765	0.174	0.43	2.68e-71	-0.536173	0.282	0.55	4.81e-10	-0.384754	0.143	0.351	2e-05	5.00012e-06
Hyal2	-0.277185	0.216	0.467	1.25e-62	-0.257384	0.177	0.388	3.16e-42	-0.268238	0.306	0.538	2.41e-05	-0.297924	0.177	0.423	2.43e-06	6.6325e-06
Mt1	0.708246	0.172	0.021	4.49e-61	1.02397	0.205	0.015	3.24e-70	2.24583	0.919	0.301	2.38e-82	0.705722	0.172	0.02	3.42e-05	8.55e-06
Sgk3	0.605349	0.508	0.408	8.27e-48	0.681713	0.58	0.453	1.5e-60	0.618138	0.447	0.297	4.08e-05	0.722952	0.568	0.375	1.72e-08	1.02043e-05
Sox4	-0.457096	0.243	0.554	3.96e-100	-0.475372	0.142	0.373	1.42e-65	-0.370341	0.12	0.277	5.19e-05	-0.595011	0.187	0.504	1.34e-12	1.2975e-05
Otud1	-0.30619	0.212	0.451	3.22e-61	-0.359651	0.209	0.451	1.51e-53	-0.438579	0.098	0.345	1e-16	-0.322223	0.24	0.484	5.39e-05	1.3475e-05
Zmiz1	-0.471661	0.247	0.596	3.29e-123	-0.299574	0.216	0.469	1.13e-52	-0.477045	0.275	0.61	2.6e-16	-0.288283	0.303	0.577	5.58e-05	1.395e-05
S100a10	-0.346698	0.749	0.93	1.1e-79	-0.482382	0.665	0.907	2.66e-96	-0.363777	0.62	0.839	5.45e-09	-0.311128	0.728	0.903	6.73e-05	1.68264e-05
Wnk1	-0.322616	0.59	0.858	2.43e-65	-0.370102	0.527	0.82	1.01e-61	-0.34322	0.59	0.843	2.27e-07	-0.302237	0.624	0.871	0.000102204	2.56077e-05
Lgals3	0.786808	0.513	0.344	4.66e-68	0.745538	0.372	0.219	2.25e-37	0.927532	0.414	0.233	2.57e-07	0.707966	0.459	0.29	0.000127567	3.1956e-05
Csnk1d	0.477141	0.44	0.378	1.17e-24	0.509924	0.421	0.306	8.75e-28	0.587013	0.544	0.398	3.45e-07	0.603799	0.442	0.286	0.000273592	6.84843e-05
Sptlc2	0.478136	0.601	0.536	3.43e-46	0.45045	0.627	0.587	1.75e-32	0.402177	0.74	0.699	1.18e-05	0.511588	0.624	0.573	0.000398231	0.000102508
Lims1	-0.416944	0.539	0.856	4.35e-110	-0.367324	0.447	0.753	5.17e-64	-0.258079	0.449	0.683	0.000287947	-0.257284	0.561	0.851	0.000149261	0.000109302
Vldlr	0.658741	0.609	0.464	3.63e-84	0.665823	0.457	0.279	8.5e-52	0.586202	0.467	0.333	0.000493667	0.682856	0.556	0.383	3.41e-07	0.000123502
Rassf9	-0.30829	0.252	0.502	1.08e-60	-0.306767	0.258	0.502	2.19e-44	-0.362329	0.254	0.514	7.68e-09	-0.304163	0.231	0.452	0.000542298	0.000135576
Ahrr	0.473896	0.388	0.267	4.38e-32	0.448725	0.331	0.231	3.08e-18	0.706572	0.32	0.088	3.31e-10	0.602901	0.422	0.266	0.000556805	0.000139201
Rnd1	-0.325659	0.302	0.538	2.44e-48	-0.389353	0.386	0.621	1.34e-39	-0.885443	0.48	0.819	4.52e-24	-0.413729	0.35	0.597	0.000655858	0.000163965
Rbm3	0.43571	0.617	0.604	1.43e-37	0.452366	0.616	0.574	2.29e-35	0.439752	0.692	0.671	3.6e-06	0.502089	0.617	0.54	0.00065406	0.000164415
Mef2c	-0.28204	0.418	0.7	4.78e-56	-0.279564	0.353	0.615	1.8e-42	-0.297345	0.293	0.53	4.93e-06	-0.273941	0.417	0.714	0.00111701	0.000280485
Gimap6	-0.370203	0.446	0.765	2.2e-85	-0.494937	0.376	0.743	7.87e-106	-0.476603	0.381	0.691	2.57e-13	-0.296554	0.495	0.75	0.00127879	0.000319698
Actn4	0.361261	0.795	0.847	3.5e-50	0.33438	0.769	0.784	3.29e-32	0.386291	0.739	0.783	0.00123769	0.341722	0.813	0.839	0.000123279	0.000340241
Hspb1	-0.413957	0.317	0.597	1.09e-69	-0.597305	0.341	0.666	2.18e-86	-0.256521	0.329	0.538	0.00181743	-0.604601	0.286	0.653	1.31e-13	0.000454359
Anxa1	-0.354473	0.179	0.43	1.55e-75	-0.268904	0.147	0.329	6.08e-38	-0.327272	0.144	0.329	1.84e-06	-0.272496	0.17	0.367	0.00267544	0.00066932
Mt2	0.595547	0.156	0.02	1.17e-53	0.696158	0.156	0.008	2.88e-53	1.49228	0.884	0.394	5e-60	0.496895	0.129	0.012	0.00272288	0.00068072
Dop1a	0.549505	0.458	0.334	1.62e-43	0.578897	0.423	0.258	1.04e-42	0.553941	0.384	0.225	0.000115855	0.507462	0.471	0.327	0.00395758	0.00101836
Ier5	-0.314275	0.381	0.657	4.63e-59	-0.376352	0.382	0.653	2.12e-49	-0.413474	0.543	0.803	9.22e-09	-0.256822	0.393	0.649	0.00673708	0.00168427
Slc6a6	0.51276	0.254	0.117	1.52e-37	0.464193	0.212	0.087	5.09e-27	0.504048	0.159	0.02	8.77e-05	0.467558	0.24	0.093	0.00934421	0.00235798
Olfm1	0.48907	0.618	0.572	3.93e-44	0.529884	0.711	0.653	7.12e-59	0.453859	0.569	0.498	0.0101718	0.549167	0.677	0.601	2.4e-05	0.00254894
Tgfb3	0.434119	0.534	0.507	5.95e-24	0.561344	0.491	0.375	2.42e-36	0.739303	0.544	0.353	1.89e-10	0.490457	0.551	0.46	0.0124955	0.00312389
2900026A02Rik	0.529195	0.725	0.672	4.1e-75	0.522783	0.701	0.631	1.98e-58	0.775692	0.722	0.51	4.18e-22	0.419109	0.682	0.653	0.0144203	0.00360508
Abi3	0.55695	0.484	0.381	4.57e-43	0.634748	0.472	0.311	1.72e-53	0.636494	0.556	0.418	1.28e-08	0.576353	0.478	0.391	0.0202462	0.00506155
Icam1	-0.446502	0.447	0.669	2.05e-44	-0.510888	0.554	0.759	5.56e-41	-0.758474	0.623	0.855	5.83e-17	-0.440232	0.515	0.738	0.0227087	0.00567718
Fkbp5	0.680441	0.433	0.239	1.08e-71	0.729497	0.424	0.181	1.87e-75	0.437084	0.518	0.442	0.0274046	0.660383	0.444	0.226	4.14e-07	0.00685125
Ednrb	0.538534	0.347	0.224	4.03e-31	0.65188	0.295	0.145	2.53e-35	0.631329	0.385	0.221	3.62e-05	0.510901	0.284	0.133	0.029048	0.00727105
Ccnd1	-0.350088	0.316	0.593	8.04e-68	-0.306751	0.218	0.428	2.99e-38	-0.358534	0.246	0.446	3.4e-05	-0.271188	0.316	0.532	0.0349628	0.0087492
Rhob	-0.444302	0.506	0.787	3.09e-84	-0.501921	0.5	0.785	5.96e-75	-0.423197	0.537	0.723	0.000801066	-0.279308	0.553	0.758	0.0344295	0.00880763
Glul	0.805514	0.41	0.186	3.12e-89	0.94083	0.525	0.23	2.61e-117	0.514754	0.338	0.221	0.03578	0.855402	0.471	0.206	1.18e-11	0.008945
Comt	0.34239	0.758	0.8	4.58e-36	0.250104	0.829	0.858	9.41e-20	0.408511	0.788	0.807	2.13e-06	0.285499	0.813	0.827	0.0458808	0.0114707
[truncated: 39 more columns]
