# Supplementary material for: Endothelial sensing of AHR ligands regulates intestinal homeostasis
Source: Nature. 2023 Aug 16;621(7980):821–9. doi: 10.1038/s41586-023-06508-4 (PMC10533400; doi:10.1038/s41586-023-06508-4)
Supplement: Supplementary file 10 — scRNA-seq DE pathways. Table shows significantly enriched (Padj <0.05) pathways following EnrichR queries of the GO_BP 2021 database. Lists of enriched pathways increased following FICZ (blue highlight), decreased following FICZ (orange highlight), or combined. Only differentially expressed pathways shown (Padj<0.05) and sorted by Padj. Adjusted p values calculated with Fisher’s exact tests as part of the EnrichR web tool. [file 41586_2023_6508_MOESM10_ESM.xlsx]

## Sheet: Info
Table S8 scRNAseq DE pathways
Table shows significantly enriched (padj <0.05) pathways following EnrichR queries of the GO_BP 2021 database. Lists of enriched pathways increased following FICZ (blue highlight), decreased following FICZ (orange highlight), or combined. Only differentially expressed pathways shown (Padj<0.05) and sorted by Padj.
Adjusted p values calculated with Fisher's exact tests as part of the EnrichR web tool.

## Sheet: Artery
Artery					UP GENE	DOWN GENE
DE pathways UP												DE pathways DN														COMBINED UP and DN
Term	Overlap	P-value	Adjusted P-value	Old P-value	Old Adjusted P-value	Odds Ratio	Combined Score	Genes	enrichment val (-log10 padj			Term	Overlap	P-value	Adjusted P-value	Old P-value	Old Adjusted P-value	Odds Ratio	Combined Score	Genes	enrichment val (-log10 padj					Term	Overlap	P-value	Adjusted P-value	Old P-value	Old Adjusted P-value	Odds Ratio	Combined Score	Genes	enrichment val (-log10 padj
cellular nitrogen compound biosynthetic process (GO:0044271)	1931-04-01	8.7576e-06	0.00878387	0	0	36.3749	423.608	ACER2;NQO1;SPTLC2;CYP1B1	2.05631			sprouting angiogenesis (GO:0002040)	1952-07-01	3.33118e-08	3.8408e-05	0	0	26.1412	450.083	EFNB2;NRP1;ESM1;KDR;VEGFC;NRARP;TEK	4.41558					sprouting angiogenesis (GO:0002040)	1952-07-01	3.33e-08	3.84e-05	0	0	26.1412	450.083	EFNB2;NRP1;ESM1;KDR;VEGFC;NRARP;TEK	4.41558
negative regulation of endothelial cell migration (GO:0010596)	1938-04-01	2.00847e-05	0.0100725	0	0	28.8758	312.308	ACVRL1;RGCC;STC1;ADAMTS9	1.99686			blood vessel morphogenesis (GO:0048514)	1956-07-01	5.65655e-08	3.8408e-05	0	0	24.0024	400.549	EFNB2;NRP1;EGFL7;FLT1;SOX18;ID1;KDR	4.41558					blood vessel morphogenesis (GO:0048514)	1956-07-01	5.66e-08	3.84e-05	0	0	24.0024	400.549	EFNB2;NRP1;EGFL7;FLT1;SOX18;ID1;KDR	4.41558
cellular response to glucocorticoid stimulus (GO:0071385)	2018-03-01	5.7727e-05	0.0137091	0	0	48.5366	473.707	KLF9;FAM107A;ZFP36L1	1.86299			blood vessel endothelial cell migration (GO:0043534)	2023-05-01	2.70528e-07	0.000122459	0	0	45.9653	695.128	EFNB2;NRP1;SOX18;ID1;KDR	3.91201					blood vessel endothelial cell migration (GO:0043534)	2023-05-01	2.71e-07	0.000122	0	0	45.9653	695.128	EFNB2;NRP1;SOX18;ID1;KDR	3.91201
regulation of fatty acid metabolic process (GO:0019217)	2018-03-01	5.7727e-05	0.0137091	0	0	48.5366	473.707	EIF6;CAV1;PPARD	1.86299			positive regulation of endothelial cell proliferation (GO:0001938)	1977-07-01	5.26266e-07	0.000178667	0	0	16.7839	242.653	NRP1;EGFL7;KDR;PDGFB;VEGFC;NRARP;TEK	3.74796					positive regulation of endothelial cell proliferation (GO:0001938)	1977-07-01	5.26e-07	0.000179	0	0	16.7839	242.653	NRP1;EGFL7;KDR;PDGFB;VEGFC;NRARP;TEK	3.74796
regulation of epithelial cell differentiation (GO:0030856)	2019-03-01	6.83407e-05	0.0137091	0	0	45.5008	436.398	CAV1;MAFF;APOLD1	1.86299			regulation of Notch signaling pathway (GO:0008593)	1983-07-01	8.80897e-07	0.000206813	0	0	15.4542	215.467	DLL4;EGFL7;TGFB2;HEY1;NRARP;CCN3;EPN2	3.68442					regulation of Notch signaling pathway (GO:0008593)	1983-07-01	8.81e-07	0.000207	0	0	15.4542	215.467	DLL4;EGFL7;TGFB2;HEY1;NRARP;CCN3;EPN2	3.68442
lipid transport (GO:0006869)	5/109	0.000101686	0.0169984	0	0	11.9056	109.456	ABCA1;SLC10A6;SPNS2;PITPNC1;PPARD	1.76959			positive regulation of cell migration (GO:0030335)	11/269	1.0174e-06	0.000206813	0	0	7.3367	101.234	NRP1;TGFB2;CXCL12;FLT1;RDX;KDR;MYADM;PDGFB;SEMA3G;CCN1;BCAR1	3.68442					positive regulation of cell migration (GO:0030335)	11/269	1.02e-06	0.000207	0	0	7.3367	101.234	NRP1;TGFB2;CXCL12;FLT1;RDX;KDR;MYADM;PDGFB;SEMA3G;CCN1;BCAR1	3.68442
exocyst localization (GO:0051601)	2021-05-02	0.000177025	0.0253652	0	0	159.936	1381.72	TNFAIP2;EXOC3	1.59576			positive regulation of endothelial cell migration (GO:0010595)	1986-07-01	1.1225e-06	0.000206813	0	0	14.8651	203.65	NRP1;KDR;PDGFB;TEK;PLPP3;ETS1;BCAR1	3.68442					positive regulation of endothelial cell migration (GO:0010595)	1986-07-01	1.12e-06	0.000207	0	0	14.8651	203.65	NRP1;KDR;PDGFB;TEK;PLPP3;ETS1;BCAR1	3.68442
regulation of DNA biosynthetic process (GO:2000278)	2029-03-01	0.000249918	0.0254205	0	0	27.9864	232.13	ACVRL1;CDKN1A;RGCC	1.59482			branching involved in blood vessel morphogenesis (GO:0001569)	2014-04-01	1.38657e-06	0.000206813	0	0	65.6694	885.793	DLL4;NRP1;KDR;NRARP	3.68442					branching involved in blood vessel morphogenesis (GO:0001569)	2014-04-01	1.39e-06	0.000207	0	0	65.6694	885.793	DLL4;NRP1;KDR;NRARP	3.68442
negative regulation of epithelial cell proliferation (GO:0050680)	1972-04-01	0.000250821	0.0254205	0	0	14.4132	119.497	RGCC;CAV1;KLF9;SULF1	1.59482			regulation of endothelial cell migration (GO:0010594)	1989-07-01	1.41732e-06	0.000206813	0	0	14.319	192.831	DLL4;NRP1;KDR;TEK;ETS1;GLUL;BCAR1	3.68442					regulation of endothelial cell migration (GO:0010594)	1989-07-01	1.42e-06	0.000207	0	0	14.319	192.831	DLL4;NRP1;KDR;TEK;ETS1;GLUL;BCAR1	3.68442
negative regulation of cell adhesion (GO:0007162)	1973-04-01	0.000264507	0.0254205	0	0	14.2036	117.004	ACVRL1;ACER2;PLXNA2;CYP1B1	1.59482			transmembrane receptor protein tyrosine kinase signaling pathway (GO:0007169)	13/404	1.52293e-06	0.000206813	0	0	5.78398	77.4757	EPHA4;NRP1;FLT1;PDGFB;VEGFC;EFNB2;EFNA1;KDR;TEK;PLCB1;MPZL1;BCAR1;MAPK3	3.68442					transmembrane receptor protein tyrosine kinase signaling pathway (GO:0007169)	13/404	1.52e-06	0.000207	0	0	5.78398	77.4757	EPHA4;NRP1;FLT1;PDGFB;VEGFC;EFNB2;EFNA1;KDR;TEK;PLCB1;MPZL1;BCAR1;MAPK3	3.68442
negative regulation of cell-matrix adhesion (GO:0001953)	1932-03-01	0.000336137	0.0254205	0	0	25.0875	200.649	ACVRL1;ACER2;FAM107A	1.59482			regulation of endothelial cell proliferation (GO:0001936)	1992-07-01	1.77436e-06	0.000219053	0	0	13.8116	182.894	NRP1;EGFL7;KDR;PDGFB;VEGFC;NRARP;TEK	3.65945					regulation of endothelial cell proliferation (GO:0001936)	1992-07-01	1.77e-06	0.000219	0	0	13.8116	182.894	NRP1;EGFL7;KDR;PDGFB;VEGFC;NRARP;TEK	3.65945
negative regulation of cell cycle phase transition (GO:1901988)	2021-07-02	0.000369703	0.0254205	0	0	95.9518	758.289	RGCC;ZFP36L1	1.59482			cellular response to vascular endothelial growth factor stimulus (GO:0035924)	1934-05-01	2.11739e-06	0.000239618	0	0	28.5144	372.549	DLL4;NRP1;FLT1;KDR;VEGFC	3.62048					cellular response to vascular endothelial growth factor stimulus (GO:0035924)	1934-05-01	2.12e-06	0.00024	0	0	28.5144	372.549	DLL4;NRP1;FLT1;KDR;VEGFC	3.62048
positive regulation of ER-associated ubiquitin-dependent protein catabolic process (GO:1903071)	2021-07-02	0.000369703	0.0254205	0	0	95.9518	758.289	CAV1;NFE2L2	1.59482			vascular endothelial growth factor receptor signaling pathway (GO:0048010)	1967-06-01	3.85975e-06	0.000403195	0	0	16.3775	204.144	NRP1;FLT1;KDR;VEGFC;CLEC14A;BCAR1	3.39448					vascular endothelial growth factor receptor signaling pathway (GO:0048010)	1967-06-01	3.86e-06	0.000403	0	0	16.3775	204.144	NRP1;FLT1;KDR;VEGFC;CLEC14A;BCAR1	3.39448
negative regulation of epithelial cell migration (GO:0010633)	1935-03-01	0.000439494	0.0254205	0	0	22.7321	175.716	ACVRL1;STC1;ADAMTS9	1.59482			peptidyl-tyrosine phosphorylation (GO:0018108)	1969-06-01	4.58946e-06	0.000445178	0	0	15.8559	194.897	EPHA4;FLT1;KDR;PDGFB;TEK;MAPK3	3.35147					peptidyl-tyrosine phosphorylation (GO:0018108)	1969-06-01	4.59e-06	0.000445	0	0	15.8559	194.897	EPHA4;FLT1;KDR;PDGFB;TEK;MAPK3	3.35147
cellular response to organic cyclic compound (GO:0071407)	5/150	0.000449475	0.0254205	0	0	8.52155	65.6793	TIPARP;CYP1A1;CYP1B1;TGM2;ZFP36L1	1.59482			heart trabecula morphogenesis (GO:0061384)	2019-04-01	5.24062e-06	0.000450131	0	0	43.7686	532.185	DLL4;TGFB2;HEY1;TEK	3.34666					heart trabecula morphogenesis (GO:0061384)	2019-04-01	5.24e-06	0.00045	0	0	43.7686	532.185	DLL4;TGFB2;HEY1;TEK	3.34666
apoptotic process (GO:0006915)	6/231	0.000454863	0.0254205	0	0	6.64641	51.1476	ZBTB16;BNIP3;DDIT4;IER3;PPARD;BCL2L1	1.59482			regulation of angiogenesis (GO:0045765)	9/203	5.30346e-06	0.000450131	0	0	7.871	95.6102	TGFB2;HHEX;FLT1;KDR;ECSCR;VEGFC;TEK;ETS1;GLUL	3.34666					regulation of angiogenesis (GO:0045765)	9/203	5.3e-06	0.00045	0	0	7.871	95.6102	TGFB2;HHEX;FLT1;KDR;ECSCR;VEGFC;TEK;ETS1;GLUL	3.34666
negative regulation of endothelial cell proliferation (GO:0001937)	1937-03-01	0.000518566	0.0254205	0	0	21.3928	161.824	RGCC;CAV1;SULF1	1.59482			regulation of cell migration (GO:0030334)	12/408	9.77296e-06	0.000780687	0	0	5.22365	60.2595	BST2;EPHA4;CXCL12;FLT1;RDX;KDR;MYADM;PDGFB;SEMA3G;LDB2;CCN1;BCAR1	3.10752					regulation of cell migration (GO:0030334)	12/408	9.77e-06	0.000781	0	0	5.22365	60.2595	BST2;EPHA4;CXCL12;FLT1;RDX;KDR;MYADM;PDGFB;SEMA3G;LDB2;CCN1;BCAR1	3.10752
connective tissue development (GO:0061448)	1938-03-01	0.000561293	0.0254205	0	0	20.7805	155.548	SPTLC2;ZBTB16;SULF1	1.59482			positive regulation of cell motility (GO:2000147)	9/221	1.05257e-05	0.000794108	0	0	7.19612	82.4797	CXCL12;FLT1;RDX;KDR;MYADM;PDGFB;SEMA3G;CCN1;BCAR1	3.10012					positive regulation of cell motility (GO:2000147)	9/221	1.05e-05	0.000794	0	0	7.19612	82.4797	CXCL12;FLT1;RDX;KDR;MYADM;PDGFB;SEMA3G;CCN1;BCAR1	3.10012
regulation of endothelial cell migration (GO:0010594)	1989-04-01	0.000563552	0.0254205	0	0	11.5207	86.1892	ACVRL1;RHOJ;STC1;ADAMTS9	1.59482			positive regulation of epithelial cell proliferation (GO:0050679)	7/123	1.2261e-05	0.000876337	0	0	10.1047	114.275	NRP1;EGFL7;KDR;PDGFB;VEGFC;NRARP;TEK	3.05733					positive regulation of epithelial cell proliferation (GO:0050679)	7/123	1.23e-05	0.000876	0	0	10.1047	114.275	NRP1;EGFL7;KDR;PDGFB;VEGFC;NRARP;TEK	3.05733
regulation of ER-associated ubiquitin-dependent protein catabolic process (GO:1903069)	2021-09-02	0.000630283	0.0254205	0	0	68.5301	505.022	CAV1;NFE2L2	1.59482			protein localization to plasma membrane (GO:0072659)	7/136	2.35626e-05	0.0015999	0	0	9.08041	96.7595	SLC9A3R2;EHD4;CD81;TMEM88;BSG;RDX;MYADM	2.79591					protein localization to plasma membrane (GO:0072659)	7/136	2.36e-05	0.0015999	0	0	9.08041	96.7595	SLC9A3R2;EHD4;CD81;TMEM88;BSG;RDX;MYADM	2.79591
glomerular filtration (GO:0003094)	2021-09-02	0.000630283	0.0254205	0	0	68.5301	505.022	MCAM;SULF1	1.59482			peptidyl-tyrosine modification (GO:0018212)	1956-05-01	2.60439e-05	0.00160721	0	0	16.1961	170.961	EPHA4;FLT1;KDR;PDGFB;TEK	2.79393					peptidyl-tyrosine modification (GO:0018212)	1956-05-01	2.6e-05	0.00160721	0	0	16.1961	170.961	EPHA4;FLT1;KDR;PDGFB;TEK	2.79393
protein hexamerization (GO:0034214)	2021-09-02	0.000630283	0.0254205	0	0	68.5301	505.022	MAT2A;LRRC8C	1.59482			positive regulation of epithelial cell migration (GO:0010634)	1994-06-01	2.74489e-05	0.00160721	0	0	11.3371	119.076	NRP1;TGFB2;KDR;TEK;ETS1;BCAR1	2.79393					positive regulation of epithelial cell migration (GO:0010634)	1994-06-01	2.74e-05	0.00160721	0	0	11.3371	119.076	NRP1;TGFB2;KDR;TEK;ETS1;BCAR1	2.79393
negative regulation of mitotic cell cycle phase transition (GO:1901991)	1992-04-01	0.000638723	0.0254205	0	0	11.1263	81.8452	CDKN1A;RGCC;FAM107A;ZFP36L1	1.59482			hemopoiesis (GO:0030097)	1994-06-01	2.74489e-05	0.00160721	0	0	11.3371	119.076	TGFB2;FLT1;MECOM;KDR;PDGFB;TEK	2.79393					hemopoiesis (GO:0030097)	1994-06-01	2.74e-05	0.00160721	0	0	11.3371	119.076	TGFB2;FLT1;MECOM;KDR;PDGFB;TEK	2.79393
regulation of endothelial cell proliferation (GO:0001936)	1992-04-01	0.000638723	0.0254205	0	0	11.1263	81.8452	ACVRL1;RGCC;CAV1;SULF1	1.59482			protein localization to cell periphery (GO:1990778)	7/140	2.84043e-05	0.00160721	0	0	8.80553	92.1849	SLC9A3R2;EHD4;CD81;TMEM88;BSG;RDX;MYADM	2.79393					protein localization to cell periphery (GO:1990778)	7/140	2.84e-05	0.00160721	0	0	8.80553	92.1849	SLC9A3R2;EHD4;CD81;TMEM88;BSG;RDX;MYADM	2.79393
bone development (GO:0060348)	1940-03-01	0.000653358	0.0254205	0	0	19.6552	144.139	STC1;SULF1;TGM2	1.59482			positive regulation of phosphorylation (GO:0042327)	9/253	3.07215e-05	0.00166879	0	0	6.24219	64.8598	EFNA1;EPHA4;NRP1;FLT1;KDR;VEGFC;TEK;CCN1;MAPK3	2.7776					positive regulation of phosphorylation (GO:0042327)	9/253	3.07e-05	0.00166879	0	0	6.24219	64.8598	EFNA1;EPHA4;NRP1;FLT1;KDR;VEGFC;TEK;CCN1;MAPK3	2.7776
negative regulation of cellular process (GO:0048523)	9/566	0.000665565	0.0254205	0	0	4.11561	30.1052	ACVRL1;CDKN1A;RGCC;ACTN1;BNIP3;PLXNA2;CYP1B1;TXNIP;TNS2	1.59482			negative regulation of Notch signaling pathway (GO:0045746)	1930-04-01	3.51343e-05	0.00176712	0	0	25.2371	258.84	DLL4;EGFL7;HEY1;NRARP	2.75273					negative regulation of Notch signaling pathway (GO:0045746)	1930-04-01	3.51e-05	0.00176712	0	0	25.2371	258.84	DLL4;EGFL7;HEY1;NRARP	2.75273
negative regulation of cell adhesion mediated by integrin (GO:0033629)	2021-10-02	0.000785679	0.0254205	0	0	59.9608	428.658	ACER2;CYP1B1	1.59482			positive regulation of lipid kinase activity (GO:0090218)	1930-04-01	3.51343e-05	0.00176712	0	0	25.2371	258.84	FLT1;CD81;PDGFB;TEK	2.75273					positive regulation of lipid kinase activity (GO:0090218)	1930-04-01	3.51e-05	0.00176712	0	0	25.2371	258.84	FLT1;CD81;PDGFB;TEK	2.75273
negative regulation of cholesterol storage (GO:0010887)	2021-10-02	0.000785679	0.0254205	0	0	59.9608	428.658	ABCA1;PPARD	1.59482			positive regulation of cellular process (GO:0048522)	14/625	3.68799e-05	0.00178867	0	0	3.97659	40.5924	EPHA4;TGFB2;PRR7;FLT1;CD81;PDGFB;VEGFC;ETS1;EFNB2;SLC6A6;ESM1;CXCL12;KDR;S100A13	2.74747					positive regulation of cellular process (GO:0048522)	14/625	3.69e-05	0.00178867	0	0	3.97659	40.5924	EPHA4;TGFB2;PRR7;FLT1;CD81;PDGFB;VEGFC;ETS1;EFNB2;SLC6A6;ESM1;CXCL12;KDR;S100A13	2.74747
omega-hydroxylase P450 pathway (GO:0097267)	2021-10-02	0.000785679	0.0254205	0	0	59.9608	428.658	CYP1A1;CYP1B1	1.59482			axon guidance (GO:0007411)	8/203	4.18311e-05	0.00193474	0	0	6.90072	69.5722	EFNB2;EFNA1;EPHA4;NRP1;CXCL12;BSG;SEMA3G;MAPK3	2.71338					axon guidance (GO:0007411)	8/203	4.18e-05	0.00193474	0	0	6.90072	69.5722	EFNB2;EFNA1;EPHA4;NRP1;CXCL12;BSG;SEMA3G;MAPK3	2.71338
renal filtration (GO:0097205)	2021-10-02	0.000785679	0.0254205	0	0	59.9608	428.658	MCAM;SULF1	1.59482			positive regulation of cell population proliferation (GO:0008284)	12/474	4.2741e-05	0.00193474	0	0	4.46225	44.8918	EFNB2;BST2;DLL4;TGFB2;ESM1;FLT1;CD81;KDR;PDGFB;S100A13;VEGFC;CCN1	2.71338					positive regulation of cell population proliferation (GO:0008284)	12/474	4.27e-05	0.00193474	0	0	4.46225	44.8918	EFNB2;BST2;DLL4;TGFB2;ESM1;FLT1;CD81;KDR;PDGFB;S100A13;VEGFC;CCN1	2.71338
response to laminar fluid shear stress (GO:0034616)	2021-10-02	0.000785679	0.0254205	0	0	59.9608	428.658	ABCA1;NFE2L2	1.59482			regulation of protein phosphorylation (GO:0001932)	9/266	4.53866e-05	0.00198822	0	0	5.92251	59.2269	EFNA1;CCDC88C;KDR;MYADM;VEGFC;TEK;CCN1;PLPP3;MAPK3	2.70153					regulation of protein phosphorylation (GO:0001932)	9/266	4.54e-05	0.00198822	0	0	5.92251	59.2269	EFNA1;CCDC88C;KDR;MYADM;VEGFC;TEK;CCN1;PLPP3;MAPK3	2.70153
intrinsic apoptotic signaling pathway (GO:0097193)	4/102	0.00094068	0.029106	0	0	9.98589	69.5907	CDKN1A;BNIP3;CYP1B1;BCL2L1	1.53602			regulation of phosphatidylinositol 3-kinase signaling (GO:0014066)	6/106	5.41078e-05	0.0022962	0	0	9.97059	97.9564	TGFB2;FLT1;KDR;PDGFB;TEK;MAPK3	2.63899					regulation of phosphatidylinositol 3-kinase signaling (GO:0014066)	6/106	5.41e-05	0.0022962	0	0	9.97059	97.9564	TGFB2;FLT1;KDR;PDGFB;TEK;MAPK3	2.63899
positive regulation of chondrocyte differentiation (GO:0032332)	2021-11-02	0.000957626	0.029106	0	0	53.2959	370.462	ACVRL1;ZBTB16	1.53602			cellular response to growth factor stimulus (GO:0071363)	7/158	6.14492e-05	0.00252873	0	0	7.74879	75.1424	DLL4;NRP1;FLT1;HYAL2;KDR;PDGFB;BCAR1	2.5971					cellular response to growth factor stimulus (GO:0071363)	7/158	6.14e-05	0.00252873	0	0	7.74879	75.1424	DLL4;NRP1;FLT1;HYAL2;KDR;PDGFB;BCAR1	2.5971
blood circulation (GO:0008015)	1951-03-01	0.00133159	0.0356378	0	0	15.1425	100.264	ACVRL1;ELN;TBC1D8	1.44809			cell chemotaxis (GO:0060326)	1969-05-01	7.18191e-05	0.00286854	0	0	12.8978	123.062	NRP1;CXCL12;PDGFB;CCN3;BCAR1	2.54234					cell chemotaxis (GO:0060326)	1969-05-01	7.18e-05	0.00286854	0	0	12.8978	123.062	NRP1;CXCL12;PDGFB;CCN3;BCAR1	2.54234
positive regulation of fat cell differentiation (GO:0045600)	1951-03-01	0.00133159	0.0356378	0	0	15.1425	100.264	ZBTB16;PPARD;ZFP36L1	1.44809			substrate-dependent cell migration (GO:0006929)	2014-03-01	8.24925e-05	0.0031118	0	0	44.4054	417.535	NRP1;VEGFC;CD2AP	2.50699					substrate-dependent cell migration (GO:0006929)	2014-03-01	8.25e-05	0.0031118	0	0	44.4054	417.535	NRP1;VEGFC;CD2AP	2.50699
positive regulation of ERAD pathway (GO:1904294)	2013-02-01	0.00135061	0.0356378	0	0	43.6013	288.083	CAV1;NFE2L2	1.44809			vascular endothelial growth factor signaling pathway (GO:0038084)	2014-03-01	8.24925e-05	0.0031118	0	0	44.4054	417.535	NRP1;KDR;VEGFC	2.50699					vascular endothelial growth factor signaling pathway (GO:0038084)	2014-03-01	8.25e-05	0.0031118	0	0	44.4054	417.535	NRP1;KDR;VEGFC	2.50699
sphingoid biosynthetic process (GO:0046520)	2013-02-01	0.00135061	0.0356378	0	0	43.6013	288.083	ACER2;SPTLC2	1.44809			endothelial cell migration (GO:0043542)	1939-04-01	0.000100965	0.00360819	0	0	18.7391	172.413	NRP1;SOX18;ID1;CCN3	2.44271					endothelial cell migration (GO:0043542)	1939-04-01	0.000101	0.00360819	0	0	18.7391	172.413	NRP1;SOX18;ID1;CCN3	2.44271
sphingosine biosynthetic process (GO:0046512)	2013-02-01	0.00135061	0.0356378	0	0	43.6013	288.083	ACER2;SPTLC2	1.44809			regulation of protein tyrosine kinase activity (GO:0061097)	1939-04-01	0.000100965	0.00360819	0	0	18.7391	172.413	EFNA1;EPHA4;HYAL2;PDGFB	2.44271					regulation of protein tyrosine kinase activity (GO:0061097)	1939-04-01	0.000101	0.00360819	0	0	18.7391	172.413	EFNA1;EPHA4;HYAL2;PDGFB	2.44271
response to peptide hormone (GO:0043434)	1952-03-01	0.00140881	0.0356378	0	0	14.8328	97.3772	EIF6;CAV1;ZFP36L1	1.44809			positive regulation of protein phosphorylation (GO:0001934)	10/371	0.000114422	0.00398423	0	0	4.70047	42.6597	EFNA1;NRP1;TGFB2;CD81;KDR;PDGFB;VEGFC;TEK;CCN1;MAPK3	2.39966					positive regulation of protein phosphorylation (GO:0001934)	10/371	0.000114	0.00398423	0	0	4.70047	42.6597	EFNA1;NRP1;TGFB2;CD81;KDR;PDGFB;VEGFC;TEK;CCN1;MAPK3	2.39966
negative regulation of cell motility (GO:2000146)	4/114	0.00142125	0.0356378	0	0	8.89113	58.2922	ACVRL1;CYP1B1;STC1;SULF1	1.44809			positive regulation of phosphatidylinositol 3-kinase signaling (GO:0014068)	1977-05-01	0.000121333	0.00411925	0	0	11.4601	103.335	TGFB2;FLT1;KDR;PDGFB;TEK	2.38518					positive regulation of phosphatidylinositol 3-kinase signaling (GO:0014068)	1977-05-01	0.000121	0.00411925	0	0	11.4601	103.335	TGFB2;FLT1;KDR;PDGFB;TEK	2.38518
regulation of cell population proliferation (GO:0042127)	10/764	0.00147002	0.0359618	0	0	3.38833	22.1003	ACVRL1;ACER2;CDKN1A;RGCC;ELN;TBC1D8;CYP1B1;LIFR;TNS2;ZFP36L1	1.44416			platelet-derived growth factor receptor signaling pathway (GO:0048008)	2016-03-01	0.000125757	0.00416531	0	0	37.57	337.422	NRP1;PDGFB;BCAR1	2.38035					platelet-derived growth factor receptor signaling pathway (GO:0048008)	2016-03-01	0.000126	0.00416531	0	0	37.57	337.422	NRP1;PDGFB;BCAR1	2.38035
regulation of cell migration (GO:0030334)	7/408	0.00175842	0.0405276	0	0	4.36722	27.7028	ACVRL1;CAV1;FAM107A;PLXNA2;CYP1B1;STC1;SULF1	1.39225			axonogenesis (GO:0007409)	8/240	0.0001347	0.00435531	0	0	5.78927	51.5966	EFNB2;EFNA1;EPHA4;NRP1;CXCL12;BSG;SEMA3G;MAPK3	2.36098					axonogenesis (GO:0007409)	8/240	0.000135	0.00435531	0	0	5.78927	51.5966	EFNB2;EFNA1;EPHA4;NRP1;CXCL12;BSG;SEMA3G;MAPK3	2.36098
nitric oxide biosynthetic process (GO:0006809)	2015-02-01	0.00180812	0.0405276	0	0	36.8897	232.976	NQO1;CYP1B1	1.39225			negative regulation of cell growth (GO:0030308)	6/126	0.000141138	0.00435605	0	0	8.30042	73.5896	BST2;TGFB2;HYAL2;SEMA3G;CCN3;APBB2	2.36091					negative regulation of cell growth (GO:0030308)	6/126	0.000141	0.00435605	0	0	8.30042	73.5896	BST2;TGFB2;HYAL2;SEMA3G;CCN3;APBB2	2.36091
regulation of reactive oxygen species metabolic process (GO:2000377)	1957-03-01	0.00183698	0.0405276	0	0	13.456	84.7676	CDKN1A;EIF6;CYP1B1	1.39225			circulatory system development (GO:0072359)	6/126	0.000141138	0.00435605	0	0	8.30042	73.5896	TGFB2;HEY1;SOX18;PDGFB;TEK;CRIP1	2.36091					circulatory system development (GO:0072359)	6/126	0.000141	0.00435605	0	0	8.30042	73.5896	TGFB2;HEY1;SOX18;PDGFB;TEK;CRIP1	2.36091
cellular response to organic substance (GO:0071310)	4/123	0.00187861	0.0405276	0	0	8.21496	51.5671	ACVRL1;TIPARP;CYP1A1;CYP1B1	1.39225			positive regulation of positive chemotaxis (GO:0050927)	2017-03-01	0.000152009	0.00458729	0	0	34.8847	306.691	CXCL12;KDR;VEGFC	2.33844					positive regulation of positive chemotaxis (GO:0050927)	2017-03-01	0.000152	0.00458729	0	0	34.8847	306.691	CXCL12;KDR;VEGFC	2.33844
membrane lipid biosynthetic process (GO:0046467)	1958-03-01	0.00193127	0.0405276	0	0	13.2106	82.5609	ACER2;SPTLC2;SPNS2	1.39225			negative regulation of nucleic acid-templated transcription (GO:1903507)	11/464	0.000160569	0.00470008	0	0	4.13698	36.1439	HSPA8;HHEX;THRA;HEY1;MECOM;SOX18;ID1;PDGFB;ARID5B;PLCB1;ELK3	2.32789					negative regulation of nucleic acid-templated transcription (GO:1903507)	11/464	0.000161	0.00470008	0	0	4.13698	36.1439	HSPA8;HHEX;THRA;HEY1;MECOM;SOX18;ID1;PDGFB;ARID5B;PLCB1;ELK3	2.32789
negative regulation of cell-substrate junction organization (GO:0150118)	2016-02-01	0.00206073	0.0405276	0	0	34.253	211.844	ACVRL1;FAM107A	1.39225			branching morphogenesis of an epithelial tube (GO:0048754)	1944-04-01	0.000162669	0.00470008	0	0	16.3926	143.005	DLL4;NRP1;KDR;NRARP	2.32789					branching morphogenesis of an epithelial tube (GO:0048754)	1944-04-01	0.000163	0.00470008	0	0	16.3926	143.005	DLL4;NRP1;KDR;NRARP	2.32789
negative regulation of focal adhesion assembly (GO:0051895)	2016-02-01	0.00206073	0.0405276	0	0	34.253	211.844	ACVRL1;FAM107A	1.39225			positive regulation of transcription by RNA polymerase II (GO:0045944)	16/908	0.000172102	0.00486906	0	0	3.12387	27.0759	TGFB2;THRA;TCF15;CD81;LMO2;PDGFB;LDB2;ETS1;ELK3;HHEX;HEY1;SOX18;HYAL2;CCN1;UBA52;MAPK3	2.31255					positive regulation of transcription by RNA polymerase II (GO:0045944)	16/908	0.000172	0.00486906	0	0	3.12387	27.0759	TGFB2;THRA;TCF15;CD81;LMO2;PDGFB;LDB2;ETS1;ELK3;HHEX;HEY1;SOX18;HYAL2;CCN1;UBA52;MAPK3	2.31255
regulation of cholesterol storage (GO:0010885)	2016-02-01	0.00206073	0.0405276	0	0	34.253	211.844	ABCA1;PPARD	1.39225			positive regulation of Notch signaling pathway (GO:0045747)	1945-04-01	0.00017768	0.00492428	0	0	15.9919	138.099	DLL4;TGFB2;CCN3;EPN2	2.30766					positive regulation of Notch signaling pathway (GO:0045747)	1945-04-01	0.000178	0.00492428	0	0	15.9919	138.099	DLL4;TGFB2;CCN3;EPN2	2.30766
cellular response to corticosteroid stimulus (GO:0071384)	2016-02-01	0.00206073	0.0405276	0	0	34.253	211.844	FAM107A;ZFP36L1	1.39225			cell migration involved in sprouting angiogenesis (GO:0002042)	2018-03-01	0.000181579	0.00493169	0	0	32.5574	280.443	EFNB2;NRP1;KDR	2.307					cell migration involved in sprouting angiogenesis (GO:0002042)	2018-03-01	0.000182	0.00493169	0	0	32.5574	280.443	EFNB2;NRP1;KDR	2.307
nitric oxide metabolic process (GO:0046209)	2016-02-01	0.00206073	0.0405276	0	0	34.253	211.844	NQO1;CYP1B1	1.39225			positive regulation of signal transduction (GO:0009967)	8/252	0.000188084	0.00495242	0	0	5.50119	47.1926	DLL4;NRP1;TGFB2;ESM1;HHEX;CCN3;TEK;EPN2	2.30518					positive regulation of signal transduction (GO:0009967)	8/252	0.000188	0.00495242	0	0	5.50119	47.1926	DLL4;NRP1;TGFB2;ESM1;HHEX;CCN3;TEK;EPN2	2.30518
response to organic cyclic compound (GO:0014070)	1960-03-01	0.0021288	0.0410612	0	0	12.7458	78.4149	TIPARP;CYP1A1;CYP1B1	1.38657			regulation of cell adhesion (GO:0030155)	6/133	0.000189636	0.00495242	0	0	7.84014	67.1931	EFNA1;EPHA4;NUAK1;CXCL12;MYADM;RND1	2.30518					regulation of cell adhesion (GO:0030155)	6/133	0.00019	0.00495242	0	0	7.84014	67.1931	EFNA1;EPHA4;NUAK1;CXCL12;MYADM;RND1	2.30518
aorta morphogenesis (GO:0035909)	2017-02-01	0.00232906	0.0432601	0	0	31.9679	193.799	ACVRL1;ADAMTS9	1.36391			atrioventricular valve morphogenesis (GO:0003181)	2019-03-01	0.000214643	0.00533084	0	0	30.521	257.797	EFNA1;TGFB2;HEY1	2.2732					atrioventricular valve morphogenesis (GO:0003181)	2019-03-01	0.000215	0.00533084	0	0	30.521	257.797	EFNA1;TGFB2;HEY1	2.2732
diol biosynthetic process (GO:0034312)	2017-02-01	0.00232906	0.0432601	0	0	31.9679	193.799	ACER2;SPTLC2	1.36391			positive regulation of focal adhesion assembly (GO:0051894)	2019-03-01	0.000214643	0.00533084	0	0	30.521	257.797	NRP1;KDR;TEK	2.2732					positive regulation of focal adhesion assembly (GO:0051894)	2019-03-01	0.000215	0.00533084	0	0	30.521	257.797	NRP1;KDR;TEK	2.2732
regulation of cell adhesion (GO:0030155)	4/133	0.00249647	0.0455265	0	0	7.57431	45.3919	ACVRL1;PLXNA2;PKP4;TGM2	1.34174			negative regulation of angiogenesis (GO:0016525)	1987-05-01	0.000215903	0.00533084	0	0	10.0574	84.8915	HHEX;TGFB2;ECSCR;TEK;EPN2	2.2732					negative regulation of angiogenesis (GO:0016525)	1987-05-01	0.000216	0.00533084	0	0	10.0574	84.8915	HHEX;TGFB2;ECSCR;TEK;EPN2	2.2732
positive regulation of cartilage development (GO:0061036)	2018-02-01	0.00261298	0.0459792	0	0	29.9684	178.23	ACVRL1;ZBTB16	1.33744			protein localization to membrane (GO:0072657)	7/195	0.000227428	0.00544895	0	0	6.21209	52.1112	SLC9A3R2;EHD4;CD81;TMEM88;BSG;RDX;MYADM	2.26369					protein localization to membrane (GO:0072657)	7/195	0.000227	0.00544895	0	0	6.21209	52.1112	SLC9A3R2;EHD4;CD81;TMEM88;BSG;RDX;MYADM	2.26369
glycoprotein catabolic process (GO:0006516)	2018-02-01	0.00261298	0.0459792	0	0	29.9684	178.23	STT3B;ADAMTS9	1.33744			positive regulation of blood vessel endothelial cell migration (GO:0043536)	1948-04-01	0.000228712	0.00544895	0	0	14.8993	124.902	PDGFB;KDR;ETS1;HDAC7	2.26369					positive regulation of blood vessel endothelial cell migration (GO:0043536)	1948-04-01	0.000229	0.00544895	0	0	14.8993	124.902	PDGFB;KDR;ETS1;HDAC7	2.26369
positive regulation of cell death (GO:0010942)	1966-03-01	0.0027951	0.0471142	0	0	11.5285	67.786	ACER2;BNIP3;DDIT4	1.32685			enzyme linked receptor protein signaling pathway (GO:0007167)	6/140	0.000250434	0.00586361	0	0	7.42794	61.5949	EPHA4;FLT1;KDR;TEK;MPZL1;BCAR1	2.23183					enzyme linked receptor protein signaling pathway (GO:0007167)	6/140	0.00025	0.00586361	0	0	7.42794	61.5949	EPHA4;FLT1;KDR;TEK;MPZL1;BCAR1	2.23183
carbohydrate derivative catabolic process (GO:1901136)	2019-02-01	0.00291235	0.0471142	0	0	28.2041	164.678	STT3B;ADAMTS9	1.32685			negative regulation of transcription, DNA-templated (GO:0045892)	16/948	0.000279584	0.00643516	0	0	2.9835	24.4116	HSPA8;THRA;PDGFB;ARID5B;PRDM1;LDB2;ELK3;EFNA1;DLL4;HHEX;HEY1;MECOM;SOX18;ID1;PLCB1;UBA52	2.19144					negative regulation of transcription, DNA-templated (GO:0045892)	16/948	0.00028	0.00643516	0	0	2.9835	24.4116	HSPA8;THRA;PDGFB;ARID5B;PRDM1;LDB2;ELK3;EFNA1;DLL4;HHEX;HEY1;MECOM;SOX18;ID1;PLCB1;UBA52	2.19144
regulation of mitochondrial membrane permeability (GO:0046902)	2019-02-01	0.00291235	0.0471142	0	0	28.2041	164.678	BNIP3;BCL2L1	1.32685			regulation of kinase activity (GO:0043549)	1994-05-01	0.000309775	0.00701125	0	0	9.26311	74.8428	EPHA4;FLT1;KDR;LDB2;TEK	2.1542					regulation of kinase activity (GO:0043549)	1994-05-01	0.00031	0.00701125	0	0	9.26311	74.8428	EPHA4;FLT1;KDR;LDB2;TEK	2.1542
epoxygenase P450 pathway (GO:0019373)	2019-02-01	0.00291235	0.0471142	0	0	28.2041	164.678	CYP1A1;CYP1B1	1.32685			negative regulation of dendritic cell differentiation (GO:2001199)	2021-05-02	0.000382763	0.00817342	0	0	107.707	847.451	TMEM176B;TMEM176A	2.0876					negative regulation of dendritic cell differentiation (GO:2001199)	2021-05-02	0.000383	0.00817342	0	0	107.707	847.451	TMEM176B;TMEM176A	2.0876
sphingosine metabolic process (GO:0006670)	2019-02-01	0.00291235	0.0471142	0	0	28.2041	164.678	ACER2;SPTLC2	1.32685			negative regulation of leukocyte differentiation (GO:1902106)	2021-05-02	0.000382763	0.00817342	0	0	107.707	847.451	TMEM176B;TMEM176A	2.0876					negative regulation of leukocyte differentiation (GO:1902106)	2021-05-02	0.000383	0.00817342	0	0	107.707	847.451	TMEM176B;TMEM176A	2.0876
												vascular endothelial growth factor receptor-2 signaling pathway (GO:0036324)	2021-05-02	0.000382763	0.00817342	0	0	107.707	847.451	KDR;CLEC14A	2.0876					vascular endothelial growth factor receptor-2 signaling pathway (GO:0036324)	2021-05-02	0.000383	0.00817342	0	0	107.707	847.451	KDR;CLEC14A	2.0876
												cytoskeleton-dependent intracellular transport (GO:0030705)	2023-03-01	0.000385198	0.00817342	0	0	24.4119	191.92	TUBA1A;MYO10;CCDC88C	2.0876					cytoskeleton-dependent intracellular transport (GO:0030705)	2023-03-01	0.000385	0.00817342	0	0	24.4119	191.92	TUBA1A;MYO10;CCDC88C	2.0876
												positive regulation of cell-substrate junction organization (GO:0150117)	2024-03-01	0.000438223	0.00915549	0	0	23.2482	179.774	NRP1;KDR;TEK	2.03832					cellular nitrogen compound biosynthetic process (GO:0044271)	1931-04-01	8.7576e-06	0.00878387	0	0	36.3749	423.608	ACER2;NQO1;SPTLC2;CYP1B1	2.05631
												positive regulation of vasculature development (GO:1904018)	5/102	0.000451757	0.00929523	0	0	8.4957	65.437	FLT1;KDR;VEGFC;TEK;ETS1	2.03174					positive regulation of cell-substrate junction organization (GO:0150117)	2024-03-01	0.000438	0.00915549	0	0	23.2482	179.774	NRP1;KDR;TEK	2.03832
												negative regulation of neuron projection development (GO:0010977)	1958-04-01	0.00047526	0.00963287	0	0	12.1341	92.8456	EFNB2;EFNA1;EPHA4;FKBP4	2.01624					positive regulation of vasculature development (GO:1904018)	5/102	0.000452	0.00929523	0	0	8.4957	65.437	FLT1;KDR;VEGFC;TEK;ETS1	2.03174
												Notch signaling pathway (GO:0007219)	1960-04-01	0.000541013	0.0108043	0	0	11.6995	88.0046	DLL4;HEY1;NRARP;SORBS2	1.9664					negative regulation of neuron projection development (GO:0010977)	1958-04-01	0.000475	0.00963287	0	0	12.1341	92.8456	EFNB2;EFNA1;EPHA4;FKBP4	2.01624
												endothelial cell development (GO:0001885)	2026-03-01	0.000557826	0.0109787	0	0	21.2245	159.003	SOX18;RDX;MYADM	1.95945					negative regulation of endothelial cell migration (GO:0010596)	1938-04-01	2.00847e-05	0.0100725	0	0	28.8758	312.308	ACVRL1;RGCC;STC1;ADAMTS9	1.99686
												negative regulation of cellular extravasation (GO:0002692)	2021-06-02	0.000571795	0.0110928	0	0	80.7764	603.136	CXCL12;PLCB1	1.95496					Notch signaling pathway (GO:0007219)	1960-04-01	0.000541	0.0108043	0	0	11.6995	88.0046	DLL4;HEY1;NRARP;SORBS2	1.9664
												regulation of MAPK cascade (GO:0043408)	6/166	0.000620738	0.0117826	0	0	6.21271	45.8784	FLT1;KDR;PDGFB;TEK;CCN1;MAPK3	1.92876					endothelial cell development (GO:0001885)	2026-03-01	0.000558	0.0109787	0	0	21.2245	159.003	SOX18;RDX;MYADM	1.95945
												stress-activated protein kinase signaling cascade (GO:0031098)	2027-03-01	0.000624701	0.0117826	0	0	20.3391	150.067	CCDC88C;UBA52;MAPK3	1.92876					negative regulation of cellular extravasation (GO:0002692)	2021-06-02	0.000572	0.0110928	0	0	80.7764	603.136	CXCL12;PLCB1	1.95496
												negative regulation of cellular macromolecule biosynthetic process (GO:2000113)	11/547	0.00064682	0.0120326	0	0	3.48143	25.5656	HSPA8;HHEX;THRA;HEY1;MECOM;SOX18;ID1;PDGFB;ARID5B;PLCB1;ELK3	1.91964					regulation of MAPK cascade (GO:0043408)	6/166	0.000621	0.0117825	0	0	6.21271	45.8784	FLT1;KDR;PDGFB;TEK;CCN1;MAPK3	1.92876
												positive regulation of phosphatidylinositol 3-kinase activity (GO:0043552)	2028-03-01	0.000696485	0.0127814	0	0	19.5246	141.933	FLT1;PDGFB;TEK	1.89342					stress-activated protein kinase signaling cascade (GO:0031098)	2027-03-01	0.000625	0.0117825	0	0	20.3391	150.067	CCDC88C;UBA52;MAPK3	1.92876
												positive regulation of kinase activity (GO:0033674)	5/114	0.000750249	0.013203	0	0	7.55581	54.3648	EPHA4;FLT1;KDR;TEK;CCN1	1.87933					negative regulation of cellular macromolecule biosynthetic process (GO:2000113)	11/547	0.000647	0.0120326	0	0	3.48143	25.5656	HSPA8;HHEX;THRA;HEY1;MECOM;SOX18;ID1;PDGFB;ARID5B;PLCB1;ELK3	1.91964
												establishment of endothelial barrier (GO:0061028)	2029-03-01	0.000773319	0.013203	0	0	18.7727	134.503	SOX18;RDX;MYADM	1.87933					positive regulation of phosphatidylinositol 3-kinase activity (GO:0043552)	2028-03-01	0.000696	0.0127814	0	0	19.5246	141.933	FLT1;PDGFB;TEK	1.89342
												embryonic organ development (GO:0048568)	1966-04-01	0.000776891	0.013203	0	0	10.5641	75.6413	TGFB2;HEY1;SOX18;KDR	1.87933					positive regulation of kinase activity (GO:0033674)	5/114	0.00075	0.013203	0	0	7.55581	54.3648	EPHA4;FLT1;KDR;TEK;CCN1	1.87933
												dorsal aorta development (GO:0035907)	2021-07-02	0.000797239	0.013203	0	0	64.6179	461.007	DLL4;HEY1	1.87933					establishment of endothelial barrier (GO:0061028)	2029-03-01	0.000773	0.013203	0	0	18.7727	134.503	SOX18;RDX;MYADM	1.87933
												dorsal aorta morphogenesis (GO:0035912)	2021-07-02	0.000797239	0.013203	0	0	64.6179	461.007	DLL4;HEY1	1.87933					embryonic organ development (GO:0048568)	1966-04-01	0.000777	0.013203	0	0	10.5641	75.6413	TGFB2;HEY1;SOX18;KDR	1.87933
												positive regulation of aspartic-type endopeptidase activity involved in amyloid precursor protein catabolic process (GO:1902961)	2021-07-02	0.000797239	0.013203	0	0	64.6179	461.007	EFNA1;EPHA4	1.87933					dorsal aorta development (GO:0035907)	2021-07-02	0.000797	0.013203	0	0	64.6179	461.007	DLL4;HEY1	1.87933
												heart trabecula formation (GO:0060347)	2021-07-02	0.000797239	0.013203	0	0	64.6179	461.007	HEY1;TEK	1.87933					dorsal aorta morphogenesis (GO:0035912)	2021-07-02	0.000797	0.013203	0	0	64.6179	461.007	DLL4;HEY1	1.87933
												substrate-dependent cell migration, cell extension (GO:0006930)	2021-07-02	0.000797239	0.013203	0	0	64.6179	461.007	NRP1;CD2AP	1.87933					positive regulation of aspartic-type endopeptidase activity involved in amyloid precursor protein catabolic process (GO:1902961)	2021-07-02	0.000797	0.013203	0	0	64.6179	461.007	EFNA1;EPHA4	1.87933
												positive regulation of angiogenesis (GO:0045766)	5/116	0.000811604	0.013279	0	0	7.41892	52.7967	FLT1;KDR;VEGFC;TEK;ETS1	1.87683					heart trabecula formation (GO:0060347)	2021-07-02	0.000797	0.013203	0	0	64.6179	461.007	HEY1;TEK	1.87933
												negative regulation of cytoskeleton organization (GO:0051494)	1930-03-01	0.00085534	0.013828	0	0	18.0765	127.693	LIMA1;MYADM;FKBP4	1.85924					substrate-dependent cell migration, cell extension (GO:0006930)	2021-07-02	0.000797	0.013203	0	0	64.6179	461.007	NRP1;CD2AP	1.87933
												regulation of cell population proliferation (GO:0042127)	13/764	0.000996545	0.0156264	0	0	2.95573	20.4277	TGFB2;FLT1;CD81;PDGFB;VEGFC;ETS1;EFNB2;DLL4;NUAK1;ESM1;HHEX;KDR;S100A13	1.80614					positive regulation of angiogenesis (GO:0045766)	5/116	0.000812	0.013279	0	0	7.41892	52.7967	FLT1;KDR;VEGFC;TEK;ETS1	1.87683
												aortic valve morphogenesis (GO:0003180)	1932-03-01	0.00103548	0.0156264	0	0	16.8282	115.658	DLL4;EFNA1;HEY1	1.80614					cellular response to glucocorticoid stimulus (GO:0071385)	2018-03-01	5.7727e-05	0.0137091	0	0	48.5366	473.707	KLF9;FAM107A;ZFP36L1	1.86299
												regulation of cell migration involved in sprouting angiogenesis (GO:0090049)	1932-03-01	0.00103548	0.0156264	0	0	16.8282	115.658	DLL4;KDR;HDAC7	1.80614					regulation of fatty acid metabolic process (GO:0019217)	2018-03-01	5.7727e-05	0.0137091	0	0	48.5366	473.707	EIF6;CAV1;PPARD	1.86299
												cellular response to hepatocyte growth factor stimulus (GO:0035729)	2021-08-02	0.00105864	0.0156264	0	0	53.8455	368.883	NRP1;BCAR1	1.80614					regulation of epithelial cell differentiation (GO:0030856)	2019-03-01	6.83407e-05	0.0137091	0	0	45.5008	436.398	CAV1;MAFF;APOLD1	1.86299
												cellular response to UV-B (GO:0071493)	2021-08-02	0.00105864	0.0156264	0	0	53.8455	368.883	HYAL2;CRIP1	1.80614					negative regulation of cytoskeleton organization (GO:0051494)	1930-03-01	0.000855	0.013828	0	0	18.0765	127.693	LIMA1;MYADM;FKBP4	1.85924
												positive regulation of aspartic-type peptidase activity (GO:1905247)	2021-08-02	0.00105864	0.0156264	0	0	53.8455	368.883	EFNA1;EPHA4	1.80614					regulation of cell population proliferation (GO:0042127)	13/764	0.000997	0.0156264	0	0	2.95573	20.4277	TGFB2;FLT1;CD81;PDGFB;VEGFC;ETS1;EFNB2;DLL4;NUAK1;ESM1;HHEX;KDR;S100A13	1.80614
												response to hepatocyte growth factor (GO:0035728)	2021-08-02	0.00105864	0.0156264	0	0	53.8455	368.883	NRP1;BCAR1	1.80614					aortic valve morphogenesis (GO:0003180)	1932-03-01	0.00103548	0.0156264	0	0	16.8282	115.658	DLL4;EFNA1;HEY1	1.80614
												ventricular trabecula myocardium morphogenesis (GO:0003222)	2021-08-02	0.00105864	0.0156264	0	0	53.8455	368.883	DLL4;TGFB2	1.80614					regulation of cell migration involved in sprouting angiogenesis (GO:0090049)	1932-03-01	0.00103548	0.0156264	0	0	16.8282	115.658	DLL4;KDR;HDAC7	1.80614
												positive regulation of transcription, DNA-templated (GO:0045893)	17/1183	0.00110916	0.0161962	0	0	2.52567	17.1851	THRA;TCF15;CD81;LMO2;PDGFB;LDB2;ETS1;ELK3;HHEX;HEY1;MECOM;SOX18;HYAL2;CCN1;PLCB1;UBA52;MAPK3	1.79059					cellular response to hepatocyte growth factor stimulus (GO:0035729)	2021-08-02	0.00105864	0.0156264	0	0	53.8455	368.883	NRP1;BCAR1	1.80614
												vasculogenesis (GO:0001570)	1933-03-01	0.00113386	0.0163806	0	0	16.2664	110.321	EGFL7;SOX18;KDR	1.78567					cellular response to UV-B (GO:0071493)	2021-08-02	0.00105864	0.0156264	0	0	53.8455	368.883	HYAL2;CRIP1	1.80614
												negative regulation of growth (GO:0045926)	5/126	0.00117614	0.0168127	0	0	6.80234	45.8853	BST2;TGFB2;HYAL2;CCN3;APBB2	1.77436					positive regulation of aspartic-type peptidase activity (GO:1905247)	2021-08-02	0.00105864	0.0156264	0	0	53.8455	368.883	EFNA1;EPHA4	1.80614
												negative regulation of transcription by RNA polymerase II (GO:0000122)	12/684	0.00120791	0.0170869	0	0	3.03461	20.3891	EFNA1;DLL4;HHEX;THRA;HEY1;SOX18;ID1;PDGFB;ARID5B;PRDM1;LDB2;UBA52	1.76734					response to hepatocyte growth factor (GO:0035728)	2021-08-02	0.00105864	0.0156264	0	0	53.8455	368.883	NRP1;BCAR1	1.80614
												positive regulation of pri-miRNA transcription by RNA polymerase II (GO:1902895)	1934-03-01	0.00123794	0.0173312	0	0	15.7409	105.374	TGFB2;PDGFB;ETS1	1.76117					ventricular trabecula myocardium morphogenesis (GO:0003222)	2021-08-02	0.00105864	0.0156264	0	0	53.8455	368.883	DLL4;TGFB2	1.80614
												regulation of phosphatidylinositol 3-kinase activity (GO:0043551)	1935-03-01	0.00134786	0.018226	0	0	15.2482	100.779	FLT1;PDGFB;TEK	1.73931					positive regulation of transcription, DNA-templated (GO:0045893)	17/1183	0.00110916	0.0161962	0	0	2.52567	17.1851	THRA;TCF15;CD81;LMO2;PDGFB;LDB2;ETS1;ELK3;HHEX;HEY1;MECOM;SOX18;HYAL2;CCN1;PLCB1;UBA52;MAPK3	1.79059
												regulation of actin filament organization (GO:0110053)	2021-09-02	0.00135554	0.018226	0	0	46.151	304.76	CXCL12;RDX	1.73931					vasculogenesis (GO:0001570)	1933-03-01	0.00113386	0.0163806	0	0	16.2664	110.321	EGFL7;SOX18;KDR	1.78567
												regulation of aspartic-type endopeptidase activity involved in amyloid precursor protein catabolic process (GO:1902959)	2021-09-02	0.00135554	0.018226	0	0	46.151	304.76	EFNA1;EPHA4	1.73931					negative regulation of growth (GO:0045926)	5/126	0.00117614	0.0168127	0	0	6.80234	45.8853	BST2;TGFB2;HYAL2;CCN3;APBB2	1.77436
												endothelial cell chemotaxis (GO:0035767)	2021-09-02	0.00135554	0.018226	0	0	46.151	304.76	NRP1;CCN3	1.73931					lipid transport (GO:0006869)	5/109	0.000101686	0.0169984	0	0	11.9056	109.456	ABCA1;SLC10A6;SPNS2;PITPNC1;PPARD	1.76959
												negative regulation of blood vessel morphogenesis (GO:2000181)	1978-04-01	0.00145159	0.0191128	0	0	8.84566	57.8072	HHEX;TGFB2;ECSCR;TEK	1.71868					negative regulation of transcription by RNA polymerase II (GO:0000122)	12/684	0.00120791	0.0170869	0	0	3.03461	20.3891	EFNA1;DLL4;HHEX;THRA;HEY1;SOX18;ID1;PDGFB;ARID5B;PRDM1;LDB2;UBA52	1.76734
												negative regulation of signal transduction (GO:0009968)	7/267	0.0014619	0.0191128	0	0	4.47539	29.2154	DLL4;HHEX;CYP26B1;EGFL7;HEY1;NRARP;EPN2	1.71868					positive regulation of pri-miRNA transcription by RNA polymerase II (GO:1902895)	1934-03-01	0.00123794	0.0173312	0	0	15.7409	105.374	TGFB2;PDGFB;ETS1	1.76117
												aortic valve development (GO:0003176)	1936-03-01	0.00146372	0.0191128	0	0	14.7854	96.5009	DLL4;EFNA1;HEY1	1.71868					regulation of phosphatidylinositol 3-kinase activity (GO:0043551)	1935-03-01	0.00134786	0.018226	0	0	15.2482	100.779	FLT1;PDGFB;TEK	1.73931
												positive regulation of peptidyl-tyrosine phosphorylation (GO:0050731)	5/134	0.00154548	0.0199882	0	0	6.37791	41.2805	EFNA1;EPHA4;NRP1;CD81;PDGFB	1.69923					regulation of actin filament organization (GO:0110053)	2021-09-02	0.00135554	0.018226	0	0	46.151	304.76	CXCL12;RDX	1.73931
												positive regulation of cell adhesion (GO:0045785)	1980-04-01	0.00159414	0.020423	0	0	8.61201	55.4736	EPHA4;TGFB2;CXCL12;PDGFB	1.68988					regulation of aspartic-type endopeptidase activity involved in amyloid precursor protein catabolic process (GO:1902959)	2021-09-02	0.00135554	0.018226	0	0	46.151	304.76	EFNA1;EPHA4	1.73931
												supramolecular fiber organization (GO:0097435)	8/351	0.00164922	0.0209312	0	0	3.89365	24.9484	TGFB2;MARCKS;CCDC88C;SERPINH1;UBA52;BCAR1;CD2AP;RND1	1.67921					endothelial cell chemotaxis (GO:0035767)	2021-09-02	0.00135554	0.018226	0	0	46.151	304.76	NRP1;CCN3	1.73931
												negative regulation of cellular protein catabolic process (GO:1903363)	2021-10-02	0.00168751	0.0211069	0	0	40.3801	257.807	EFNA1;EPHA4	1.67558					negative regulation of blood vessel morphogenesis (GO:2000181)	1978-04-01	0.00145159	0.0191128	0	0	8.84566	57.8072	HHEX;TGFB2;ECSCR;TEK	1.71868
												positive regulation of MAPK cascade (GO:0043410)	7/274	0.00169415	0.0211069	0	0	4.3565	27.797	NRP1;TGFB2;FLT1;KDR;PDGFB;TEK;MAPK3	1.67558					negative regulation of signal transduction (GO:0009968)	7/267	0.0014619	0.0191128	0	0	4.47539	29.2154	DLL4;HHEX;CYP26B1;EGFL7;HEY1;NRARP;EPN2	1.71868
												Notch signaling involved in heart development (GO:0061314)	2021-11-02	0.00205409	0.0249058	0	0	35.8916	222.094	DLL4;HEY1	1.6037					aortic valve development (GO:0003176)	1936-03-01	0.00146372	0.0191128	0	0	14.7854	96.5009	DLL4;EFNA1;HEY1	1.71868
												hepatocyte growth factor receptor signaling pathway (GO:0048012)	2021-11-02	0.00205409	0.0249058	0	0	35.8916	222.094	NRP1;BCAR1	1.6037					positive regulation of peptidyl-tyrosine phosphorylation (GO:0050731)	5/134	0.00154548	0.0199882	0	0	6.37791	41.2805	EFNA1;EPHA4;NRP1;CD81;PDGFB	1.69923
												induction of positive chemotaxis (GO:0050930)	2021-11-02	0.00205409	0.0249058	0	0	35.8916	222.094	CXCL12;VEGFC	1.6037					positive regulation of cell adhesion (GO:0045785)	1980-04-01	0.00159414	0.020423	0	0	8.61201	55.4736	EPHA4;TGFB2;CXCL12;PDGFB	1.68988
												positive regulation of protein modification process (GO:0031401)	6/214	0.00228339	0.0272812	0	0	4.76737	28.9956	EFNA1;KDR;VEGFC;TEK;CCN1;MAPK3	1.56414					supramolecular fiber organization (GO:0097435)	8/351	0.00164922	0.0209312	0	0	3.89365	24.9484	TGFB2;MARCKS;CCDC88C;SERPINH1;UBA52;BCAR1;CD2AP;RND1	1.67921
												positive regulation of protein tyrosine kinase activity (GO:0061098)	1942-03-01	0.00229017	0.0272812	0	0	12.5069	76.0313	EFNA1;EPHA4;PDGFB	1.56414					negative regulation of cellular protein catabolic process (GO:1903363)	2021-10-02	0.00168751	0.0211069	0	0	40.3801	257.807	EFNA1;EPHA4	1.67558
												positive regulation of transferase activity (GO:0051347)	5/148	0.00238762	0.0277806	0	0	5.74942	34.7119	EPHA4;FLT1;KDR;TEK;MAPK3	1.55626					positive regulation of MAPK cascade (GO:0043410)	7/274	0.00169415	0.0211069	0	0	4.3565	27.797	NRP1;TGFB2;FLT1;KDR;PDGFB;TEK;MAPK3	1.67558
												regulation of cell growth (GO:0001558)	6/217	0.00244753	0.0277806	0	0	4.69887	28.2528	BST2;TGFB2;HYAL2;CCN3;APBB2;BCAR1	1.55626					Notch signaling involved in heart development (GO:0061314)	2021-11-02	0.00205409	0.0249058	0	0	35.8916	222.094	DLL4;HEY1	1.6037
												regulation of dendritic cell differentiation (GO:2001198)	2021-12-02	0.00245484	0.0277806	0	0	32.3008	194.118	TMEM176B;TMEM176A	1.55626					hepatocyte growth factor receptor signaling pathway (GO:0048012)	2021-11-02	0.00205409	0.0249058	0	0	35.8916	222.094	NRP1;BCAR1	1.6037
												cellular response to thyroid hormone stimulus (GO:0097067)	2021-12-02	0.00245484	0.0277806	0	0	32.3008	194.118	LMO2;RDX	1.55626					induction of positive chemotaxis (GO:0050930)	2021-11-02	0.00205409	0.0249058	0	0	35.8916	222.094	CXCL12;VEGFC	1.6037
												positive regulation of cardiocyte differentiation (GO:1905209)	2021-12-02	0.00245484	0.0277806	0	0	32.3008	194.118	EFNB2;TGFB2	1.55626					exocyst localization (GO:0051601)	2021-05-02	0.000177025	0.0253652	0	0	159.936	1381.72	TNFAIP2;EXOC3	1.59576
												positive regulation of leukocyte proliferation (GO:0070665)	2021-12-02	0.00245484	0.0277806	0	0	32.3008	194.118	BST2;MAPK3	1.55626					regulation of DNA biosynthetic process (GO:2000278)	2029-03-01	0.000249918	0.0254205	0	0	27.9864	232.13	ACVRL1;CDKN1A;RGCC	1.59482
												cardiac ventricle morphogenesis (GO:0003208)	1944-03-01	0.00261821	0.0289068	0	0	11.8956	70.7227	DLL4;TGFB2;HEY1	1.539					negative regulation of epithelial cell proliferation (GO:0050680)	1972-04-01	0.000250821	0.0254205	0	0	14.4132	119.497	RGCC;CAV1;KLF9;SULF1	1.59482
												regulation of endothelial cell apoptotic process (GO:2000351)	1944-03-01	0.00261821	0.0289068	0	0	11.8956	70.7227	ECSCR;KDR;TEK	1.539					negative regulation of cell adhesion (GO:0007162)	1973-04-01	0.000264507	0.0254205	0	0	14.2036	117.004	ACVRL1;ACER2;PLXNA2;CYP1B1	1.59482
												positive regulation of cell-matrix adhesion (GO:0001954)	1944-03-01	0.00261821	0.0289068	0	0	11.8956	70.7227	NRP1;KDR;TEK	1.539					negative regulation of cell-matrix adhesion (GO:0001953)	1932-03-01	0.000336137	0.0254205	0	0	25.0875	200.649	ACVRL1;ACER2;FAM107A	1.59482
												regulation of peptidyl-tyrosine phosphorylation (GO:0050730)	1992-04-01	0.00265919	0.0291129	0	0	7.43313	44.0765	EFNA1;NRP1;CD81;PDGFB	1.53591					negative regulation of cell cycle phase transition (GO:1901988)	2021-07-02	0.000369703	0.0254205	0	0	95.9518	758.289	RGCC;ZFP36L1	1.59482
												actin filament organization (GO:0007015)	5/152	0.00267976	0.0291129	0	0	5.59184	33.115	MARCKS;PLS3;BCAR1;CD2AP;RND1	1.53591					positive regulation of ER-associated ubiquitin-dependent protein catabolic process (GO:1903071)	2021-07-02	0.000369703	0.0254205	0	0	95.9518	758.289	CAV1;NFE2L2	1.59482
												regulation of pri-miRNA transcription by RNA polymerase II (GO:1902893)	1945-03-01	0.00279254	0.0292815	0	0	11.6118	68.2869	TGFB2;PDGFB;ETS1	1.53341					negative regulation of epithelial cell migration (GO:0010633)	1935-03-01	0.000439494	0.0254205	0	0	22.7321	175.716	ACVRL1;STC1;ADAMTS9	1.59482
												positive regulation of chemotaxis (GO:0050921)	1945-03-01	0.00279254	0.0292815	0	0	11.6118	68.2869	NRP1;PDGFB;KDR	1.53341					cellular response to organic cyclic compound (GO:0071407)	5/150	0.000449475	0.0254205	0	0	8.52155	65.6793	TIPARP;CYP1A1;CYP1B1;TGM2;ZFP36L1	1.59482
												positive regulation of protein kinase activity (GO:0045860)	5/154	0.00283517	0.0292815	0	0	5.51622	32.3562	EFNA1;EPHA4;TGFB2;PDGFB;CCN1	1.53341					apoptotic process (GO:0006915)	6/231	0.000454863	0.0254205	0	0	6.64641	51.1476	ZBTB16;BNIP3;DDIT4;IER3;PPARD;BCL2L1	1.59482
												negative regulation of mononuclear cell migration (GO:0071676)	2013-02-01	0.00288934	0.0292815	0	0	29.3629	171.677	CCN3;PLCB1	1.53341					negative regulation of endothelial cell proliferation (GO:0001937)	1937-03-01	0.000518566	0.0254205	0	0	21.3928	161.824	RGCC;CAV1;SULF1	1.59482
												negative regulation of vascular endothelial growth factor receptor signaling pathway (GO:0030948)	2013-02-01	0.00288934	0.0292815	0	0	29.3629	171.677	HHEX;EPN2	1.53341					connective tissue development (GO:0061448)	1938-03-01	0.000561293	0.0254205	0	0	20.7805	155.548	SPTLC2;ZBTB16;SULF1	1.59482
												embryonic appendage morphogenesis (GO:0035113)	2013-02-01	0.00288934	0.0292815	0	0	29.3629	171.677	TGFB2;CYP26B1	1.53341					regulation of endothelial cell migration (GO:0010594)	1989-04-01	0.000563552	0.0254205	0	0	11.5207	86.1892	ACVRL1;RHOJ;STC1;ADAMTS9	1.59482
												positive regulation of calcium ion import (GO:0090280)	2013-02-01	0.00288934	0.0292815	0	0	29.3629	171.677	CXCL12;PDGFB	1.53341					regulation of ER-associated ubiquitin-dependent protein catabolic process (GO:1903069)	2021-09-02	0.000630283	0.0254205	0	0	68.5301	505.022	CAV1;NFE2L2	1.59482
												response to thyroid hormone (GO:0097066)	2013-02-01	0.00288934	0.0292815	0	0	29.3629	171.677	LMO2;RDX	1.53341					glomerular filtration (GO:0003094)	2021-09-02	0.000630283	0.0254205	0	0	68.5301	505.022	MCAM;SULF1	1.59482
												response to UV-B (GO:0010224)	2013-02-01	0.00288934	0.0292815	0	0	29.3629	171.677	HYAL2;CRIP1	1.53341					protein hexamerization (GO:0034214)	2021-09-02	0.000630283	0.0254205	0	0	68.5301	505.022	MAT2A;LRRC8C	1.59482
												polyol metabolic process (GO:0019751)	1947-03-01	0.00316226	0.03181	0	0	11.0829	63.7984	ITPKB;PLCB1;NUDT4	1.49744					negative regulation of mitotic cell cycle phase transition (GO:1901991)	1992-04-01	0.000638723	0.0254205	0	0	11.1263	81.8452	CDKN1A;RGCC;FAM107A;ZFP36L1	1.59482
												protein autophosphorylation (GO:0046777)	5/159	0.00325212	0.0324734	0	0	5.33577	30.5657	EPHA4;FLT1;KDR;TEK;MAPK3	1.48847					regulation of endothelial cell proliferation (GO:0001936)	1992-04-01	0.000638723	0.0254205	0	0	11.1263	81.8452	ACVRL1;RGCC;CAV1;SULF1	1.59482
												endothelial cell differentiation (GO:0045446)	2014-02-01	0.00335715	0.0325709	0	0	26.9146	153.324	SOX18;KDR	1.48717					bone development (GO:0060348)	1940-03-01	0.000653358	0.0254205	0	0	19.6552	144.139	STC1;SULF1;TGM2	1.59482
												regulation of vasculogenesis (GO:2001212)	2014-02-01	0.00335715	0.0325709	0	0	26.9146	153.324	HEY1;KDR	1.48717					negative regulation of cellular process (GO:0048523)	9/566	0.000665565	0.0254205	0	0	4.11561	30.1052	ACVRL1;CDKN1A;RGCC;ACTN1;BNIP3;PLXNA2;CYP1B1;TXNIP;TNS2	1.59482
												inositol phosphate metabolic process (GO:0043647)	1948-03-01	0.00335783	0.0325709	0	0	10.8361	61.7272	ITPKB;PLCB1;NUDT4	1.48717					negative regulation of cell adhesion mediated by integrin (GO:0033629)	2021-10-02	0.000785679	0.0254205	0	0	59.9608	428.658	ACER2;CYP1B1	1.59482
												substrate adhesion-dependent cell spreading (GO:0034446)	1948-03-01	0.00335783	0.0325709	0	0	10.8361	61.7272	EFNA1;NRP1;TEK	1.48717					negative regulation of cholesterol storage (GO:0010887)	2021-10-02	0.000785679	0.0254205	0	0	59.9608	428.658	ABCA1;PPARD	1.59482
												negative regulation of cell projection organization (GO:0031345)	1949-03-01	0.00356065	0.0342934	0	0	10.6	59.7606	EFNB2;EPHA4;FKBP4	1.46479					omega-hydroxylase P450 pathway (GO:0097267)	2021-10-02	0.000785679	0.0254205	0	0	59.9608	428.658	CYP1A1;CYP1B1	1.59482
												heart development (GO:0007507)	5/164	0.00371157	0.0354951	0	0	5.16667	28.9142	TGFB2;SOX18;PDGFB;TEK;CRIP1	1.44983					renal filtration (GO:0097205)	2021-10-02	0.000785679	0.0254205	0	0	59.9608	428.658	MCAM;SULF1	1.59482
												regulation of ERK1 and ERK2 cascade (GO:0070372)	6/238	0.00385729	0.0363816	0	0	4.26898	23.7261	NRP1;KDR;PDGFB;TEK;CCN1;MAPK3	1.43912					response to laminar fluid shear stress (GO:0034616)	2021-10-02	0.000785679	0.0254205	0	0	59.9608	428.658	ABCA1;NFE2L2	1.59482
												peptidyl-tyrosine autophosphorylation (GO:0038083)	2015-02-01	0.00385785	0.0363816	0	0	24.843	138.069	KDR;MAPK3	1.43912					positive regulation of protein modification process (GO:0031401)	6/214	0.00228339	0.0272812	0	0	4.76737	28.9956	EFNA1;KDR;VEGFC;TEK;CCN1;MAPK3	1.56414
												protein phosphorylation (GO:0006468)	9/496	0.00398757	0.0373457	0	0	3.08879	17.0643	EPHA4;NUAK1;TGFB2;FLT1;PLK2;KDR;PDGFB;TEK;MAPK3	1.42776					positive regulation of protein tyrosine kinase activity (GO:0061098)	1942-03-01	0.00229017	0.0272812	0	0	12.5069	76.0313	EFNA1;EPHA4;PDGFB	1.56414
												small GTPase mediated signal transduction (GO:0007264)	4/106	0.00442215	0.0411321	0	0	6.40836	34.7406	ARHGAP31;PLK2;CCDC88C;RASGRP3	1.38582					positive regulation of transferase activity (GO:0051347)	5/148	0.00238762	0.0277806	0	0	5.74942	34.7119	EPHA4;FLT1;KDR;TEK;MAPK3	1.55626
												positive regulation of ERK1 and ERK2 cascade (GO:0070374)	5/172	0.00454091	0.0419494	0	0	4.91717	26.5263	NRP1;KDR;PDGFB;TEK;MAPK3	1.37727					regulation of cell growth (GO:0001558)	6/217	0.00244753	0.0277806	0	0	4.69887	28.2528	BST2;TGFB2;HYAL2;CCN3;APBB2;BCAR1	1.55626
												regulation of focal adhesion assembly (GO:0051893)	1954-03-01	0.00468642	0.0427125	0	0	9.55834	51.2622	NRP1;KDR;TEK	1.36945					regulation of dendritic cell differentiation (GO:2001198)	2021-12-02	0.00245484	0.0277806	0	0	32.3008	194.118	TMEM176B;TMEM176A	1.55626
												positive regulation of leukocyte chemotaxis (GO:0002690)	1954-03-01	0.00468642	0.0427125	0	0	9.55834	51.2622	CXCL12;VEGFC;MAPK3	1.36945					cellular response to thyroid hormone stimulus (GO:0097067)	2021-12-02	0.00245484	0.0277806	0	0	32.3008	194.118	LMO2;RDX	1.55626
												regulation of blood vessel endothelial cell migration (GO:0043535)	1955-03-01	0.00493443	0.0431444	0	0	9.37405	49.7905	KDR;PDGFB;ETS1	1.36508					positive regulation of cardiocyte differentiation (GO:1905209)	2021-12-02	0.00245484	0.0277806	0	0	32.3008	194.118	EFNB2;TGFB2	1.55626
												pulmonary valve morphogenesis (GO:0003184)	2017-02-01	0.00495621	0.0431444	0	0	21.5285	114.254	TGFB2;HEY1	1.36508					positive regulation of leukocyte proliferation (GO:0070665)	2021-12-02	0.00245484	0.0277806	0	0	32.3008	194.118	BST2;MAPK3	1.55626
												aorta morphogenesis (GO:0035909)	2017-02-01	0.00495621	0.0431444	0	0	21.5285	114.254	DLL4;HEY1	1.36508					cardiac ventricle morphogenesis (GO:0003208)	1944-03-01	0.00261821	0.0289068	0	0	11.8956	70.7227	DLL4;TGFB2;HEY1	1.539
												cell surface receptor signaling pathway involved in heart development (GO:0061311)	2017-02-01	0.00495621	0.0431444	0	0	21.5285	114.254	DLL4;HEY1	1.36508					regulation of endothelial cell apoptotic process (GO:2000351)	1944-03-01	0.00261821	0.0289068	0	0	11.8956	70.7227	ECSCR;KDR;TEK	1.539
												positive regulation of smooth muscle cell migration (GO:0014911)	2017-02-01	0.00495621	0.0431444	0	0	21.5285	114.254	NRP1;PDGFB	1.36508					positive regulation of cell-matrix adhesion (GO:0001954)	1944-03-01	0.00261821	0.0289068	0	0	11.8956	70.7227	NRP1;KDR;TEK	1.539
												positive regulation of stem cell differentiation (GO:2000738)	2017-02-01	0.00495621	0.0431444	0	0	21.5285	114.254	TGFB2;TCF15	1.36508					intrinsic apoptotic signaling pathway (GO:0097193)	4/102	0.00094068	0.029106	0	0	9.98589	69.5907	CDKN1A;BNIP3;CYP1B1;BCL2L1	1.53602
												mesenchyme morphogenesis (GO:0072132)	2017-02-01	0.00495621	0.0431444	0	0	21.5285	114.254	TGFB2;HEY1	1.36508					positive regulation of chondrocyte differentiation (GO:0032332)	2021-11-02	0.000957626	0.029106	0	0	53.2959	370.462	ACVRL1;ZBTB16	1.53602
												regulation of canonical Wnt signaling pathway (GO:0060828)	6/253	0.00518208	0.0448233	0	0	4.00667	21.0853	HHEX;TMEM88;GNAQ;CCDC88C;NRARP;DKK2	1.3485					regulation of peptidyl-tyrosine phosphorylation (GO:0050730)	1992-04-01	0.00265919	0.0291129	0	0	7.43313	44.0765	EFNA1;NRP1;CD81;PDGFB	1.53591
												protein stabilization (GO:0050821)	5/179	0.00536823	0.0457032	0	0	4.71767	24.6605	EFNA1;EPHA4;TMEM88;GNAQ;PLPP3	1.34005					actin filament organization (GO:0007015)	5/152	0.00267976	0.0291129	0	0	5.59184	33.115	MARCKS;PLS3;BCAR1;CD2AP;RND1	1.53591
												positive regulation of cell junction assembly (GO:1901890)	1957-03-01	0.00545387	0.0457032	0	0	9.02596	47.0381	NRP1;KDR;TEK	1.34005					regulation of pri-miRNA transcription by RNA polymerase II (GO:1902893)	1945-03-01	0.00279254	0.0292815	0	0	11.6118	68.2869	TGFB2;PDGFB;ETS1	1.53341
												pulmonary valve development (GO:0003177)	2018-02-01	0.00555304	0.0457032	0	0	20.1819	104.813	TGFB2;HEY1	1.34005					positive regulation of chemotaxis (GO:0050921)	1945-03-01	0.00279254	0.0292815	0	0	11.6118	68.2869	NRP1;PDGFB;KDR	1.53341
												regulation of early endosome to late endosome transport (GO:2000641)	2018-02-01	0.00555304	0.0457032	0	0	20.1819	104.813	RDX;MAPK3	1.34005					positive regulation of protein kinase activity (GO:0045860)	5/154	0.00283517	0.0292815	0	0	5.51622	32.3562	EFNA1;EPHA4;TGFB2;PDGFB;CCN1	1.53341
												endothelial cell proliferation (GO:0001935)	2018-02-01	0.00555304	0.0457032	0	0	20.1819	104.813	NRARP;TEK	1.34005					negative regulation of mononuclear cell migration (GO:0071676)	2013-02-01	0.00288934	0.0292815	0	0	29.3629	171.677	CCN3;PLCB1	1.53341
												positive regulation of amyloid-beta formation (GO:1902004)	2018-02-01	0.00555304	0.0457032	0	0	20.1819	104.813	EFNA1;EPHA4	1.34005					negative regulation of vascular endothelial growth factor receptor signaling pathway (GO:0030948)	2013-02-01	0.00288934	0.0292815	0	0	29.3629	171.677	HHEX;EPN2	1.53341
												positive regulation of cell migration involved in sprouting angiogenesis (GO:0090050)	2018-02-01	0.00555304	0.0457032	0	0	20.1819	104.813	KDR;HDAC7	1.34005					embryonic appendage morphogenesis (GO:0035113)	2013-02-01	0.00288934	0.0292815	0	0	29.3629	171.677	TGFB2;CYP26B1	1.53341
												G protein-coupled acetylcholine receptor signaling pathway (GO:0007213)	2018-02-01	0.00555304	0.0457032	0	0	20.1819	104.813	GNAQ;PLCB1	1.34005					positive regulation of calcium ion import (GO:0090280)	2013-02-01	0.00288934	0.0292815	0	0	29.3629	171.677	CXCL12;PDGFB	1.53341
												positive regulation of cell differentiation (GO:0045597)	6/258	0.00569011	0.0464973	0	0	3.92617	20.2945	SLC6A6;TGFB2;TCF15;KDR;CCN1;PLCB1	1.33257					response to thyroid hormone (GO:0097066)	2013-02-01	0.00288934	0.0292815	0	0	29.3629	171.677	LMO2;RDX	1.53341
												cellular response to transforming growth factor beta stimulus (GO:0071560)	4/114	0.005718	0.0464973	0	0	5.93989	30.6744	TGFB2;HYAL2;ID1;UBA52	1.33257					response to UV-B (GO:0010224)	2013-02-01	0.00288934	0.0292815	0	0	29.3629	171.677	HYAL2;CRIP1	1.53341
												cardiac atrium morphogenesis (GO:0003209)	2019-02-01	0.00618109	0.0490872	0	0	18.9938	96.6073	DLL4;TGFB2	1.30903					polyol metabolic process (GO:0019751)	1947-03-01	0.00316226	0.03181	0	0	11.0829	63.7984	ITPKB;PLCB1;NUDT4	1.49744
												endocardial cushion morphogenesis (GO:0003203)	2019-02-01	0.00618109	0.0490872	0	0	18.9938	96.6073	TGFB2;HEY1	1.30903					protein autophosphorylation (GO:0046777)	5/159	0.00325212	0.0324734	0	0	5.33577	30.5657	EPHA4;FLT1;KDR;TEK;MAPK3	1.48847
												positive regulation of actin cytoskeleton reorganization (GO:2000251)	2019-02-01	0.00618109	0.0490872	0	0	18.9938	96.6073	NRP1;TEK	1.30903					endothelial cell differentiation (GO:0045446)	2014-02-01	0.00335715	0.0325709	0	0	26.9146	153.324	SOX18;KDR	1.48717
												positive regulation of cellular protein catabolic process (GO:1903364)	2019-02-01	0.00618109	0.0490872	0	0	18.9938	96.6073	CD81;RDX	1.30903					regulation of vasculogenesis (GO:2001212)	2014-02-01	0.00335715	0.0325709	0	0	26.9146	153.324	HEY1;KDR	1.48717
																										inositol phosphate metabolic process (GO:0043647)	1948-03-01	0.00335783	0.0325709	0	0	10.8361	61.7272	ITPKB;PLCB1;NUDT4	1.48717
																										substrate adhesion-dependent cell spreading (GO:0034446)	1948-03-01	0.00335783	0.0325709	0	0	10.8361	61.7272	EFNA1;NRP1;TEK	1.48717
																										negative regulation of cell projection organization (GO:0031345)	1949-03-01	0.00356065	0.0342934	0	0	10.6	59.7606	EFNB2;EPHA4;FKBP4	1.46479
																										heart development (GO:0007507)	5/164	0.00371157	0.0354951	0	0	5.16667	28.9142	TGFB2;SOX18;PDGFB;TEK;CRIP1	1.44983
																										blood circulation (GO:0008015)	1951-03-01	0.00133159	0.0356378	0	0	15.1425	100.264	ACVRL1;ELN;TBC1D8	1.44809
																										positive regulation of fat cell differentiation (GO:0045600)	1951-03-01	0.00133159	0.0356378	0	0	15.1425	100.264	ZBTB16;PPARD;ZFP36L1	1.44809
																										positive regulation of ERAD pathway (GO:1904294)	2013-02-01	0.00135061	0.0356378	0	0	43.6013	288.083	CAV1;NFE2L2	1.44809
																										sphingoid biosynthetic process (GO:0046520)	2013-02-01	0.00135061	0.0356378	0	0	43.6013	288.083	ACER2;SPTLC2	1.44809
																										sphingosine biosynthetic process (GO:0046512)	2013-02-01	0.00135061	0.0356378	0	0	43.6013	288.083	ACER2;SPTLC2	1.44809
																										response to peptide hormone (GO:0043434)	1952-03-01	0.00140881	0.0356378	0	0	14.8328	97.3772	EIF6;CAV1;ZFP36L1	1.44809
																										negative regulation of cell motility (GO:2000146)	4/114	0.00142125	0.0356378	0	0	8.89113	58.2922	ACVRL1;CYP1B1;STC1;SULF1	1.44809
																										regulation of cell population proliferation (GO:0042127)	10/764	0.00147002	0.0359618	0	0	3.38833	22.1003	ACVRL1;ACER2;CDKN1A;RGCC;ELN;TBC1D8;CYP1B1;LIFR;TNS2;ZFP36L1	1.44416
																										regulation of ERK1 and ERK2 cascade (GO:0070372)	6/238	0.00385729	0.0363816	0	0	4.26898	23.7261	NRP1;KDR;PDGFB;TEK;CCN1;MAPK3	1.43912
																										peptidyl-tyrosine autophosphorylation (GO:0038083)	2015-02-01	0.00385785	0.0363816	0	0	24.843	138.069	KDR;MAPK3	1.43912
																										protein phosphorylation (GO:0006468)	9/496	0.00398757	0.0373457	0	0	3.08879	17.0643	EPHA4;NUAK1;TGFB2;FLT1;PLK2;KDR;PDGFB;TEK;MAPK3	1.42776
																										regulation of cell migration (GO:0030334)	7/408	0.00175842	0.0405276	0	0	4.36722	27.7028	ACVRL1;CAV1;FAM107A;PLXNA2;CYP1B1;STC1;SULF1	1.39225
																										nitric oxide biosynthetic process (GO:0006809)	2015-02-01	0.00180812	0.0405276	0	0	36.8897	232.976	NQO1;CYP1B1	1.39225
																										regulation of reactive oxygen species metabolic process (GO:2000377)	1957-03-01	0.00183698	0.0405276	0	0	13.456	84.7676	CDKN1A;EIF6;CYP1B1	1.39225
																										cellular response to organic substance (GO:0071310)	4/123	0.00187861	0.0405276	0	0	8.21496	51.5671	ACVRL1;TIPARP;CYP1A1;CYP1B1	1.39225
																										membrane lipid biosynthetic process (GO:0046467)	1958-03-01	0.00193127	0.0405276	0	0	13.2106	82.5609	ACER2;SPTLC2;SPNS2	1.39225
																										negative regulation of cell-substrate junction organization (GO:0150118)	2016-02-01	0.00206073	0.0405276	0	0	34.253	211.844	ACVRL1;FAM107A	1.39225
																										negative regulation of focal adhesion assembly (GO:0051895)	2016-02-01	0.00206073	0.0405276	0	0	34.253	211.844	ACVRL1;FAM107A	1.39225
																										regulation of cholesterol storage (GO:0010885)	2016-02-01	0.00206073	0.0405276	0	0	34.253	211.844	ABCA1;PPARD	1.39225
																										cellular response to corticosteroid stimulus (GO:0071384)	2016-02-01	0.00206073	0.0405276	0	0	34.253	211.844	FAM107A;ZFP36L1	1.39225
																										nitric oxide metabolic process (GO:0046209)	2016-02-01	0.00206073	0.0405276	0	0	34.253	211.844	NQO1;CYP1B1	1.39225
																										response to organic cyclic compound (GO:0014070)	1960-03-01	0.0021288	0.0410612	0	0	12.7458	78.4149	TIPARP;CYP1A1;CYP1B1	1.38657
																										small GTPase mediated signal transduction (GO:0007264)	4/106	0.00442215	0.0411321	0	0	6.40836	34.7406	ARHGAP31;PLK2;CCDC88C;RASGRP3	1.38582
																										positive regulation of ERK1 and ERK2 cascade (GO:0070374)	5/172	0.00454091	0.0419494	0	0	4.91717	26.5263	NRP1;KDR;PDGFB;TEK;MAPK3	1.37727
																										regulation of focal adhesion assembly (GO:0051893)	1954-03-01	0.00468642	0.0427125	0	0	9.55834	51.2622	NRP1;KDR;TEK	1.36945
																										positive regulation of leukocyte chemotaxis (GO:0002690)	1954-03-01	0.00468642	0.0427125	0	0	9.55834	51.2622	CXCL12;VEGFC;MAPK3	1.36945
																										regulation of blood vessel endothelial cell migration (GO:0043535)	1955-03-01	0.00493443	0.0431444	0	0	9.37405	49.7905	KDR;PDGFB;ETS1	1.36508
																										pulmonary valve morphogenesis (GO:0003184)	2017-02-01	0.00495621	0.0431444	0	0	21.5285	114.254	TGFB2;HEY1	1.36508
																										aorta morphogenesis (GO:0035909)	2017-02-01	0.00495621	0.0431444	0	0	21.5285	114.254	DLL4;HEY1	1.36508
																										cell surface receptor signaling pathway involved in heart development (GO:0061311)	2017-02-01	0.00495621	0.0431444	0	0	21.5285	114.254	DLL4;HEY1	1.36508
																										positive regulation of smooth muscle cell migration (GO:0014911)	2017-02-01	0.00495621	0.0431444	0	0	21.5285	114.254	NRP1;PDGFB	1.36508
																										positive regulation of stem cell differentiation (GO:2000738)	2017-02-01	0.00495621	0.0431444	0	0	21.5285	114.254	TGFB2;TCF15	1.36508
																										mesenchyme morphogenesis (GO:0072132)	2017-02-01	0.00495621	0.0431444	0	0	21.5285	114.254	TGFB2;HEY1	1.36508
																										aorta morphogenesis (GO:0035909)	2017-02-01	0.00232906	0.0432601	0	0	31.9679	193.799	ACVRL1;ADAMTS9	1.36391
																										diol biosynthetic process (GO:0034312)	2017-02-01	0.00232906	0.0432601	0	0	31.9679	193.799	ACER2;SPTLC2	1.36391
																										regulation of canonical Wnt signaling pathway (GO:0060828)	6/253	0.00518208	0.0448233	0	0	4.00667	21.0853	HHEX;TMEM88;GNAQ;CCDC88C;NRARP;DKK2	1.3485
																										regulation of cell adhesion (GO:0030155)	4/133	0.00249647	0.0455265	0	0	7.57431	45.3919	ACVRL1;PLXNA2;PKP4;TGM2	1.34174
																										protein stabilization (GO:0050821)	5/179	0.00536823	0.0457032	0	0	4.71767	24.6605	EFNA1;EPHA4;TMEM88;GNAQ;PLPP3	1.34005
																										positive regulation of cell junction assembly (GO:1901890)	1957-03-01	0.00545387	0.0457032	0	0	9.02596	47.0381	NRP1;KDR;TEK	1.34005
																										pulmonary valve development (GO:0003177)	2018-02-01	0.00555304	0.0457032	0	0	20.1819	104.813	TGFB2;HEY1	1.34005
																										regulation of early endosome to late endosome transport (GO:2000641)	2018-02-01	0.00555304	0.0457032	0	0	20.1819	104.813	RDX;MAPK3	1.34005
																										endothelial cell proliferation (GO:0001935)	2018-02-01	0.00555304	0.0457032	0	0	20.1819	104.813	NRARP;TEK	1.34005
																										positive regulation of amyloid-beta formation (GO:1902004)	2018-02-01	0.00555304	0.0457032	0	0	20.1819	104.813	EFNA1;EPHA4	1.34005
																										positive regulation of cell migration involved in sprouting angiogenesis (GO:0090050)	2018-02-01	0.00555304	0.0457032	0	0	20.1819	104.813	KDR;HDAC7	1.34005
																										G protein-coupled acetylcholine receptor signaling pathway (GO:0007213)	2018-02-01	0.00555304	0.0457032	0	0	20.1819	104.813	GNAQ;PLCB1	1.34005
																										positive regulation of cartilage development (GO:0061036)	2018-02-01	0.00261298	0.0459792	0	0	29.9684	178.23	ACVRL1;ZBTB16	1.33744
																										glycoprotein catabolic process (GO:0006516)	2018-02-01	0.00261298	0.0459792	0	0	29.9684	178.23	STT3B;ADAMTS9	1.33744
																										positive regulation of cell differentiation (GO:0045597)	6/258	0.00569011	0.0464972	0	0	3.92617	20.2945	SLC6A6;TGFB2;TCF15;KDR;CCN1;PLCB1	1.33257
																										cellular response to transforming growth factor beta stimulus (GO:0071560)	4/114	0.005718	0.0464972	0	0	5.93989	30.6744	TGFB2;HYAL2;ID1;UBA52	1.33257
																										positive regulation of cell death (GO:0010942)	1966-03-01	0.0027951	0.0471142	0	0	11.5285	67.786	ACER2;BNIP3;DDIT4	1.32685
																										carbohydrate derivative catabolic process (GO:1901136)	2019-02-01	0.00291235	0.0471142	0	0	28.2041	164.678	STT3B;ADAMTS9	1.32685
																										regulation of mitochondrial membrane permeability (GO:0046902)	2019-02-01	0.00291235	0.0471142	0	0	28.2041	164.678	BNIP3;BCL2L1	1.32685
																										epoxygenase P450 pathway (GO:0019373)	2019-02-01	0.00291235	0.0471142	0	0	28.2041	164.678	CYP1A1;CYP1B1	1.32685
																										sphingosine metabolic process (GO:0006670)	2019-02-01	0.00291235	0.0471142	0	0	28.2041	164.678	ACER2;SPTLC2	1.32685
																										cardiac atrium morphogenesis (GO:0003209)	2019-02-01	0.00618109	0.0490872	0	0	18.9938	96.6073	DLL4;TGFB2	1.30903
																										endocardial cushion morphogenesis (GO:0003203)	2019-02-01	0.00618109	0.0490872	0	0	18.9938	96.6073	TGFB2;HEY1	1.30903
																										positive regulation of actin cytoskeleton reorganization (GO:2000251)	2019-02-01	0.00618109	0.0490872	0	0	18.9938	96.6073	NRP1;TEK	1.30903
																										positive regulation of cellular protein catabolic process (GO:1903364)	2019-02-01	0.00618109	0.0490872	0	0	18.9938	96.6073	CD81;RDX	1.30903

## Sheet: Artery SS
Artery SS					UP GENE	DOWN GENE
DE pathways UP												DE pathways DN														COMBINED UP and DN
Term	Overlap	P-value	Adjusted P-value	Old P-value	Old Adjusted P-value	Odds Ratio	Combined Score	Genes	enrichment val (-log10 padj			Term	Overlap	P-value	Adjusted P-value	Old P-value	Old Adjusted P-value	Odds Ratio	Combined Score	Genes	enrichment val (-log10 padj					Term	Overlap	P-value	Adjusted P-value	Old P-value	Old Adjusted P-value	Odds Ratio	Combined Score	Genes	enrichment val (-log10 padj
cellular response to glucocorticoid stimulus (GO:0071385)	2018-03-01	9.6817e-06	0.00587679	0	0	90.6273	1046.32	KLF9;FAM107A;ZFP36L1	2.23086			N/A														cellular response to glucocorticoid stimulus (GO:0071385)	2018-03-01	9.6817e-06	0.00587679	0	0	90.6273	1046.32	KLF9;FAM107A;ZFP36L1	2.23086
negative regulation of cell adhesion (GO:0007162)	1973-04-01	2.58682e-05	0.00650256	0	0	26.8069	283.148	ACVRL1;ACER2;PLXNA2;CYP1B1	2.18692																	negative regulation of cell adhesion (GO:0007162)	1973-04-01	2.58682e-05	0.00650256	0	0	26.8069	283.148	ACVRL1;ACER2;PLXNA2;CYP1B1	2.18692
negative regulation of cellular process (GO:0048523)	8/566	4.65286e-05	0.00650256	0	0	7.12986	71.1235	ACVRL1;CDKN1A;ADGRG1;JADE1;PLXNA2;CYP1B1;TXNIP;TNS2	2.18692																	negative regulation of cellular process (GO:0048523)	8/566	4.65286e-05	0.00650256	0	0	7.12986	71.1235	ACVRL1;CDKN1A;ADGRG1;JADE1;PLXNA2;CYP1B1;TXNIP;TNS2	2.18692
cellular nitrogen compound biosynthetic process (GO:0044271)	1931-03-01	5.22021e-05	0.00650256	0	0	48.5187	478.413	ACER2;NQO1;CYP1B1	2.18692																	cellular nitrogen compound biosynthetic process (GO:0044271)	1931-03-01	5.22021e-05	0.00650256	0	0	48.5187	478.413	ACER2;NQO1;CYP1B1	2.18692
negative regulation of cell-matrix adhesion (GO:0001953)	1932-03-01	5.75075e-05	0.00650256	0	0	46.8433	457.359	ACVRL1;ACER2;FAM107A	2.18692																	negative regulation of cell-matrix adhesion (GO:0001953)	1932-03-01	5.75075e-05	0.00650256	0	0	46.8433	457.359	ACVRL1;ACER2;FAM107A	2.18692
negative regulation of mitotic cell cycle phase transition (GO:1901991)	1992-04-01	6.42757e-05	0.00650256	0	0	20.9989	202.689	CDKN1A;JADE1;FAM107A;ZFP36L1	2.18692																	negative regulation of mitotic cell cycle phase transition (GO:1901991)	1992-04-01	6.42757e-05	0.00650256	0	0	20.9989	202.689	CDKN1A;JADE1;FAM107A;ZFP36L1	2.18692
negative regulation of cell cycle G1/S phase transition (GO:1902807)	1935-03-01	7.55103e-05	0.00654782	0	0	42.4453	402.859	CDKN1A;FAM107A;JADE1	2.1839																	negative regulation of cell cycle G1/S phase transition (GO:1902807)	1935-03-01	7.55103e-05	0.00654782	0	0	42.4453	402.859	CDKN1A;FAM107A;JADE1	2.1839
negative regulation of G1/S transition of mitotic cell cycle (GO:2000134)	1937-03-01	8.93484e-05	0.00677931	0	0	39.9445	372.401	CDKN1A;FAM107A;JADE1	2.16881																	negative regulation of G1/S transition of mitotic cell cycle (GO:2000134)	1937-03-01	8.93484e-05	0.00677931	0	0	39.9445	372.401	CDKN1A;FAM107A;JADE1	2.16881
nuclear-transcribed mRNA catabolic process, deadenylation-independent decay (GO:0031086)	2021-07-02	0.000112658	0.00759813	0	0	177.316	1612	EDC3;ZFP36L1	2.11929																	nuclear-transcribed mRNA catabolic process, deadenylation-independent decay (GO:0031086)	2021-07-02	0.000112658	0.00759813	0	0	177.316	1612	EDC3;ZFP36L1	2.11929
cellular response to organic substance (GO:0071310)	4/123	0.000198023	0.0112205	0	0	15.5044	132.208	ACVRL1;TIPARP;CYP1A1;CYP1B1	1.94999																	cellular response to organic substance (GO:0071310)	4/123	0.000198023	0.0112205	0	0	15.5044	132.208	ACVRL1;TIPARP;CYP1A1;CYP1B1	1.94999
apoptotic process (GO:0006915)	5/231	0.000203337	0.0112205	0	0	10.3914	88.3335	ZBTB16;DDIT4;JADE1;IER3;BCL2L1	1.94999																	apoptotic process (GO:0006915)	5/231	0.000203337	0.0112205	0	0	10.3914	88.3335	ZBTB16;DDIT4;JADE1;IER3;BCL2L1	1.94999
negative regulation of cell adhesion mediated by integrin (GO:0033629)	2021-10-02	0.000240327	0.0112214	0	0	110.806	923.399	ACER2;CYP1B1	1.94995																	negative regulation of cell adhesion mediated by integrin (GO:0033629)	2021-10-02	0.000240327	0.0112214	0	0	110.806	923.399	ACER2;CYP1B1	1.94995
omega-hydroxylase P450 pathway (GO:0097267)	2021-10-02	0.000240327	0.0112214	0	0	110.806	923.399	CYP1A1;CYP1B1	1.94995																	omega-hydroxylase P450 pathway (GO:0097267)	2021-10-02	0.000240327	0.0112214	0	0	110.806	923.399	CYP1A1;CYP1B1	1.94995
regulation of cell adhesion (GO:0030155)	4/133	0.000267103	0.0115808	0	0	14.2953	117.62	ACVRL1;ADGRG1;PLXNA2;PKP4	1.93626																	regulation of cell adhesion (GO:0030155)	4/133	0.000267103	0.0115808	0	0	14.2953	117.62	ACVRL1;ADGRG1;PLXNA2;PKP4	1.93626
positive regulation of chondrocyte differentiation (GO:0032332)	2021-11-02	0.000293293	0.0118686	0	0	98.4889	801.142	ACVRL1;ZBTB16	1.9256																	positive regulation of chondrocyte differentiation (GO:0032332)	2021-11-02	0.000293293	0.0118686	0	0	98.4889	801.142	ACVRL1;ZBTB16	1.9256
regulation of cell population proliferation (GO:0042127)	8/764	0.000366696	0.0135284	0	0	5.20879	41.2066	ACVRL1;ACER2;CDKN1A;ADGRG1;ELN;CYP1B1;TNS2;ZFP36L1	1.86875																	regulation of cell population proliferation (GO:0042127)	8/764	0.000366696	0.0135284	0	0	5.20879	41.2066	ACVRL1;ACER2;CDKN1A;ADGRG1;ELN;CYP1B1;TNS2;ZFP36L1	1.86875
response to organic cyclic compound (GO:0014070)	1960-03-01	0.000378884	0.0135284	0	0	23.799	187.496	TIPARP;CYP1A1;CYP1B1	1.86875																	response to organic cyclic compound (GO:0014070)	1960-03-01	0.000378884	0.0135284	0	0	23.799	187.496	TIPARP;CYP1A1;CYP1B1	1.86875
cellular response to organic cyclic compound (GO:0071407)	4/150	0.000421931	0.0142284	0	0	12.6199	98.0654	TIPARP;CYP1A1;CYP1B1;ZFP36L1	1.84684																	cellular response to organic cyclic compound (GO:0071407)	4/150	0.000421931	0.0142284	0	0	12.6199	98.0654	TIPARP;CYP1A1;CYP1B1;ZFP36L1	1.84684
nitric oxide biosynthetic process (GO:0006809)	2015-02-01	0.000556579	0.0160637	0	0	68.1709	510.853	NQO1;CYP1B1	1.79415																	nitric oxide biosynthetic process (GO:0006809)	2015-02-01	0.000556579	0.0160637	0	0	68.1709	510.853	NQO1;CYP1B1	1.79415
regulation of G1/S transition of mitotic cell cycle (GO:2000045)	1971-03-01	0.00062148	0.0160637	0	0	19.9382	147.212	CDKN1A;JADE1;FAM107A	1.79415																	regulation of G1/S transition of mitotic cell cycle (GO:2000045)	1971-03-01	0.00062148	0.0160637	0	0	19.9382	147.212	CDKN1A;JADE1;FAM107A	1.79415
negative regulation of cell-substrate junction organization (GO:0150118)	2016-02-01	0.000635138	0.0160637	0	0	63.2984	465.982	ACVRL1;FAM107A	1.79415																	negative regulation of cell-substrate junction organization (GO:0150118)	2016-02-01	0.000635138	0.0160637	0	0	63.2984	465.982	ACVRL1;FAM107A	1.79415
negative regulation of focal adhesion assembly (GO:0051895)	2016-02-01	0.000635138	0.0160637	0	0	63.2984	465.982	ACVRL1;FAM107A	1.79415																	negative regulation of focal adhesion assembly (GO:0051895)	2016-02-01	0.000635138	0.0160637	0	0	63.2984	465.982	ACVRL1;FAM107A	1.79415
cellular response to corticosteroid stimulus (GO:0071384)	2016-02-01	0.000635138	0.0160637	0	0	63.2984	465.982	FAM107A;ZFP36L1	1.79415																	cellular response to corticosteroid stimulus (GO:0071384)	2016-02-01	0.000635138	0.0160637	0	0	63.2984	465.982	FAM107A;ZFP36L1	1.79415
nitric oxide metabolic process (GO:0046209)	2016-02-01	0.000635138	0.0160637	0	0	63.2984	465.982	NQO1;CYP1B1	1.79415																	nitric oxide metabolic process (GO:0046209)	2016-02-01	0.000635138	0.0160637	0	0	63.2984	465.982	NQO1;CYP1B1	1.79415
positive regulation of cartilage development (GO:0061036)	2018-02-01	0.00080738	0.0196032	0	0	55.3806	394.405	ACVRL1;ZBTB16	1.70767																	positive regulation of cartilage development (GO:0061036)	2018-02-01	0.00080738	0.0196032	0	0	55.3806	394.405	ACVRL1;ZBTB16	1.70767
epoxygenase P450 pathway (GO:0019373)	2019-02-01	0.000901016	0.0210353	0	0	52.1203	365.467	CYP1A1;CYP1B1	1.67705																	epoxygenase P450 pathway (GO:0019373)	2019-02-01	0.000901016	0.0210353	0	0	52.1203	365.467	CYP1A1;CYP1B1	1.67705
retinol metabolic process (GO:0042572)	2021-02-01	0.0011032	0.0248017	0	0	46.6292	317.524	CYP1A1;CYP1B1	1.60552																	retinol metabolic process (GO:0042572)	2021-02-01	0.0011032	0.0248017	0	0	46.6292	317.524	CYP1A1;CYP1B1	1.60552
negative regulation of myeloid cell differentiation (GO:0045638)	2022-02-01	0.00121171	0.0262681	0	0	44.2956	297.477	ZBTB16;ZFP36L1	1.58057																	negative regulation of myeloid cell differentiation (GO:0045638)	2022-02-01	0.00121171	0.0262681	0	0	44.2956	297.477	ZBTB16;ZFP36L1	1.58057
regulation of keratinocyte proliferation (GO:0010837)	2024-02-01	0.00144343	0.0302125	0	0	40.2646	263.36	KLF9;ZFP36L1	1.51981																	regulation of keratinocyte proliferation (GO:0010837)	2024-02-01	0.00144343	0.0302125	0	0	40.2646	263.36	KLF9;ZFP36L1	1.51981
negative regulation of cell junction assembly (GO:1901889)	2025-02-01	0.0015666	0.0306751	0	0	38.5121	248.744	ACVRL1;FAM107A	1.51321																	negative regulation of cell junction assembly (GO:1901889)	2025-02-01	0.0015666	0.0306751	0	0	38.5121	248.744	ACVRL1;FAM107A	1.51321
regulation of epidermal cell differentiation (GO:0045604)	2025-02-01	0.0015666	0.0306751	0	0	38.5121	248.744	MAFF;ZFP36L1	1.51321																	regulation of epidermal cell differentiation (GO:0045604)	2025-02-01	0.0015666	0.0306751	0	0	38.5121	248.744	MAFF;ZFP36L1	1.51321
regulation of cell growth (GO:0001558)	4/217	0.00166861	0.0311707	0	0	8.62103	55.1381	ACVRL1;CDKN1A;JADE1;FAM107A	1.50625																	regulation of cell growth (GO:0001558)	4/217	0.00166861	0.0311707	0	0	8.62103	55.1381	ACVRL1;CDKN1A;JADE1;FAM107A	1.50625
regulation of chondrocyte differentiation (GO:0032330)	2026-02-01	0.00169462	0.0311707	0	0	36.9056	235.468	ACVRL1;ZBTB16	1.50625																	regulation of chondrocyte differentiation (GO:0032330)	2026-02-01	0.00169462	0.0311707	0	0	36.9056	235.468	ACVRL1;ZBTB16	1.50625
intrinsic apoptotic signaling pathway (GO:0097193)	3/102	0.00177437	0.0316778	0	0	13.6736	86.6125	CDKN1A;CYP1B1;BCL2L1	1.49925																	intrinsic apoptotic signaling pathway (GO:0097193)	3/102	0.00177437	0.0316778	0	0	13.6736	86.6125	CDKN1A;CYP1B1;BCL2L1	1.49925
response to glucocorticoid (GO:0051384)	2027-02-01	0.00182745	0.0316932	0	0	35.4276	223.365	FAM107A;ZFP36L1	1.49903																	response to glucocorticoid (GO:0051384)	2027-02-01	0.00182745	0.0316932	0	0	35.4276	223.365	FAM107A;ZFP36L1	1.49903
negative regulation of cell population proliferation (GO:0008285)	5/379	0.00189911	0.0320211	0	0	6.23217	39.0531	ACVRL1;CDKN1A;ADGRG1;CYP1B1;TNS2	1.49456																	negative regulation of cell population proliferation (GO:0008285)	5/379	0.00189911	0.0320211	0	0	6.23217	39.0531	ACVRL1;CDKN1A;ADGRG1;CYP1B1;TNS2	1.49456
regulation of DNA biosynthetic process (GO:2000278)	2029-02-01	0.00210749	0.0345743	0	0	32.8	202.122	ACVRL1;CDKN1A	1.46125																	regulation of DNA biosynthetic process (GO:2000278)	2029-02-01	0.00210749	0.0345743	0	0	32.8	202.122	ACVRL1;CDKN1A	1.46125
estrogen metabolic process (GO:0008210)	1930-02-01	0.00225465	0.0360151	0	0	31.627	192.759	CYP1A1;CYP1B1	1.44351																	estrogen metabolic process (GO:0008210)	1930-02-01	0.00225465	0.0360151	0	0	31.627	192.759	CYP1A1;CYP1B1	1.44351
negative regulation of DNA biosynthetic process (GO:2000279)	1932-02-01	0.00256315	0.0398932	0	0	29.5156	176.105	ACVRL1;CDKN1A	1.3991																	negative regulation of DNA biosynthetic process (GO:2000279)	1932-02-01	0.00256315	0.0398932	0	0	29.5156	176.105	ACVRL1;CDKN1A	1.3991
primary alcohol metabolic process (GO:0034308)	1933-02-01	0.00272444	0.0413434	0	0	28.562	168.673	CYP1A1;CYP1B1	1.38359																	primary alcohol metabolic process (GO:0034308)	1933-02-01	0.00272444	0.0413434	0	0	28.562	168.673	CYP1A1;CYP1B1	1.38359
regulation of cell adhesion mediated by integrin (GO:0033628)	1934-02-01	0.0028904	0.042792	0	0	27.6681	161.757	ACER2;CYP1B1	1.36864																	regulation of cell adhesion mediated by integrin (GO:0033628)	1934-02-01	0.0028904	0.042792	0	0	27.6681	161.757	ACER2;CYP1B1	1.36864
cellular response to hydrogen peroxide (GO:0070301)	1935-02-01	0.003061	0.043653	0	0	26.8283	155.309	CYP1B1;NFE2L2	1.35999																	cellular response to hydrogen peroxide (GO:0070301)	1935-02-01	0.003061	0.043653	0	0	26.8283	155.309	CYP1B1;NFE2L2	1.35999
negative regulation of cell growth (GO:0030308)	3/126	0.00323409	0.043653	0	0	10.9922	63.0296	ACVRL1;CDKN1A;JADE1	1.35999																	negative regulation of cell growth (GO:0030308)	3/126	0.00323409	0.043653	0	0	10.9922	63.0296	ACVRL1;CDKN1A;JADE1	1.35999
negative regulation of growth (GO:0045926)	3/126	0.00323409	0.043653	0	0	10.9922	63.0296	ACVRL1;CDKN1A;JADE1	1.35999																	negative regulation of growth (GO:0045926)	3/126	0.00323409	0.043653	0	0	10.9922	63.0296	ACVRL1;CDKN1A;JADE1	1.35999
negative regulation of DNA metabolic process (GO:0051053)	1936-02-01	0.00323622	0.043653	0	0	26.0379	149.284	ACVRL1;CDKN1A	1.35999																	negative regulation of DNA metabolic process (GO:0051053)	1936-02-01	0.00323622	0.043653	0	0	26.0379	149.284	ACVRL1;CDKN1A	1.35999

## Sheet: Cap Art
Cap Art					UP GENE	DOWN GENE
DE pathways UP												DE pathways DN														COMBINED UP and DN
Term	Overlap	P-value	Adjusted P-value	Old P-value	Old Adjusted P-value	Odds Ratio	Combined Score	Genes	enrichment val (-log10 padj			Term	Overlap	P-value	Adjusted P-value	Old P-value	Old Adjusted P-value	Odds Ratio	Combined Score	Genes	enrichment val (-log10 padj					Term	Overlap	P-value	Adjusted P-value	Old P-value	Old Adjusted P-value	Odds Ratio	Combined Score	Genes	enrichment val (-log10 padj
cyclic nucleotide transport (GO:0070729)	2021-07-03	1.81592e-05	0.0130481	0	0	92.9672	1014.86	ABCC4;LRRC8C;LRRC8A	1.88445			regulation of angiogenesis (GO:0045765)	12/203	2.18877e-08	3.07084e-05	0	0	9.57896	168.947	CEACAM1;HHEX;SEMA6A;PLXND1;APLNR;ECSCR;KDR;TEK;TSPAN12;ETS1;GLUL;CD34	4.51274					regulation of angiogenesis (GO:0045765)	12/203	2.18877e-08	3.07084e-05	0	0	9.57896	168.947	CEACAM1;HHEX;SEMA6A;PLXND1;APLNR;ECSCR;KDR;TEK;TSPAN12;ETS1;GLUL;CD34	4.51274	-4.51274
negative regulation of lipid storage (GO:0010888)	2020-04-01	1.86063e-05	0.0130481	0	0	31.1651	339.451	ABCA1;NFKBIA;PNPLA2;PPARD	1.88445			regulation of vasculogenesis (GO:2001212)	2014-04-01	2.24285e-06	0.0011124	0	0	57.9533	753.843	CEACAM1;HEY1;KDR;CD34	2.95374					regulation of vasculogenesis (GO:2001212)	2014-04-01	2.24285e-06	0.0011124	0	0	57.9533	753.843	CEACAM1;HEY1;KDR;CD34	2.95374	-2.95374
negative regulation of epithelial cell proliferation (GO:0050680)	1972-06-01	2.67721e-05	0.0130481	0	0	11.4482	120.528	TGFBR3;RGCC;CAV1;KLF9;THBS1;XDH	1.88445			blood vessel morphogenesis (GO:0048514)	1956-06-01	2.68091e-06	0.0011124	0	0	17.608	225.899	EFNB2;EGFL7;SOX18;ID1;KDR;APLNR	2.95374					blood vessel morphogenesis (GO:0048514)	1956-06-01	2.68091e-06	0.0011124	0	0	17.608	225.899	EFNB2;EGFL7;SOX18;ID1;KDR;APLNR	2.95374	-2.95374
lipid transport (GO:0006869)	7/109	3.11596e-05	0.0130481	0	0	8.68181	90.0859	ABCA1;ABCC4;SLC10A6;ABCA3;SPNS2;PITPNC1;PPARD	1.88445			regulation of endothelial cell migration (GO:0010594)	1989-07-01	3.17149e-06	0.0011124	0	0	12.5991	159.521	DLL4;CEACAM1;KDR;TEK;ETS1;GLUL;FOXP1	2.95374					regulation of endothelial cell migration (GO:0010594)	1989-07-01	3.17149e-06	0.0011124	0	0	12.5991	159.521	DLL4;CEACAM1;KDR;TEK;ETS1;GLUL;FOXP1	2.95374	-2.95374
protein hexamerization (GO:0034214)	2021-09-03	4.30618e-05	0.0134723	0	0	61.9719	622.996	MAT2A;LRRC8C;LRRC8A	1.87056			glomerulus vasculature development (GO:0072012)	2021-06-03	6.75427e-06	0.00189525	0	0	143.884	1712.99	PECAM1;TEK;CD34	2.72233					glomerulus vasculature development (GO:0072012)	2021-06-03	6.75427e-06	0.00189525	0	0	143.884	1712.99	PECAM1;TEK;CD34	2.72233	-2.72233
receptor internalization (GO:0031623)	1949-05-01	4.82589e-05	0.0134723	0	0	14.2355	141.485	CAV1;ACKR3;CD9;ARRB1;PICALM	1.87056			positive regulation of cell differentiation (GO:0045597)	10/258	1.50612e-05	0.0035218	0	0	6.03638	67.0243	AR;SLC6A6;CEACAM1;MEF2C;TCF15;KDR;TCF3;CAMK1;PLCB1;CD34	2.45323					positive regulation of cell differentiation (GO:0045597)	10/258	1.50612e-05	0.0035218	0	0	6.03638	67.0243	AR;SLC6A6;CEACAM1;MEF2C;TCF15;KDR;TCF3;CAMK1;PLCB1;CD34	2.45323	-2.45323
regulation of reactive oxygen species metabolic process (GO:2000377)	1957-05-01	0.00010055	0.0225239	0	0	12.0405	110.831	CDKN1A;EIF6;CYP1B1;THBS1;XDH	1.64736			blood vessel endothelial cell migration (GO:0043534)	2023-04-01	1.8886e-05	0.0037853	0	0	30.4879	331.62	EFNB2;SOX18;ID1;KDR	2.4219					blood vessel endothelial cell migration (GO:0043534)	2023-04-01	1.8886e-05	0.0037853	0	0	30.4879	331.62	EFNB2;SOX18;ID1;KDR	2.4219	-2.4219
cellular nitrogen compound biosynthetic process (GO:0044271)	1931-04-01	0.000112684	0.0225239	0	0	18.458	167.8	ACER2;NQO1;SPTLC2;CYP1B1	1.64736			endothelium development (GO:0003158)	2021-10-03	3.9695e-05	0.00618801	0	0	61.6522	624.801	KDR;PECAM1;CD34	2.20845					endothelium development (GO:0003158)	2021-10-03	3.9695e-05	0.00618801	0	0	61.6522	624.801	KDR;PECAM1;CD34	2.20845	-2.20845
purine nucleotide catabolic process (GO:0006195)	2013-03-01	0.000143138	0.0225239	0	0	37.1756	329.067	PNP;GDA;XDH	1.64736			positive regulation of vasculogenesis (GO:2001214)	2021-10-03	3.9695e-05	0.00618801	0	0	61.6522	624.801	CEACAM1;KDR;CD34	2.20845					positive regulation of vasculogenesis (GO:2001214)	2021-10-03	3.9695e-05	0.00618801	0	0	61.6522	624.801	CEACAM1;KDR;CD34	2.20845	-2.20845
purine-containing compound catabolic process (GO:0072523)	2013-03-01	0.000143138	0.0225239	0	0	37.1756	329.067	PNP;GDA;XDH	1.64736			smooth muscle cell differentiation (GO:0051145)	2021-12-03	7.20249e-05	0.0101051	0	0	47.9469	457.341	MEF2C;HEY1;APLNR	1.99546					smooth muscle cell differentiation (GO:0051145)	2021-12-03	7.20249e-05	0.0101051	0	0	47.9469	457.341	MEF2C;HEY1;APLNR	1.99546	-1.99546
negative regulation of DNA-binding transcription factor activity (GO:0043433)	7/143	0.000173507	0.0225239	0	0	6.50014	56.2866	ADGRG3;NFKBIA;TCF7L2;CYP1B1;ARRB1;IRAK3;HES1	1.64736			vasculogenesis (GO:0001570)	1933-04-01	8.26288e-05	0.0105389	0	0	19.9648	187.692	EGFL7;SOX18;KDR;APLNR	1.9772					vasculogenesis (GO:0001570)	1933-04-01	8.26288e-05	0.0105389	0	0	19.9648	187.692	EGFL7;SOX18;KDR;APLNR	1.9772
negative regulation of epithelial cell migration (GO:0010633)	1935-04-01	0.000182819	0.0225239	0	0	16.073	138.341	PTPRR;STC1;THBS1;ADAMTS9	1.64736			regulation of cell migration (GO:0030334)	11/408	0.00015273	0.0178567	0	0	4.14807	36.4484	BST2;EPHA4;CEACAM1;CXCL12;SEMA6A;PLXND1;RDX;KDR;PECAM1;LAMB1;SYNE2	1.7482					cyclic nucleotide transport (GO:0070729)	2021-07-03	1.81592e-05	0.0130481	0	0	92.9672	1014.86	ABCC4;LRRC8C;LRRC8A	1.88445
positive regulation of cellular metabolic process (GO:0031325)	6/105	0.000221111	0.0225239	0	0	7.61938	64.1311	NFKBIA;CDKN1A;ARRB1;THBS1;XDH;PPARD	1.64736			cellular response to hormone stimulus (GO:0032870)	1976-05-01	0.000200489	0.0216374	0	0	10.2465	87.2462	AR;MEF2C;LMO2;RDX;SERPINB9	1.66479					negative regulation of lipid storage (GO:0010888)	2020-04-01	1.86063e-05	0.0130481	0	0	31.1651	339.451	ABCA1;NFKBIA;PNPLA2;PPARD	1.88445
negative regulation of intracellular signal transduction (GO:1902532)	8/198	0.000224753	0.0225239	0	0	5.33705	44.8339	ADGRG3;PER1;CAV1;PDE2A;DDIT4;THBS1;XDH;BCL2L1	1.64736			regulation of anatomical structure morphogenesis (GO:0022603)	6/123	0.000238488	0.0238999	0	0	7.49934	62.5534	EPHA4;MEF2C;CEACAM1;PLXND1;TSPAN12;ETS1	1.6216					negative regulation of epithelial cell proliferation (GO:0050680)	1972-06-01	2.67721e-05	0.0130481	0	0	11.4482	120.528	TGFBR3;RGCC;CAV1;KLF9;THBS1;XDH	1.88445
negative regulation of cellular component movement (GO:0051271)	2015-03-01	0.000225006	0.0225239	0	0	30.9766	260.184	TGFBR3;ACTN1;CD9	1.64736			circulatory system development (GO:0072359)	6/126	0.00027169	0.0252511	0	0	7.31074	60.0274	MEF2C;HEY1;SOX18;APLNR;TEK;CRIP1	1.59772					lipid transport (GO:0006869)	7/109	3.11596e-05	0.0130481	0	0	8.68181	90.0859	ABCA1;ABCC4;SLC10A6;ABCA3;SPNS2;PITPNC1;PPARD	1.88445
negative regulation of endothelial cell proliferation (GO:0001937)	1937-04-01	0.000227699	0.0225239	0	0	15.0974	126.629	RGCC;CAV1;THBS1;XDH	1.64736			positive regulation of focal adhesion assembly (GO:0051894)	2019-03-01	0.000305965	0.0252511	0	0	26.9606	218.166	KDR;TEK;S100A10	1.59772					protein hexamerization (GO:0034214)	2021-09-03	4.30618e-05	0.0134723	0	0	61.9719	622.996	MAT2A;LRRC8C;LRRC8A	1.87056
negative regulation of cellular process (GO:0048523)	14/566	0.0002286	0.0225239	0	0	3.28263	27.5201	CDKN1A;ACTN1;IGFBP3;BNIP3;TGFBR3;RGCC;CAMK2N1;PLXNA2;CD9;CYP1B1;SCGB3A1;TXNIP;CCN2;TNS2	1.64736			heart trabecula morphogenesis (GO:0061384)	2019-03-01	0.000305965	0.0252511	0	0	26.9606	218.166	DLL4;HEY1;TEK	1.59772					receptor internalization (GO:0031623)	1949-05-01	4.82589e-05	0.0134723	0	0	14.2355	141.485	CAV1;ACKR3;CD9;ARRB1;PICALM	1.87056
negative regulation of endothelial cell migration (GO:0010596)	1938-04-01	0.000252881	0.0230544	0	0	14.6526	121.362	RGCC;STC1;THBS1;ADAMTS9	1.63725			positive regulation of endothelial cell migration (GO:0010595)	1986-05-01	0.000357251	0.0265949	0	0	8.97694	71.2506	KDR;TEK;PLPP3;ETS1;FOXP1	1.5752					regulation of cell migration (GO:0030334)	11/408	0.00015273	0.0178567	0	0	4.14807	36.4484	BST2;EPHA4;CEACAM1;CXCL12;SEMA6A;PLXND1;RDX;KDR;PECAM1;LAMB1;SYNE2	1.7482
positive regulation of cell differentiation (GO:0045597)	9/258	0.000274041	0.0230544	0	0	4.5974	37.709	DAB2;CEBPB;RGCC;ZBTB16;IGFBP3;LRRC8A;CCN2;ZFP36L1;PPARD	1.63725			protein localization to plasma membrane (GO:0072659)	6/136	0.000409322	0.0265949	0	0	6.74496	52.6175	SLC9A3R2;EHD4;CD81;RDX;EFR3B;S100A10	1.5752					cellular response to hormone stimulus (GO:0032870)	1976-05-01	0.000200489	0.0216374	0	0	10.2465	87.2462	AR;MEF2C;LMO2;RDX;SERPINB9	1.66479
nucleotide catabolic process (GO:0009166)	2016-03-01	0.000275277	0.0230544	0	0	28.5923	234.392	PNP;GDA;XDH	1.63725			protein localization to cell periphery (GO:1990778)	6/140	0.000477574	0.0265949	0	0	6.54229	50.0275	SLC9A3R2;EHD4;CD81;RDX;EFR3B;S100A10	1.5752					regulation of reactive oxygen species metabolic process (GO:2000377)	1957-05-01	0.00010055	0.0225239	0	0	12.0405	110.831	CDKN1A;EIF6;CYP1B1;THBS1;XDH	1.64736
purine ribonucleotide transport (GO:0015868)	2017-03-01	0.000332269	0.0265024	0	0	26.5487	212.643	ABCC4;LRRC8C;LRRC8A	1.57671			negative regulation of dendritic cell differentiation (GO:2001199)	2021-05-02	0.000486686	0.0265949	0	0	95.2326	726.424	TMEM176B;TMEM176A	1.5752					cellular nitrogen compound biosynthetic process (GO:0044271)	1931-04-01	0.000112684	0.0225239	0	0	18.458	167.8	ACER2;NQO1;SPTLC2;CYP1B1	1.64736
adenine nucleotide transport (GO:0051503)	2018-03-01	0.000396343	0.0288641	0	0	24.7775	194.088	ABCC4;LRRC8C;LRRC8A	1.53964			negative regulation of leukocyte differentiation (GO:1902106)	2021-05-02	0.000486686	0.0265949	0	0	95.2326	726.424	TMEM176B;TMEM176A	1.5752					purine nucleotide catabolic process (GO:0006195)	2013-03-01	0.000143138	0.0225239	0	0	37.1756	329.067	PNP;GDA;XDH	1.64736
regulation of fatty acid metabolic process (GO:0019217)	2018-03-01	0.000396343	0.0288641	0	0	24.7775	194.088	EIF6;CAV1;PPARD	1.53964			cellular response to antibiotic (GO:0071236)	2021-05-02	0.000486686	0.0265949	0	0	95.2326	726.424	MEF2C;CRIP1	1.5752					purine-containing compound catabolic process (GO:0072523)	2013-03-01	0.000143138	0.0225239	0	0	37.1756	329.067	PNP;GDA;XDH	1.64736
regulation of epithelial cell differentiation (GO:0030856)	2019-03-01	0.000467849	0.0326519	0	0	23.2277	178.096	CEBPB;CAV1;MAFF	1.48609			hematopoietic stem cell migration (GO:0035701)	2021-05-02	0.000486686	0.0265949	0	0	95.2326	726.424	JAM2;JAM3	1.5752					negative regulation of DNA-binding transcription factor activity (GO:0043433)	7/143	0.000173507	0.0225239	0	0	6.50014	56.2866	ADGRG3;NFKBIA;TCF7L2;CYP1B1;ARRB1;IRAK3;HES1	1.64736
positive regulation of cellular amide metabolic process (GO:0034250)	1981-05-01	0.0005259	0.0340025	0	0	8.22826	62.1267	RBM3;EIF6;CIRBP;THBS1;PICALM	1.46849			vascular endothelial growth factor receptor-2 signaling pathway (GO:0036324)	2021-05-02	0.000486686	0.0265949	0	0	95.2326	726.424	KDR;CLEC14A	1.5752					negative regulation of epithelial cell migration (GO:0010633)	1935-04-01	0.000182819	0.0225239	0	0	16.073	138.341	PTPRR;STC1;THBS1;ADAMTS9	1.64736
platelet degranulation (GO:0002576)	6/125	0.00056394	0.0340025	0	0	6.33239	47.3698	ABCC4;ACTN1;TIMP3;CD9;QSOX1;THBS1	1.46849			sprouting angiogenesis (GO:0002040)	1952-04-01	0.000492849	0.0265949	0	0	12.0505	91.7682	EFNB2;ESM1;KDR;TEK	1.5752					positive regulation of cellular metabolic process (GO:0031325)	6/105	0.000221111	0.0225239	0	0	7.61938	64.1311	NFKBIA;CDKN1A;ARRB1;THBS1;XDH;PPARD	1.64736
negative regulation of protein localization to cell periphery (GO:1904376)	2021-03-01	0.000634509	0.0340025	0	0	20.6448	152.001	DAB2;BCL2L1;PICALM	1.46849			positive regulation of cell population proliferation (GO:0008284)	11/474	0.000546461	0.0283957	0	0	3.54471	26.628	DLL4;EFNB2;BST2;AR;MEF2C;ESM1;CD81;KDR;LAMB1;NES;FOXP1	1.54675					negative regulation of intracellular signal transduction (GO:1902532)	8/198	0.000224753	0.0225239	0	0	5.33705	44.8339	ADGRG3;PER1;CAV1;PDE2A;DDIT4;THBS1;XDH;BCL2L1	1.64736
negative regulation of protein localization to plasma membrane (GO:1903077)	2021-03-01	0.000634509	0.0340025	0	0	20.6448	152.001	DAB2;BCL2L1;PICALM	1.46849			positive regulation of cell-substrate junction organization (GO:0150117)	2024-03-01	0.000622811	0.0312073	0	0	20.5362	151.583	KDR;TEK;S100A10	1.50574					negative regulation of cellular component movement (GO:0051271)	2015-03-01	0.000225006	0.0225239	0	0	30.9766	260.184	TGFBR3;ACTN1;CD9	1.64736
cyclic-GMP-AMP transmembrane import across plasma membrane (GO:0140361)	2021-05-02	0.0006496	0.0340025	0	0	82.1284	602.753	LRRC8C;LRRC8A	1.46849			negative regulation of cellular extravasation (GO:0002692)	2021-06-02	0.000726653	0.031571	0	0	71.4209	516.163	CXCL12;PLCB1	1.50071					negative regulation of endothelial cell proliferation (GO:0001937)	1937-04-01	0.000227699	0.0225239	0	0	15.0974	126.629	RGCC;CAV1;THBS1;XDH	1.64736
exocyst localization (GO:0051601)	2021-05-02	0.0006496	0.0340025	0	0	82.1284	602.753	TNFAIP2;EXOC3	1.46849			positive regulation of vasculature development (GO:1904018)	5/102	0.000780958	0.031571	0	0	7.49015	53.5919	KDR;APLNR;TEK;ETS1;CD34	1.50071					negative regulation of cellular process (GO:0048523)	14/566	0.0002286	0.0225239	0	0	3.28263	27.5201	CDKN1A;ACTN1;IGFBP3;BNIP3;TGFBR3;RGCC;CAMK2N1;PLXNA2;CD9;CYP1B1;SCGB3A1;TXNIP;CCN2;TNS2	1.64736
inosine metabolic process (GO:0046102)	2021-05-02	0.0006496	0.0340025	0	0	82.1284	602.753	PNP;XDH	1.46849			endothelial cell development (GO:0001885)	2026-03-01	0.00079185	0.031571	0	0	18.7486	133.886	SOX18;RDX;PECAM1	1.50071					negative regulation of endothelial cell migration (GO:0010596)	1938-04-01	0.000252881	0.0230544	0	0	14.6526	121.362	RGCC;STC1;THBS1;ADAMTS9	1.63725
negative regulation of cGMP-mediated signaling (GO:0010754)	2021-05-02	0.0006496	0.0340025	0	0	82.1284	602.753	PDE2A;THBS1	1.46849			regulation of cell differentiation (GO:0045595)	6/156	0.000843518	0.031571	0	0	5.8397	41.333	AR;SLC6A6;HEY1;UQCC2;CAMK1;NREP	1.50071					positive regulation of cell differentiation (GO:0045597)	9/258	0.000274041	0.0230544	0	0	4.5974	37.709	DAB2;CEBPB;RGCC;ZBTB16;IGFBP3;LRRC8A;CCN2;ZFP36L1;PPARD	1.63725
response to glucose (GO:0009749)	1949-04-01	0.000677092	0.0343676	0	0	11.0647	80.747	TCF7L2;ZBTB20;SLC39A14;THBS1	1.46385			Notch signaling pathway (GO:0007219)	1960-04-01	0.000849923	0.031571	0	0	10.3248	73.0002	DLL4;PLXND1;HEY1;SORBS2	1.50071					nucleotide catabolic process (GO:0009166)	2016-03-01	0.000275277	0.0230544	0	0	28.5923	234.392	PNP;GDA;XDH	1.63725
cellular protein modification process (GO:0006464)	19/1025	0.000704223	0.0346933	0	0	2.46983	17.927	BRD2;PTPRR;TIPARP;ZBTB16;IGFBP3;ISG15;PLAT;IRAK3;THBS1;CLK3;SPSB1;SNRK;PIM3;QSOX1;ERG;STT3B;MAP3K6;FBXO7;PNPLA2	1.45975			extracellular structure organization (GO:0043062)	7/216	0.000865941	0.031571	0	0	4.91145	34.634	MMP15;LAMA4;KDR;PECAM1;LAMB1;JAM2;JAM3	1.50071					regulation of anatomical structure morphogenesis (GO:0022603)	6/123	0.000238488	0.0238999	0	0	7.49934	62.5534	EPHA4;MEF2C;CEACAM1;PLXND1;TSPAN12;ETS1	1.6216
negative regulation of cytokine production (GO:0001818)	7/182	0.000744521	0.0356306	0	0	5.04154	36.313	RGCC;DDX58;INHBB;ISG15;IRAK3;ARRB1;THBS1	1.44818			regulation of vasculature development (GO:1901342)	2027-03-01	0.000886254	0.031571	0	0	17.9665	126.278	PLXND1;TSPAN12;ETS1	1.50071					circulatory system development (GO:0072359)	6/126	0.00027169	0.0252511	0	0	7.31074	60.0274	MEF2C;HEY1;SOX18;APLNR;TEK;CRIP1	1.59772
positive regulation of fat cell differentiation (GO:0045600)	1951-04-01	0.000788586	0.0366912	0	0	10.5928	75.6884	CEBPB;ZBTB16;PPARD;ZFP36L1	1.43544			positive regulation of muscle cell differentiation (GO:0051149)	2027-03-01	0.000886254	0.031571	0	0	17.9665	126.278	MEF2C;CAMK1;TCF3	1.50071					positive regulation of focal adhesion assembly (GO:0051894)	2019-03-01	0.000305965	0.0252511	0	0	26.9606	218.166	KDR;TEK;S100A10	1.59772
positive regulation of cholesterol efflux (GO:0010875)	2023-03-01	0.00083486	0.0374198	0	0	18.5784	131.689	NFKBIA;ABCA3;CAV1	1.4269			external encapsulating structure organization (GO:0045229)	7/217	0.000889626	0.031571	0	0	4.88781	34.3354	MMP15;LAMA4;KDR;PECAM1;LAMB1;JAM2;JAM3	1.50071					heart trabecula morphogenesis (GO:0061384)	2019-03-01	0.000305965	0.0252511	0	0	26.9606	218.166	DLL4;HEY1;TEK	1.59772
response to peptide hormone (GO:0043434)	1952-04-01	0.000848928	0.0374198	0	0	10.3716	73.3431	TGFBR3;EIF6;CAV1;ZFP36L1	1.4269			positive regulation of cell motility (GO:2000147)	7/221	0.00098953	0.031571	0	0	4.79547	33.1764	CXCL12;SEMA6A;RDX;KDR;PECAM1;LAMB1;SYNE2	1.50071					purine ribonucleotide transport (GO:0015868)	2017-03-01	0.000332269	0.0265024	0	0	26.5487	212.643	ABCC4;LRRC8C;LRRC8A	1.57671
purine nucleotide metabolic process (GO:0006163)	2024-03-01	0.000948443	0.037753	0	0	17.6929	123.154	PNP;GDA;XDH	1.42305			dorsal aorta development (GO:0035907)	2021-07-02	0.00101261	0.031571	0	0	57.1338	393.95	DLL4;HEY1	1.50071					positive regulation of endothelial cell migration (GO:0010595)	1986-05-01	0.000357251	0.0265949	0	0	8.97694	71.2506	KDR;TEK;PLPP3;ETS1;FOXP1	1.5752
purine ribonucleotide catabolic process (GO:0009154)	2024-03-01	0.000948443	0.037753	0	0	17.6929	123.154	PNP;PDE2A;XDH	1.42305			dorsal aorta morphogenesis (GO:0035912)	2021-07-02	0.00101261	0.031571	0	0	57.1338	393.95	DLL4;HEY1	1.50071					protein localization to plasma membrane (GO:0072659)	6/136	0.000409322	0.0265949	0	0	6.74496	52.6175	SLC9A3R2;EHD4;CD81;RDX;EFR3B;S100A10	1.5752
purine ribonucleoside catabolic process (GO:0046130)	2021-06-02	0.000969182	0.037753	0	0	61.5932	427.399	PNP;XDH	1.42305			positive regulation of B cell receptor signaling pathway (GO:0050861)	2021-07-02	0.00101261	0.031571	0	0	57.1338	393.95	CD81;FOXP1	1.50071					protein localization to cell periphery (GO:1990778)	6/140	0.000477574	0.0265949	0	0	6.54229	50.0275	SLC9A3R2;EHD4;CD81;RDX;EFR3B;S100A10	1.5752
guanine nucleotide transmembrane transport (GO:1903790)	2021-06-02	0.000969182	0.037753	0	0	61.5932	427.399	LRRC8C;LRRC8A	1.42305			positive regulation of cardiac muscle cell differentiation (GO:2000727)	2021-07-02	0.00101261	0.031571	0	0	57.1338	393.95	EFNB2;MEF2C	1.50071					negative regulation of dendritic cell differentiation (GO:2001199)	2021-05-02	0.000486686	0.0265949	0	0	95.2326	726.424	TMEM176B;TMEM176A	1.5752
positive regulation of extrinsic apoptotic signaling pathway via death domain receptors (GO:1902043)	2021-06-02	0.000969182	0.037753	0	0	61.5932	427.399	TIMP3;THBS1	1.42305			heart trabecula formation (GO:0060347)	2021-07-02	0.00101261	0.031571	0	0	57.1338	393.95	HEY1;TEK	1.50071					negative regulation of leukocyte differentiation (GO:1902106)	2021-05-02	0.000486686	0.0265949	0	0	95.2326	726.424	TMEM176B;TMEM176A	1.5752
negative regulation of MAPK cascade (GO:0043409)	1994-05-01	0.00103511	0.0394048	0	0	7.02176	48.2623	PTPRR;CAMK2N1;CAV1;TIMP3;IRAK3	1.40445			vascular wound healing (GO:0061042)	2021-07-02	0.00101261	0.031571	0	0	57.1338	393.95	KDR;CD34	1.50071					cellular response to antibiotic (GO:0071236)	2021-05-02	0.000486686	0.0265949	0	0	95.2326	726.424	MEF2C;CRIP1	1.5752
blood vessel morphogenesis (GO:0048514)	1956-04-01	0.00112304	0.0418021	0	0	9.57184	65.0092	TGFBR3;CAV1;CYP1B1;HES1	1.3788			modulation by symbiont of host apoptotic process (GO:0052150)	2021-07-02	0.00101261	0.031571	0	0	57.1338	393.95	SERPINB9;MAPK3	1.50071					hematopoietic stem cell migration (GO:0035701)	2021-05-02	0.000486686	0.0265949	0	0	95.2326	726.424	JAM2;JAM3	1.5752
endothelial cell development (GO:0001885)	2026-03-01	0.00120389	0.0426523	0	0	16.1527	108.582	ROBO4;PDE2A;STC1	1.37006			negative regulation of transcription, DNA-templated (GO:0045892)	16/948	0.00106952	0.0326204	0	0	2.59942	17.7814	MEF2C;ATP8B1;PRDM1;ETS2;FOXP1;DLL4;AR;HHEX;HEY1;SOX18;CCDC85B;ID1;CD38;TCF3;PLCB1;UBA52	1.48651					vascular endothelial growth factor receptor-2 signaling pathway (GO:0036324)	2021-05-02	0.000486686	0.0265949	0	0	95.2326	726.424	KDR;CLEC14A	1.5752
negative regulation of protein localization to membrane (GO:1905476)	2026-03-01	0.00120389	0.0426523	0	0	16.1527	108.582	DAB2;BCL2L1;PICALM	1.37006			establishment of endothelial barrier (GO:0061028)	2029-03-01	0.00109579	0.0327106	0	0	16.5828	113.033	SOX18;RDX;PECAM1	1.48531					sprouting angiogenesis (GO:0002040)	1952-04-01	0.000492849	0.0265949	0	0	12.0505	91.7682	EFNB2;ESM1;KDR;TEK	1.5752
receptor metabolic process (GO:0043112)	1958-04-01	0.00128102	0.0426523	0	0	9.2164	61.3821	CAV1;ACKR3;CD9;PICALM	1.37006			negative regulation of Notch signaling pathway (GO:0045746)	1930-03-01	0.0012113	0.033449	0	0	15.9678	107.241	DLL4;EGFL7;HEY1	1.47562					positive regulation of cell population proliferation (GO:0008284)	11/474	0.000546461	0.0283957	0	0	3.54471	26.628	DLL4;EFNB2;BST2;AR;MEF2C;ESM1;CD81;KDR;LAMB1;NES;FOXP1	1.54675
membrane lipid biosynthetic process (GO:0046467)	1958-04-01	0.00128102	0.0426523	0	0	9.2164	61.3821	ACER2;SPTLC2;SGMS1;SPNS2	1.37006			positive regulation of B cell proliferation (GO:0030890)	1930-03-01	0.0012113	0.033449	0	0	15.9678	107.241	MEF2C;CD81;CD38	1.47562					adenine nucleotide transport (GO:0051503)	2018-03-01	0.000396343	0.0288641	0	0	24.7775	194.088	ABCC4;LRRC8C;LRRC8A	1.53964
regulation of cGMP-mediated signaling (GO:0010752)	2021-07-02	0.00134959	0.0426523	0	0	49.272	325.587	PDE2A;THBS1	1.37006			maintenance of blood-brain barrier (GO:0035633)	1930-03-01	0.0012113	0.033449	0	0	15.9678	107.241	PECAM1;JAM2;JAM3	1.47562					regulation of fatty acid metabolic process (GO:0019217)	2018-03-01	0.000396343	0.0288641	0	0	24.7775	194.088	EIF6;CAV1;PPARD	1.53964
negative regulation of cell cycle phase transition (GO:1901988)	2021-07-02	0.00134959	0.0426523	0	0	49.272	325.587	RGCC;ZFP36L1	1.37006			embryonic organ development (GO:0048568)	1966-04-01	0.0012159	0.033449	0	0	9.32282	62.5773	HEY1;SOX18;KDR;NES	1.47562					positive regulation of cell-substrate junction organization (GO:0150117)	2024-03-01	0.000622811	0.0312073	0	0	20.5362	151.583	KDR;TEK;S100A10	1.50574
nuclear-transcribed mRNA catabolic process, deadenylation-independent decay (GO:0031086)	2021-07-02	0.00134959	0.0426523	0	0	49.272	325.587	EDC3;ZFP36L1	1.37006			extracellular matrix organization (GO:0030198)	8/300	0.00132112	0.0349169	0	0	4.03069	26.7206	MMP15;LAMA4;KDR;SERPINH1;PECAM1;LAMB1;JAM2;JAM3	1.45696					negative regulation of cellular extravasation (GO:0002692)	2021-06-02	0.000726653	0.031571	0	0	71.4209	516.163	CXCL12;PLCB1	1.50071
positive regulation of ER-associated ubiquitin-dependent protein catabolic process (GO:1903071)	2021-07-02	0.00134959	0.0426523	0	0	49.272	325.587	CAV1;NFE2L2	1.37006			negative regulation by symbiont of host apoptotic process (GO:0033668)	2021-08-02	0.00134391	0.0349169	0	0	47.6091	314.8	SERPINB9;MAPK3	1.45696					positive regulation of vasculature development (GO:1904018)	5/102	0.000780958	0.031571	0	0	7.49015	53.5919	KDR;APLNR;TEK;ETS1;CD34	1.50071
response to cytokine (GO:0034097)	6/150	0.00145547	0.044047	0	0	5.22638	34.1409	IL1R1;TIMP3;LIFR;ISG15;IRAK3;BCL2L1	1.35608			negative regulation by symbiont of host programmed cell death (GO:0052041)	2021-08-02	0.00134391	0.0349169	0	0	47.6091	314.8	SERPINB9;MAPK3	1.45696					endothelial cell development (GO:0001885)	2026-03-01	0.00079185	0.031571	0	0	18.7486	133.886	SOX18;RDX;PECAM1	1.50071
intrinsic apoptotic signaling pathway (GO:0097193)	5/102	0.00149099	0.044047	0	0	6.44004	41.9138	CDKN1A;CEBPB;BNIP3;CYP1B1;BCL2L1	1.35608			positive regulation of angiogenesis (GO:0045766)	5/116	0.00139032	0.0354659	0	0	6.54081	43.0269	KDR;APLNR;TEK;ETS1;CD34	1.45019					regulation of cell differentiation (GO:0045595)	6/156	0.000843518	0.031571	0	0	5.8397	41.333	AR;SLC6A6;HEY1;UQCC2;CAMK1;NREP	1.50071
positive regulation of cellular protein metabolic process (GO:0032270)	5/102	0.00149099	0.044047	0	0	6.44004	41.9138	NFKBIA;RBM3;EIF6;CIRBP;THBS1	1.35608			peptidyl-tyrosine phosphorylation (GO:0018108)	1969-04-01	0.00143491	0.0359496	0	0	8.89118	58.2075	EPHA4;KDR;TEK;MAPK3	1.44431					Notch signaling pathway (GO:0007219)	1960-04-01	0.000849923	0.031571	0	0	10.3248	73.0002	DLL4;PLXND1;HEY1;SORBS2	1.50071
response to ketone (GO:1901654)	2028-03-01	0.00149891	0.044047	0	0	14.859	96.6283	TGFBR3;CAV1;THBS1	1.35608			regulation of cell migration involved in sprouting angiogenesis (GO:0090049)	1932-03-01	0.00146467	0.0360514	0	0	14.8651	97.0113	DLL4;KDR;HDAC7	1.44308					extracellular structure organization (GO:0043062)	7/216	0.000865941	0.031571	0	0	4.91145	34.634	MMP15;LAMA4;KDR;PECAM1;LAMB1;JAM2;JAM3	1.50071
												regulation of sprouting angiogenesis (GO:1903670)	1933-03-01	0.00160287	0.0387729	0	0	14.3688	92.4773	CEACAM1;SEMA6A;GLUL	1.41147					regulation of vasculature development (GO:1901342)	2027-03-01	0.000886254	0.031571	0	0	17.9665	126.278	PLXND1;TSPAN12;ETS1	1.50071
												positive regulation of macromolecule metabolic process (GO:0010604)	9/384	0.0016336	0.0388465	0	0	3.54255	22.7324	DLL4;AR;MEF2C;HEY1;RDX;SERPINB9;ETS1;CD34;MAPK3	1.41065					positive regulation of muscle cell differentiation (GO:0051149)	2027-03-01	0.000886254	0.031571	0	0	17.9665	126.278	MEF2C;CAMK1;TCF3	1.50071
												positive regulation of transcription, DNA-templated (GO:0045893)	18/1183	0.00167901	0.0389199	0	0	2.34825	15.0042	MEF2C;TCF15;CD81;LMO2;CHCHD10;ETS1;ETS2;AR;HHEX;HEY1;SOX18;CD38;NCOA7;TCF3;CAMK1;PLCB1;UBA52;MAPK3	1.40983					external encapsulating structure organization (GO:0045229)	7/217	0.000889626	0.031571	0	0	4.88781	34.3354	MMP15;LAMA4;KDR;PECAM1;LAMB1;JAM2;JAM3	1.50071
												regulation of actin filament organization (GO:0110053)	2021-09-02	0.00171991	0.0389199	0	0	40.8058	259.748	CXCL12;RDX	1.40983					positive regulation of cell motility (GO:2000147)	7/221	0.00098953	0.031571	0	0	4.79547	33.1764	CXCL12;SEMA6A;RDX;KDR;PECAM1;LAMB1;SYNE2	1.50071
												regulation of skeletal muscle cell differentiation (GO:2001014)	2021-09-02	0.00171991	0.0389199	0	0	40.8058	259.748	MEF2C;UQCC2	1.40983					dorsal aorta development (GO:0035907)	2021-07-02	0.00101261	0.031571	0	0	57.1338	393.95	DLL4;HEY1	1.50071
												cellular response to vascular endothelial growth factor stimulus (GO:0035924)	1934-03-01	0.00174898	0.0389494	0	0	13.9046	88.2767	DLL4;SEMA6A;KDR	1.4095					dorsal aorta morphogenesis (GO:0035912)	2021-07-02	0.00101261	0.031571	0	0	57.1338	393.95	DLL4;HEY1	1.50071
												positive regulation of transcription by RNA polymerase II (GO:0045944)	15/908	0.00189397	0.0410785	0	0	2.5284	15.8507	MEF2C;PLXND1;TCF15;CD81;LMO2;ETS1;AR;HHEX;HEY1;SOX18;NCOA7;TCF3;CAMK1;UBA52;MAPK3	1.38639					positive regulation of B cell receptor signaling pathway (GO:0050861)	2021-07-02	0.00101261	0.031571	0	0	57.1338	393.95	CD81;FOXP1	1.50071
												regulation of muscle cell differentiation (GO:0051147)	1935-03-01	0.00190314	0.0410785	0	0	13.4694	84.3759	MEF2C;CAMK1;TCF3	1.38639					positive regulation of cardiac muscle cell differentiation (GO:2000727)	2021-07-02	0.00101261	0.031571	0	0	57.1338	393.95	EFNB2;MEF2C	1.50071
												apical protein localization (GO:0045176)	2021-10-02	0.00213997	0.0450395	0	0	35.7032	219.467	ATP8B1;JAM3	1.34641					heart trabecula formation (GO:0060347)	2021-07-02	0.00101261	0.031571	0	0	57.1338	393.95	HEY1;TEK	1.50071
												positive regulation of endothelial cell proliferation (GO:0001938)	1977-04-01	0.00215086	0.0450395	0	0	7.91361	48.6045	EGFL7;KDR;APLNR;TEK	1.34641					vascular wound healing (GO:0061042)	2021-07-02	0.00101261	0.031571	0	0	57.1338	393.95	KDR;CD34	1.50071
												negative regulation of blood vessel morphogenesis (GO:2000181)	1978-04-01	0.00225487	0.0465233	0	0	7.80627	47.5766	HHEX;SEMA6A;ECSCR;TEK	1.33233					modulation by symbiont of host apoptotic process (GO:0052150)	2021-07-02	0.00101261	0.031571	0	0	57.1338	393.95	SERPINB9;MAPK3	1.50071
												regulation of neuron differentiation (GO:0045664)	1979-04-01	0.00236231	0.0480336	0	0	7.7018	46.5814	MEF2C;HEY1;NREP;TCF3	1.31845					negative regulation of transcription, DNA-templated (GO:0045892)	16/948	0.00106952	0.0326204	0	0	2.59942	17.7814	MEF2C;ATP8B1;PRDM1;ETS2;FOXP1;DLL4;AR;HHEX;HEY1;SOX18;CCDC85B;ID1;CD38;TCF3;PLCB1;UBA52	1.48651
												negative regulation of macromolecule metabolic process (GO:0010605)	6/194	0.00255983	0.0484787	0	0	4.65035	27.7525	DLL4;MEF2C;APLNR;KDR;CD34;FOXP1	1.31445					regulation of epithelial cell differentiation (GO:0030856)	2019-03-01	0.000467849	0.0326519	0	0	23.2277	178.096	CEBPB;CAV1;MAFF	1.48609
												endothelial cell migration (GO:0043542)	1939-03-01	0.0026034	0.0484787	0	0	11.9704	71.2352	PLXND1;SOX18;ID1	1.31445					establishment of endothelial barrier (GO:0061028)	2029-03-01	0.00109579	0.0327106	0	0	16.5828	113.033	SOX18;RDX;PECAM1	1.48531
												angiogenesis involved in wound healing (GO:0060055)	2021-11-02	0.00260345	0.0484787	0	0	31.7346	188.85	KDR;CD34	1.31445					negative regulation of Notch signaling pathway (GO:0045746)	1930-03-01	0.0012113	0.033449	0	0	15.9678	107.241	DLL4;EGFL7;HEY1	1.47562
												negative regulation of homotypic cell-cell adhesion (GO:0034111)	2021-11-02	0.00260345	0.0484787	0	0	31.7346	188.85	CEACAM1;RDX	1.31445					positive regulation of B cell proliferation (GO:0030890)	1930-03-01	0.0012113	0.033449	0	0	15.9678	107.241	MEF2C;CD81;CD38	1.47562
												regulation of cardiac muscle cell differentiation (GO:2000725)	2021-11-02	0.00260345	0.0484787	0	0	31.7346	188.85	EFNB2;MEF2C	1.31445					maintenance of blood-brain barrier (GO:0035633)	1930-03-01	0.0012113	0.033449	0	0	15.9678	107.241	PECAM1;JAM2;JAM3	1.47562
												Notch signaling involved in heart development (GO:0061314)	2021-11-02	0.00260345	0.0484787	0	0	31.7346	188.85	DLL4;HEY1	1.31445					embryonic organ development (GO:0048568)	1966-04-01	0.0012159	0.033449	0	0	9.32282	62.5773	HEY1;SOX18;KDR;NES	1.47562
												protein localization to membrane (GO:0072657)	6/195	0.00262607	0.0484787	0	0	4.62551	27.486	SLC9A3R2;EHD4;CD81;RDX;EFR3B;S100A10	1.31445					positive regulation of cellular amide metabolic process (GO:0034250)	1981-05-01	0.0005259	0.0340025	0	0	8.22826	62.1267	RBM3;EIF6;CIRBP;THBS1;PICALM	1.46849
																										platelet degranulation (GO:0002576)	6/125	0.00056394	0.0340025	0	0	6.33239	47.3698	ABCC4;ACTN1;TIMP3;CD9;QSOX1;THBS1	1.46849
																										negative regulation of protein localization to cell periphery (GO:1904376)	2021-03-01	0.000634509	0.0340025	0	0	20.6448	152.001	DAB2;BCL2L1;PICALM	1.46849
																										negative regulation of protein localization to plasma membrane (GO:1903077)	2021-03-01	0.000634509	0.0340025	0	0	20.6448	152.001	DAB2;BCL2L1;PICALM	1.46849
																										cyclic-GMP-AMP transmembrane import across plasma membrane (GO:0140361)	2021-05-02	0.0006496	0.0340025	0	0	82.1284	602.753	LRRC8C;LRRC8A	1.46849
																										exocyst localization (GO:0051601)	2021-05-02	0.0006496	0.0340025	0	0	82.1284	602.753	TNFAIP2;EXOC3	1.46849
																										inosine metabolic process (GO:0046102)	2021-05-02	0.0006496	0.0340025	0	0	82.1284	602.753	PNP;XDH	1.46849
																										negative regulation of cGMP-mediated signaling (GO:0010754)	2021-05-02	0.0006496	0.0340025	0	0	82.1284	602.753	PDE2A;THBS1	1.46849
																										response to glucose (GO:0009749)	1949-04-01	0.000677092	0.0343676	0	0	11.0647	80.747	TCF7L2;ZBTB20;SLC39A14;THBS1	1.46385
																										cellular protein modification process (GO:0006464)	19/1025	0.000704223	0.0346933	0	0	2.46983	17.927	BRD2;PTPRR;TIPARP;ZBTB16;IGFBP3;ISG15;PLAT;IRAK3;THBS1;CLK3;SPSB1;SNRK;PIM3;QSOX1;ERG;STT3B;MAP3K6;FBXO7;PNPLA2	1.45975
																										extracellular matrix organization (GO:0030198)	8/300	0.00132112	0.0349169	0	0	4.03069	26.7206	MMP15;LAMA4;KDR;SERPINH1;PECAM1;LAMB1;JAM2;JAM3	1.45696
																										negative regulation by symbiont of host apoptotic process (GO:0033668)	2021-08-02	0.00134391	0.0349169	0	0	47.6091	314.8	SERPINB9;MAPK3	1.45696
																										negative regulation by symbiont of host programmed cell death (GO:0052041)	2021-08-02	0.00134391	0.0349169	0	0	47.6091	314.8	SERPINB9;MAPK3	1.45696
																										positive regulation of angiogenesis (GO:0045766)	5/116	0.00139032	0.0354659	0	0	6.54081	43.0269	KDR;APLNR;TEK;ETS1;CD34	1.45019
																										negative regulation of cytokine production (GO:0001818)	7/182	0.000744521	0.0356306	0	0	5.04154	36.313	RGCC;DDX58;INHBB;ISG15;IRAK3;ARRB1;THBS1	1.44818
																										peptidyl-tyrosine phosphorylation (GO:0018108)	1969-04-01	0.00143491	0.0359496	0	0	8.89118	58.2075	EPHA4;KDR;TEK;MAPK3	1.44431
																										regulation of cell migration involved in sprouting angiogenesis (GO:0090049)	1932-03-01	0.00146467	0.0360514	0	0	14.8651	97.0113	DLL4;KDR;HDAC7	1.44308
																										positive regulation of fat cell differentiation (GO:0045600)	1951-04-01	0.000788586	0.0366912	0	0	10.5928	75.6884	CEBPB;ZBTB16;PPARD;ZFP36L1	1.43544
																										positive regulation of cholesterol efflux (GO:0010875)	2023-03-01	0.00083486	0.0374198	0	0	18.5784	131.689	NFKBIA;ABCA3;CAV1	1.4269
																										response to peptide hormone (GO:0043434)	1952-04-01	0.000848928	0.0374198	0	0	10.3716	73.3431	TGFBR3;EIF6;CAV1;ZFP36L1	1.4269
																										purine nucleotide metabolic process (GO:0006163)	2024-03-01	0.000948443	0.037753	0	0	17.6929	123.154	PNP;GDA;XDH	1.42305
																										purine ribonucleotide catabolic process (GO:0009154)	2024-03-01	0.000948443	0.037753	0	0	17.6929	123.154	PNP;PDE2A;XDH	1.42305
																										purine ribonucleoside catabolic process (GO:0046130)	2021-06-02	0.000969182	0.037753	0	0	61.5932	427.399	PNP;XDH	1.42305
																										guanine nucleotide transmembrane transport (GO:1903790)	2021-06-02	0.000969182	0.037753	0	0	61.5932	427.399	LRRC8C;LRRC8A	1.42305
																										positive regulation of extrinsic apoptotic signaling pathway via death domain receptors (GO:1902043)	2021-06-02	0.000969182	0.037753	0	0	61.5932	427.399	TIMP3;THBS1	1.42305
																										regulation of sprouting angiogenesis (GO:1903670)	1933-03-01	0.00160287	0.0387729	0	0	14.3688	92.4773	CEACAM1;SEMA6A;GLUL	1.41147
																										positive regulation of macromolecule metabolic process (GO:0010604)	9/384	0.0016336	0.0388465	0	0	3.54255	22.7324	DLL4;AR;MEF2C;HEY1;RDX;SERPINB9;ETS1;CD34;MAPK3	1.41065
																										positive regulation of transcription, DNA-templated (GO:0045893)	18/1183	0.00167901	0.0389199	0	0	2.34825	15.0042	MEF2C;TCF15;CD81;LMO2;CHCHD10;ETS1;ETS2;AR;HHEX;HEY1;SOX18;CD38;NCOA7;TCF3;CAMK1;PLCB1;UBA52;MAPK3	1.40983
																										regulation of actin filament organization (GO:0110053)	2021-09-02	0.00171991	0.0389199	0	0	40.8058	259.748	CXCL12;RDX	1.40983
																										regulation of skeletal muscle cell differentiation (GO:2001014)	2021-09-02	0.00171991	0.0389199	0	0	40.8058	259.748	MEF2C;UQCC2	1.40983
																										cellular response to vascular endothelial growth factor stimulus (GO:0035924)	1934-03-01	0.00174898	0.0389494	0	0	13.9046	88.2767	DLL4;SEMA6A;KDR	1.4095
																										negative regulation of MAPK cascade (GO:0043409)	1994-05-01	0.00103511	0.0394048	0	0	7.02176	48.2623	PTPRR;CAMK2N1;CAV1;TIMP3;IRAK3	1.40445
																										positive regulation of transcription by RNA polymerase II (GO:0045944)	15/908	0.00189397	0.0410785	0	0	2.5284	15.8507	MEF2C;PLXND1;TCF15;CD81;LMO2;ETS1;AR;HHEX;HEY1;SOX18;NCOA7;TCF3;CAMK1;UBA52;MAPK3	1.38639
																										regulation of muscle cell differentiation (GO:0051147)	1935-03-01	0.00190314	0.0410785	0	0	13.4694	84.3759	MEF2C;CAMK1;TCF3	1.38639
																										blood vessel morphogenesis (GO:0048514)	1956-04-01	0.00112304	0.0418021	0	0	9.57184	65.0092	TGFBR3;CAV1;CYP1B1;HES1	1.3788
																										endothelial cell development (GO:0001885)	2026-03-01	0.00120389	0.0426523	0	0	16.1527	108.582	ROBO4;PDE2A;STC1	1.37006
																										negative regulation of protein localization to membrane (GO:1905476)	2026-03-01	0.00120389	0.0426523	0	0	16.1527	108.582	DAB2;BCL2L1;PICALM	1.37006
																										receptor metabolic process (GO:0043112)	1958-04-01	0.00128102	0.0426523	0	0	9.2164	61.3821	CAV1;ACKR3;CD9;PICALM	1.37006
																										membrane lipid biosynthetic process (GO:0046467)	1958-04-01	0.00128102	0.0426523	0	0	9.2164	61.3821	ACER2;SPTLC2;SGMS1;SPNS2	1.37006
																										regulation of cGMP-mediated signaling (GO:0010752)	2021-07-02	0.00134959	0.0426523	0	0	49.272	325.587	PDE2A;THBS1	1.37006
																										negative regulation of cell cycle phase transition (GO:1901988)	2021-07-02	0.00134959	0.0426523	0	0	49.272	325.587	RGCC;ZFP36L1	1.37006
																										nuclear-transcribed mRNA catabolic process, deadenylation-independent decay (GO:0031086)	2021-07-02	0.00134959	0.0426523	0	0	49.272	325.587	EDC3;ZFP36L1	1.37006
																										positive regulation of ER-associated ubiquitin-dependent protein catabolic process (GO:1903071)	2021-07-02	0.00134959	0.0426523	0	0	49.272	325.587	CAV1;NFE2L2	1.37006
																										response to cytokine (GO:0034097)	6/150	0.00145547	0.044047	0	0	5.22638	34.1409	IL1R1;TIMP3;LIFR;ISG15;IRAK3;BCL2L1	1.35608
																										intrinsic apoptotic signaling pathway (GO:0097193)	5/102	0.00149099	0.044047	0	0	6.44004	41.9138	CDKN1A;CEBPB;BNIP3;CYP1B1;BCL2L1	1.35608
																										positive regulation of cellular protein metabolic process (GO:0032270)	5/102	0.00149099	0.044047	0	0	6.44004	41.9138	NFKBIA;RBM3;EIF6;CIRBP;THBS1	1.35608
																										response to ketone (GO:1901654)	2028-03-01	0.00149891	0.044047	0	0	14.859	96.6283	TGFBR3;CAV1;THBS1	1.35608
																										apical protein localization (GO:0045176)	2021-10-02	0.00213997	0.0450395	0	0	35.7032	219.467	ATP8B1;JAM3	1.34641
																										positive regulation of endothelial cell proliferation (GO:0001938)	1977-04-01	0.00215086	0.0450395	0	0	7.91361	48.6045	EGFL7;KDR;APLNR;TEK	1.34641
																										negative regulation of blood vessel morphogenesis (GO:2000181)	1978-04-01	0.00225487	0.0465233	0	0	7.80627	47.5766	HHEX;SEMA6A;ECSCR;TEK	1.33233
																										regulation of neuron differentiation (GO:0045664)	1979-04-01	0.00236231	0.0480336	0	0	7.7018	46.5814	MEF2C;HEY1;NREP;TCF3	1.31845
																										negative regulation of macromolecule metabolic process (GO:0010605)	6/194	0.00255983	0.0484787	0	0	4.65035	27.7525	DLL4;MEF2C;APLNR;KDR;CD34;FOXP1	1.31445
																										endothelial cell migration (GO:0043542)	1939-03-01	0.0026034	0.0484787	0	0	11.9704	71.2352	PLXND1;SOX18;ID1	1.31445
																										angiogenesis involved in wound healing (GO:0060055)	2021-11-02	0.00260345	0.0484787	0	0	31.7346	188.85	KDR;CD34	1.31445
																										negative regulation of homotypic cell-cell adhesion (GO:0034111)	2021-11-02	0.00260345	0.0484787	0	0	31.7346	188.85	CEACAM1;RDX	1.31445
																										regulation of cardiac muscle cell differentiation (GO:2000725)	2021-11-02	0.00260345	0.0484787	0	0	31.7346	188.85	EFNB2;MEF2C	1.31445
																										Notch signaling involved in heart development (GO:0061314)	2021-11-02	0.00260345	0.0484787	0	0	31.7346	188.85	DLL4;HEY1	1.31445
																										protein localization to membrane (GO:0072657)	6/195	0.00262607	0.0484787	0	0	4.62551	27.486	SLC9A3R2;EHD4;CD81;RDX;EFR3B;S100A10	1.31445

## Sheet: Cap 1
Cap 1					UP GENE	DOWN GENE
DE pathways UP												DE pathways DN														COMBINED UP and DN
Term	Overlap	P-value	Adjusted P-value	Old P-value	Old Adjusted P-value	Odds Ratio	Combined Score	Genes	enrichment val (-log10 padj			Term	Overlap	P-value	Adjusted P-value	Old P-value	Old Adjusted P-value	Odds Ratio	Combined Score	Genes	enrichment val (-log10 padj
cellular nitrogen compound biosynthetic process (GO:0044271)	1931-03-01	1.95292e-05	0.00715013	0	0	68.9101	747.234	ACER2;NQO1;CYP1B1	2.14569			regulation of angiogenesis (GO:0045765)	13/203	2.7099e-09	3.75592e-06	0	0	10.2715	202.62	SEMA6A;PLXND1;ECSCR;HSPB1;TSPAN12;ETS1;CEACAM1;HHEX;STIM1;APLNR;KDR;TEK;CD34	5.42528					Term	Overlap	P-value	Adjusted P-value	Old P-value	Old Adjusted P-value	Odds Ratio	Combined Score	Genes	enrichment val (-log10 padj
intrinsic apoptotic signaling pathway (GO:0097193)	4/102	2.62873e-05	0.00715013	0	0	27.0313	285.084	CDKN1A;CEBPB;CYP1B1;BCL2L1	2.14569			positive regulation of vasculature development (GO:1904018)	7/102	9.04405e-06	0.00626753	0	0	10.6283	123.43	STIM1;KDR;APLNR;HSPB1;TEK;ETS1;CD34	2.2029					regulation of angiogenesis (GO:0045765)	13/203	2.7099e-09	3.75592e-06	0	0	10.2715	202.62	SEMA6A;PLXND1;ECSCR;HSPB1;TSPAN12;ETS1;CEACAM1;HHEX;STIM1;APLNR;KDR;TEK;CD34	5.42528
negative regulation of cell adhesion mediated by integrin (GO:0033629)	2021-10-02	0.000125154	0.0156402	0	0	155.922	1401.11	ACER2;CYP1B1	1.80576			axon guidance (GO:0007411)	9/203	1.67096e-05	0.00727723	0	0	6.7567	74.3205	EFNB2;EPHA4;KLF7;CXCL12;SEMA6A;DOK4;PLXND1;SEMA6D;MAPK3	2.13803					positive regulation of vasculature development (GO:1904018)	7/102	9.04405e-06	0.00626753	0	0	10.6283	123.43	STIM1;KDR;APLNR;HSPB1;TEK;ETS1;CD34	2.2029
omega-hydroxylase P450 pathway (GO:0097267)	2021-10-02	0.000125154	0.0156402	0	0	155.922	1401.11	CYP1A1;CYP1B1	1.80576			positive regulation of angiogenesis (GO:0045766)	7/116	2.10021e-05	0.00727723	0	0	9.25661	99.7019	STIM1;KDR;APLNR;HSPB1;TEK;ETS1;CD34	2.13803					cellular nitrogen compound biosynthetic process (GO:0044271)	1931-03-01	1.95292e-05	0.00715013	0	0	68.9101	747.234	ACER2;NQO1;CYP1B1	2.14569
response to organic cyclic compound (GO:0014070)	1960-03-01	0.000143752	0.0156402	0	0	33.8014	299.055	TIPARP;CYP1A1;CYP1B1	1.80576			endothelium development (GO:0003158)	2021-10-03	4.22686e-05	0.00976405	0	0	60.3313	607.625	KDR;EDF1;CD34	2.01037					intrinsic apoptotic signaling pathway (GO:0097193)	4/102	2.62873e-05	0.00715013	0	0	27.0313	285.084	CDKN1A;CEBPB;CYP1B1;BCL2L1	2.14569
negative regulation of intrinsic apoptotic signaling pathway (GO:2001243)	1964-03-01	0.000174212	0.0157953	0	0	31.5785	273.32	ACKR3;BCL2L1;NFE2L2	1.80147			positive regulation of vasculogenesis (GO:2001214)	2021-10-03	4.22686e-05	0.00976405	0	0	60.3313	607.625	CEACAM1;KDR;CD34	2.01037					axon guidance (GO:0007411)	9/203	1.67096e-05	0.00727723	0	0	6.7567	74.3205	EFNB2;EPHA4;KLF7;CXCL12;SEMA6A;DOK4;PLXND1;SEMA6D;MAPK3	2.13803
DNA damage response, signal transduction by p53 class mediator (GO:0030330)	1974-03-01	0.000267926	0.01804	0	0	27.1172	223.034	ACER2;CDKN1A;RGCC	1.74376			blood vessel morphogenesis (GO:0048514)	1956-05-01	5.13037e-05	0.0101581	0	0	13.9688	137.981	EFNB2;EGFL7;SOX18;KDR;APLNR	1.99319					positive regulation of angiogenesis (GO:0045766)	7/116	2.10021e-05	0.00727723	0	0	9.25661	99.7019	STIM1;KDR;APLNR;HSPB1;TEK;ETS1;CD34	2.13803
nitric oxide biosynthetic process (GO:0006809)	2015-02-01	0.000290474	0.01804	0	0	95.9279	781.236	NQO1;CYP1B1	1.74376			positive regulation of B cell proliferation (GO:0030890)	1930-04-01	6.10601e-05	0.0105787	0	0	21.7912	211.454	MEF2C;CD81;BCL2;CD38	1.97557					endothelium development (GO:0003158)	2021-10-03	4.22686e-05	0.00976405	0	0	60.3313	607.625	KDR;EDF1;CD34	2.01037
regulation of intrinsic apoptotic signaling pathway in response to DNA damage (GO:1902229)	2016-02-01	0.000331617	0.01804	0	0	89.0714	713.598	ACKR3;BCL2L1	1.74376			regulation of cell migration involved in sprouting angiogenesis (GO:0090049)	1932-04-01	7.92311e-05	0.0122016	0	0	20.2327	191.06	DLL4;TBXA2R;KDR;HDAC7	1.91358					positive regulation of vasculogenesis (GO:2001214)	2021-10-03	4.22686e-05	0.00976405	0	0	60.3313	607.625	CEACAM1;KDR;CD34	2.01037
nitric oxide metabolic process (GO:0046209)	2016-02-01	0.000331617	0.01804	0	0	89.0714	713.598	NQO1;CYP1B1	1.74376			vasculogenesis (GO:0001570)	1933-04-01	8.96574e-05	0.0124265	0	0	19.534	182.047	EGFL7;SOX18;KDR;APLNR	1.90565					blood vessel morphogenesis (GO:0048514)	1956-05-01	5.13037e-05	0.0101581	0	0	13.9688	137.981	EFNB2;EGFL7;SOX18;KDR;APLNR	1.99319
epoxygenase P450 pathway (GO:0019373)	2019-02-01	0.000471047	0.0213541	0	0	73.3419	561.84	CYP1A1;CYP1B1	1.67052			cellular response to vascular endothelial growth factor stimulus (GO:0035924)	1934-04-01	0.000101046	0.0127318	0	0	18.8819	173.712	DLL4;SEMA6A;KDR;HSPB1	1.89511					positive regulation of B cell proliferation (GO:0030890)	1930-04-01	6.10601e-05	0.0105787	0	0	21.7912	211.454	MEF2C;CD81;BCL2;CD38	1.97557
regulation of epithelial cell differentiation (GO:0030856)	2019-02-01	0.000471047	0.0213541	0	0	73.3419	561.84	CEBPB;MAFF	1.67052			endothelial cell differentiation (GO:0045446)	2014-03-01	0.000125532	0.0133837	0	0	38.3849	344.81	SOX18;KDR;EDF1	1.87342					regulation of cell migration involved in sprouting angiogenesis (GO:0090049)	1932-04-01	7.92311e-05	0.0122016	0	0	20.2327	191.06	DLL4;TBXA2R;KDR;HDAC7	1.91358
retinol metabolic process (GO:0042572)	2021-02-01	0.000577248	0.0241556	0	0	65.6151	489.308	CYP1A1;CYP1B1	1.61698			regulation of vasculogenesis (GO:2001212)	2014-03-01	0.000125532	0.0133837	0	0	38.3849	344.81	CEACAM1;KDR;CD34	1.87342					vasculogenesis (GO:0001570)	1933-04-01	8.96574e-05	0.0124265	0	0	19.534	182.047	EGFL7;SOX18;KDR;APLNR	1.90565
positive regulation of transcription from RNA polymerase II promoter in response to stress (GO:0036003)	2024-02-01	0.00075625	0.0293857	0	0	56.6591	407.217	CEBPB;NFE2L2	1.53186			positive regulation of cell migration (GO:0030335)	9/269	0.000147536	0.014606	0	0	5.02462	44.3243	CXCL12;SEMA6A;PODXL;SEMA6D;RDX;KDR;LAMB1;RTN4;SYNE2	1.83547					cellular response to vascular endothelial growth factor stimulus (GO:0035924)	1934-04-01	0.000101046	0.0127318	0	0	18.8819	173.712	DLL4;SEMA6A;KDR;HSPB1	1.89511
negative regulation of intrinsic apoptotic signaling pathway in response to DNA damage (GO:1902230)	2026-02-01	0.000888617	0.0314627	0	0	51.9323	364.868	ACKR3;BCL2L1	1.5022			regulation of cell migration (GO:0030334)	11/408	0.000183917	0.0169939	0	0	4.05388	34.8675	EPHA4;CEACAM1;CXCL12;SEMA6A;PLXND1;PODXL;SEMA6D;RDX;KDR;LAMB1;SYNE2	1.76971					endothelial cell differentiation (GO:0045446)	2014-03-01	0.000125532	0.0133837	0	0	38.3849	344.81	SOX18;KDR;EDF1	1.87342
positive regulation of cell differentiation (GO:0045597)	4/258	0.000925372	0.0314627	0	0	10.3475	72.2806	CEBPB;RGCC;ZBTB16;IGFBP3	1.5022			positive regulation of cell motility (GO:2000147)	8/221	0.000203446	0.0176235	0	0	5.42474	46.1109	CXCL12;SEMA6A;PODXL;SEMA6D;RDX;KDR;LAMB1;SYNE2	1.75391					regulation of vasculogenesis (GO:2001212)	2014-03-01	0.000125532	0.0133837	0	0	38.3849	344.81	CEACAM1;KDR;CD34	1.87342
regulation of DNA biosynthetic process (GO:2000278)	2029-02-01	0.00110655	0.0339092	0	0	46.1551	314.155	CDKN1A;RGCC	1.46968			regulation of anatomical structure morphogenesis (GO:0022603)	6/123	0.000267193	0.0217841	0	0	7.33519	60.3506	EPHA4;MEF2C;CEACAM1;PLXND1;TSPAN12;ETS1	1.66186					positive regulation of cell migration (GO:0030335)	9/269	0.000147536	0.014606	0	0	5.02462	44.3243	CXCL12;SEMA6A;PODXL;SEMA6D;RDX;KDR;LAMB1;RTN4;SYNE2	1.83547
cellular response to organic substance (GO:0071310)	3/123	0.00118173	0.0339092	0	0	16.0048	107.885	TIPARP;CYP1A1;CYP1B1	1.46968			regulation of B cell proliferation (GO:0030888)	1946-04-01	0.000332541	0.0256056	0	0	13.4789	107.949	MEF2C;CD81;BCL2;CD38	1.59166					negative regulation of cell adhesion mediated by integrin (GO:0033629)	2021-10-02	0.000125154	0.0156402	0	0	155.922	1401.11	ACER2;CYP1B1	1.80576
estrogen metabolic process (GO:0008210)	1930-02-01	0.00118433	0.0339092	0	0	44.5045	299.897	CYP1A1;CYP1B1	1.46968			axonogenesis (GO:0007409)	8/240	0.00035471	0.0258752	0	0	4.97566	39.5277	EFNB2;EPHA4;KLF7;CXCL12;SEMA6A;DOK4;SEMA6D;MAPK3	1.58712					omega-hydroxylase P450 pathway (GO:0097267)	2021-10-02	0.000125154	0.0156402	0	0	155.922	1401.11	CYP1A1;CYP1B1	1.80576
negative regulation of response to DNA damage stimulus (GO:2001021)	1931-02-01	0.00126466	0.0343987	0	0	42.9677	286.721	ACKR3;BCL2L1	1.46346			positive regulation of blood vessel endothelial cell migration (GO:0043536)	1948-04-01	0.000392126	0.0259729	0	0	12.8649	100.912	KDR;HSPB1;ETS1;HDAC7	1.58548					response to organic cyclic compound (GO:0014070)	1960-03-01	0.000143752	0.0156402	0	0	33.8014	299.055	TIPARP;CYP1A1;CYP1B1	1.80576
negative regulation of smooth muscle cell proliferation (GO:0048662)	1933-02-01	0.00143295	0.0354329	0	0	40.1915	263.175	CDKN1A;IGFBP3	1.45059			positive regulation of endothelial cell migration (GO:0010595)	1986-05-01	0.000393529	0.0259729	0	0	8.78186	68.8529	KDR;HSPB1;TEK;PLPP3;ETS1	1.58548					negative regulation of intrinsic apoptotic signaling pathway (GO:2001243)	1964-03-01	0.000174212	0.0157953	0	0	31.5785	273.32	ACKR3;BCL2L1;NFE2L2	1.80147
primary alcohol metabolic process (GO:0034308)	1933-02-01	0.00143295	0.0354329	0	0	40.1915	263.175	CYP1A1;CYP1B1	1.45059			regulation of endothelial cell migration (GO:0010594)	1989-05-01	0.000461011	0.0290437	0	0	8.46694	65.0438	DLL4;CEACAM1;KDR;TEK;ETS1	1.53695					regulation of cell migration (GO:0030334)	11/408	0.000183917	0.0169939	0	0	4.05388	34.8675	EPHA4;CEACAM1;CXCL12;SEMA6A;PLXND1;PODXL;SEMA6D;RDX;KDR;LAMB1;SYNE2	1.76971
regulation of cell adhesion mediated by integrin (GO:0033628)	1934-02-01	0.00152089	0.0359723	0	0	38.9336	252.619	ACER2;CYP1B1	1.44403			positive regulation of endothelial cell chemotaxis by VEGF-activated vascular endothelial growth factor receptor signaling pathway (GO:0038033)	2021-05-02	0.000507539	0.0293104	0	0	93.2066	707.059	KDR;HSPB1	1.53298					positive regulation of cell motility (GO:2000147)	8/221	0.000203446	0.0176235	0	0	5.42474	46.1109	CXCL12;SEMA6A;PODXL;SEMA6D;RDX;KDR;LAMB1;SYNE2	1.75391
cellular response to hydrogen peroxide (GO:0070301)	1935-02-01	0.00161135	0.0365239	0	0	37.7519	242.77	CYP1B1;NFE2L2	1.43742			vascular endothelial growth factor receptor-2 signaling pathway (GO:0036324)	2021-05-02	0.000507539	0.0293104	0	0	93.2066	707.059	KDR;CLEC14A	1.53298					DNA damage response, signal transduction by p53 class mediator (GO:0030330)	1974-03-01	0.000267926	0.01804	0	0	27.1172	223.034	ACER2;CDKN1A;RGCC	1.74376
cellular response to organic cyclic compound (GO:0071407)	3/150	0.0020866	0.0439626	0	0	13.0474	80.5314	TIPARP;CYP1A1;CYP1B1	1.35692			sprouting angiogenesis (GO:0002040)	1952-04-01	0.000533567	0.0295809	0	0	11.7905	88.8522	EFNB2;ESM1;KDR;TEK	1.52899					nitric oxide biosynthetic process (GO:0006809)	2015-02-01	0.000290474	0.01804	0	0	95.9279	781.236	NQO1;CYP1B1	1.74376
negative regulation of cell-substrate adhesion (GO:0010812)	1940-02-01	0.00210115	0.0439626	0	0	32.7763	202.075	ACER2;ACTN4	1.35692			positive regulation of B cell activation (GO:0050871)	1953-04-01	0.000573922	0.0298987	0	0	11.5493	86.1924	MEF2C;CD81;BCL2;CD38	1.52435					regulation of intrinsic apoptotic signaling pathway in response to DNA damage (GO:1902229)	2016-02-01	0.000331617	0.01804	0	0	89.0714	713.598	ACKR3;BCL2L1	1.74376
negative regulation of cellular process (GO:0048523)	5/566	0.00251631	0.0493002	0	0	5.9638	35.6931	CDKN1A;RGCC;IGFBP3;CYP1B1;TXNIP	1.30715			blood vessel endothelial cell migration (GO:0043534)	2023-03-01	0.000582442	0.0298987	0	0	21.1021	157.175	EFNB2;SOX18;KDR	1.52435					nitric oxide metabolic process (GO:0046209)	2016-02-01	0.000331617	0.01804	0	0	89.0714	713.598	NQO1;CYP1B1	1.74376
regulation of endothelial cell apoptotic process (GO:2000351)	1944-02-01	0.00253751	0.0493002	0	0	29.6488	177.198	RGCC;NFE2L2	1.30715			regulation of blood vessel endothelial cell migration (GO:0043535)	1955-04-01	0.000661058	0.0327224	0	0	11.0952	81.2357	MEF2C;KDR;HSPB1;ETS1	1.48516					epoxygenase P450 pathway (GO:0019373)	2019-02-01	0.000471047	0.0213541	0	0	73.3419	561.84	CYP1A1;CYP1B1	1.67052
												positive regulation of transferase activity (GO:0051347)	6/148	0.000715324	0.0328184	0	0	6.03613	43.7183	EPHA4;ARRDC3;HNRNPA2B1;KDR;TEK;MAPK3	1.48388					regulation of epithelial cell differentiation (GO:0030856)	2019-02-01	0.000471047	0.0213541	0	0	73.3419	561.84	CEBPB;MAFF	1.67052
												negative regulation of cellular extravasation (GO:0002692)	2021-06-02	0.000757713	0.0328184	0	0	69.9014	502.256	CXCL12;PLCB1	1.48388					regulation of anatomical structure morphogenesis (GO:0022603)	6/123	0.000267193	0.0217841	0	0	7.33519	60.3506	EPHA4;MEF2C;CEACAM1;PLXND1;TSPAN12;ETS1	1.66186
												cardiac ventricle formation (GO:0003211)	2021-06-02	0.000757713	0.0328184	0	0	69.9014	502.256	MEF2C;SOX4	1.48388					retinol metabolic process (GO:0042572)	2021-02-01	0.000577248	0.0241556	0	0	65.6151	489.308	CYP1A1;CYP1B1	1.61698
												glomerulus vasculature development (GO:0072012)	2021-06-02	0.000757713	0.0328184	0	0	69.9014	502.256	TEK;CD34	1.48388					regulation of B cell proliferation (GO:0030888)	1946-04-01	0.000332541	0.0256056	0	0	13.4789	107.949	MEF2C;CD81;BCL2;CD38	1.59166
												endothelial cell development (GO:0001885)	2026-03-01	0.000841679	0.0353505	0	0	18.3469	129.898	SOX18;PDE4D;RDX	1.4516					axonogenesis (GO:0007409)	8/240	0.00035471	0.0258752	0	0	4.97566	39.5277	EFNB2;EPHA4;KLF7;CXCL12;SEMA6A;DOK4;SEMA6D;MAPK3	1.58712
												regulation of vasculature development (GO:1901342)	2027-03-01	0.000941919	0.038397	0	0	17.5816	122.501	PLXND1;TSPAN12;ETS1	1.4157					positive regulation of blood vessel endothelial cell migration (GO:0043536)	1948-04-01	0.000392126	0.0259729	0	0	12.8649	100.912	KDR;HSPB1;ETS1;HDAC7	1.58548
												cellular response to growth factor stimulus (GO:0071363)	6/158	0.00100534	0.0385085	0	0	5.63616	38.9032	DLL4;MEF2C;SEMA6A;KDR;HSPB1;NR3C1	1.41444					positive regulation of endothelial cell migration (GO:0010595)	1986-05-01	0.000393529	0.0259729	0	0	8.78186	68.8529	KDR;HSPB1;TEK;PLPP3;ETS1	1.58548
												small GTPase mediated signal transduction (GO:0007264)	5/106	0.00102096	0.0385085	0	0	7.03576	48.4554	PLK2;ARHGAP18;RGL1;RAPGEF5;RASGRP3	1.41444					regulation of endothelial cell migration (GO:0010594)	1989-05-01	0.000461011	0.0290437	0	0	8.46694	65.0438	DLL4;CEACAM1;KDR;TEK;ETS1	1.53695
												positive regulation of cardiac muscle cell differentiation (GO:2000727)	2021-07-02	0.00105579	0.0385085	0	0	55.9183	383.234	EFNB2;MEF2C	1.41444					positive regulation of endothelial cell chemotaxis by VEGF-activated vascular endothelial growth factor receptor signaling pathway (GO:0038033)	2021-05-02	0.000507539	0.0293104	0	0	93.2066	707.059	KDR;HSPB1	1.53298
												vascular wound healing (GO:0061042)	2021-07-02	0.00105579	0.0385085	0	0	55.9183	383.234	KDR;CD34	1.41444					vascular endothelial growth factor receptor-2 signaling pathway (GO:0036324)	2021-05-02	0.000507539	0.0293104	0	0	93.2066	707.059	KDR;CLEC14A	1.53298
												establishment of endothelial barrier (GO:0061028)	2029-03-01	0.00116436	0.0413796	0	0	16.2275	109.626	SOX18;PDE4D;RDX	1.38321					positive regulation of transcription from RNA polymerase II promoter in response to stress (GO:0036003)	2024-02-01	0.00075625	0.0293857	0	0	56.6591	407.217	CEBPB;NFE2L2	1.53186
												regulation of intracellular signal transduction (GO:1902531)	10/437	0.00127433	0.0441555	0	0	3.39561	22.6329	CEACAM1;PHLPP1;RASGRF2;ARAP2;ARHGAP29;ARHGAP18;HSPB1;TEK;PRDM1;MAPK3	1.35501					sprouting angiogenesis (GO:0002040)	1952-04-01	0.000533567	0.0295809	0	0	11.7905	88.8522	EFNB2;ESM1;KDR;TEK	1.52899
												positive regulation of cell migration by vascular endothelial growth factor signaling pathway (GO:0038089)	2021-08-02	0.00140108	0.0467732	0	0	46.5962	306.161	KDR;HSPB1	1.33					positive regulation of B cell activation (GO:0050871)	1953-04-01	0.000573922	0.0298987	0	0	11.5493	86.1924	MEF2C;CD81;BCL2;CD38	1.52435
												negative regulation of axon extension (GO:0030517)	1931-03-01	0.00141737	0.0467732	0	0	15.0669	98.8229	SEMA6A;SEMA6D;RTN4	1.33					blood vessel endothelial cell migration (GO:0043534)	2023-03-01	0.000582442	0.0298987	0	0	21.1021	157.175	EFNB2;SOX18;KDR	1.52435
												peptidyl-tyrosine phosphorylation (GO:0018108)	1969-04-01	0.00155035	0.0499719	0	0	8.69934	56.2784	EPHA4;KDR;TEK;MAPK3	1.30127					negative regulation of intrinsic apoptotic signaling pathway in response to DNA damage (GO:1902230)	2026-02-01	0.000888617	0.0314627	0	0	51.9323	364.868	ACKR3;BCL2L1	1.5022
																										positive regulation of cell differentiation (GO:0045597)	4/258	0.000925372	0.0314627	0	0	10.3475	72.2806	CEBPB;RGCC;ZBTB16;IGFBP3	1.5022
																										regulation of blood vessel endothelial cell migration (GO:0043535)	1955-04-01	0.000661058	0.0327224	0	0	11.0952	81.2357	MEF2C;KDR;HSPB1;ETS1	1.48516
																										positive regulation of transferase activity (GO:0051347)	6/148	0.000715324	0.0328184	0	0	6.03613	43.7183	EPHA4;ARRDC3;HNRNPA2B1;KDR;TEK;MAPK3	1.48388
																										negative regulation of cellular extravasation (GO:0002692)	2021-06-02	0.000757713	0.0328184	0	0	69.9014	502.256	CXCL12;PLCB1	1.48388
																										cardiac ventricle formation (GO:0003211)	2021-06-02	0.000757713	0.0328184	0	0	69.9014	502.256	MEF2C;SOX4	1.48388
																										glomerulus vasculature development (GO:0072012)	2021-06-02	0.000757713	0.0328184	0	0	69.9014	502.256	TEK;CD34	1.48388
																										regulation of DNA biosynthetic process (GO:2000278)	2029-02-01	0.00110655	0.0339092	0	0	46.1551	314.155	CDKN1A;RGCC	1.46968
																										cellular response to organic substance (GO:0071310)	3/123	0.00118173	0.0339092	0	0	16.0048	107.885	TIPARP;CYP1A1;CYP1B1	1.46968
																										estrogen metabolic process (GO:0008210)	1930-02-01	0.00118433	0.0339092	0	0	44.5045	299.897	CYP1A1;CYP1B1	1.46968
																										negative regulation of response to DNA damage stimulus (GO:2001021)	1931-02-01	0.00126466	0.0343987	0	0	42.9677	286.721	ACKR3;BCL2L1	1.46346
																										endothelial cell development (GO:0001885)	2026-03-01	0.000841679	0.0353505	0	0	18.3469	129.898	SOX18;PDE4D;RDX	1.4516
																										negative regulation of smooth muscle cell proliferation (GO:0048662)	1933-02-01	0.00143295	0.0354329	0	0	40.1915	263.175	CDKN1A;IGFBP3	1.45059
																										primary alcohol metabolic process (GO:0034308)	1933-02-01	0.00143295	0.0354329	0	0	40.1915	263.175	CYP1A1;CYP1B1	1.45059
																										regulation of cell adhesion mediated by integrin (GO:0033628)	1934-02-01	0.00152089	0.0359723	0	0	38.9336	252.619	ACER2;CYP1B1	1.44403
																										cellular response to hydrogen peroxide (GO:0070301)	1935-02-01	0.00161135	0.0365239	0	0	37.7519	242.77	CYP1B1;NFE2L2	1.43742
																										regulation of vasculature development (GO:1901342)	2027-03-01	0.000941919	0.038397	0	0	17.5816	122.501	PLXND1;TSPAN12;ETS1	1.4157
																										cellular response to growth factor stimulus (GO:0071363)	6/158	0.00100534	0.0385085	0	0	5.63616	38.9032	DLL4;MEF2C;SEMA6A;KDR;HSPB1;NR3C1	1.41444
																										small GTPase mediated signal transduction (GO:0007264)	5/106	0.00102096	0.0385085	0	0	7.03576	48.4554	PLK2;ARHGAP18;RGL1;RAPGEF5;RASGRP3	1.41444
																										positive regulation of cardiac muscle cell differentiation (GO:2000727)	2021-07-02	0.00105579	0.0385085	0	0	55.9183	383.234	EFNB2;MEF2C	1.41444
																										vascular wound healing (GO:0061042)	2021-07-02	0.00105579	0.0385085	0	0	55.9183	383.234	KDR;CD34	1.41444
																										establishment of endothelial barrier (GO:0061028)	2029-03-01	0.00116436	0.0413796	0	0	16.2275	109.626	SOX18;PDE4D;RDX	1.38321
																										cellular response to organic cyclic compound (GO:0071407)	3/150	0.0020866	0.0439626	0	0	13.0474	80.5314	TIPARP;CYP1A1;CYP1B1	1.35692
																										negative regulation of cell-substrate adhesion (GO:0010812)	1940-02-01	0.00210115	0.0439626	0	0	32.7763	202.075	ACER2;ACTN4	1.35692
																										regulation of intracellular signal transduction (GO:1902531)	10/437	0.00127433	0.0441555	0	0	3.39561	22.6329	CEACAM1;PHLPP1;RASGRF2;ARAP2;ARHGAP29;ARHGAP18;HSPB1;TEK;PRDM1;MAPK3	1.35501
																										positive regulation of cell migration by vascular endothelial growth factor signaling pathway (GO:0038089)	2021-08-02	0.00140108	0.0467732	0	0	46.5962	306.161	KDR;HSPB1	1.33
																										negative regulation of axon extension (GO:0030517)	1931-03-01	0.00141737	0.0467732	0	0	15.0669	98.8229	SEMA6A;SEMA6D;RTN4	1.33
																										negative regulation of cellular process (GO:0048523)	5/566	0.00251631	0.0493002	0	0	5.9638	35.6931	CDKN1A;RGCC;IGFBP3;CYP1B1;TXNIP	1.30715
																										regulation of endothelial cell apoptotic process (GO:2000351)	1944-02-01	0.00253751	0.0493002	0	0	29.6488	177.198	RGCC;NFE2L2	1.30715
																										peptidyl-tyrosine phosphorylation (GO:0018108)	1969-04-01	0.00155035	0.0499719	0	0	8.69934	56.2784	EPHA4;KDR;TEK;MAPK3	1.30127

## Sheet: Cap 2
Cap 2					UP GENE	DOWN GENE
DE pathways UP												DE pathways DN														COMBINED UP and DN
Term	Overlap	P-value	Adjusted P-value	Old P-value	Old Adjusted P-value	Odds Ratio	Combined Score	Genes	enrichment val (-log10 padj			Term	Overlap	P-value	Adjusted P-value	Old P-value	Old Adjusted P-value	Odds Ratio	Combined Score	Genes	enrichment val (-log10 padj					Term	Overlap	P-value	Adjusted P-value	Old P-value	Old Adjusted P-value	Odds Ratio	Combined Score	Genes	enrichment val (-log10 padj
positive regulation of cell differentiation (GO:0045597)	9/258	2.02318e-06	0.0023914	0	0	8.99634	117.95	CEBPB;DAB2;RGCC;IGFBP3;ZBTB16;LRRC8A;FERMT2;PPARD;ZFP36L1	2.62135			positive regulation of endothelial cell migration (GO:0010595)	1986-10-01	2.89664e-07	0.000548955	0	0	9.75621	146.875	NRP1;BMPR2;TMSB4X;KDR;PDGFB;PRKD1;TEK;PLPP3;ETS1;FOXP1	3.26046					positive regulation of endothelial cell migration (GO:0010595)	1986-10-01	2.89664e-07	0.000548955	0	0	9.75621	146.875	NRP1;BMPR2;TMSB4X;KDR;PDGFB;PRKD1;TEK;PLPP3;ETS1;FOXP1	3.26046
negative regulation of epithelial cell migration (GO:0010633)	1935-04-01	1.65063e-05	0.00805583	0	0	30.5392	336.29	PTPRR;STC1;THBS1;ADAMTS9	2.09389			regulation of vasculogenesis (GO:2001212)	2014-05-01	8.5722e-07	0.000548955	0	0	40.5679	566.716	CEACAM1;HEY1;KDR;EMP2;CD34	3.26046					regulation of vasculogenesis (GO:2001212)	2014-05-01	8.5722e-07	0.000548955	0	0	40.5679	566.716	CEACAM1;HEY1;KDR;EMP2;CD34	3.26046
negative regulation of endothelial cell migration (GO:0010596)	1938-04-01	2.3037e-05	0.00805583	0	0	27.8403	297.291	RGCC;STC1;THBS1;ADAMTS9	2.09389			blood vessel morphogenesis (GO:0048514)	1956-08-01	9.25755e-07	0.000548955	0	0	12.2828	170.64	EFNB2;NRP1;EGFL7;RAMP2;SOX18;KDR;APLNR;SMAD7	3.26046					blood vessel morphogenesis (GO:0048514)	1956-08-01	9.25755e-07	0.000548955	0	0	12.2828	170.64	EFNB2;NRP1;EGFL7;RAMP2;SOX18;KDR;APLNR;SMAD7	3.26046
regulation of fat cell differentiation (GO:0045598)	1980-05-01	2.72617e-05	0.00805583	0	0	15.9333	167.46	CEBPB;ZBTB16;FERMT2;PPARD;ZFP36L1	2.09389			positive regulation of protein phosphorylation (GO:0001934)	19/371	1.01989e-06	0.000548955	0	0	4.08477	56.3528	NRP1;RALBP1;TGFB2;BMPR2;HSP90AB1;CD81;PDGFB;EFNA1;CCND1;NTF3;KDR;APLNR;PECAM1;PRKD1;CAMK1;TEK;GAS6;PPIA;MAPK3	3.26046					positive regulation of protein phosphorylation (GO:0001934)	19/371	1.01989e-06	0.000548955	0	0	4.08477	56.3528	NRP1;RALBP1;TGFB2;BMPR2;HSP90AB1;CD81;PDGFB;EFNA1;CCND1;NTF3;KDR;APLNR;PECAM1;PRKD1;CAMK1;TEK;GAS6;PPIA;MAPK3	3.26046
cellular response to organic cyclic compound (GO:0071407)	6/150	5.25934e-05	0.0111073	0	0	10.0447	98.9698	TIPARP;PDE2A;CYP1A1;CYP1B1;ACTB;ZFP36L1	1.95439			circulatory system development (GO:0072359)	11/126	1.36647e-06	0.000588404	0	0	7.10507	95.9418	MEF2C;TGFB2;RAMP2;HEY1;SOX18;APLNR;PDGFB;CACYBP;TEK;CRIP1;SOX4	3.23032					circulatory system development (GO:0072359)	11/126	1.36647e-06	0.000588404	0	0	7.10507	95.9418	MEF2C;TGFB2;RAMP2;HEY1;SOX18;APLNR;PDGFB;CACYBP;TEK;CRIP1;SOX4	3.23032
apoptotic process (GO:0006915)	7/231	7.18509e-05	0.0111073	0	0	7.59568	72.4697	NFKBIA;ZBTB16;DDIT4;FAS;IER3;PPARD;BCL2L1	1.95439			ventricular septum morphogenesis (GO:0060412)	2028-06-01	1.86945e-06	0.00067082	0	0	19.976	263.481	TGFB2;BMPR2;HEY1;APLNR;SOX4;SMAD7	3.17339					ventricular septum morphogenesis (GO:0060412)	2028-06-01	1.86945e-06	0.00067082	0	0	19.976	263.481	TGFB2;BMPR2;HEY1;APLNR;SOX4;SMAD7	3.17339
positive regulation of fat cell differentiation (GO:0045600)	1951-04-01	7.4666e-05	0.0111073	0	0	20.1266	191.253	CEBPB;ZBTB16;PPARD;ZFP36L1	1.95439			regulation of endothelial cell migration (GO:0010594)	1989-09-01	3.75007e-06	0.00115341	0	0	8.30851	103.804	NRP1;CEACAM1;BMPR2;KDR;EMP2;PRKD1;TEK;ETS1;FOXP1	2.93801					regulation of endothelial cell migration (GO:0010594)	1989-09-01	3.75007e-06	0.00115341	0	0	8.30851	103.804	NRP1;CEACAM1;BMPR2;KDR;EMP2;PRKD1;TEK;ETS1;FOXP1	2.93801
regulation of epithelial cell differentiation (GO:0030856)	2019-03-01	7.57917e-05	0.0111073	0	0	43.8882	416.391	CEBPB;MAFF;APOLD1	1.95439			atrioventricular valve morphogenesis (GO:0003181)	2019-05-01	4.70594e-06	0.00126649	0	0	26.0728	319.826	EFNA1;TGFB2;BMPR2;HEY1;SOX4	2.8974					atrioventricular valve morphogenesis (GO:0003181)	2019-05-01	4.70594e-06	0.00126649	0	0	26.0728	319.826	EFNA1;TGFB2;BMPR2;HEY1;SOX4	2.8974
negative regulation of lipid storage (GO:0010888)	2020-03-01	8.88833e-05	0.0111073	0	0	41.3045	385.296	ABCA1;NFKBIA;PPARD	1.95439			endothelium development (GO:0003158)	2021-10-04	6.88079e-06	0.00164604	0	0	48.5092	576.618	KDR;PECAM1;EDF1;CD34	2.78356					endothelium development (GO:0003158)	2021-10-04	6.88079e-06	0.00164604	0	0	48.5092	576.618	KDR;PECAM1;EDF1;CD34	2.78356
negative regulation of protein localization to cell periphery (GO:1904376)	2021-03-01	0.000103368	0.0111073	0	0	39.0078	357.983	DAB2;BCL2L1;PICALM	1.95439			positive regulation of endothelial cell proliferation (GO:0001938)	1977-08-01	1.06898e-05	0.00230152	0	0	8.53542	97.6983	NRP1;EGFL7;BMPR2;KDR;APLNR;PDGFB;PRKD1;TEK	2.63799					positive regulation of endothelial cell proliferation (GO:0001938)	1977-08-01	1.06898e-05	0.00230152	0	0	8.53542	97.6983	NRP1;EGFL7;BMPR2;KDR;APLNR;PDGFB;PRKD1;TEK	2.63799
negative regulation of protein localization to plasma membrane (GO:1903077)	2021-03-01	0.000103368	0.0111073	0	0	39.0078	357.983	DAB2;BCL2L1;PICALM	1.95439			ventricular septum development (GO:0003281)	1938-06-01	1.22068e-05	0.00233567	0	0	13.7265	155.295	TGFB2;BMPR2;HEY1;APLNR;SOX4;SMAD7	2.63159					ventricular septum development (GO:0003281)	1938-06-01	1.22068e-05	0.00233567	0	0	13.7265	155.295	TGFB2;BMPR2;HEY1;APLNR;SOX4;SMAD7	2.63159
regulation of reactive oxygen species metabolic process (GO:2000377)	1957-04-01	0.000115675	0.011394	0	0	17.8428	161.74	CDKN1A;EIF6;CYP1B1;THBS1	1.94332			blood vessel endothelial cell migration (GO:0043534)	2023-05-01	1.30181e-05	0.00233567	0	0	20.2747	228.073	EFNB2;NRP1;SOX18;KDR;EMP2	2.63159					blood vessel endothelial cell migration (GO:0043534)	2023-05-01	1.30181e-05	0.00233567	0	0	20.2747	228.073	EFNB2;NRP1;SOX18;KDR;EMP2	2.63159
positive regulation of multicellular organismal process (GO:0051240)	8/345	0.000140037	0.0127326	0	0	5.80861	51.5433	ABCA1;CEBPB;DAB2;RGCC;ZBTB16;UCP2;INHBB;FERMT2	1.89508			heart development (GO:0007507)	11/164	1.74336e-05	0.00288728	0	0	5.33007	58.4021	MEF2C;TGFB2;RAMP2;BMPR2;SOX18;APLNR;PDGFB;CACYBP;TEK;CRIP1;SOX4	2.53951					positive regulation of cell differentiation (GO:0045597)	9/258	2.02318e-06	0.0023914	0	0	8.99634	117.95	CEBPB;DAB2;RGCC;IGFBP3;ZBTB16;LRRC8A;FERMT2;PPARD;ZFP36L1	2.62135
negative regulation of cGMP-mediated signaling (GO:0010754)	2021-05-02	0.000189762	0.0146926	0	0	154.333	1322.6	PDE2A;THBS1	1.8329			endothelial cell differentiation (GO:0045446)	2014-04-01	3.14038e-05	0.00482945	0	0	29.0996	301.722	BMPR2;SOX18;KDR;EDF1	2.3161					heart development (GO:0007507)	11/164	1.74336e-05	0.00288728	0	0	5.33007	58.4021	MEF2C;TGFB2;RAMP2;BMPR2;SOX18;APLNR;PDGFB;CACYBP;TEK;CRIP1;SOX4	2.53951
cyclic-GMP-AMP transmembrane import across plasma membrane (GO:0140361)	2021-05-02	0.000189762	0.0146926	0	0	154.333	1322.6	LRRC8C;LRRC8A	1.8329			positive regulation of epithelial cell migration (GO:0010634)	1994-08-01	4.62464e-05	0.00596556	0	0	6.84226	68.2962	NRP1;TGFB2;BMPR2;KDR;PRKD1;TEK;ETS1;FOXP1	2.22435					endothelial cell differentiation (GO:0045446)	2014-04-01	3.14038e-05	0.00482945	0	0	29.0996	301.722	BMPR2;SOX18;KDR;EDF1	2.3161
negative regulation of protein localization to membrane (GO:1905476)	2026-03-01	0.000198884	0.0146926	0	0	30.5202	260.117	DAB2;BCL2L1;PICALM	1.8329			positive regulation of blood vessel endothelial cell migration (GO:0043536)	1948-06-01	4.83619e-05	0.00596556	0	0	10.453	103.869	TMSB4X;PDGFB;KDR;PRKD1;ETS1;HDAC7	2.22435					positive regulation of epithelial cell migration (GO:0010634)	1994-08-01	4.62464e-05	0.00596556	0	0	6.84226	68.2962	NRP1;TGFB2;BMPR2;KDR;PRKD1;TEK;ETS1;FOXP1	2.22435
positive regulation of extrinsic apoptotic signaling pathway via death domain receptors (GO:1902043)	2021-06-02	0.000283828	0.0183268	0	0	115.744	945.299	TIMP3;THBS1	1.73691			regulation of glomerular filtration (GO:0003093)	2021-06-03	4.98746e-05	0.00596556	0	0	72.5074	718.258	PDGFB;EMP2;GAS6	2.22435					positive regulation of blood vessel endothelial cell migration (GO:0043536)	1948-06-01	4.83619e-05	0.00596556	0	0	10.453	103.869	TMSB4X;PDGFB;KDR;PRKD1;ETS1;HDAC7	2.22435
guanine nucleotide transmembrane transport (GO:1903790)	2021-06-02	0.000283828	0.0183268	0	0	115.744	945.299	LRRC8C;LRRC8A	1.73691			glomerulus vasculature development (GO:0072012)	2021-06-03	4.98746e-05	0.00596556	0	0	72.5074	718.258	PECAM1;TEK;CD34	2.22435					regulation of glomerular filtration (GO:0003093)	2021-06-03	4.98746e-05	0.00596556	0	0	72.5074	718.258	PDGFB;EMP2;GAS6	2.22435
DNA damage response, signal transduction by p53 class mediator (GO:0030330)	1974-04-01	0.000318325	0.0183268	0	0	13.498	108.691	ACER2;CDKN1A;RGCC;NDRG1	1.73691			sprouting angiogenesis (GO:0002040)	1952-06-01	7.66285e-05	0.00868322	0	0	9.5421	90.4261	EFNB2;NRP1;ESM1;RAMP2;KDR;TEK	2.06132					glomerulus vasculature development (GO:0072012)	2021-06-03	4.98746e-05	0.00596556	0	0	72.5074	718.258	PECAM1;TEK;CD34	2.22435
cellular nitrogen compound biosynthetic process (GO:0044271)	1931-03-01	0.000338419	0.0183268	0	0	25.0639	200.291	ACER2;NQO1;CYP1B1	1.73691			vasculogenesis (GO:0001570)	1933-05-01	8.20585e-05	0.0088336	0	0	13.0271	122.56	RAMP2;EGFL7;SOX18;KDR;APLNR	2.05386					negative regulation of epithelial cell migration (GO:0010633)	1935-04-01	1.65063e-05	0.00805583	0	0	30.5392	336.29	PTPRR;STC1;THBS1;ADAMTS9	2.09389
negative regulation of cell cycle phase transition (GO:1901988)	2021-07-02	0.000396223	0.0183268	0	0	92.5907	725.312	RGCC;ZFP36L1	1.73691			mitral valve development (GO:0003174)	2021-07-03	8.63923e-05	0.00885727	0	0	54.3778	508.792	EFNA1;BMPR2;SOX4	2.0527					negative regulation of endothelial cell migration (GO:0010596)	1938-04-01	2.3037e-05	0.00805583	0	0	27.8403	297.291	RGCC;STC1;THBS1;ADAMTS9	2.09389
regulation of cGMP-mediated signaling (GO:0010752)	2021-07-02	0.000396223	0.0183268	0	0	92.5907	725.312	PDE2A;THBS1	1.73691			positive regulation of amyloid-beta formation (GO:1902004)	2018-04-01	9.19238e-05	0.00890527	0	0	20.7812	193.152	EFNA1;EPHA4;IFNGR1;ABCG1	2.05035					regulation of fat cell differentiation (GO:0045598)	1980-05-01	2.72617e-05	0.00805583	0	0	15.9333	167.46	CEBPB;ZBTB16;FERMT2;PPARD;ZFP36L1	2.09389
cyclic nucleotide transport (GO:0070729)	2021-07-02	0.000396223	0.0183268	0	0	92.5907	725.312	LRRC8C;LRRC8A	1.73691			regulation of amyloid-beta formation (GO:1902003)	1934-05-01	9.5133e-05	0.00890527	0	0	12.5773	116.468	EFNA1;RTN3;EPHA4;IFNGR1;ABCG1	2.05035					sprouting angiogenesis (GO:0002040)	1952-06-01	7.66285e-05	0.00868322	0	0	9.5421	90.4261	EFNB2;NRP1;ESM1;RAMP2;KDR;TEK	2.06132
regulation of apoptotic process (GO:0042981)	11/742	0.000404585	0.0183268	0	0	3.74849	29.2856	ACER2;NFKBIA;DAB2;IGFBP3;UBC;PLAUR;CYP1B1;FAS;NDRG1;THBS1;BCL2L1	1.73691			regulation of blood vessel endothelial cell migration (GO:0043535)	1955-06-01	0.000105421	0.00900437	0	0	8.95653	82.0198	MEF2C;TMSB4X;KDR;PDGFB;PRKD1;ETS1	2.04555					vasculogenesis (GO:0001570)	1933-05-01	8.20585e-05	0.0088336	0	0	13.0271	122.56	RAMP2;EGFL7;SOX18;KDR;APLNR	2.05386
regulation of protein localization to plasma membrane (GO:1903076)	1980-04-01	0.000428867	0.0183268	0	0	12.4286	96.3757	DAB2;ACTB;BCL2L1;PICALM	1.73691			positive regulation of cell population proliferation (GO:0008284)	18/474	0.000107361	0.00900437	0	0	2.9596	27.0487	MEF2C;TGFB2;CD81;PDGFB;EMP2;LAMB1;MEIS2;FOXP1;BST2;EFNB2;AR;UFL1;ESM1;NTF3;KDR;S100A13;GAS6;SOX4	2.04555					mitral valve development (GO:0003174)	2021-07-03	8.63923e-05	0.00885727	0	0	54.3778	508.792	EFNA1;BMPR2;SOX4	2.0527
regulation of cell migration (GO:0030334)	8/408	0.000433733	0.0183268	0	0	4.878	37.7708	CLIC4;SEMA7A;DAB2;CYP1B1;STC1;THBS1;FERMT2;ACTG1	1.73691			regulation of phosphatidylinositol 3-kinase signaling (GO:0014066)	8/106	0.000108738	0.00900437	0	0	6.00076	54.7664	TGFB2;CEACAM1;NEDD4;NTF3;KDR;PDGFB;TEK;MAPK3	2.04555					positive regulation of amyloid-beta formation (GO:1902004)	2018-04-01	9.19238e-05	0.00890527	0	0	20.7812	193.152	EFNA1;EPHA4;IFNGR1;ABCG1	2.05035
negative regulation of cell migration (GO:0030336)	5/144	0.000437618	0.0183268	0	0	8.56939	66.277	PTPRR;CLIC4;IGFBP3;CYP1B1;STC1	1.73691			regulation of angiogenesis (GO:0045765)	11/203	0.000121709	0.00970518	0	0	4.23893	38.2092	CEACAM1;RAMP2;TGFB2;KDR;APLNR;EMP2;PRKD1;TEK;TSPAN12;CD34;ETS1	2.013					regulation of amyloid-beta formation (GO:1902003)	1934-05-01	9.5133e-05	0.00890527	0	0	12.5773	116.468	EFNA1;RTN3;EPHA4;IFNGR1;ABCG1	2.05035
regulation of myoblast differentiation (GO:0045661)	1934-03-01	0.00044625	0.0183268	0	0	22.6349	174.62	IGFBP3;LRRC8A;ZFP36L1	1.73691			mitral valve morphogenesis (GO:0003183)	2021-09-03	0.000203146	0.0146535	0	0	36.2482	308.167	EFNA1;BMPR2;SOX4	1.83406					regulation of blood vessel endothelial cell migration (GO:0043535)	1955-06-01	0.000105421	0.00900437	0	0	8.95653	82.0198	MEF2C;TMSB4X;KDR;PDGFB;PRKD1;ETS1	2.04555
positive regulation of cellular amide metabolic process (GO:0034250)	1981-04-01	0.000449642	0.0183268	0	0	12.2665	94.539	RBM3;EIF6;THBS1;PICALM	1.73691			positive regulation of angiogenesis (GO:0045766)	8/116	0.000203588	0.0146535	0	0	5.44236	46.2569	RAMP2;S100A1;KDR;APLNR;PRKD1;TEK;ETS1;CD34	1.83406					positive regulation of cell population proliferation (GO:0008284)	18/474	0.000107361	0.00900437	0	0	2.9596	27.0487	MEF2C;TGFB2;CD81;PDGFB;EMP2;LAMB1;MEIS2;FOXP1;BST2;EFNB2;AR;UFL1;ESM1;NTF3;KDR;S100A13;GAS6;SOX4	2.04555
negative regulation of binding (GO:0051100)	1988-04-01	0.000615661	0.0242571	0	0	11.2404	83.0979	NFKBIA;CDKN1A;DAB2;ACTB	1.61516			positive regulation of amyloid precursor protein catabolic process (GO:1902993)	2022-04-01	0.000210432	0.0146535	0	0	16.1599	136.815	EFNA1;EPHA4;IFNGR1;ABCG1	1.83406					regulation of phosphatidylinositol 3-kinase signaling (GO:0014066)	8/106	0.000108738	0.00900437	0	0	6.00076	54.7664	TGFB2;CEACAM1;NEDD4;NTF3;KDR;PDGFB;TEK;MAPK3	2.04555
protein hexamerization (GO:0034214)	2021-09-02	0.00067536	0.0255126	0	0	66.1296	482.763	LRRC8C;LRRC8A	1.59325			positive regulation of phosphorylation (GO:0042327)	12/253	0.000210988	0.0146535	0	0	3.68881	31.221	EFNA1;EPHA4;AR;NRP1;RALBP1;CCND1;KDR;PECAM1;TEK;GAS6;PPIA;MAPK3	1.83406					regulation of angiogenesis (GO:0045765)	11/203	0.000121709	0.00970518	0	0	4.23893	38.2092	CEACAM1;RAMP2;TGFB2;KDR;APLNR;EMP2;PRKD1;TEK;TSPAN12;CD34;ETS1	2.013
negative regulation of cell-substrate adhesion (GO:0010812)	1940-03-01	0.000722893	0.0255126	0	0	18.9587	137.114	ACER2;SPRY4;THBS1	1.59325			artery development (GO:0060840)	2023-04-01	0.000251993	0.016474	0	0	15.3086	126.849	NRP1;BMPR2;APLNR;SMAD7	1.7832					cellular response to organic cyclic compound (GO:0071407)	6/150	5.25934e-05	0.0111073	0	0	10.0447	98.9698	TIPARP;PDE2A;CYP1A1;CYP1B1;ACTB;ZFP36L1	1.95439
positive regulation of wound healing (GO:0090303)	1940-03-01	0.000722893	0.0255126	0	0	18.9587	137.114	THBS1;FERMT2;ACTG1	1.59325			positive regulation of cell differentiation (GO:0045597)	12/258	0.000252504	0.016474	0	0	3.61291	29.9296	AR;MEF2C;CEACAM1;TGFB2;BMPR2;HSP90AB1;TCF15;KDR;PRKD1;CAMK1;PLCB1;CD34	1.7832					apoptotic process (GO:0006915)	7/231	7.18509e-05	0.0111073	0	0	7.59568	72.4697	NFKBIA;ZBTB16;DDIT4;FAS;IER3;PPARD;BCL2L1	1.95439
negative regulation of MAPK cascade (GO:0043409)	1994-04-01	0.000789171	0.0255126	0	0	10.4878	74.9306	PTPRR;SPRY4;TIMP3;IRAK3	1.59325			regulation of endothelial cell proliferation (GO:0001936)	1992-07-01	0.000278611	0.0171798	0	0	6.03512	49.4016	NRP1;EGFL7;BMPR2;KDR;PDGFB;PRKD1;TEK	1.76498					positive regulation of fat cell differentiation (GO:0045600)	1951-04-01	7.4666e-05	0.0111073	0	0	20.1266	191.253	CEBPB;ZBTB16;PPARD;ZFP36L1	1.95439
regulation of extrinsic apoptotic signaling pathway via death domain receptors (GO:1902041)	1942-03-01	0.00083465	0.0255126	0	0	17.9846	127.484	FAS;THBS1;BCL2L1	1.59325			adherens junction assembly (GO:0034333)	2021-10-03	0.000287261	0.0171798	0	0	31.0683	253.366	RAMP2;JAM3;SMAD7	1.76498					regulation of epithelial cell differentiation (GO:0030856)	2019-03-01	7.57917e-05	0.0111073	0	0	43.8882	416.391	CEBPB;MAFF;APOLD1	1.95439
positive regulation of epithelial to mesenchymal transition (GO:0010718)	1942-03-01	0.00083465	0.0255126	0	0	17.9846	127.484	DAB2;RGCC;FERMT2	1.59325			positive regulation of vasculogenesis (GO:2001214)	2021-10-03	0.000287261	0.0171798	0	0	31.0683	253.366	CEACAM1;KDR;CD34	1.76498					negative regulation of lipid storage (GO:0010888)	2020-03-01	8.88833e-05	0.0111073	0	0	41.3045	385.296	ABCA1;NFKBIA;PPARD	1.95439
negative regulation of cell adhesion mediated by integrin (GO:0033629)	2021-10-02	0.000841786	0.0255126	0	0	57.8605	409.651	ACER2;CYP1B1	1.59325			regulation of anatomical structure morphogenesis (GO:0022603)	8/123	0.000303919	0.0172194	0	0	5.10927	41.3787	EPHA4;MEF2C;CEACAM1;NEDD4;EMP2;TSPAN12;ETS1;PHLDB2	1.76398					negative regulation of protein localization to cell periphery (GO:1904376)	2021-03-01	0.000103368	0.0111073	0	0	39.0078	357.983	DAB2;BCL2L1;PICALM	1.95439
negative regulation of cholesterol storage (GO:0010887)	2021-10-02	0.000841786	0.0255126	0	0	57.8605	409.651	ABCA1;PPARD	1.59325			positive regulation of epithelial cell proliferation (GO:0050679)	8/123	0.000303919	0.0172194	0	0	5.10927	41.3787	NRP1;EGFL7;BMPR2;KDR;PDGFB;LAMB1;PRKD1;TEK	1.76398					negative regulation of protein localization to plasma membrane (GO:1903077)	2021-03-01	0.000103368	0.0111073	0	0	39.0078	357.983	DAB2;BCL2L1;PICALM	1.95439
omega-hydroxylase P450 pathway (GO:0097267)	2021-10-02	0.000841786	0.0255126	0	0	57.8605	409.651	CYP1A1;CYP1B1	1.59325			regulation of cell differentiation (GO:0045595)	9/156	0.00031641	0.0174674	0	0	4.50621	36.3132	AR;HSP90AB1;HEY1;UQCC2;NTF3;EMP2;CAMK1;PHLDB2;SMAD7	1.75777					regulation of reactive oxygen species metabolic process (GO:2000377)	1957-04-01	0.000115675	0.011394	0	0	17.8428	161.74	CDKN1A;EIF6;CYP1B1;THBS1	1.94332
regulation of cysteine-type endopeptidase activity involved in apoptotic signaling pathway (GO:2001267)	2021-11-02	0.00102591	0.0287655	0	0	51.4289	353.943	PLAUR;FAS	1.54113			cardiac ventricle morphogenesis (GO:0003208)	1944-05-01	0.000331945	0.017867	0	0	9.34758	74.8792	MEF2C;TGFB2;HEY1;SOX4;SMAD7	1.74795					positive regulation of multicellular organismal process (GO:0051240)	8/345	0.000140037	0.0127326	0	0	5.80861	51.5433	ABCA1;CEBPB;DAB2;RGCC;ZBTB16;UCP2;INHBB;FERMT2	1.89508
negative regulation of sprouting angiogenesis (GO:1903671)	2021-11-02	0.00102591	0.0287655	0	0	51.4289	353.943	ADAMTS9;THBS1	1.54113			positive regulation of transcription by RNA polymerase II (GO:0045944)	26/908	0.000348475	0.0182992	0	0	2.23077	17.7613	RARG;BMPR2;CD81;PDGFB;AHR;ETS1;HEY1;SOX18;MYO6;STAT6;SOX4;MAPK3;MEF2C;TGFB2;TCF15;LMO2;MEIS2;SMAD7;AR;TOX3;NFIB;NFIC;NCOA7;PRKD1;CAMK1;HOXD8	1.73757					mitral valve morphogenesis (GO:0003183)	2021-09-03	0.000203146	0.0146535	0	0	36.2482	308.167	EFNA1;BMPR2;SOX4	1.83406
cellular component assembly (GO:0022607)	6/261	0.00103405	0.0287655	0	0	5.64046	38.7741	FAS;PARVB;ACTB;FERMT2;ACTG1;PICALM	1.54113			positive regulation of chemotaxis (GO:0050921)	1945-05-01	0.000369285	0.0189303	0	0	9.11343	72.032	NRP1;TMSB4X;PDGFB;KDR;PRKD1	1.72284					positive regulation of angiogenesis (GO:0045766)	8/116	0.000203588	0.0146535	0	0	5.44236	46.2569	RAMP2;S100A1;KDR;APLNR;PRKD1;TEK;ETS1;CD34	1.83406
positive regulation of cellular protein metabolic process (GO:0032270)	4/102	0.0010708	0.0287655	0	0	9.62779	65.8479	RBM3;NFKBIA;EIF6;THBS1	1.54113			atrial septum morphogenesis (GO:0060413)	2021-11-03	0.000390974	0.0192773	0	0	27.1834	213.304	TGFB2;BMPR2;SOX4	1.71495					positive regulation of amyloid precursor protein catabolic process (GO:1902993)	2022-04-01	0.000210432	0.0146535	0	0	16.1599	136.815	EFNA1;EPHA4;IFNGR1;ABCG1	1.83406
intrinsic apoptotic signaling pathway (GO:0097193)	4/102	0.0010708	0.0287655	0	0	9.62779	65.8479	CDKN1A;CEBPB;CYP1B1;BCL2L1	1.54113			aerobic electron transport chain (GO:0019646)	1970-06-01	0.000401517	0.0192773	0	0	6.85211	53.5853	NDUFA8;NDUFA6;UQCC3;NDUFA4;NDUFB3;UQCR11	1.71495					positive regulation of phosphorylation (GO:0042327)	12/253	0.000210988	0.0146535	0	0	3.68881	31.221	EFNA1;EPHA4;AR;NRP1;RALBP1;CCND1;KDR;PECAM1;TEK;GAS6;PPIA;MAPK3	1.83406
positive regulation of cellular metabolic process (GO:0031325)	4/105	0.00119253	0.0308721	0	0	9.34041	62.8766	NFKBIA;CDKN1A;THBS1;PPARD	1.51043			regulation of synapse organization (GO:0050807)	2026-04-01	0.000411871	0.0192773	0	0	13.2191	103.04	EPHA4;MEF2C;ABHD17A;NEDD4	1.71495					negative regulation of cGMP-mediated signaling (GO:0010754)	2021-05-02	0.000189762	0.0146926	0	0	154.333	1322.6	PDE2A;THBS1	1.8329
negative regulation of vascular permeability (GO:0043116)	2021-12-02	0.00122757	0.0308721	0	0	46.2837	310.227	PDE2A;FERMT2	1.51043			negative regulation of proteolysis involved in cellular protein catabolic process (GO:1903051)	2026-04-01	0.000411871	0.0192773	0	0	13.2191	103.04	EFNA1;EPHA4;GABARAPL2;HSP90AB1	1.71495					cyclic-GMP-AMP transmembrane import across plasma membrane (GO:0140361)	2021-05-02	0.000189762	0.0146926	0	0	154.333	1322.6	LRRC8C;LRRC8A	1.8329
morphogenesis of a polarized epithelium (GO:0001738)	2021-12-02	0.00122757	0.0308721	0	0	46.2837	310.227	ACTB;ACTG1	1.51043			mitochondrial ATP synthesis coupled electron transport (GO:0042775)	1971-06-01	0.000433593	0.0198623	0	0	6.74635	52.2397	NDUFA8;NDUFA6;UQCC3;NDUFA4;NDUFB3;UQCR11	1.70197					negative regulation of protein localization to membrane (GO:1905476)	2026-03-01	0.000198884	0.0146926	0	0	30.5202	260.117	DAB2;BCL2L1;PICALM	1.8329
regulation of cellular protein metabolic process (GO:0032268)	1949-03-01	0.00131013	0.0322619	0	0	15.2425	101.174	RBM3;NFKBIA;EDNRB	1.49131			negative regulation of endothelial cell apoptotic process (GO:2000352)	2027-04-01	0.000478308	0.0214541	0	0	12.6437	96.6641	RAMP2;KDR;TEK;GAS6	1.66849					artery development (GO:0060840)	2023-04-01	0.000251993	0.016474	0	0	15.3086	126.849	NRP1;BMPR2;APLNR;SMAD7	1.7832
lipid transport (GO:0006869)	4/109	0.00136951	0.033036	0	0	8.98277	59.2261	ABCA1;SLC10A6;SPNS2;PPARD	1.48101			smooth muscle cell differentiation (GO:0051145)	2021-12-03	0.000516009	0.0220727	0	0	24.1618	182.89	MEF2C;HEY1;APLNR	1.65614					positive regulation of cell differentiation (GO:0045597)	12/258	0.000252504	0.016474	0	0	3.61291	29.9296	AR;MEF2C;CEACAM1;TGFB2;BMPR2;HSP90AB1;TCF15;KDR;PRKD1;CAMK1;PLCB1;CD34	1.7832
negative regulation of macrophage derived foam cell differentiation (GO:0010745)	2013-02-01	0.00144662	0.0337643	0	0	42.074	275.102	ABCA1;NFKBIA	1.47154			positive regulation of cardiocyte differentiation (GO:1905209)	2021-12-03	0.000516009	0.0220727	0	0	24.1618	182.89	EFNB2;MEF2C;TGFB2	1.65614					regulation of endothelial cell proliferation (GO:0001936)	1992-07-01	0.000278611	0.0171798	0	0	6.03512	49.4016	NRP1;EGFL7;BMPR2;KDR;PDGFB;PRKD1;TEK	1.76498
negative regulation of programmed cell death (GO:0043069)	7/381	0.00145683	0.0337643	0	0	4.51462	29.4872	NFKBIA;DAB2;UBC;PLAUR;FAS;THBS1;BCL2L1	1.47154			positive regulation of vasculature development (GO:1904018)	7/102	0.000522855	0.0220727	0	0	5.39709	40.7815	RAMP2;KDR;APLNR;PRKD1;TEK;ETS1;CD34	1.65614					adherens junction assembly (GO:0034333)	2021-10-03	0.000287261	0.0171798	0	0	31.0683	253.366	RAMP2;JAM3;SMAD7	1.76498
negative regulation of protein metabolic process (GO:0051248)	1952-03-01	0.00155667	0.0342965	0	0	14.3071	92.4982	EDNRB;IRAK3;INHBB	1.46475			positive regulation of peptidyl-tyrosine phosphorylation (GO:0050731)	8/134	0.000540282	0.0223692	0	0	4.6606	35.0637	EFNA1;EPHA4;NRP1;CD81;NTF3;PDGFB;PECAM1;GAS6	1.65035					positive regulation of vasculogenesis (GO:2001214)	2021-10-03	0.000287261	0.0171798	0	0	31.0683	253.366	CEACAM1;KDR;CD34	1.76498
cellular response to transforming growth factor beta stimulus (GO:0071560)	4/114	0.00161556	0.0342965	0	0	8.57229	55.1033	UBC;PDE2A;FERMT2;ZFP36L1	1.46475			receptor internalization (GO:0031623)	1949-05-01	0.000551174	0.0223692	0	0	8.28325	62.153	CEACAM1;RAMP2;CALCRL;CD81;NEDD4	1.65035					regulation of anatomical structure morphogenesis (GO:0022603)	8/123	0.000303919	0.0172194	0	0	5.10927	41.3787	EPHA4;MEF2C;CEACAM1;NEDD4;EMP2;TSPAN12;ETS1;PHLDB2	1.76398
aorta development (GO:0035904)	2014-02-01	0.00168291	0.0342965	0	0	38.5659	246.329	PDE2A;ADAMTS9	1.46475			regulation of cell migration (GO:0030334)	15/408	0.000561049	0.0223692	0	0	2.83793	21.2439	EPHA4;MACF1;RDX;PDGFB;LAMB1;SMAD7;BST2;CEACAM1;CXCL12;PODXL;TMSB4X;NTF3;KDR;PECAM1;SCAI	1.65035					positive regulation of epithelial cell proliferation (GO:0050679)	8/123	0.000303919	0.0172194	0	0	5.10927	41.3787	NRP1;EGFL7;BMPR2;KDR;PDGFB;LAMB1;PRKD1;TEK	1.76398
negative regulation of fibroblast growth factor receptor signaling pathway (GO:0040037)	2014-02-01	0.00168291	0.0342965	0	0	38.5659	246.329	SPRY4;THBS1	1.46475			protein localization to plasma membrane (GO:0072659)	8/136	0.000596039	0.0233322	0	0	4.58731	34.0617	SLC9A3R2;RAMP2;EHD4;CD81;RDX;EMP2;GAS6;EFR3B	1.63204					regulation of cell differentiation (GO:0045595)	9/156	0.00031641	0.0174674	0	0	4.50621	36.3132	AR;HSP90AB1;HEY1;UQCC2;NTF3;EMP2;CAMK1;PHLDB2;SMAD7	1.75777
negative regulation of interleukin-12 production (GO:0032695)	2014-02-01	0.00168291	0.0342965	0	0	38.5659	246.329	IRAK3;THBS1	1.46475			cellular response to hormone stimulus (GO:0032870)	1976-06-01	0.00062511	0.0240332	0	0	6.26288	46.2049	AR;MEF2C;RAMP2;LMO2;RDX;SERPINB9	1.61919					cardiac ventricle morphogenesis (GO:0003208)	1944-05-01	0.000331945	0.017867	0	0	9.34758	74.8792	MEF2C;TGFB2;HEY1;SOX4;SMAD7	1.74795
regulation of macrophage cytokine production (GO:0010935)	2014-02-01	0.00168291	0.0342965	0	0	38.5659	246.329	SEMA7A;IRAK3	1.46475			regulation of epithelial cell migration (GO:0010632)	1951-05-01	0.00066399	0.024458	0	0	7.9223	57.9694	MACF1;CEACAM1;TGFB2;BMPR2;EMP2	1.61158					positive regulation of transcription by RNA polymerase II (GO:0045944)	26/908	0.000348475	0.0182992	0	0	2.23077	17.7613	RARG;BMPR2;CD81;PDGFB;AHR;ETS1;HEY1;SOX18;MYO6;STAT6;SOX4;MAPK3;MEF2C;TGFB2;TCF15;LMO2;MEIS2;SMAD7;AR;TOX3;NFIB;NFIC;NCOA7;PRKD1;CAMK1;HOXD8	1.73757
ovarian follicle development (GO:0001541)	2014-02-01	0.00168291	0.0342965	0	0	38.5659	246.329	CEBPB;INHBB	1.46475			negative regulation of vascular endothelial growth factor receptor signaling pathway (GO:0030948)	2013-03-01	0.00066401	0.024458	0	0	21.7445	159.109	NEDD4;MMRN2;EPN2	1.61158					positive regulation of extrinsic apoptotic signaling pathway via death domain receptors (GO:1902043)	2021-06-02	0.000283828	0.0183268	0	0	115.744	945.299	TIMP3;THBS1	1.73691
regulation of focal adhesion assembly (GO:0051893)	1954-03-01	0.00173611	0.034781	0	0	13.7446	87.3624	THBS1;FERMT2;ACTG1	1.45866			positive regulation of phosphatidylinositol 3-kinase signaling (GO:0014068)	1977-06-01	0.000670239	0.024458	0	0	6.17435	45.1214	TGFB2;NEDD4;NTF3;KDR;PDGFB;TEK	1.61158					guanine nucleotide transmembrane transport (GO:1903790)	2021-06-02	0.000283828	0.0183268	0	0	115.744	945.299	LRRC8C;LRRC8A	1.73691
negative regulation of intracellular signal transduction (GO:1902532)	5/198	0.00182215	0.0358965	0	0	6.15488	38.8233	DDIT4;PDE2A;PLAUR;THBS1;BCL2L1	1.44495			protein localization to cell periphery (GO:1990778)	8/140	0.000721505	0.0251106	0	0	4.4474	32.1732	SLC9A3R2;RAMP2;EHD4;CD81;RDX;EMP2;GAS6;EFR3B	1.60014					DNA damage response, signal transduction by p53 class mediator (GO:0030330)	1974-04-01	0.000318325	0.0183268	0	0	13.498	108.691	ACER2;CDKN1A;RGCC;NDRG1	1.73691
nitric oxide biosynthetic process (GO:0006809)	2015-02-01	0.00193627	0.0364577	0	0	35.5975	222.377	NQO1;CYP1B1	1.43821			artery morphogenesis (GO:0048844)	1930-04-01	0.000723112	0.0251106	0	0	11.1831	80.8755	NRP1;TGFB2;BMPR2;SMAD7	1.60014					cellular nitrogen compound biosynthetic process (GO:0044271)	1931-03-01	0.000338419	0.0183268	0	0	25.0639	200.291	ACER2;NQO1;CYP1B1	1.73691
protein localization to cell-cell junction (GO:0150105)	2015-02-01	0.00193627	0.0364577	0	0	35.5975	222.377	ACTB;ACTG1	1.43821			positive regulation of lipid kinase activity (GO:0090218)	1930-04-01	0.000723112	0.0251106	0	0	11.1831	80.8755	CD81;PDGFB;PRKD1;TEK	1.60014					negative regulation of cell cycle phase transition (GO:1901988)	2021-07-02	0.000396223	0.0183268	0	0	92.5907	725.312	RGCC;ZFP36L1	1.73691
positive regulation of transcription, DNA-templated (GO:0045893)	13/1183	0.00194318	0.0364577	0	0	2.77659	17.3355	CEBPB;FOXF1;ZBTB16;FOSL2;NFKBIA;DAB2;KLF6;RGCC;UBC;MAFF;IRF8;PPARD;PICALM	1.43821			positive regulation of signal transduction (GO:0009967)	11/252	0.00076917	0.0261922	0	0	3.3686	24.1536	MACF1;NRP1;ESM1;TGFB2;NTF3;EMP2;TM2D3;TEK;GAS6;TXNDC15;EPN2	1.58183					regulation of cGMP-mediated signaling (GO:0010752)	2021-07-02	0.000396223	0.0183268	0	0	92.5907	725.312	PDE2A;THBS1	1.73691
positive regulation of transcription by RNA polymerase II (GO:0045944)	11/908	0.00208685	0.0383553	0	0	3.02835	18.6913	NFKBIA;CEBPB;DAB2;KLF6;RGCC;FOXF1;UBC;MAFF;IRF8;PPARD;FOSL2	1.41617			positive regulation of protein modification process (GO:0031401)	10/214	0.000789389	0.0261922	0	0	3.61099	25.7978	EFNA1;RALBP1;CCND1;KDR;PECAM1;CAMK1;TEK;GAS6;PPIA;MAPK3	1.58183					cyclic nucleotide transport (GO:0070729)	2021-07-02	0.000396223	0.0183268	0	0	92.5907	725.312	LRRC8C;LRRC8A	1.73691
regulation of cholesterol storage (GO:0010885)	2016-02-01	0.00220657	0.0383553	0	0	33.0532	202.164	ABCA1;PPARD	1.41617			positive regulation of developmental process (GO:0051094)	9/177	0.000790752	0.0261922	0	0	3.93871	28.1323	AR;RALBP1;BMPR2;HSP90AB1;KDR;PDGFB;CAMK1;PLCB1;PHLDB2	1.58183					regulation of apoptotic process (GO:0042981)	11/742	0.000404585	0.0183268	0	0	3.74849	29.2856	ACER2;NFKBIA;DAB2;IGFBP3;UBC;PLAUR;CYP1B1;FAS;NDRG1;THBS1;BCL2L1	1.73691
regulation of intrinsic apoptotic signaling pathway in response to DNA damage (GO:1902229)	2016-02-01	0.00220657	0.0383553	0	0	33.0532	202.164	ACKR3;BCL2L1	1.41617			activation of protein kinase B activity (GO:0032148)	1931-04-01	0.000821339	0.0264863	0	0	10.7683	76.5045	NTF3;PDGFB;GAS6;PPIA	1.57698					regulation of protein localization to plasma membrane (GO:1903076)	1980-04-01	0.000428867	0.0183268	0	0	12.4286	96.3757	DAB2;ACTB;BCL2L1;PICALM	1.73691
nitric oxide metabolic process (GO:0046209)	2016-02-01	0.00220657	0.0383553	0	0	33.0532	202.164	NQO1;CYP1B1	1.41617			atrioventricular valve development (GO:0003171)	2014-03-01	0.00083654	0.0264863	0	0	19.7667	140.072	TGFB2;BMPR2;APLNR	1.57698					regulation of cell migration (GO:0030334)	8/408	0.000433733	0.0183268	0	0	4.878	37.7708	CLIC4;SEMA7A;DAB2;CYP1B1;STC1;THBS1;FERMT2;ACTG1	1.73691
positive regulation of endothelial cell apoptotic process (GO:2000353)	2016-02-01	0.00220657	0.0383553	0	0	33.0532	202.164	RGCC;THBS1	1.41617			negative regulation of T cell mediated immunity (GO:0002710)	2014-03-01	0.00083654	0.0264863	0	0	19.7667	140.072	CEACAM1;AHR;SMAD7	1.57698					negative regulation of cell migration (GO:0030336)	5/144	0.000437618	0.0183268	0	0	8.56939	66.277	PTPRR;CLIC4;IGFBP3;CYP1B1;STC1	1.73691
response to organic cyclic compound (GO:0014070)	1960-03-01	0.00235015	0.0402591	0	0	12.2941	74.4197	TIPARP;CYP1A1;CYP1B1	1.39514			regulation of focal adhesion assembly (GO:0051893)	1954-05-01	0.000864502	0.026975	0	0	7.43613	52.4497	NRP1;MACF1;KDR;TEK;PHLDB2	1.56904					regulation of myoblast differentiation (GO:0045661)	1934-03-01	0.00044625	0.0183268	0	0	22.6349	174.62	IGFBP3;LRRC8A;ZFP36L1	1.73691
purine ribonucleotide transport (GO:0015868)	2017-02-01	0.00249364	0.0421069	0	0	30.8481	184.904	LRRC8C;LRRC8A	1.37565			positive regulation of transcription, DNA-templated (GO:0045893)	30/1183	0.000918656	0.0281593	0	0	1.97235	13.7919	RARG;BMPR2;CD81;PDGFB;AHR;ETS1;HEY1;SOX18;MYO6;PRDM16;STAT6;SOX4;MAPK3;MEF2C;AFAP1L2;TCF15;LMO2;CHCHD10;EDF1;MEIS2;SMAD7;AR;TOX3;NFIB;NFIC;NCOA7;PRKD1;CAMK1;PLCB1;HOXD8	1.55038					positive regulation of cellular amide metabolic process (GO:0034250)	1981-04-01	0.000449642	0.0183268	0	0	12.2665	94.539	RBM3;EIF6;THBS1;PICALM	1.73691
positive regulation of macromolecule biosynthetic process (GO:0010557)	4/129	0.00253582	0.0422161	0	0	7.5379	45.0558	RBM3;RGCC;EIF6;THBS1	1.37452			regulation of cell migration involved in sprouting angiogenesis (GO:0090049)	1932-04-01	0.000928615	0.0281593	0	0	10.3832	72.4939	TBXA2R;MMRN2;KDR;HDAC7	1.55038					positive regulation of chemotaxis (GO:0050921)	1945-05-01	0.000369285	0.0189303	0	0	9.11343	72.032	NRP1;TMSB4X;PDGFB;KDR;PRKD1	1.72284
cellular response to hypoxia (GO:0071456)	4/131	0.00268087	0.0428165	0	0	7.41845	43.9292	RGCC;UBC;NDRG1;ZFP36L1	1.36839			positive regulation of endothelial cell chemotaxis (GO:2001028)	2015-03-01	0.00103509	0.0305636	0	0	18.1186	124.534	TMSB4X;KDR;PRKD1	1.5148					atrial septum morphogenesis (GO:0060413)	2021-11-03	0.000390974	0.0192773	0	0	27.1834	213.304	TGFB2;BMPR2;SOX4	1.71495
adenine nucleotide transport (GO:0051503)	2018-02-01	0.00279734	0.0428165	0	0	28.9186	170.015	LRRC8C;LRRC8A	1.36839			positive regulation of multicellular organismal process (GO:0051240)	13/345	0.0010363	0.0305636	0	0	2.89834	19.9177	TGFB2;BMPR2;PDGFB;ENO1;FABP5;TBXA2R;PRDM16;S100A13;GNAS;STAT6;PLCB1;GAS6;PPIB	1.5148					aerobic electron transport chain (GO:0019646)	1970-06-01	0.000401517	0.0192773	0	0	6.85211	53.5853	NDUFA8;NDUFA6;UQCC3;NDUFA4;NDUFB3;UQCR11	1.71495
cellular response to glucocorticoid stimulus (GO:0071385)	2018-02-01	0.00279734	0.0428165	0	0	28.9186	170.015	KLF9;ZFP36L1	1.36839			positive regulation of cellular process (GO:0048522)	19/625	0.00110172	0.0320542	0	0	2.34156	15.9481	EPHA4;TGFB2;HSP90AB1;CD81;PDGFB;EMP2;ETS1;MEIS2;EFNB2;AR;UFL1;ESM1;CXCL12;CCND1;NTF3;KDR;S100A13;GAS6;SOX4	1.49412					regulation of synapse organization (GO:0050807)	2026-04-01	0.000411871	0.0192773	0	0	13.2191	103.04	EPHA4;MEF2C;ABHD17A;NEDD4	1.71495
regulation of fatty acid metabolic process (GO:0019217)	2018-02-01	0.00279734	0.0428165	0	0	28.9186	170.015	EIF6;PPARD	1.36839			cellular response to vascular endothelial growth factor stimulus (GO:0035924)	1934-04-01	0.00117208	0.0336466	0	0	9.69004	65.3978	NRP1;RAMP2;KDR;PRKD1	1.47306					negative regulation of proteolysis involved in cellular protein catabolic process (GO:1903051)	2026-04-01	0.000411871	0.0192773	0	0	13.2191	103.04	EFNA1;EPHA4;GABARAPL2;HSP90AB1	1.71495
glycoprotein catabolic process (GO:0006516)	2018-02-01	0.00279734	0.0428165	0	0	28.9186	170.015	STT3B;ADAMTS9	1.36839			regulation of protein phosphorylation (GO:0001932)	11/266	0.00119271	0.0337883	0	0	3.18137	21.4155	EFNA1;RALBP1;CCND1;KDR;PECAM1;TEK;PLPP3;CACTIN;GAS6;PPIA;MAPK3	1.47123					mitochondrial ATP synthesis coupled electron transport (GO:0042775)	1971-06-01	0.000433593	0.0198623	0	0	6.74635	52.2397	NDUFA8;NDUFA6;UQCC3;NDUFA4;NDUFB3;UQCR11	1.70197
positive regulation of myoblast differentiation (GO:0045663)	2018-02-01	0.00279734	0.0428165	0	0	28.9186	170.015	IGFBP3;LRRC8A	1.36839			regulation of interleukin-1 production (GO:0032652)	2016-03-01	0.00126106	0.0352605	0	0	16.724	111.646	CEACAM1;GAS6;FOXP1	1.45271					negative regulation of endothelial cell apoptotic process (GO:2000352)	2027-04-01	0.000478308	0.0214541	0	0	12.6437	96.6641	RAMP2;KDR;TEK;GAS6	1.66849
negative regulation of intrinsic apoptotic signaling pathway (GO:2001243)	1964-03-01	0.00282545	0.0428165	0	0	11.4856	67.4102	PLAUR;ACKR3;BCL2L1	1.36839			positive regulation of cell migration (GO:0030335)	11/269	0.00130476	0.0357093	0	0	3.1439	20.8809	NRP1;TGFB2;CXCL12;BMPR2;PODXL;RDX;NTF3;KDR;PDGFB;PECAM1;LAMB1	1.44722					smooth muscle cell differentiation (GO:0051145)	2021-12-03	0.000516009	0.0220727	0	0	24.1618	182.89	MEF2C;HEY1;APLNR	1.65614
positive regulation of cell motility (GO:2000147)	5/221	0.00293352	0.0435101	0	0	5.49308	32.0332	SEMA7A;DAB2;THBS1;FERMT2;ACTG1	1.36141			negative regulation of transcription by RNA polymerase II (GO:0000122)	20/684	0.00131028	0.0357093	0	0	2.25148	14.9442	MEF2C;RARG;PDGFB;ENO1;MEIS2;FOXP1;TLE5;SMAD7;EFNA1;AR;RIPPLY3;HMBOX1;HEY1;CCND1;SOX18;NFIB;NFIC;NEDD4;PRDM16;ID3	1.44722					positive regulation of cardiocyte differentiation (GO:1905209)	2021-12-03	0.000516009	0.0220727	0	0	24.1618	182.89	EFNB2;MEF2C;TGFB2	1.65614
regulation of cell-matrix adhesion (GO:0001952)	1965-03-01	0.00295283	0.0435101	0	0	11.2998	65.8213	ACER2;THBS1;ACTG1	1.36141			positive regulation of protein kinase activity (GO:0045860)	8/154	0.00133739	0.0359926	0	0	4.01806	26.5876	EFNA1;EPHA4;TGFB2;HSP90AB1;PDGFB;EMP2;CAMK1;GAS6	1.44379					positive regulation of vasculature development (GO:1904018)	7/102	0.000522855	0.0220727	0	0	5.39709	40.7815	RAMP2;KDR;APLNR;PRKD1;TEK;ETS1;CD34	1.65614
regulation of transcription by RNA polymerase II (GO:0006357)	19/2206	0.00300195	0.0435101	0	0	2.23173	12.963	CDKN1A;CEBPB;FOXF1;ZBTB16;IFRD1;PDE2A;FOSL2;NFKBIA;DAB2;KLF6;EDNRB;RGCC;UBC;MAFF;KLF9;IRF8;JDP2;NKX2-3;PPARD	1.36141			negative regulation of macromolecule metabolic process (GO:0010605)	9/194	0.00150362	0.038899	0	0	3.57366	23.2284	MEF2C;TGFB2;HSP90AB1;KDR;PDGFB;APLNR;CD34;FOXP1;TLE5	1.41006					positive regulation of peptidyl-tyrosine phosphorylation (GO:0050731)	8/134	0.000540282	0.0223692	0	0	4.6606	35.0637	EFNA1;EPHA4;NRP1;CD81;NTF3;PDGFB;PECAM1;GAS6	1.65035
positive regulation of cell death (GO:0010942)	1966-03-01	0.00308369	0.0435101	0	0	11.1199	64.2911	ACER2;DDIT4;PICALM	1.36141			vasculature development (GO:0001944)	2017-03-01	0.0015158	0.038899	0	0	15.5286	100.809	BMPR2;SOX18;APLNR	1.41006					receptor internalization (GO:0031623)	1949-05-01	0.000551174	0.0223692	0	0	8.28325	62.153	CEACAM1;RAMP2;CALCRL;CD81;NEDD4	1.65035
carbohydrate derivative catabolic process (GO:1901136)	2019-02-01	0.00311753	0.0435101	0	0	27.2161	157.057	STT3B;ADAMTS9	1.36141			positive regulation of positive chemotaxis (GO:0050927)	2017-03-01	0.0015158	0.038899	0	0	15.5286	100.809	CXCL12;NTF3;KDR	1.41006					regulation of cell migration (GO:0030334)	15/408	0.000561049	0.0223692	0	0	2.83793	21.2439	EPHA4;MACF1;RDX;PDGFB;LAMB1;SMAD7;BST2;CEACAM1;CXCL12;PODXL;TMSB4X;NTF3;KDR;PECAM1;SCAI	1.65035
epoxygenase P450 pathway (GO:0019373)	2019-02-01	0.00311753	0.0435101	0	0	27.2161	157.057	CYP1A1;CYP1B1	1.36141			mitochondrial respiratory chain complex assembly (GO:0033108)	1990-06-01	0.00151766	0.038899	0	0	5.21535	33.8507	COA3;NDUFA8;NDUFA6;UQCC3;UQCC2;NDUFB3	1.41006					protein localization to plasma membrane (GO:0072659)	8/136	0.000596039	0.0233322	0	0	4.58731	34.0617	SLC9A3R2;RAMP2;EHD4;CD81;RDX;EMP2;GAS6;EFR3B	1.63204
negative regulation of transcription by RNA polymerase II (GO:0000122)	9/684	0.0031289	0.0435101	0	0	3.24675	18.7243	CEBPB;DAB2;EDNRB;ZBTB16;UBC;PDE2A;IRF8;JDP2;PPARD	1.36141			protein localization to membrane (GO:0072657)	9/195	0.00155786	0.0394113	0	0	3.55427	22.9764	SLC9A3R2;RAMP2;EHD4;CD81;ABHD17A;RDX;EMP2;GAS6;EFR3B	1.40438					cellular response to hormone stimulus (GO:0032870)	1976-06-01	0.00062511	0.0240332	0	0	6.26288	46.2049	AR;MEF2C;RAMP2;LMO2;RDX;SERPINB9	1.61919
regulation of myeloid cell differentiation (GO:0045637)	1968-03-01	0.00335598	0.0461252	0	0	10.7767	61.3947	EIF6;ZBTB16;THBS1	1.33606			cellular response to growth factor stimulus (GO:0071363)	8/158	0.00157425	0.0394113	0	0	3.91011	25.2358	NRP1;MEF2C;RAMP2;BMPR2;KDR;PDGFB;PRKD1;SMAD7	1.40438					negative regulation of binding (GO:0051100)	1988-04-01	0.000615661	0.0242571	0	0	11.2404	83.0979	NFKBIA;CDKN1A;DAB2;ACTB	1.61516
regulation of fibroblast growth factor receptor signaling pathway (GO:0040036)	2020-02-01	0.00345404	0.0469274	0	0	25.7028	145.689	SPRY4;THBS1	1.32857			negative regulation of epithelial cell apoptotic process (GO:1904036)	1937-04-01	0.0016162	0.0398609	0	0	8.80778	56.6136	RAMP2;KDR;TEK;GAS6	1.39945					regulation of epithelial cell migration (GO:0010632)	1951-05-01	0.00066399	0.024458	0	0	7.9223	57.9694	MACF1;CEACAM1;TGFB2;BMPR2;EMP2	1.61158
cellular response to decreased oxygen levels (GO:0036294)	1969-03-01	0.00349747	0.0469773	0	0	10.6128	60.0232	RGCC;NDRG1;ZFP36L1	1.32811			regulation of peptidyl-tyrosine phosphorylation (GO:0050730)	1992-06-01	0.00169904	0.0398609	0	0	5.09354	32.485	EFNA1;NRP1;CD81;NTF3;PECAM1;PDGFB	1.39945					negative regulation of vascular endothelial growth factor receptor signaling pathway (GO:0030948)	2013-03-01	0.00066401	0.024458	0	0	21.7445	159.109	NEDD4;MMRN2;EPN2	1.61158
sterol metabolic process (GO:0016125)	1970-03-01	0.00364256	0.0483765	0	0	10.4539	58.6994	ABCA1;CYP1B1;PPARD	1.31537			pulmonary valve development (GO:0003177)	2018-03-01	0.00180058	0.0398609	0	0	14.4926	91.5884	TGFB2;BMPR2;HEY1	1.39945					positive regulation of phosphatidylinositol 3-kinase signaling (GO:0014068)	1977-06-01	0.000670239	0.024458	0	0	6.17435	45.1214	TGFB2;NEDD4;NTF3;KDR;PDGFB;TEK	1.61158
extrinsic apoptotic signaling pathway in absence of ligand (GO:0097192)	2021-02-01	0.00380675	0.0494459	0	0	24.3488	135.647	FAS;BCL2L1	1.30587			cell migration involved in sprouting angiogenesis (GO:0002042)	2018-03-01	0.00180058	0.0398609	0	0	14.4926	91.5884	EFNB2;NRP1;KDR	1.39945					protein localization to cell periphery (GO:1990778)	8/140	0.000721505	0.0251106	0	0	4.4474	32.1732	SLC9A3R2;RAMP2;EHD4;CD81;RDX;EMP2;GAS6;EFR3B	1.60014
retinol metabolic process (GO:0042572)	2021-02-01	0.00380675	0.0494459	0	0	24.3488	135.647	CYP1A1;CYP1B1	1.30587			endothelial cell proliferation (GO:0001935)	2018-03-01	0.00180058	0.0398609	0	0	14.4926	91.5884	BMPR2;TEK;CD34	1.39945					artery morphogenesis (GO:0048844)	1930-04-01	0.000723112	0.0251106	0	0	11.1831	80.8755	NRP1;TGFB2;BMPR2;SMAD7	1.60014
												receptor-mediated virion attachment to host cell (GO:0046813)	2021-05-02	0.0018329	0.0398609	0	0	48.1612	303.505	CD81;GAS6	1.39945					positive regulation of lipid kinase activity (GO:0090218)	1930-04-01	0.000723112	0.0251106	0	0	11.1831	80.8755	CD81;PDGFB;PRKD1;TEK	1.60014
												cellular response to antibiotic (GO:0071236)	2021-05-02	0.0018329	0.0398609	0	0	48.1612	303.505	MEF2C;CRIP1	1.39945					protein hexamerization (GO:0034214)	2021-09-02	0.00067536	0.0255126	0	0	66.1296	482.763	LRRC8C;LRRC8A	1.59325
												regulation of integrin biosynthetic process (GO:0045113)	2021-05-02	0.0018329	0.0398609	0	0	48.1612	303.505	AR;TGFB2	1.39945					negative regulation of cell-substrate adhesion (GO:0010812)	1940-03-01	0.000722893	0.0255126	0	0	18.9587	137.114	ACER2;SPRY4;THBS1	1.59325
												hematopoietic stem cell migration (GO:0035701)	2021-05-02	0.0018329	0.0398609	0	0	48.1612	303.505	GAS6;JAM3	1.39945					positive regulation of wound healing (GO:0090303)	1940-03-01	0.000722893	0.0255126	0	0	18.9587	137.114	THBS1;FERMT2;ACTG1	1.59325
												vascular endothelial growth factor receptor-2 signaling pathway (GO:0036324)	2021-05-02	0.0018329	0.0398609	0	0	48.1612	303.505	KDR;CLEC14A	1.39945					negative regulation of MAPK cascade (GO:0043409)	1994-04-01	0.000789171	0.0255126	0	0	10.4878	74.9306	PTPRR;SPRY4;TIMP3;IRAK3	1.59325
												negative regulation of dendritic cell differentiation (GO:2001199)	2021-05-02	0.0018329	0.0398609	0	0	48.1612	303.505	TMEM176B;TMEM176A	1.39945					regulation of extrinsic apoptotic signaling pathway via death domain receptors (GO:1902041)	1942-03-01	0.00083465	0.0255126	0	0	17.9846	127.484	FAS;THBS1;BCL2L1	1.59325
												negative regulation of leukocyte differentiation (GO:1902106)	2021-05-02	0.0018329	0.0398609	0	0	48.1612	303.505	TMEM176B;TMEM176A	1.39945					positive regulation of epithelial to mesenchymal transition (GO:0010718)	1942-03-01	0.00083465	0.0255126	0	0	17.9846	127.484	DAB2;RGCC;FERMT2	1.59325
												positive regulation of endothelial cell chemotaxis by VEGF-activated vascular endothelial growth factor receptor signaling pathway (GO:0038033)	2021-05-02	0.0018329	0.0398609	0	0	48.1612	303.505	KDR;PRKD1	1.39945					negative regulation of cell adhesion mediated by integrin (GO:0033629)	2021-10-02	0.000841786	0.0255126	0	0	57.8605	409.651	ACER2;CYP1B1	1.59325
												regulation of protein tyrosine kinase activity (GO:0061097)	1939-04-01	0.00197	0.0419941	0	0	8.30364	51.7294	EFNA1;EPHA4;PDGFB;GAS6	1.37681					negative regulation of cholesterol storage (GO:0010887)	2021-10-02	0.000841786	0.0255126	0	0	57.8605	409.651	ABCA1;PPARD	1.59325
												mitochondrial electron transport, NADH to ubiquinone (GO:0006120)	1939-04-01	0.00197	0.0419941	0	0	8.30364	51.7294	NDUFA8;NDUFA6;NDUFA4;NDUFB3	1.37681					omega-hydroxylase P450 pathway (GO:0097267)	2021-10-02	0.000841786	0.0255126	0	0	57.8605	409.651	CYP1A1;CYP1B1	1.59325
												heart trabecula morphogenesis (GO:0061384)	2019-03-01	0.00211659	0.0438175	0	0	13.5862	83.6629	TGFB2;HEY1;TEK	1.35835					positive regulation of signal transduction (GO:0009967)	11/252	0.00076917	0.0261922	0	0	3.3686	24.1536	MACF1;NRP1;ESM1;TGFB2;NTF3;EMP2;TM2D3;TEK;GAS6;TXNDC15;EPN2	1.58183
												positive regulation of actin cytoskeleton reorganization (GO:2000251)	2019-03-01	0.00211659	0.0438175	0	0	13.5862	83.6629	NRP1;NTF3;TEK	1.35835					positive regulation of protein modification process (GO:0031401)	10/214	0.000789389	0.0261922	0	0	3.61099	25.7978	EFNA1;RALBP1;CCND1;KDR;PECAM1;CAMK1;TEK;GAS6;PPIA;MAPK3	1.58183
												positive regulation of focal adhesion assembly (GO:0051894)	2019-03-01	0.00211659	0.0438175	0	0	13.5862	83.6629	NRP1;KDR;TEK	1.35835					positive regulation of developmental process (GO:0051094)	9/177	0.000790752	0.0261922	0	0	3.93871	28.1323	AR;RALBP1;BMPR2;HSP90AB1;KDR;PDGFB;CAMK1;PLCB1;PHLDB2	1.58183
												stem cell differentiation (GO:0048863)	1940-04-01	0.00216552	0.0444034	0	0	8.07257	49.526	UFL1;MEF2C;TGFB2;MEOX1	1.35258					activation of protein kinase B activity (GO:0032148)	1931-04-01	0.000821339	0.0264863	0	0	10.7683	76.5045	NTF3;PDGFB;GAS6;PPIA	1.57698
												regulation of peptidyl-serine phosphorylation (GO:0033135)	1998-06-01	0.00234277	0.0475847	0	0	4.7599	28.828	HSP90AB1;NTF3;PRKD1;CAMK1;GAS6;SMAD7	1.32253					atrioventricular valve development (GO:0003171)	2014-03-01	0.00083654	0.0264863	0	0	19.7667	140.072	TGFB2;BMPR2;APLNR	1.57698
												negative regulation of viral life cycle (GO:1903901)	2020-03-01	0.00246497	0.0491397	0	0	12.7863	76.7893	BST2;PPIA;LY6E	1.30857					negative regulation of T cell mediated immunity (GO:0002710)	2014-03-01	0.00083654	0.0264863	0	0	19.7667	140.072	CEACAM1;AHR;SMAD7	1.57698
												positive regulation of cyclin-dependent protein kinase activity (GO:1904031)	2020-03-01	0.00246497	0.0491397	0	0	12.7863	76.7893	HSP90AB1;CCND1;PDGFB	1.30857					regulation of focal adhesion assembly (GO:0051893)	1954-05-01	0.000864502	0.026975	0	0	7.43613	52.4497	NRP1;MACF1;KDR;TEK;PHLDB2	1.56904
																										positive regulation of transcription, DNA-templated (GO:0045893)	30/1183	0.000918656	0.0281593	0	0	1.97235	13.7919	RARG;BMPR2;CD81;PDGFB;AHR;ETS1;HEY1;SOX18;MYO6;PRDM16;STAT6;SOX4;MAPK3;MEF2C;AFAP1L2;TCF15;LMO2;CHCHD10;EDF1;MEIS2;SMAD7;AR;TOX3;NFIB;NFIC;NCOA7;PRKD1;CAMK1;PLCB1;HOXD8	1.55038
																										regulation of cell migration involved in sprouting angiogenesis (GO:0090049)	1932-04-01	0.000928615	0.0281593	0	0	10.3832	72.4939	TBXA2R;MMRN2;KDR;HDAC7	1.55038
																										regulation of cysteine-type endopeptidase activity involved in apoptotic signaling pathway (GO:2001267)	2021-11-02	0.00102591	0.0287655	0	0	51.4289	353.943	PLAUR;FAS	1.54113
																										negative regulation of sprouting angiogenesis (GO:1903671)	2021-11-02	0.00102591	0.0287655	0	0	51.4289	353.943	ADAMTS9;THBS1	1.54113
																										cellular component assembly (GO:0022607)	6/261	0.00103405	0.0287655	0	0	5.64046	38.7741	FAS;PARVB;ACTB;FERMT2;ACTG1;PICALM	1.54113
																										positive regulation of cellular protein metabolic process (GO:0032270)	4/102	0.0010708	0.0287655	0	0	9.62779	65.8479	RBM3;NFKBIA;EIF6;THBS1	1.54113
																										intrinsic apoptotic signaling pathway (GO:0097193)	4/102	0.0010708	0.0287655	0	0	9.62779	65.8479	CDKN1A;CEBPB;CYP1B1;BCL2L1	1.54113
																										positive regulation of endothelial cell chemotaxis (GO:2001028)	2015-03-01	0.00103509	0.0305636	0	0	18.1186	124.534	TMSB4X;KDR;PRKD1	1.5148
																										positive regulation of multicellular organismal process (GO:0051240)	13/345	0.0010363	0.0305636	0	0	2.89834	19.9177	TGFB2;BMPR2;PDGFB;ENO1;FABP5;TBXA2R;PRDM16;S100A13;GNAS;STAT6;PLCB1;GAS6;PPIB	1.5148
																										positive regulation of cellular metabolic process (GO:0031325)	4/105	0.00119253	0.0308721	0	0	9.34041	62.8766	NFKBIA;CDKN1A;THBS1;PPARD	1.51043
																										negative regulation of vascular permeability (GO:0043116)	2021-12-02	0.00122757	0.0308721	0	0	46.2837	310.227	PDE2A;FERMT2	1.51043
																										morphogenesis of a polarized epithelium (GO:0001738)	2021-12-02	0.00122757	0.0308721	0	0	46.2837	310.227	ACTB;ACTG1	1.51043
																										positive regulation of cellular process (GO:0048522)	19/625	0.00110172	0.0320542	0	0	2.34156	15.9481	EPHA4;TGFB2;HSP90AB1;CD81;PDGFB;EMP2;ETS1;MEIS2;EFNB2;AR;UFL1;ESM1;CXCL12;CCND1;NTF3;KDR;S100A13;GAS6;SOX4	1.49412
																										regulation of cellular protein metabolic process (GO:0032268)	1949-03-01	0.00131013	0.0322619	0	0	15.2425	101.174	RBM3;NFKBIA;EDNRB	1.49131
																										lipid transport (GO:0006869)	4/109	0.00136951	0.033036	0	0	8.98277	59.2261	ABCA1;SLC10A6;SPNS2;PPARD	1.48101
																										cellular response to vascular endothelial growth factor stimulus (GO:0035924)	1934-04-01	0.00117208	0.0336466	0	0	9.69004	65.3978	NRP1;RAMP2;KDR;PRKD1	1.47306
																										negative regulation of macrophage derived foam cell differentiation (GO:0010745)	2013-02-01	0.00144662	0.0337643	0	0	42.074	275.102	ABCA1;NFKBIA	1.47154
																										negative regulation of programmed cell death (GO:0043069)	7/381	0.00145683	0.0337643	0	0	4.51462	29.4872	NFKBIA;DAB2;UBC;PLAUR;FAS;THBS1;BCL2L1	1.47154
																										regulation of protein phosphorylation (GO:0001932)	11/266	0.00119271	0.0337883	0	0	3.18137	21.4155	EFNA1;RALBP1;CCND1;KDR;PECAM1;TEK;PLPP3;CACTIN;GAS6;PPIA;MAPK3	1.47123
																										negative regulation of protein metabolic process (GO:0051248)	1952-03-01	0.00155667	0.0342965	0	0	14.3071	92.4982	EDNRB;IRAK3;INHBB	1.46475
																										cellular response to transforming growth factor beta stimulus (GO:0071560)	4/114	0.00161556	0.0342965	0	0	8.57229	55.1033	UBC;PDE2A;FERMT2;ZFP36L1	1.46475
																										aorta development (GO:0035904)	2014-02-01	0.00168291	0.0342965	0	0	38.5659	246.329	PDE2A;ADAMTS9	1.46475
																										negative regulation of fibroblast growth factor receptor signaling pathway (GO:0040037)	2014-02-01	0.00168291	0.0342965	0	0	38.5659	246.329	SPRY4;THBS1	1.46475
																										negative regulation of interleukin-12 production (GO:0032695)	2014-02-01	0.00168291	0.0342965	0	0	38.5659	246.329	IRAK3;THBS1	1.46475
																										regulation of macrophage cytokine production (GO:0010935)	2014-02-01	0.00168291	0.0342965	0	0	38.5659	246.329	SEMA7A;IRAK3	1.46475
																										ovarian follicle development (GO:0001541)	2014-02-01	0.00168291	0.0342965	0	0	38.5659	246.329	CEBPB;INHBB	1.46475
																										regulation of focal adhesion assembly (GO:0051893)	1954-03-01	0.00173611	0.034781	0	0	13.7446	87.3624	THBS1;FERMT2;ACTG1	1.45866
																										regulation of interleukin-1 production (GO:0032652)	2016-03-01	0.00126106	0.0352605	0	0	16.724	111.646	CEACAM1;GAS6;FOXP1	1.45271
																										positive regulation of cell migration (GO:0030335)	11/269	0.00130476	0.0357093	0	0	3.1439	20.8809	NRP1;TGFB2;CXCL12;BMPR2;PODXL;RDX;NTF3;KDR;PDGFB;PECAM1;LAMB1	1.44722
																										negative regulation of transcription by RNA polymerase II (GO:0000122)	20/684	0.00131028	0.0357093	0	0	2.25148	14.9442	MEF2C;RARG;PDGFB;ENO1;MEIS2;FOXP1;TLE5;SMAD7;EFNA1;AR;RIPPLY3;HMBOX1;HEY1;CCND1;SOX18;NFIB;NFIC;NEDD4;PRDM16;ID3	1.44722
																										negative regulation of intracellular signal transduction (GO:1902532)	5/198	0.00182215	0.0358965	0	0	6.15488	38.8233	DDIT4;PDE2A;PLAUR;THBS1;BCL2L1	1.44495
																										positive regulation of protein kinase activity (GO:0045860)	8/154	0.00133739	0.0359926	0	0	4.01806	26.5876	EFNA1;EPHA4;TGFB2;HSP90AB1;PDGFB;EMP2;CAMK1;GAS6	1.44379
																										nitric oxide biosynthetic process (GO:0006809)	2015-02-01	0.00193627	0.0364577	0	0	35.5975	222.377	NQO1;CYP1B1	1.43821
																										protein localization to cell-cell junction (GO:0150105)	2015-02-01	0.00193627	0.0364577	0	0	35.5975	222.377	ACTB;ACTG1	1.43821
																										positive regulation of transcription, DNA-templated (GO:0045893)	13/1183	0.00194318	0.0364577	0	0	2.77659	17.3355	CEBPB;FOXF1;ZBTB16;FOSL2;NFKBIA;DAB2;KLF6;RGCC;UBC;MAFF;IRF8;PPARD;PICALM	1.43821
																										positive regulation of transcription by RNA polymerase II (GO:0045944)	11/908	0.00208685	0.0383553	0	0	3.02835	18.6913	NFKBIA;CEBPB;DAB2;KLF6;RGCC;FOXF1;UBC;MAFF;IRF8;PPARD;FOSL2	1.41617
																										regulation of cholesterol storage (GO:0010885)	2016-02-01	0.00220657	0.0383553	0	0	33.0532	202.164	ABCA1;PPARD	1.41617
																										regulation of intrinsic apoptotic signaling pathway in response to DNA damage (GO:1902229)	2016-02-01	0.00220657	0.0383553	0	0	33.0532	202.164	ACKR3;BCL2L1	1.41617
																										nitric oxide metabolic process (GO:0046209)	2016-02-01	0.00220657	0.0383553	0	0	33.0532	202.164	NQO1;CYP1B1	1.41617
																										positive regulation of endothelial cell apoptotic process (GO:2000353)	2016-02-01	0.00220657	0.0383553	0	0	33.0532	202.164	RGCC;THBS1	1.41617
																										negative regulation of macromolecule metabolic process (GO:0010605)	9/194	0.00150362	0.038899	0	0	3.57366	23.2284	MEF2C;TGFB2;HSP90AB1;KDR;PDGFB;APLNR;CD34;FOXP1;TLE5	1.41006
																										vasculature development (GO:0001944)	2017-03-01	0.0015158	0.038899	0	0	15.5286	100.809	BMPR2;SOX18;APLNR	1.41006
																										positive regulation of positive chemotaxis (GO:0050927)	2017-03-01	0.0015158	0.038899	0	0	15.5286	100.809	CXCL12;NTF3;KDR	1.41006
																										mitochondrial respiratory chain complex assembly (GO:0033108)	1990-06-01	0.00151766	0.038899	0	0	5.21535	33.8507	COA3;NDUFA8;NDUFA6;UQCC3;UQCC2;NDUFB3	1.41006
																										protein localization to membrane (GO:0072657)	9/195	0.00155786	0.0394113	0	0	3.55427	22.9764	SLC9A3R2;RAMP2;EHD4;CD81;ABHD17A;RDX;EMP2;GAS6;EFR3B	1.40438
																										cellular response to growth factor stimulus (GO:0071363)	8/158	0.00157425	0.0394113	0	0	3.91011	25.2358	NRP1;MEF2C;RAMP2;BMPR2;KDR;PDGFB;PRKD1;SMAD7	1.40438
																										negative regulation of epithelial cell apoptotic process (GO:1904036)	1937-04-01	0.0016162	0.0398609	0	0	8.80778	56.6136	RAMP2;KDR;TEK;GAS6	1.39945
																										regulation of peptidyl-tyrosine phosphorylation (GO:0050730)	1992-06-01	0.00169904	0.0398609	0	0	5.09354	32.485	EFNA1;NRP1;CD81;NTF3;PECAM1;PDGFB	1.39945
																										pulmonary valve development (GO:0003177)	2018-03-01	0.00180058	0.0398609	0	0	14.4926	91.5884	TGFB2;BMPR2;HEY1	1.39945
																										cell migration involved in sprouting angiogenesis (GO:0002042)	2018-03-01	0.00180058	0.0398609	0	0	14.4926	91.5884	EFNB2;NRP1;KDR	1.39945
																										endothelial cell proliferation (GO:0001935)	2018-03-01	0.00180058	0.0398609	0	0	14.4926	91.5884	BMPR2;TEK;CD34	1.39945
																										receptor-mediated virion attachment to host cell (GO:0046813)	2021-05-02	0.0018329	0.0398609	0	0	48.1612	303.505	CD81;GAS6	1.39945
																										cellular response to antibiotic (GO:0071236)	2021-05-02	0.0018329	0.0398609	0	0	48.1612	303.505	MEF2C;CRIP1	1.39945
																										regulation of integrin biosynthetic process (GO:0045113)	2021-05-02	0.0018329	0.0398609	0	0	48.1612	303.505	AR;TGFB2	1.39945
																										hematopoietic stem cell migration (GO:0035701)	2021-05-02	0.0018329	0.0398609	0	0	48.1612	303.505	GAS6;JAM3	1.39945
																										vascular endothelial growth factor receptor-2 signaling pathway (GO:0036324)	2021-05-02	0.0018329	0.0398609	0	0	48.1612	303.505	KDR;CLEC14A	1.39945
																										negative regulation of dendritic cell differentiation (GO:2001199)	2021-05-02	0.0018329	0.0398609	0	0	48.1612	303.505	TMEM176B;TMEM176A	1.39945
																										negative regulation of leukocyte differentiation (GO:1902106)	2021-05-02	0.0018329	0.0398609	0	0	48.1612	303.505	TMEM176B;TMEM176A	1.39945
																										positive regulation of endothelial cell chemotaxis by VEGF-activated vascular endothelial growth factor receptor signaling pathway (GO:0038033)	2021-05-02	0.0018329	0.0398609	0	0	48.1612	303.505	KDR;PRKD1	1.39945
																										response to organic cyclic compound (GO:0014070)	1960-03-01	0.00235015	0.0402591	0	0	12.2941	74.4197	TIPARP;CYP1A1;CYP1B1	1.39514
																										regulation of protein tyrosine kinase activity (GO:0061097)	1939-04-01	0.00197	0.0419941	0	0	8.30364	51.7294	EFNA1;EPHA4;PDGFB;GAS6	1.37681
																										mitochondrial electron transport, NADH to ubiquinone (GO:0006120)	1939-04-01	0.00197	0.0419941	0	0	8.30364	51.7294	NDUFA8;NDUFA6;NDUFA4;NDUFB3	1.37681
																										purine ribonucleotide transport (GO:0015868)	2017-02-01	0.00249364	0.0421069	0	0	30.8481	184.904	LRRC8C;LRRC8A	1.37565
																										positive regulation of macromolecule biosynthetic process (GO:0010557)	4/129	0.00253582	0.0422161	0	0	7.5379	45.0558	RBM3;RGCC;EIF6;THBS1	1.37452
																										cellular response to hypoxia (GO:0071456)	4/131	0.00268087	0.0428165	0	0	7.41845	43.9292	RGCC;UBC;NDRG1;ZFP36L1	1.36839
																										adenine nucleotide transport (GO:0051503)	2018-02-01	0.00279734	0.0428165	0	0	28.9186	170.015	LRRC8C;LRRC8A	1.36839
																										cellular response to glucocorticoid stimulus (GO:0071385)	2018-02-01	0.00279734	0.0428165	0	0	28.9186	170.015	KLF9;ZFP36L1	1.36839
																										regulation of fatty acid metabolic process (GO:0019217)	2018-02-01	0.00279734	0.0428165	0	0	28.9186	170.015	EIF6;PPARD	1.36839
																										glycoprotein catabolic process (GO:0006516)	2018-02-01	0.00279734	0.0428165	0	0	28.9186	170.015	STT3B;ADAMTS9	1.36839
																										positive regulation of myoblast differentiation (GO:0045663)	2018-02-01	0.00279734	0.0428165	0	0	28.9186	170.015	IGFBP3;LRRC8A	1.36839
																										negative regulation of intrinsic apoptotic signaling pathway (GO:2001243)	1964-03-01	0.00282545	0.0428165	0	0	11.4856	67.4102	PLAUR;ACKR3;BCL2L1	1.36839
																										positive regulation of cell motility (GO:2000147)	5/221	0.00293352	0.0435101	0	0	5.49308	32.0332	SEMA7A;DAB2;THBS1;FERMT2;ACTG1	1.36141
																										regulation of cell-matrix adhesion (GO:0001952)	1965-03-01	0.00295283	0.0435101	0	0	11.2998	65.8213	ACER2;THBS1;ACTG1	1.36141
																										regulation of transcription by RNA polymerase II (GO:0006357)	19/2206	0.00300195	0.0435101	0	0	2.23173	12.963	CDKN1A;CEBPB;FOXF1;ZBTB16;IFRD1;PDE2A;FOSL2;NFKBIA;DAB2;KLF6;EDNRB;RGCC;UBC;MAFF;KLF9;IRF8;JDP2;NKX2-3;PPARD	1.36141
																										positive regulation of cell death (GO:0010942)	1966-03-01	0.00308369	0.0435101	0	0	11.1199	64.2911	ACER2;DDIT4;PICALM	1.36141
																										carbohydrate derivative catabolic process (GO:1901136)	2019-02-01	0.00311753	0.0435101	0	0	27.2161	157.057	STT3B;ADAMTS9	1.36141
																										epoxygenase P450 pathway (GO:0019373)	2019-02-01	0.00311753	0.0435101	0	0	27.2161	157.057	CYP1A1;CYP1B1	1.36141
																										negative regulation of transcription by RNA polymerase II (GO:0000122)	9/684	0.0031289	0.0435101	0	0	3.24675	18.7243	CEBPB;DAB2;EDNRB;ZBTB16;UBC;PDE2A;IRF8;JDP2;PPARD	1.36141
																										heart trabecula morphogenesis (GO:0061384)	2019-03-01	0.00211659	0.0438175	0	0	13.5862	83.6629	TGFB2;HEY1;TEK	1.35835
																										positive regulation of actin cytoskeleton reorganization (GO:2000251)	2019-03-01	0.00211659	0.0438175	0	0	13.5862	83.6629	NRP1;NTF3;TEK	1.35835
																										positive regulation of focal adhesion assembly (GO:0051894)	2019-03-01	0.00211659	0.0438175	0	0	13.5862	83.6629	NRP1;KDR;TEK	1.35835
																										stem cell differentiation (GO:0048863)	1940-04-01	0.00216552	0.0444034	0	0	8.07257	49.526	UFL1;MEF2C;TGFB2;MEOX1	1.35258
																										regulation of myeloid cell differentiation (GO:0045637)	1968-03-01	0.00335598	0.0461252	0	0	10.7767	61.3947	EIF6;ZBTB16;THBS1	1.33606
																										regulation of fibroblast growth factor receptor signaling pathway (GO:0040036)	2020-02-01	0.00345404	0.0469274	0	0	25.7028	145.689	SPRY4;THBS1	1.32857
																										cellular response to decreased oxygen levels (GO:0036294)	1969-03-01	0.00349747	0.0469773	0	0	10.6128	60.0232	RGCC;NDRG1;ZFP36L1	1.32811
																										regulation of peptidyl-serine phosphorylation (GO:0033135)	1998-06-01	0.00234277	0.0475847	0	0	4.7599	28.828	HSP90AB1;NTF3;PRKD1;CAMK1;GAS6;SMAD7	1.32253
																										sterol metabolic process (GO:0016125)	1970-03-01	0.00364256	0.0483765	0	0	10.4539	58.6994	ABCA1;CYP1B1;PPARD	1.31537
																										negative regulation of viral life cycle (GO:1903901)	2020-03-01	0.00246497	0.0491397	0	0	12.7863	76.7893	BST2;PPIA;LY6E	1.30857
																										positive regulation of cyclin-dependent protein kinase activity (GO:1904031)	2020-03-01	0.00246497	0.0491397	0	0	12.7863	76.7893	HSP90AB1;CCND1;PDGFB	1.30857
																										extrinsic apoptotic signaling pathway in absence of ligand (GO:0097192)	2021-02-01	0.00380675	0.0494459	0	0	24.3488	135.647	FAS;BCL2L1	1.30587
																										retinol metabolic process (GO:0042572)	2021-02-01	0.00380675	0.0494459	0	0	24.3488	135.647	CYP1A1;CYP1B1	1.30587

## Sheet: Cap 3
Cap 3					UP GENE	DOWN GENE
DE pathways UP												DE pathways DN														COMBINED UP and DN
Term	Overlap	P-value	Adjusted P-value	Old P-value	Old Adjusted P-value	Odds Ratio	Combined Score	Genes	enrichment val (-log10 padj			Term	Overlap	P-value	Adjusted P-value	Old P-value	Old Adjusted P-value	Odds Ratio	Combined Score	Genes	enrichment val (-log10 padj					Term	Overlap	P-value	Adjusted P-value	Old P-value	Old Adjusted P-value	Odds Ratio	Combined Score	Genes	enrichment val (-log10 padj
negative regulation of endothelial cell migration (GO:0010596)	1938-03-01	5.51597e-05	0.03453	0	0	47.4429	465.19	RGCC;THBS1;ADAMTS9	1.4618			positive regulation of endothelial cell migration (GO:0010595)	1986-05-01	5.11141e-07	0.000273971	0	0	38.3526	555.6	NRP1;HSPB1;TEK;PLPP3;ETS1	3.56229					positive regulation of endothelial cell migration (GO:0010595)	1986-05-01	5.11141e-07	0.000273971	0	0	38.3526	555.6	NRP1;HSPB1;TEK;PLPP3;ETS1	3.56229
negative regulation of sprouting angiogenesis (GO:1903671)	2021-11-02	0.000201528	0.0455935	0	0	119.832	1019.72	ADAMTS9;THBS1	1.3411			positive regulation of endothelial cell proliferation (GO:0001938)	1977-04-01	1.21775e-05	0.00326356	0	0	33.0262	373.721	NRP1;EGFL7;APLNR;TEK	2.48631					positive regulation of endothelial cell proliferation (GO:0001938)	1977-04-01	1.21775e-05	0.00326356	0	0	33.0262	373.721	NRP1;EGFL7;APLNR;TEK	2.48631
negative regulation of epithelial cell proliferation (GO:0050680)	1972-03-01	0.000372505	0.0455935	0	0	24.0242	189.677	RGCC;KLF9;THBS1	1.3411			cellular response to vascular endothelial growth factor stimulus (GO:0035924)	1934-03-01	3.35235e-05	0.00396634	0	0	56.7324	584.529	NRP1;SEMA6A;HSPB1	2.40161					cellular response to vascular endothelial growth factor stimulus (GO:0035924)	1934-03-01	3.35235e-05	0.00396634	0	0	56.7324	584.529	NRP1;SEMA6A;HSPB1	2.40161
DNA damage response, signal transduction by p53 class mediator (GO:0030330)	1974-03-01	0.000403795	0.0455935	0	0	23.3451	182.432	ACER2;CDKN1A;RGCC	1.3411			regulation of angiogenesis (GO:0045765)	5/203	3.43205e-05	0.00396634	0	0	15.5974	160.337	SEMA6A;APLNR;HSPB1;TEK;ETS1	2.40161					regulation of angiogenesis (GO:0045765)	5/203	3.43205e-05	0.00396634	0	0	15.5974	160.337	SEMA6A;APLNR;HSPB1;TEK;ETS1	2.40161
positive regulation of endothelial cell apoptotic process (GO:2000353)	2016-02-01	0.000436999	0.0455935	0	0	77.0154	595.759	RGCC;THBS1	1.3411			positive regulation of vasculature development (GO:1904018)	4/102	3.69994e-05	0.00396634	0	0	24.5702	250.729	APLNR;HSPB1;TEK;ETS1	2.40161					positive regulation of vasculature development (GO:1904018)	4/102	3.69994e-05	0.00396634	0	0	24.5702	250.729	APLNR;HSPB1;TEK;ETS1	2.40161
regulation of intrinsic apoptotic signaling pathway in response to DNA damage (GO:1902229)	2016-02-01	0.000436999	0.0455935	0	0	77.0154	595.759	ACKR3;BCL2L1	1.3411			positive regulation of angiogenesis (GO:0045766)	4/116	6.1201e-05	0.00546729	0	0	21.4838	208.421	APLNR;HSPB1;TEK;ETS1	2.26223					positive regulation of angiogenesis (GO:0045766)	4/116	6.1201e-05	0.00546729	0	0	21.4838	208.421	APLNR;HSPB1;TEK;ETS1	2.26223
												regulation of leukocyte tethering or rolling (GO:1903236)	2021-10-02	0.000148459	0.0101173	0	0	142.536	1256.48	CXCL12;ST3GAL4	1.99494					regulation of leukocyte tethering or rolling (GO:1903236)	2021-10-02	0.000148459	0.0101173	0	0	142.536	1256.48	CXCL12;ST3GAL4	1.99494
												blood vessel morphogenesis (GO:0048514)	1956-03-01	0.000151004	0.0101173	0	0	33.1465	291.63	NRP1;EGFL7;APLNR	1.99494					blood vessel morphogenesis (GO:0048514)	1956-03-01	0.000151004	0.0101173	0	0	33.1465	291.63	NRP1;EGFL7;APLNR	1.99494
												positive regulation of leukocyte adhesion to vascular endothelial cell (GO:1904996)	2016-02-01	0.000393134	0.0234133	0	0	81.4245	638.479	ST3GAL4;ETS1	1.63054					positive regulation of leukocyte adhesion to vascular endothelial cell (GO:1904996)	2016-02-01	0.000393134	0.0234133	0	0	81.4245	638.479	ST3GAL4;ETS1	1.63054
												positive regulation of focal adhesion assembly (GO:0051894)	2019-02-01	0.000558262	0.0264969	0	0	67.0454	502.216	NRP1;TEK	1.5768					positive regulation of focal adhesion assembly (GO:0051894)	2019-02-01	0.000558262	0.0264969	0	0	67.0454	502.216	NRP1;TEK	1.5768
												positive regulation of actin cytoskeleton reorganization (GO:2000251)	2019-02-01	0.000558262	0.0264969	0	0	67.0454	502.216	NRP1;TEK	1.5768					positive regulation of actin cytoskeleton reorganization (GO:2000251)	2019-02-01	0.000558262	0.0264969	0	0	67.0454	502.216	NRP1;TEK	1.5768
												regulation of endothelial cell migration (GO:0010594)	1989-03-01	0.000593215	0.0264969	0	0	20.3936	151.524	NRP1;TEK;ETS1	1.5768					regulation of endothelial cell migration (GO:0010594)	1989-03-01	0.000593215	0.0264969	0	0	20.3936	151.524	NRP1;TEK;ETS1	1.5768
												regulation of endothelial cell proliferation (GO:0001936)	1992-03-01	0.000653486	0.0266377	0	0	19.7032	144.488	NRP1;EGFL7;TEK	1.5745					regulation of endothelial cell proliferation (GO:0001936)	1992-03-01	0.000653486	0.0266377	0	0	19.7032	144.488	NRP1;EGFL7;TEK	1.5745
												positive regulation of epithelial cell migration (GO:0010634)	1994-03-01	0.00069576	0.0266377	0	0	19.2683	140.09	NRP1;TEK;ETS1	1.5745					positive regulation of epithelial cell migration (GO:0010634)	1994-03-01	0.00069576	0.0266377	0	0	19.2683	140.09	NRP1;TEK;ETS1	1.5745
												artery development (GO:0060840)	2023-02-01	0.000822129	0.0282448	0	0	54.2639	385.47	NRP1;APLNR	1.54906					artery development (GO:0060840)	2023-02-01	0.000822129	0.0282448	0	0	54.2639	385.47	NRP1;APLNR	1.54906
												positive regulation of cell-substrate junction organization (GO:0150117)	2024-02-01	0.000895824	0.0282448	0	0	51.7948	363.484	NRP1;TEK	1.54906					positive regulation of cell-substrate junction organization (GO:0150117)	2024-02-01	0.000895824	0.0282448	0	0	51.7948	363.484	NRP1;TEK	1.54906
												regulation of axon extension involved in axon guidance (GO:0048841)	2024-02-01	0.000895824	0.0282448	0	0	51.7948	363.484	NRP1;SEMA6A	1.54906					regulation of axon extension involved in axon guidance (GO:0048841)	2024-02-01	0.000895824	0.0282448	0	0	51.7948	363.484	NRP1;SEMA6A	1.54906
												positive regulation of lipid kinase activity (GO:0090218)	1930-02-01	0.00140207	0.0395217	0	0	40.6837	267.284	CD81;TEK	1.40316					negative regulation of endothelial cell migration (GO:0010596)	1938-03-01	5.51597e-05	0.03453	0	0	47.4429	465.19	RGCC;THBS1;ADAMTS9	1.4618
												positive regulation of epithelial cell proliferation (GO:0050679)	3/123	0.00151399	0.0395217	0	0	14.5904	94.7359	NRP1;EGFL7;TEK	1.40316					positive regulation of lipid kinase activity (GO:0090218)	1930-02-01	0.00140207	0.0395217	0	0	40.6837	267.284	CD81;TEK	1.40316
												circulatory system development (GO:0072359)	3/126	0.00162226	0.0395217	0	0	14.2324	91.4281	APLNR;TEK;CRIP1	1.40316					positive regulation of epithelial cell proliferation (GO:0050679)	3/123	0.00151399	0.0395217	0	0	14.5904	94.7359	NRP1;EGFL7;TEK	1.40316
												actin filament bundle assembly (GO:0051017)	1933-02-01	0.0016959	0.0395217	0	0	36.741	234.391	LIMA1;MYO1B	1.40316					circulatory system development (GO:0072359)	3/126	0.00162226	0.0395217	0	0	14.2324	91.4281	APLNR;TEK;CRIP1	1.40316
												actin filament bundle organization (GO:0061572)	1933-02-01	0.0016959	0.0395217	0	0	36.741	234.391	LIMA1;MYO1B	1.40316					actin filament bundle assembly (GO:0051017)	1933-02-01	0.0016959	0.0395217	0	0	36.741	234.391	LIMA1;MYO1B	1.40316
												vasculogenesis (GO:0001570)	1933-02-01	0.0016959	0.0395217	0	0	36.741	234.391	EGFL7;APLNR	1.40316					actin filament bundle organization (GO:0061572)	1933-02-01	0.0016959	0.0395217	0	0	36.741	234.391	LIMA1;MYO1B	1.40316
												semaphorin-plexin signaling pathway (GO:0071526)	1935-02-01	0.00190665	0.0425819	0	0	34.5108	216.121	NRP1;SEMA6A	1.37077					vasculogenesis (GO:0001570)	1933-02-01	0.0016959	0.0395217	0	0	36.741	234.391	EGFL7;APLNR	1.40316
												regulation of actin cytoskeleton reorganization (GO:2000249)	1937-02-01	0.00212921	0.0438945	0	0	32.5355	200.159	NRP1;TEK	1.35759					semaphorin-plexin signaling pathway (GO:0071526)	1935-02-01	0.00190665	0.0425819	0	0	34.5108	216.121	NRP1;SEMA6A	1.37077
												neural crest cell migration (GO:0001755)	1937-02-01	0.00212921	0.0438945	0	0	32.5355	200.159	NRP1;SEMA6A	1.35759					regulation of actin cytoskeleton reorganization (GO:2000249)	1937-02-01	0.00212921	0.0438945	0	0	32.5355	200.159	NRP1;TEK	1.35759
												positive regulation of wound healing (GO:0090303)	1940-02-01	0.00248499	0.0493317	0	0	29.9624	179.699	ST3GAL4;PLPP3	1.30687					neural crest cell migration (GO:0001755)	1937-02-01	0.00212921	0.0438945	0	0	32.5355	200.159	NRP1;SEMA6A	1.35759
																										negative regulation of sprouting angiogenesis (GO:1903671)	2021-11-02	0.000201528	0.0455935	0	0	119.832	1019.72	ADAMTS9;THBS1	1.3411
																										negative regulation of epithelial cell proliferation (GO:0050680)	1972-03-01	0.000372505	0.0455935	0	0	24.0242	189.677	RGCC;KLF9;THBS1	1.3411
																										DNA damage response, signal transduction by p53 class mediator (GO:0030330)	1974-03-01	0.000403795	0.0455935	0	0	23.3451	182.432	ACER2;CDKN1A;RGCC	1.3411
																										positive regulation of endothelial cell apoptotic process (GO:2000353)	2016-02-01	0.000436999	0.0455935	0	0	77.0154	595.759	RGCC;THBS1	1.3411
																										regulation of intrinsic apoptotic signaling pathway in response to DNA damage (GO:1902229)	2016-02-01	0.000436999	0.0455935	0	0	77.0154	595.759	ACKR3;BCL2L1	1.3411
																										positive regulation of wound healing (GO:0090303)	1940-02-01	0.00248499	0.0493317	0	0	29.9624	179.699	ST3GAL4;PLPP3	1.30687

## Sheet: PCV
PCV		grey text = non sig			UP GENE	DOWN GENE
DE pathways UP												DE pathways DN														COMBINED UP and DN
Term	Overlap	P-value	Adjusted P-value	Old P-value	Old Adjusted P-value	Odds Ratio	Combined Score	Genes	enrichment val (-log10 padj			Term	Overlap	P-value	Adjusted P-value	Old P-value	Old Adjusted P-value	Odds Ratio	Combined Score	Genes	enrichment val (-log10 padj					Term	Overlap	P-value	Adjusted P-value	Old P-value	Old Adjusted P-value	Odds Ratio	Combined Score	Genes	enrichment val (-log10 padj
cellular nitrogen compound biosynthetic process (GO:0044271)	1931-04-01	6.21639e-06	0.0034116	0	0	39.8298	477.493	ACER2;NQO1;SPTLC2;CYP1B1	2.46704			leukocyte tethering or rolling (GO:0050901)	2018-04-01	2.88025e-06	0.00116355	0	0	51.6156	658.493	VCAM1;MADCAM1;SELE;JAM2	2.93422					leukocyte tethering or rolling (GO:0050901)	2018-04-01	2.88025e-06	0.00116355	0	0	51.6156	658.493	VCAM1;MADCAM1;SELE;JAM2	2.93422	-2.93422
platelet degranulation (GO:0002576)	6/125	9.3931e-06	0.0034116	0	0	13.8676	160.525	ACTN1;CD9;TIMP3;QSOX1;ACTN4;THBS1	2.46704			glomerulus vasculature development (GO:0072012)	2021-06-03	3.56237e-06	0.00116355	0	0	179.126	2247.15	PECAM1;TEK;CD34	2.93422					glomerulus vasculature development (GO:0072012)	2021-06-03	3.56237e-06	0.00116355	0	0	179.126	2247.15	PECAM1;TEK;CD34	2.93422	-2.93422
regulation of programmed cell death (GO:0043067)	7/194	1.07059e-05	0.0034116	0	0	10.4048	119.08	ACER2;SLK;ACTN1;BNIP3;FAS;ACTN4;TGM2	2.46704			leukocyte adhesion to vascular endothelial cell (GO:0061756)	2019-04-01	3.6323e-06	0.00116355	0	0	48.1721	603.387	VCAM1;MADCAM1;SELE;JAM2	2.93422					leukocyte adhesion to vascular endothelial cell (GO:0061756)	2019-04-01	3.6323e-06	0.00116355	0	0	48.1721	603.387	VCAM1;MADCAM1;SELE;JAM2	2.93422	-2.93422
regulation of extrinsic apoptotic signaling pathway via death domain receptors (GO:1902041)	1942-04-01	2.1406e-05	0.00511604	0	0	28.2845	304.11	LGALS3;FAS;THBS1;BCL2L1	2.29107			positive regulation of leukocyte adhesion to vascular endothelial cell (GO:1904996)	2016-03-01	9.56813e-05	0.0229874	0	0	41.316	382.358	ST3GAL4;ETS1;SELE	1.63851					cellular nitrogen compound biosynthetic process (GO:0044271)	1931-04-01	6.21639e-06	0.0034116	0	0	39.8298	477.493	ACER2;NQO1;SPTLC2;CYP1B1	2.46704
cellular response to glucocorticoid stimulus (GO:0071385)	2018-03-01	4.46387e-05	0.00782656	0	0	53.0853	531.751	KLF9;FAM107A;ZFP36L1	2.10643			positive regulation of focal adhesion assembly (GO:0051894)	2019-03-01	0.000163511	0.0263647	0	0	33.5642	292.634	TEK;LIMS1;S100A10	1.57898					platelet degranulation (GO:0002576)	6/125	9.3931e-06	0.0034116	0	0	13.8676	160.525	ACTN1;CD9;TIMP3;QSOX1;ACTN4;THBS1	2.46704
intrinsic apoptotic signaling pathway (GO:0097193)	5/102	4.91207e-05	0.00782656	0	0	13.9987	138.885	CEBPB;CDKN1A;BNIP3;CYP1B1;BCL2L1	2.10643			regulation of angiogenesis (GO:0045765)	7/203	0.000164608	0.0263647	0	0	6.5721	57.2557	HHEX;PLXND1;APLNR;VEGFC;TEK;ETS1;CD34	1.57898					regulation of programmed cell death (GO:0043067)	7/194	1.07059e-05	0.0034116	0	0	10.4048	119.08	ACER2;SLK;ACTN1;BNIP3;FAS;ACTN4;TGM2	2.46704
negative regulation of cellular process (GO:0048523)	10/566	6.79878e-05	0.0087723	0	0	5.1222	49.1535	CDKN1A;RGCC;CAMK2N1;ACTN1;BNIP3;PLXNA2;SCGB3A1;CD9;CYP1B1;TXNIP	2.05689			regulation of focal adhesion assembly (GO:0051893)	1954-04-01	0.000254167	0.0267892	0	0	14.4262	119.413	MACF1;TEK;S100A10;LIMS1	1.57204					regulation of extrinsic apoptotic signaling pathway via death domain receptors (GO:1902041)	1942-04-01	2.1406e-05	0.00511604	0	0	28.2845	304.11	LGALS3;FAS;THBS1;BCL2L1	2.29107
regulated exocytosis (GO:0045055)	6/180	7.34084e-05	0.0087723	0	0	9.45785	90.0338	ACTN1;CD9;TIMP3;QSOX1;ACTN4;THBS1	2.05689			positive regulation of vasculature development (GO:1904018)	5/102	0.000295538	0.0267892	0	0	9.35827	76.052	APLNR;VEGFC;TEK;ETS1;CD34	1.57204					cellular response to glucocorticoid stimulus (GO:0071385)	2018-03-01	4.46387e-05	0.00782656	0	0	53.0853	531.751	KLF9;FAM107A;ZFP36L1	2.10643
regulation of apoptotic process (GO:0042981)	11/742	0.000137451	0.0146003	0	0	4.31021	38.3274	NFKBIA;ACER2;SLK;ACTN1;BNIP3;FAS;CYP1B1;ACTN4;THBS1;BCL2L1;TGM2	1.83564			negative regulation of dendritic cell differentiation (GO:2001199)	2021-05-02	0.000318464	0.0267892	0	0	118.351	952.964	TMEM176B;TMEM176A	1.57204					intrinsic apoptotic signaling pathway (GO:0097193)	5/102	4.91207e-05	0.00782656	0	0	13.9987	138.885	CEBPB;CDKN1A;BNIP3;CYP1B1;BCL2L1	2.10643
positive regulation of extrinsic apoptotic signaling pathway via death domain receptors (GO:1902043)	2021-06-02	0.000222956	0.0198433	0	0	131.039	1101.85	TIMP3;THBS1	1.70239			negative regulation of leukocyte differentiation (GO:1902106)	2021-05-02	0.000318464	0.0267892	0	0	118.351	952.964	TMEM176B;TMEM176A	1.57204					negative regulation of cellular process (GO:0048523)	10/566	6.79878e-05	0.0087723	0	0	5.1222	49.1535	CDKN1A;RGCC;CAMK2N1;ACTN1;BNIP3;PLXNA2;SCGB3A1;CD9;CYP1B1;TXNIP	2.05689
negative regulation of cell-matrix adhesion (GO:0001953)	1932-03-01	0.000260878	0.0198433	0	0	27.4386	226.409	ACER2;FAM107A;THBS1	1.70239			positive regulation of leukocyte tethering or rolling (GO:1903238)	2021-05-02	0.000318464	0.0267892	0	0	118.351	952.964	ST3GAL4;SELE	1.57204					regulated exocytosis (GO:0045055)	6/180	7.34084e-05	0.0087723	0	0	9.45785	90.0338	ACTN1;CD9;TIMP3;QSOX1;ACTN4;THBS1	2.05689
negative regulation of extrinsic apoptotic signaling pathway (GO:2001237)	1980-04-01	0.000270392	0.0198433	0	0	14.1152	115.966	LGALS3;FAS;THBS1;BCL2L1	1.70239			positive regulation of cell-substrate junction organization (GO:0150117)	2024-03-01	0.000334516	0.0267892	0	0	25.5663	204.602	TEK;LIMS1;S100A10	1.57204					regulation of apoptotic process (GO:0042981)	11/742	0.000137451	0.0146003	0	0	4.31021	38.3274	NFKBIA;ACER2;SLK;ACTN1;BNIP3;FAS;CYP1B1;ACTN4;THBS1;BCL2L1;TGM2	1.83564
apoptotic process (GO:0006915)	6/231	0.000285632	0.0198433	0	0	7.29519	59.5346	NFKBIA;ZBTB16;BNIP3;DDIT4;FAS;BCL2L1	1.70239			leukocyte cell-cell adhesion (GO:0007159)	2028-03-01	0.00053253	0.0366754	0	0	21.4714	161.848	VCAM1;PECAM1;SELE	1.43563					positive regulation of extrinsic apoptotic signaling pathway via death domain receptors (GO:1902043)	2021-06-02	0.000222956	0.0198433	0	0	131.039	1101.85	TIMP3;THBS1	1.70239
cellular response to organic cyclic compound (GO:0071407)	5/150	0.000301683	0.0198433	0	0	9.34199	75.7274	TIPARP;CYP1A1;CYP1B1;ZFP36L1;TGM2	1.70239			positive regulation of angiogenesis (GO:0045766)	5/116	0.000534293	0.0366754	0	0	8.17216	61.5737	APLNR;VEGFC;TEK;ETS1;CD34	1.43563					negative regulation of cell-matrix adhesion (GO:0001953)	1932-03-01	0.000260878	0.0198433	0	0	27.4386	226.409	ACER2;FAM107A;THBS1	1.70239
negative regulation of cell cycle phase transition (GO:1901988)	2021-07-02	0.000311349	0.0198433	0	0	104.826	846.43	RGCC;ZFP36L1	1.70239			definitive hemopoiesis (GO:0060216)	2021-07-02	0.0006638	0.0425275	0	0	71.0036	519.571	TEK;ZFP36L2	1.37133					negative regulation of extrinsic apoptotic signaling pathway (GO:2001237)	1980-04-01	0.000270392	0.0198433	0	0	14.1152	115.966	LGALS3;FAS;THBS1;BCL2L1	1.70239
negative regulation of endothelial cell migration (GO:0010596)	1938-03-01	0.000436304	0.0259311	0	0	22.728	175.85	RGCC;THBS1;ADAMTS9	1.58618			circulatory system development (GO:0072359)	5/126	0.000777744	0.0467132	0	0	7.49299	53.6431	SOX18;APLNR;TEK;PDLIM4;CRIP1	1.33056					apoptotic process (GO:0006915)	6/231	0.000285632	0.0198433	0	0	7.29519	59.5346	NFKBIA;ZBTB16;BNIP3;DDIT4;FAS;BCL2L1	1.70239
negative regulation of mitotic cell cycle phase transition (GO:1901991)	1992-04-01	0.000461118	0.0259311	0	0	12.183	93.5884	CDKN1A;RGCC;FAM107A;ZFP36L1	1.58618			vasculogenesis (GO:0001570)	1933-03-01	0.000868714	0.0473488	0	0	17.8883	126.086	EGFL7;SOX18;APLNR	1.32469					cellular response to organic cyclic compound (GO:0071407)	5/150	0.000301683	0.0198433	0	0	9.34199	75.7274	TIPARP;CYP1A1;CYP1B1;ZFP36L1;TGM2	1.70239
negative regulation of cell-substrate adhesion (GO:0010812)	1940-03-01	0.000508132	0.02672	0	0	21.4973	163.052	ACER2;ACTN4;THBS1	1.57316			protein localization to membrane (GO:0072657)	6/195	0.000886866	0.0473488	0	0	5.78983	40.6899	EHD3;EHD4;CD81;BSG;MADCAM1;S100A10	1.32469					negative regulation of cell cycle phase transition (GO:1901988)	2021-07-02	0.000311349	0.0198433	0	0	104.826	846.43	RGCC;ZFP36L1	1.70239
protein hexamerization (GO:0034214)	2021-09-02	0.000531046	0.02672	0	0	74.8684	564.557	MAT2A;LRRC8A	1.57316			positive regulation of endothelial cell proliferation (GO:0001938)	1977-04-01	0.00098361	0.04975	0	0	9.86949	68.3391	EGFL7;APLNR;VEGFC;TEK	1.30321					positive regulation of leukocyte adhesion to vascular endothelial cell (GO:1904996)	2016-03-01	9.56813e-05	0.0229874	0	0	41.316	382.358	ST3GAL4;ETS1;SELE	1.63851
negative regulation of cell adhesion mediated by integrin (GO:0033629)	2021-10-02	0.00066213	0.0292691	0	0	65.5066	479.511	ACER2;CYP1B1	1.53359																	negative regulation of endothelial cell migration (GO:0010596)	1938-03-01	0.000436304	0.0259311	0	0	22.728	175.85	RGCC;THBS1;ADAMTS9	1.58618
omega-hydroxylase P450 pathway (GO:0097267)	2021-10-02	0.00066213	0.0292691	0	0	65.5066	479.511	CYP1A1;CYP1B1	1.53359																	negative regulation of mitotic cell cycle phase transition (GO:1901991)	1992-04-01	0.000461118	0.0259311	0	0	12.183	93.5884	CDKN1A;RGCC;FAM107A;ZFP36L1	1.58618
regulation of endothelial cell apoptotic process (GO:2000351)	1944-03-01	0.000673558	0.0292691	0	0	19.3961	141.648	RGCC;THBS1;NFE2L2	1.53359																	positive regulation of focal adhesion assembly (GO:0051894)	2019-03-01	0.000163511	0.0263647	0	0	33.5642	292.634	TEK;LIMS1;S100A10	1.57898
negative regulation of sprouting angiogenesis (GO:1903671)	2021-11-02	0.000807225	0.0335525	0	0	58.2251	414.674	ADAMTS9;THBS1	1.47428																	regulation of angiogenesis (GO:0045765)	7/203	0.000164608	0.0263647	0	0	6.5721	57.2557	HHEX;PLXND1;APLNR;VEGFC;TEK;ETS1;CD34	1.57898
regulation of cellular component movement (GO:0051270)	1950-03-01	0.000980214	0.0390452	0	0	16.9149	117.182	ACTN1;CD9;ACTN4	1.40843																	negative regulation of cell-substrate adhesion (GO:0010812)	1940-03-01	0.000508132	0.02672	0	0	21.4973	163.052	ACER2;ACTN4;THBS1	1.57316
positive regulation of fat cell differentiation (GO:0045600)	1951-03-01	0.00103857	0.0397149	0	0	16.5617	113.777	CEBPB;ZBTB16;ZFP36L1	1.40105																	protein hexamerization (GO:0034214)	2021-09-02	0.000531046	0.02672	0	0	74.8684	564.557	MAT2A;LRRC8A	1.57316
sphingoid biosynthetic process (GO:0046520)	2013-02-01	0.00113902	0.0403296	0	0	47.634	322.844	ACER2;SPTLC2	1.39438																	regulation of focal adhesion assembly (GO:0051893)	1954-04-01	0.000254167	0.0267892	0	0	14.4262	119.413	MACF1;TEK;S100A10;LIMS1	1.57204
sphingosine biosynthetic process (GO:0046512)	2013-02-01	0.00113902	0.0403296	0	0	47.634	322.844	ACER2;SPTLC2	1.39438																	positive regulation of vasculature development (GO:1904018)	5/102	0.000295538	0.0267892	0	0	9.35827	76.052	APLNR;VEGFC;TEK;ETS1;CD34	1.57204
regulation of focal adhesion assembly (GO:0051893)	1954-03-01	0.00122668	0.0418822	0	0	15.5851	104.474	SLK;FAM107A;THBS1	1.37797																	negative regulation of dendritic cell differentiation (GO:2001199)	2021-05-02	0.000318464	0.0267892	0	0	118.351	952.964	TMEM176B;TMEM176A	1.57204
defense response to symbiont (GO:0140546)	4/124	0.00140927	0.0426302	0	0	8.91982	58.5558	BNIP3;DDIT4;SERINC3;BCL2L1	1.37028																	negative regulation of leukocyte differentiation (GO:1902106)	2021-05-02	0.000318464	0.0267892	0	0	118.351	952.964	TMEM176B;TMEM176A	1.57204
regulation of reactive oxygen species metabolic process (GO:2000377)	1957-03-01	0.00143497	0.0426302	0	0	14.717	96.3468	CDKN1A;CYP1B1;THBS1	1.37028																	positive regulation of leukocyte tethering or rolling (GO:1903238)	2021-05-02	0.000318464	0.0267892	0	0	118.351	952.964	ST3GAL4;SELE	1.57204
membrane lipid biosynthetic process (GO:0046467)	1958-03-01	0.00150902	0.0426302	0	0	14.4487	93.8632	ACER2;SPTLC2;SPNS2	1.37028																	positive regulation of cell-substrate junction organization (GO:0150117)	2024-03-01	0.000334516	0.0267892	0	0	25.5663	204.602	TEK;LIMS1;S100A10	1.57204
negative regulation of cellular component movement (GO:0051271)	2015-02-01	0.00152556	0.0426302	0	0	40.3016	261.372	ACTN1;CD9	1.37028																	negative regulation of cell adhesion mediated by integrin (GO:0033629)	2021-10-02	0.00066213	0.0292691	0	0	65.5066	479.511	ACER2;CYP1B1	1.53359
nitric oxide biosynthetic process (GO:0006809)	2015-02-01	0.00152556	0.0426302	0	0	40.3016	261.372	NQO1;CYP1B1	1.37028																	omega-hydroxylase P450 pathway (GO:0097267)	2021-10-02	0.00066213	0.0292691	0	0	65.5066	479.511	CYP1A1;CYP1B1	1.53359
response to organic cyclic compound (GO:0014070)	1960-03-01	0.00166421	0.0426302	0	0	13.9404	89.196	TIPARP;CYP1A1;CYP1B1	1.37028																	regulation of endothelial cell apoptotic process (GO:2000351)	1944-03-01	0.000673558	0.0292691	0	0	19.3961	141.648	RGCC;THBS1;NFE2L2	1.53359
negative regulation of cell-substrate junction organization (GO:0150118)	2016-02-01	0.0017391	0.0426302	0	0	37.4211	237.788	FAM107A;THBS1	1.37028																	negative regulation of sprouting angiogenesis (GO:1903671)	2021-11-02	0.000807225	0.0335525	0	0	58.2251	414.674	ADAMTS9;THBS1	1.47428
negative regulation of focal adhesion assembly (GO:0051895)	2016-02-01	0.0017391	0.0426302	0	0	37.4211	237.788	FAM107A;THBS1	1.37028																	leukocyte cell-cell adhesion (GO:0007159)	2028-03-01	0.00053253	0.0366754	0	0	21.4714	161.848	VCAM1;PECAM1;SELE	1.43563
cellular response to corticosteroid stimulus (GO:0071384)	2016-02-01	0.0017391	0.0426302	0	0	37.4211	237.788	FAM107A;ZFP36L1	1.37028																	positive regulation of angiogenesis (GO:0045766)	5/116	0.000534293	0.0366754	0	0	8.17216	61.5737	APLNR;VEGFC;TEK;ETS1;CD34	1.43563
nitric oxide metabolic process (GO:0046209)	2016-02-01	0.0017391	0.0426302	0	0	37.4211	237.788	NQO1;CYP1B1	1.37028																	regulation of cellular component movement (GO:0051270)	1950-03-01	0.000980214	0.0390452	0	0	16.9149	117.182	ACTN1;CD9;ACTN4	1.40843
positive regulation of endothelial cell apoptotic process (GO:2000353)	2016-02-01	0.0017391	0.0426302	0	0	37.4211	237.788	RGCC;THBS1	1.37028																	positive regulation of fat cell differentiation (GO:0045600)	1951-03-01	0.00103857	0.0397149	0	0	16.5617	113.777	CEBPB;ZBTB16;ZFP36L1	1.40105
defense response to virus (GO:0051607)	4/133	0.00182264	0.0435611	0	0	8.29374	52.3125	BNIP3;DDIT4;SERINC3;BCL2L1	1.3609																	sphingoid biosynthetic process (GO:0046520)	2013-02-01	0.00113902	0.0403296	0	0	47.634	322.844	ACER2;SPTLC2	1.39438
diol biosynthetic process (GO:0034312)	2017-02-01	0.001966	0.0456088	0	0	34.9246	217.641	ACER2;SPTLC2	1.34095																	sphingosine biosynthetic process (GO:0046512)	2013-02-01	0.00113902	0.0403296	0	0	47.634	322.844	ACER2;SPTLC2	1.39438
regulation of extrinsic apoptotic signaling pathway (GO:2001236)	1964-03-01	0.00200373	0.0456088	0	0	13.0236	80.9123	LGALS3;FAS;THBS1	1.34095																	regulation of focal adhesion assembly (GO:0051893)	1954-03-01	0.00122668	0.0418822	0	0	15.5851	104.474	SLK;FAM107A;THBS1	1.37797
regulation of cell-matrix adhesion (GO:0001952)	1965-03-01	0.00209484	0.0456834	0	0	12.8129	79.0336	ACER2;SLK;THBS1	1.34024																	definitive hemopoiesis (GO:0060216)	2021-07-02	0.0006638	0.0425275	0	0	71.0036	519.571	TEK;ZFP36L2	1.37133
positive regulation of cell death (GO:0010942)	1966-03-01	0.00218848	0.0456834	0	0	12.6089	77.2238	ACER2;BNIP3;DDIT4	1.34024																	defense response to symbiont (GO:0140546)	4/124	0.00140927	0.0426302	0	0	8.91982	58.5558	BNIP3;DDIT4;SERINC3;BCL2L1	1.37028
glycoprotein catabolic process (GO:0006516)	2018-02-01	0.00220618	0.0456834	0	0	32.7401	200.255	STT3B;ADAMTS9	1.34024																	regulation of reactive oxygen species metabolic process (GO:2000377)	1957-03-01	0.00143497	0.0426302	0	0	14.717	96.3468	CDKN1A;CYP1B1;THBS1	1.37028
regulation of myeloid cell differentiation (GO:0045637)	1968-03-01	0.00238347	0.0456834	0	0	12.2197	73.7971	LGALS3;ZBTB16;THBS1	1.34024																	membrane lipid biosynthetic process (GO:0046467)	1958-03-01	0.00150902	0.0426302	0	0	14.4487	93.8632	ACER2;SPTLC2;SPNS2	1.37028
carbohydrate derivative catabolic process (GO:1901136)	2019-02-01	0.00245951	0.0456834	0	0	30.8127	185.116	STT3B;ADAMTS9	1.34024																	negative regulation of cellular component movement (GO:0051271)	2015-02-01	0.00152556	0.0426302	0	0	40.3016	261.372	ACTN1;CD9	1.37028
regulation of epithelial cell differentiation (GO:0030856)	2019-02-01	0.00245951	0.0456834	0	0	30.8127	185.116	CEBPB;MAFF	1.34024																	nitric oxide biosynthetic process (GO:0006809)	2015-02-01	0.00152556	0.0426302	0	0	40.3016	261.372	NQO1;CYP1B1	1.37028
regulation of mitochondrial membrane permeability (GO:0046902)	2019-02-01	0.00245951	0.0456834	0	0	30.8127	185.116	BNIP3;BCL2L1	1.34024																	response to organic cyclic compound (GO:0014070)	1960-03-01	0.00166421	0.0426302	0	0	13.9404	89.196	TIPARP;CYP1A1;CYP1B1	1.37028
epoxygenase P450 pathway (GO:0019373)	2019-02-01	0.00245951	0.0456834	0	0	30.8127	185.116	CYP1A1;CYP1B1	1.34024																	negative regulation of cell-substrate junction organization (GO:0150118)	2016-02-01	0.0017391	0.0426302	0	0	37.4211	237.788	FAM107A;THBS1	1.37028
sphingosine metabolic process (GO:0006670)	2019-02-01	0.00245951	0.0456834	0	0	30.8127	185.116	ACER2;SPTLC2	1.34024																	negative regulation of focal adhesion assembly (GO:0051895)	2016-02-01	0.0017391	0.0426302	0	0	37.4211	237.788	FAM107A;THBS1	1.37028
cellular response to decreased oxygen levels (GO:0036294)	1969-03-01	0.00248487	0.0456834	0	0	12.0339	72.174	RGCC;BNIP3;ZFP36L1	1.34024																	cellular response to corticosteroid stimulus (GO:0071384)	2016-02-01	0.0017391	0.0426302	0	0	37.4211	237.788	FAM107A;ZFP36L1	1.37028
regulation of G1/S transition of mitotic cell cycle (GO:2000045)	1971-03-01	0.0026956	0.0475153	0	0	11.6788	69.0935	CDKN1A;RGCC;FAM107A	1.32317																	nitric oxide metabolic process (GO:0046209)	2016-02-01	0.0017391	0.0426302	0	0	37.4211	237.788	NQO1;CYP1B1	1.37028
negative regulation of epithelial cell proliferation (GO:0050680)	1972-03-01	0.00280497	0.0475153	0	0	11.509	67.631	RGCC;KLF9;THBS1	1.32317																	positive regulation of endothelial cell apoptotic process (GO:2000353)	2016-02-01	0.0017391	0.0426302	0	0	37.4211	237.788	RGCC;THBS1	1.37028
negative regulation of cell adhesion (GO:0007162)	1973-03-01	0.00291704	0.0475153	0	0	11.344	66.217	ACER2;PLXNA2;CYP1B1	1.32317																	defense response to virus (GO:0051607)	4/133	0.00182264	0.0435611	0	0	8.29374	52.3125	BNIP3;DDIT4;SERINC3;BCL2L1	1.3609
neuron apoptotic process (GO:0051402)	2021-02-01	0.00300524	0.0475153	0	0	27.5665	160.09	BNIP3;FAS	1.32317																	diol biosynthetic process (GO:0034312)	2017-02-01	0.001966	0.0456088	0	0	34.9246	217.641	ACER2;SPTLC2	1.34095
extrinsic apoptotic signaling pathway in absence of ligand (GO:0097192)	2021-02-01	0.00300524	0.0475153	0	0	27.5665	160.09	FAS;BCL2L1	1.32317																	regulation of extrinsic apoptotic signaling pathway (GO:2001236)	1964-03-01	0.00200373	0.0456088	0	0	13.0236	80.9123	LGALS3;FAS;THBS1	1.34095
retinol metabolic process (GO:0042572)	2021-02-01	0.00300524	0.0475153	0	0	27.5665	160.09	CYP1A1;CYP1B1	1.32317																	regulation of cell-matrix adhesion (GO:0001952)	1965-03-01	0.00209484	0.0456834	0	0	12.8129	79.0336	ACER2;SLK;THBS1	1.34024
cellular response to amino acid starvation (GO:0034198)	1974-03-01	0.00303183	0.0475153	0	0	11.1837	64.8494	CDKN1A;CEBPB;FAS	1.32317																	positive regulation of cell death (GO:0010942)	1966-03-01	0.00218848	0.0456834	0	0	12.6089	77.2238	ACER2;BNIP3;DDIT4	1.34024
DNA damage response, signal transduction by p53 class mediator (GO:0030330)	1974-03-01	0.00303183	0.0475153	0	0	11.1837	64.8494	ACER2;CDKN1A;RGCC	1.32317																	glycoprotein catabolic process (GO:0006516)	2018-02-01	0.00220618	0.0456834	0	0	32.7401	200.255	STT3B;ADAMTS9	1.34024
sphingolipid biosynthetic process (GO:0030148)	1974-03-01	0.00303183	0.0475153	0	0	11.1837	64.8494	ACER2;SPTLC2;SPNS2	1.32317																	regulation of myeloid cell differentiation (GO:0045637)	1968-03-01	0.00238347	0.0456834	0	0	12.2197	73.7971	LGALS3;ZBTB16;THBS1	1.34024
response to amino acid starvation (GO:1990928)	1975-03-01	0.00314937	0.0485613	0	0	11.0278	63.5261	CDKN1A;CEBPB;FAS	1.31371																	carbohydrate derivative catabolic process (GO:1901136)	2019-02-01	0.00245951	0.0456834	0	0	30.8127	185.116	STT3B;ADAMTS9	1.34024
negative regulation of cyclin-dependent protein kinase activity (GO:1904030)	2022-02-01	0.00329744	0.0492555	0	0	26.1868	149.648	CDKN1A;CAMK2N1	1.30755																	regulation of epithelial cell differentiation (GO:0030856)	2019-02-01	0.00245951	0.0456834	0	0	30.8127	185.116	CEBPB;MAFF	1.34024
negative regulation of myeloid cell differentiation (GO:0045638)	2022-02-01	0.00329744	0.0492555	0	0	26.1868	149.648	ZBTB16;ZFP36L1	1.30755																	regulation of mitochondrial membrane permeability (GO:0046902)	2019-02-01	0.00245951	0.0456834	0	0	30.8127	185.116	BNIP3;BCL2L1	1.34024
positive regulation of cell differentiation (GO:0045597)	5/258	0.00337338	0.0496146	0	0	5.32487	30.3083	CEBPB;RGCC;ZBTB16;LRRC8A;ZFP36L1	1.30439																	epoxygenase P450 pathway (GO:0019373)	2019-02-01	0.00245951	0.0456834	0	0	30.8127	185.116	CYP1A1;CYP1B1	1.34024
																										sphingosine metabolic process (GO:0006670)	2019-02-01	0.00245951	0.0456834	0	0	30.8127	185.116	ACER2;SPTLC2	1.34024
																										cellular response to decreased oxygen levels (GO:0036294)	1969-03-01	0.00248487	0.0456834	0	0	12.0339	72.174	RGCC;BNIP3;ZFP36L1	1.34024
																										circulatory system development (GO:0072359)	5/126	0.000777744	0.0467132	0	0	7.49299	53.6431	SOX18;APLNR;TEK;PDLIM4;CRIP1	1.33056
																										vasculogenesis (GO:0001570)	1933-03-01	0.000868714	0.0473488	0	0	17.8883	126.086	EGFL7;SOX18;APLNR	1.32469
																										protein localization to membrane (GO:0072657)	6/195	0.000886866	0.0473488	0	0	5.78983	40.6899	EHD3;EHD4;CD81;BSG;MADCAM1;S100A10	1.32469
																										regulation of G1/S transition of mitotic cell cycle (GO:2000045)	1971-03-01	0.0026956	0.0475153	0	0	11.6788	69.0935	CDKN1A;RGCC;FAM107A	1.32317
																										negative regulation of epithelial cell proliferation (GO:0050680)	1972-03-01	0.00280497	0.0475153	0	0	11.509	67.631	RGCC;KLF9;THBS1	1.32317
																										negative regulation of cell adhesion (GO:0007162)	1973-03-01	0.00291704	0.0475153	0	0	11.344	66.217	ACER2;PLXNA2;CYP1B1	1.32317
																										neuron apoptotic process (GO:0051402)	2021-02-01	0.00300524	0.0475153	0	0	27.5665	160.09	BNIP3;FAS	1.32317
																										extrinsic apoptotic signaling pathway in absence of ligand (GO:0097192)	2021-02-01	0.00300524	0.0475153	0	0	27.5665	160.09	FAS;BCL2L1	1.32317
																										retinol metabolic process (GO:0042572)	2021-02-01	0.00300524	0.0475153	0	0	27.5665	160.09	CYP1A1;CYP1B1	1.32317
																										cellular response to amino acid starvation (GO:0034198)	1974-03-01	0.00303183	0.0475153	0	0	11.1837	64.8494	CDKN1A;CEBPB;FAS	1.32317
																										DNA damage response, signal transduction by p53 class mediator (GO:0030330)	1974-03-01	0.00303183	0.0475153	0	0	11.1837	64.8494	ACER2;CDKN1A;RGCC	1.32317
																										sphingolipid biosynthetic process (GO:0030148)	1974-03-01	0.00303183	0.0475153	0	0	11.1837	64.8494	ACER2;SPTLC2;SPNS2	1.32317
																										response to amino acid starvation (GO:1990928)	1975-03-01	0.00314937	0.0485613	0	0	11.0278	63.5261	CDKN1A;CEBPB;FAS	1.31371
																										negative regulation of cyclin-dependent protein kinase activity (GO:1904030)	2022-02-01	0.00329744	0.0492555	0	0	26.1868	149.648	CDKN1A;CAMK2N1	1.30755
																										negative regulation of myeloid cell differentiation (GO:0045638)	2022-02-01	0.00329744	0.0492555	0	0	26.1868	149.648	ZBTB16;ZFP36L1	1.30755
																										positive regulation of cell differentiation (GO:0045597)	5/258	0.00337338	0.0496146	0	0	5.32487	30.3083	CEBPB;RGCC;ZBTB16;LRRC8A;ZFP36L1	1.30439
																										positive regulation of endothelial cell proliferation (GO:0001938)	1977-04-01	0.00098361	0.04975	0	0	9.86949	68.3391	EGFL7;APLNR;VEGFC;TEK	1.30321

## Sheet: LEC 1
LEC 1					UP GENE	DOWN GENE
DE pathways UP												DE pathways DN														COMBINED UP and DN
Term	Overlap	P-value	Adjusted P-value	Old P-value	Old Adjusted P-value	Odds Ratio	Combined Score	Genes	enrichment val (-log10 padj			Term	Overlap	P-value	Adjusted P-value	Old P-value	Old Adjusted P-value	Odds Ratio	Combined Score	Genes	enrichment val (-log10 padj					Term	Overlap	P-value	Adjusted P-value	Old P-value	Old Adjusted P-value	Odds Ratio	Combined Score	Genes	enrichment val (-log10 padj
regulation of apoptotic process (GO:0042981)	18/742	2.40437e-05	0.0365946	0	0	3.39507	36.1087	GADD45B;TGFB3;BNIP3;ARHGEF16;PSEN2;ACTN4;NDRG1;THBS1;SOCS2;ACER2;OLFM1;SLK;TRIM2;CYP1B1;PIM3;ARHGEF7;BCL2L2;BCL2L1	1.43658			cellular response to growth factor stimulus (GO:0071363)	12/158	3.0458e-09	4.83978e-06	0	0	11.5667	226.818	DLL4;ZFP36;MEF2C;SEMA6A;ANXA1;HYAL2;KDR;HSPB1;CCL2;NR3C1;ZFP36L2;LIMS1	5.31517					cellular response to growth factor stimulus (GO:0071363)	12/158	3.0458e-09	4.83978e-06	0	0	11.5667	226.818	DLL4;ZFP36;MEF2C;SEMA6A;ANXA1;HYAL2;KDR;HSPB1;CCL2;NR3C1;ZFP36L2;LIMS1	5.31517
												cellular response to transforming growth factor beta stimulus (GO:0071560)	10/114	1.65243e-08	1.31286e-05	0	0	13.3694	239.56	CLDN5;MEF2C;ZMIZ1;HYAL2;FOS;NR3C1;LRRC32;UBA52;ZFP36L2;LIMS1	4.88178					cellular response to transforming growth factor beta stimulus (GO:0071560)	10/114	1.65243e-08	1.31286e-05	0	0	13.3694	239.56	CLDN5;MEF2C;ZMIZ1;HYAL2;FOS;NR3C1;LRRC32;UBA52;ZFP36L2;LIMS1	4.88178
												cellular response to vascular endothelial growth factor stimulus (GO:0035924)	1934-06-01	1.96882e-07	0.000104282	0	0	29.09	449.169	DLL4;ANXA1;SEMA6A;KDR;HSPB1;PGF	3.98179					cellular response to vascular endothelial growth factor stimulus (GO:0035924)	1934-06-01	1.96882e-07	0.000104282	0	0	29.09	449.169	DLL4;ANXA1;SEMA6A;KDR;HSPB1;PGF	3.98179
												regulation of cell migration (GO:0030334)	15/408	5.37263e-07	0.000213428	0	0	5.42013	78.2492	RIPOR1;SEMA6A;ANXA1;PLXND1;HSPA5;VSIR;RHOB;CLDN5;CLDN4;PODXL;LMNA;KDR;MYADM;AMOTL1;TMSB10	3.67075					regulation of cell migration (GO:0030334)	15/408	5.37263e-07	0.000213428	0	0	5.42013	78.2492	RIPOR1;SEMA6A;ANXA1;PLXND1;HSPA5;VSIR;RHOB;CLDN5;CLDN4;PODXL;LMNA;KDR;MYADM;AMOTL1;TMSB10	3.67075
												cellular response to cytokine stimulus (GO:0071345)	15/482	4.21551e-06	0.00133969	0	0	4.54391	56.2388	HSPA8;PTPN18;ANXA1;PIK3R1;FOS;ZFP36L2;ICAM1;HSP90B1;ZFP36;CCND1;WNK1;HYAL2;CCL2;VIM;UBA52	2.873					cellular response to cytokine stimulus (GO:0071345)	15/482	4.21551e-06	0.00133969	0	0	4.54391	56.2388	HSPA8;PTPN18;ANXA1;PIK3R1;FOS;ZFP36L2;ICAM1;HSP90B1;ZFP36;CCND1;WNK1;HYAL2;CCL2;VIM;UBA52	2.873
												cellular response to corticosteroid stimulus (GO:0071384)	2016-04-01	5.43543e-06	0.00143948	0	0	44.6757	541.584	ZFP36;ANXA1;NR3C1;ZFP36L2	2.84179					cellular response to corticosteroid stimulus (GO:0071384)	2016-04-01	5.43543e-06	0.00143948	0	0	44.6757	541.584	ZFP36;ANXA1;NR3C1;ZFP36L2	2.84179
												regulation of endothelial cell proliferation (GO:0001936)	1992-07-01	6.50683e-06	0.00147705	0	0	11.2244	134.049	PPP1R16B;NRP2;EGFL7;CAV2;KDR;NR2F2;PGF	2.8306					regulation of endothelial cell proliferation (GO:0001936)	1992-07-01	6.50683e-06	0.00147705	0	0	11.2244	134.049	PPP1R16B;NRP2;EGFL7;CAV2;KDR;NR2F2;PGF	2.8306
												negative regulation of endothelial cell proliferation (GO:0001937)	1937-05-01	8.50271e-06	0.00159449	0	0	21.0629	245.912	DLL4;MEF2C;CAV2;CCL2;NR2F2	2.79738					negative regulation of endothelial cell proliferation (GO:0001937)	1937-05-01	8.50271e-06	0.00159449	0	0	21.0629	245.912	DLL4;MEF2C;CAV2;CCL2;NR2F2	2.79738
												cellular response to glucocorticoid stimulus (GO:0071385)	2018-04-01	9.03112e-06	0.00159449	0	0	38.2896	444.727	ZFP36;ANXA1;NR3C1;ZFP36L2	2.79738					cellular response to glucocorticoid stimulus (GO:0071385)	2018-04-01	9.03112e-06	0.00159449	0	0	38.2896	444.727	ZFP36;ANXA1;NR3C1;ZFP36L2	2.79738
												supramolecular fiber organization (GO:0097435)	12/351	1.59573e-05	0.00253562	0	0	4.93274	54.4851	MARCKSL1;MARCKS;TPPP3;MYO1B;P4HA1;SERPINH1;TPPP;VIM;UBA52;RND1;RHOB;PLEC	2.59592					supramolecular fiber organization (GO:0097435)	12/351	1.59573e-05	0.00253562	0	0	4.93274	54.4851	MARCKSL1;MARCKS;TPPP3;MYO1B;P4HA1;SERPINH1;TPPP;VIM;UBA52;RND1;RHOB;PLEC	2.59592
												regulation of angiogenesis (GO:0045765)	9/203	2.57034e-05	0.00371297	0	0	6.37611	67.3884	PPP1R16B;CLDN5;SEMA6A;PLXND1;JUP;KDR;HSPB1;PGF;RHOB	2.43028					regulation of angiogenesis (GO:0045765)	9/203	2.57034e-05	0.00371297	0	0	6.37611	67.3884	PPP1R16B;CLDN5;SEMA6A;PLXND1;JUP;KDR;HSPB1;PGF;RHOB	2.43028
												positive regulation of cell-substrate junction organization (GO:0150117)	2024-04-01	3.02673e-05	0.0040079	0	0	26.7946	278.81	KDR;PIK3R1;LIMS1;S100A10	2.39708					positive regulation of cell-substrate junction organization (GO:0150117)	2024-04-01	3.02673e-05	0.0040079	0	0	26.7946	278.81	KDR;PIK3R1;LIMS1;S100A10	2.39708
												ATF6-mediated unfolded protein response (GO:0036500)	2021-09-03	3.49586e-05	0.00427301	0	0	66.5839	683.24	HSPA5;CALR;HSP90B1	2.36927					ATF6-mediated unfolded protein response (GO:0036500)	2021-09-03	3.49586e-05	0.00427301	0	0	66.5839	683.24	HSPA5;CALR;HSP90B1	2.36927
												endothelial cell development (GO:0001885)	2026-04-01	4.20834e-05	0.00477647	0	0	24.3563	245.41	PPP1R16B;SOX18;MYADM;ICAM1	2.32089					endothelial cell development (GO:0001885)	2026-04-01	4.20834e-05	0.00477647	0	0	24.3563	245.41	PPP1R16B;SOX18;MYADM;ICAM1	2.32089
												response to glucocorticoid (GO:0051384)	2027-04-01	4.91112e-05	0.00520251	0	0	23.2961	231.131	ZFP36;ANXA1;NR3C1;ZFP36L2	2.28379					response to glucocorticoid (GO:0051384)	2027-04-01	4.91112e-05	0.00520251	0	0	23.2961	231.131	ZFP36;ANXA1;NR3C1;ZFP36L2	2.28379
												regulation of endothelial cell migration (GO:0010594)	1989-06-01	6.03385e-05	0.00599237	0	0	9.78627	95.0789	DLL4;NRP2;KDR;NR2F2;CALR;RHOB	2.2224					regulation of endothelial cell migration (GO:0010594)	1989-06-01	6.03385e-05	0.00599237	0	0	9.78627	95.0789	DLL4;NRP2;KDR;NR2F2;CALR;RHOB	2.2224
												establishment of endothelial barrier (GO:0061028)	2029-04-01	6.5683e-05	0.00613943	0	0	21.4303	206.388	PPP1R16B;SOX18;MYADM;ICAM1	2.21187					establishment of endothelial barrier (GO:0061028)	2029-04-01	6.5683e-05	0.00613943	0	0	21.4303	206.388	PPP1R16B;SOX18;MYADM;ICAM1	2.21187
												regulation of cell migration involved in sprouting angiogenesis (GO:0090049)	1932-04-01	9.77007e-05	0.0086248	0	0	19.1313	176.651	DLL4;ANXA1;TBXA2R;KDR	2.06425					regulation of cell migration involved in sprouting angiogenesis (GO:0090049)	1932-04-01	9.77007e-05	0.0086248	0	0	19.1313	176.651	DLL4;ANXA1;TBXA2R;KDR	2.06425
												MAPK cascade (GO:0000165)	10/303	0.000110813	0.00926744	0	0	4.70004	42.8064	ZFP36;MEF2C;KDR;CCL2;PRKCQ;PIK3R1;UBA52;ZFP36L2;DUSP6;RASGRP3	2.03304					MAPK cascade (GO:0000165)	10/303	0.000110813	0.00926744	0	0	4.70004	42.8064	ZFP36;MEF2C;KDR;CCL2;PRKCQ;PIK3R1;UBA52;ZFP36L2;DUSP6;RASGRP3	2.03304
												negative regulation of blood vessel endothelial cell migration (GO:0043537)	1934-04-01	0.000124522	0.00989325	0	0	17.8541	160.526	DLL4;MEF2C;JUP;TBXA2R	2.00466					negative regulation of blood vessel endothelial cell migration (GO:0043537)	1934-04-01	0.000124522	0.00989325	0	0	17.8541	160.526	DLL4;MEF2C;JUP;TBXA2R	2.00466
												positive regulation of substrate adhesion-dependent cell spreading (GO:1900026)	1936-04-01	0.000156307	0.0113295	0	0	16.7365	146.673	MYADM;CALR;S100A10;LIMS1	1.94579					positive regulation of substrate adhesion-dependent cell spreading (GO:1900026)	1936-04-01	0.000156307	0.0113295	0	0	16.7365	146.673	MYADM;CALR;S100A10;LIMS1	1.94579
												vascular endothelial growth factor receptor signaling pathway (GO:0048010)	1967-05-01	0.000156859	0.0113295	0	0	10.8547	95.0892	NRP2;KDR;HSPB1;PIK3R1;PGF	1.94579					vascular endothelial growth factor receptor signaling pathway (GO:0048010)	1967-05-01	0.000156859	0.0113295	0	0	10.8547	95.0892	NRP2;KDR;HSPB1;PIK3R1;PGF	1.94579
												regulation of apoptotic process (GO:0042981)	16/742	0.00017172	0.0118636	0	0	3.09869	26.8645	MEF2C;TNFAIP8;ANXA1;HSPA5;DAPK2;HSPB1;PIK3R1;DUSP6;HSP90B1;RHOB;CCND2;KDR;CALR;UBA52;SOX4;BOK	1.92578					regulation of apoptotic process (GO:0042981)	16/742	0.00017172	0.0118636	0	0	3.09869	26.8645	MEF2C;TNFAIP8;ANXA1;HSPA5;DAPK2;HSPB1;PIK3R1;DUSP6;HSP90B1;RHOB;CCND2;KDR;CALR;UBA52;SOX4;BOK	1.92578
												positive regulation of cell-substrate adhesion (GO:0010811)	1970-05-01	0.000193018	0.0123037	0	0	10.3522	88.5393	JUP;MYADM;CALR;S100A10;LIMS1	1.90997					positive regulation of cell-substrate adhesion (GO:0010811)	1970-05-01	0.000193018	0.0123037	0	0	10.3522	88.5393	JUP;MYADM;CALR;S100A10;LIMS1	1.90997
												negative regulation of endothelial cell migration (GO:0010596)	1938-04-01	0.000193575	0.0123037	0	0	15.7504	134.663	DLL4;MEF2C;JUP;NR2F2	1.90997					negative regulation of endothelial cell migration (GO:0010596)	1938-04-01	0.000193575	0.0123037	0	0	15.7504	134.663	DLL4;MEF2C;JUP;NR2F2	1.90997
												negative regulation of signal transduction (GO:0009968)	9/267	0.000209768	0.0128201	0	0	4.77883	40.4743	DLL4;PTPRE;PTPN18;CYP26B1;EGFL7;SEMA6A;PALM;PRKCQ;CALR	1.89211					negative regulation of signal transduction (GO:0009968)	9/267	0.000209768	0.0128201	0	0	4.77883	40.4743	DLL4;PTPRE;PTPN18;CYP26B1;EGFL7;SEMA6A;PALM;PRKCQ;CALR	1.89211
												negative regulation of cell adhesion (GO:0007162)	1973-05-01	0.000235209	0.0134241	0	0	9.89396	82.6644	SEMA6A;PLXND1;PODXL;SIPA1;RND1	1.87211					negative regulation of cell adhesion (GO:0007162)	1973-05-01	0.000235209	0.0134241	0	0	9.89396	82.6644	SEMA6A;PLXND1;PODXL;SIPA1;RND1	1.87211
												positive regulation of protein modification process (GO:0031401)	8/214	0.000236549	0.0134241	0	0	5.2972	44.2282	PPP1R16B;EFNA1;CCND2;CCND1;SLCO3A1;KDR;CALM2;PGF	1.87211					positive regulation of protein modification process (GO:0031401)	8/214	0.000236549	0.0134241	0	0	5.2972	44.2282	PPP1R16B;EFNA1;CCND2;CCND1;SLCO3A1;KDR;CALM2;PGF	1.87211
												T cell differentiation (GO:0030217)	1941-04-01	0.00026092	0.0142966	0	0	14.4711	119.406	DLL4;ANXA1;ZFP36L2;SOX4	1.84477					T cell differentiation (GO:0030217)	1941-04-01	0.00026092	0.0142966	0	0	14.4711	119.406	DLL4;ANXA1;ZFP36L2;SOX4	1.84477
												positive regulation of cell motility (GO:2000147)	8/221	0.000293939	0.0154777	0	0	5.12128	41.647	RIPOR1;CLDN4;SEMA6A;HSPA5;PODXL;KDR;MYADM;VSIR	1.81029					positive regulation of cell motility (GO:2000147)	8/221	0.000293939	0.0154777	0	0	5.12128	41.647	RIPOR1;CLDN4;SEMA6A;HSPA5;PODXL;KDR;MYADM;VSIR	1.81029
												positive regulation of endothelial cell proliferation (GO:0001938)	1977-05-01	0.000301956	0.0154777	0	0	9.3424	75.7223	PPP1R16B;NRP2;EGFL7;KDR;PGF	1.81029					positive regulation of endothelial cell proliferation (GO:0001938)	1977-05-01	0.000301956	0.0154777	0	0	9.3424	75.7223	PPP1R16B;NRP2;EGFL7;KDR;PGF	1.81029
												cytoskeleton organization (GO:0007010)	6/120	0.000312778	0.0155314	0	0	7.11391	57.4094	SEMA6A;MICAL2;CCL2;SIPA1;RND1;RHOB	1.80879					cytoskeleton organization (GO:0007010)	6/120	0.000312778	0.0155314	0	0	7.11391	57.4094	SEMA6A;MICAL2;CCL2;SIPA1;RND1;RHOB	1.80879
												regulation of mRNA catabolic process (GO:0061013)	6/122	0.000341849	0.0160598	0	0	6.99055	55.7926	HSPA8;ZFP36;HSPB1;VIM;UBA52;ZFP36L2	1.79426					regulation of mRNA catabolic process (GO:0061013)	6/122	0.000341849	0.0160598	0	0	6.99055	55.7926	HSPA8;ZFP36;HSPB1;VIM;UBA52;ZFP36L2	1.79426
												positive regulation of cell-matrix adhesion (GO:0001954)	1944-04-01	0.000343634	0.0160598	0	0	13.3838	106.748	JUP;KDR;S100A10;LIMS1	1.79426					positive regulation of cell-matrix adhesion (GO:0001954)	1944-04-01	0.000343634	0.0160598	0	0	13.3838	106.748	JUP;KDR;S100A10;LIMS1	1.79426
												positive regulation of focal adhesion assembly (GO:0051894)	2019-03-01	0.000381378	0.0173146	0	0	24.9564	196.45	KDR;LIMS1;S100A10	1.76159					positive regulation of focal adhesion assembly (GO:0051894)	2019-03-01	0.000381378	0.0173146	0	0	24.9564	196.45	KDR;LIMS1;S100A10	1.76159
												extracellular matrix organization (GO:0030198)	9/300	0.000492093	0.0208	0	0	4.22976	32.2174	ADAM19;ADAMTSL1;P4HA1;ELN;LAMA4;KDR;SERPINH1;ICAM1;PLEC	1.68194					extracellular matrix organization (GO:0030198)	9/300	0.000492093	0.0208	0	0	4.22976	32.2174	ADAM19;ADAMTSL1;P4HA1;ELN;LAMA4;KDR;SERPINH1;ICAM1;PLEC	1.68194
												positive regulation of endothelial cell migration (GO:0010595)	1986-05-01	0.000503913	0.0208	0	0	8.30058	63.0272	NRP2;KDR;HSPB1;CALR;RHOB	1.68194					positive regulation of endothelial cell migration (GO:0010595)	1986-05-01	0.000503913	0.0208	0	0	8.30058	63.0272	NRP2;KDR;HSPB1;CALR;RHOB	1.68194
												response to unfolded protein (GO:0006986)	1949-04-01	0.000520783	0.0208	0	0	11.8937	89.9184	HSPA8;HSPA5;SERPINH1;HSPB1	1.68194					response to unfolded protein (GO:0006986)	1949-04-01	0.000520783	0.0208	0	0	11.8937	89.9184	HSPA8;HSPA5;SERPINH1;HSPB1	1.68194
												regulation of cell adhesion (GO:0030155)	6/133	0.000541626	0.0208	0	0	6.38151	47.9949	EFNA1;PLXND1;PODXL;MYADM;SIPA1;RND1	1.68194					regulation of cell adhesion (GO:0030155)	6/133	0.000541626	0.0208	0	0	6.38151	47.9949	EFNA1;PLXND1;PODXL;MYADM;SIPA1;RND1	1.68194
												positive regulation of transcription by RNA polymerase II (GO:0045944)	17/908	0.000553003	0.0208	0	0	2.67921	20.0945	MEF2C;PLXND1;JUP;LMO2;MICAL2;PIK3R1;NR2F2;FOS;NR3C1;ELK3;SOX18;ZMIZ1;HYAL2;TCF4;IER5;UBA52;SOX4	1.68194					positive regulation of transcription by RNA polymerase II (GO:0045944)	17/908	0.000553003	0.0208	0	0	2.67921	20.0945	MEF2C;PLXND1;JUP;LMO2;MICAL2;PIK3R1;NR2F2;FOS;NR3C1;ELK3;SOX18;ZMIZ1;HYAL2;TCF4;IER5;UBA52;SOX4	1.68194
												positive regulation of cell morphogenesis involved in differentiation (GO:0010770)	1950-04-01	0.000562749	0.0208	0	0	11.6345	87.0576	MYADM;CALR;S100A10;LIMS1	1.68194					positive regulation of cell morphogenesis involved in differentiation (GO:0010770)	1950-04-01	0.000562749	0.0208	0	0	11.6345	87.0576	MYADM;CALR;S100A10;LIMS1	1.68194
												negative regulation of vascular endothelial cell proliferation (GO:1905563)	2021-05-02	0.000565253	0.0208	0	0	88.2	659.58	MEF2C;CCL2	1.68194					negative regulation of vascular endothelial cell proliferation (GO:1905563)	2021-05-02	0.000565253	0.0208	0	0	88.2	659.58	MEF2C;CCL2	1.68194
												positive regulation of endothelial cell chemotaxis by VEGF-activated vascular endothelial growth factor receptor signaling pathway (GO:0038033)	2021-05-02	0.000565253	0.0208	0	0	88.2	659.58	KDR;HSPB1	1.68194					positive regulation of endothelial cell chemotaxis by VEGF-activated vascular endothelial growth factor receptor signaling pathway (GO:0038033)	2021-05-02	0.000565253	0.0208	0	0	88.2	659.58	KDR;HSPB1	1.68194
												transforming growth factor beta receptor signaling pathway (GO:0007179)	1989-05-01	0.000589745	0.0208	0	0	8.00292	59.5082	CLDN5;ZMIZ1;FOS;LRRC32;UBA52	1.68194					transforming growth factor beta receptor signaling pathway (GO:0007179)	1989-05-01	0.000589745	0.0208	0	0	8.00292	59.5082	CLDN5;ZMIZ1;FOS;LRRC32;UBA52	1.68194
												blood circulation (GO:0008015)	1951-04-01	0.000607063	0.0208	0	0	11.3864	84.3379	DLL4;GUCY1A1;GUCY1B1;ELN	1.68194					blood circulation (GO:0008015)	1951-04-01	0.000607063	0.0208	0	0	11.3864	84.3379	DLL4;GUCY1A1;GUCY1B1;ELN	1.68194
												regulation of substrate adhesion-dependent cell spreading (GO:1900024)	1951-04-01	0.000607063	0.0208	0	0	11.3864	84.3379	MYADM;CALR;S100A10;LIMS1	1.68194					regulation of substrate adhesion-dependent cell spreading (GO:1900024)	1951-04-01	0.000607063	0.0208	0	0	11.3864	84.3379	MYADM;CALR;S100A10;LIMS1	1.68194
												regulation of GTPase activity (GO:0043087)	7/189	0.000615231	0.0208	0	0	5.21645	38.5679	PLXND1;CAV2;WNK1;CCL2;RASGRP2;S100A10;LIMS1	1.68194					regulation of GTPase activity (GO:0043087)	7/189	0.000615231	0.0208	0	0	5.21645	38.5679	PLXND1;CAV2;WNK1;CCL2;RASGRP2;S100A10;LIMS1	1.68194
												cellular response to fibroblast growth factor stimulus (GO:0044344)	1992-05-01	0.000686107	0.022713	0	0	7.72578	56.2783	DLL4;ZFP36;HYAL2;CCL2;ZFP36L2	1.64373					cellular response to fibroblast growth factor stimulus (GO:0044344)	1992-05-01	0.000686107	0.022713	0	0	7.72578	56.2783	DLL4;ZFP36;HYAL2;CCL2;ZFP36L2	1.64373
												regulation of focal adhesion assembly (GO:0051893)	1954-04-01	0.000754819	0.0244777	0	0	10.7016	76.9343	KDR;PHLDB2;S100A10;LIMS1	1.61123					regulation of focal adhesion assembly (GO:0051893)	1954-04-01	0.000754819	0.0244777	0	0	10.7016	76.9343	KDR;PHLDB2;S100A10;LIMS1	1.61123
												regulation of blood vessel endothelial cell migration (GO:0043535)	1955-04-01	0.000809253	0.0248252	0	0	10.4913	74.6914	MEF2C;JUP;KDR;HSPB1	1.60511					regulation of blood vessel endothelial cell migration (GO:0043535)	1955-04-01	0.000809253	0.0248252	0	0	10.4913	74.6914	MEF2C;JUP;KDR;HSPB1	1.60511
												negative regulation of gene expression (GO:0010629)	9/322	0.000815066	0.0248252	0	0	3.92804	27.9371	DLL4;CLDN5;ZFP36;MEF2C;PPP1R11;KDR;MYADM;CALR;ZFP36L2	1.60511					negative regulation of gene expression (GO:0010629)	9/322	0.000815066	0.0248252	0	0	3.92804	27.9371	DLL4;CLDN5;ZFP36;MEF2C;PPP1R11;KDR;MYADM;CALR;ZFP36L2	1.60511
												cardiac ventricle formation (GO:0003211)	2021-06-02	0.00084365	0.0248252	0	0	66.1467	468.171	MEF2C;SOX4	1.60511					cardiac ventricle formation (GO:0003211)	2021-06-02	0.00084365	0.0248252	0	0	66.1467	468.171	MEF2C;SOX4	1.60511
												cellular response to granulocyte macrophage colony-stimulating factor stimulus (GO:0097011)	2021-06-02	0.00084365	0.0248252	0	0	66.1467	468.171	ZFP36;ZFP36L2	1.60511					cellular response to granulocyte macrophage colony-stimulating factor stimulus (GO:0097011)	2021-06-02	0.00084365	0.0248252	0	0	66.1467	468.171	ZFP36;ZFP36L2	1.60511
												response to granulocyte macrophage colony-stimulating factor (GO:0097012)	2021-06-02	0.00084365	0.0248252	0	0	66.1467	468.171	ZFP36;ZFP36L2	1.60511					response to granulocyte macrophage colony-stimulating factor (GO:0097012)	2021-06-02	0.00084365	0.0248252	0	0	66.1467	468.171	ZFP36;ZFP36L2	1.60511
												regulation of mRNA stability (GO:0043488)	6/146	0.000883512	0.0253305	0	0	5.78513	40.6787	HSPA8;ZFP36;HSPB1;VIM;UBA52;ZFP36L2	1.59636					regulation of mRNA stability (GO:0043488)	6/146	0.000883512	0.0253305	0	0	5.78513	40.6787	HSPA8;ZFP36;HSPB1;VIM;UBA52;ZFP36L2	1.59636
												negative regulation of transcription, DNA-templated (GO:0045892)	17/948	0.000892706	0.0253305	0	0	2.55869	17.9652	HSPA8;MEF2C;NR2F2;NR3C1;ETS2;ELK3;EFNA1;DLL4;ZFP36;LBH;CCND1;SOX18;CCDC85B;BCL6B;CALR;UBA52;LIMS1	1.59636					negative regulation of transcription, DNA-templated (GO:0045892)	17/948	0.000892706	0.0253305	0	0	2.55869	17.9652	HSPA8;MEF2C;NR2F2;NR3C1;ETS2;ELK3;EFNA1;DLL4;ZFP36;LBH;CCND1;SOX18;CCDC85B;BCL6B;CALR;UBA52;LIMS1	1.59636
												positive regulation of cell junction assembly (GO:1901890)	1957-04-01	0.000926334	0.0258236	0	0	10.0943	70.5017	CLDN5;KDR;S100A10;LIMS1	1.58798					positive regulation of cell junction assembly (GO:1901890)	1957-04-01	0.000926334	0.0258236	0	0	10.0943	70.5017	CLDN5;KDR;S100A10;LIMS1	1.58798
												positive regulation of hydrolase activity (GO:0051345)	6/149	0.000981908	0.0259048	0	0	5.6629	39.2213	CAV2;CCL2;RASGRP2;CALM2;S100A10;LIMS1	1.58662					positive regulation of hydrolase activity (GO:0051345)	6/149	0.000981908	0.0259048	0	0	5.6629	39.2213	CAV2;CCL2;RASGRP2;CALM2;S100A10;LIMS1	1.58662
												chaperone cofactor-dependent protein refolding (GO:0051085)	2026-03-01	0.000984196	0.0259048	0	0	17.3548	120.159	HSPA8;HSPA5;ST13	1.58662					chaperone cofactor-dependent protein refolding (GO:0051085)	2026-03-01	0.000984196	0.0259048	0	0	17.3548	120.159	HSPA8;HSPA5;ST13	1.58662
												positive regulation of G1/S transition of mitotic cell cycle (GO:1900087)	2026-03-01	0.000984196	0.0259048	0	0	17.3548	120.159	CCND2;ANXA1;CCND1	1.58662					positive regulation of G1/S transition of mitotic cell cycle (GO:1900087)	2026-03-01	0.000984196	0.0259048	0	0	17.3548	120.159	CCND2;ANXA1;CCND1	1.58662
												regulation of protein phosphorylation (GO:0001932)	8/266	0.000994456	0.0259048	0	0	4.21835	29.1628	EFNA1;CCND2;CCND1;SLCO3A1;KDR;MYADM;HSPB1;PGF	1.58662					regulation of protein phosphorylation (GO:0001932)	8/266	0.000994456	0.0259048	0	0	4.21835	29.1628	EFNA1;CCND2;CCND1;SLCO3A1;KDR;MYADM;HSPB1;PGF	1.58662
												positive regulation of cell migration (GO:0030335)	8/269	0.00106859	0.0273869	0	0	4.16922	28.5234	RIPOR1;CLDN4;SEMA6A;HSPA5;PODXL;KDR;MYADM;VSIR	1.56246					positive regulation of cell migration (GO:0030335)	8/269	0.00106859	0.0273869	0	0	4.16922	28.5234	RIPOR1;CLDN4;SEMA6A;HSPA5;PODXL;KDR;MYADM;VSIR	1.56246
												positive regulation of vasculature development (GO:1904018)	5/102	0.0010937	0.0275856	0	0	6.9258	47.2214	JUP;KDR;HSPB1;PGF;RHOB	1.55932					positive regulation of vasculature development (GO:1904018)	5/102	0.0010937	0.0275856	0	0	6.9258	47.2214	JUP;KDR;HSPB1;PGF;RHOB	1.55932
												definitive hemopoiesis (GO:0060216)	2021-07-02	0.00117522	0.0282943	0	0	52.9147	356.978	LYL1;ZFP36L2	1.5483					definitive hemopoiesis (GO:0060216)	2021-07-02	0.00117522	0.0282943	0	0	52.9147	356.978	LYL1;ZFP36L2	1.5483
												mitral valve development (GO:0003174)	2021-07-02	0.00117522	0.0282943	0	0	52.9147	356.978	EFNA1;SOX4	1.5483					mitral valve development (GO:0003174)	2021-07-02	0.00117522	0.0282943	0	0	52.9147	356.978	EFNA1;SOX4	1.5483
												negative regulation of retinoic acid receptor signaling pathway (GO:0048387)	2021-07-02	0.00117522	0.0282943	0	0	52.9147	356.978	CYP26B1;CALR	1.5483					negative regulation of retinoic acid receptor signaling pathway (GO:0048387)	2021-07-02	0.00117522	0.0282943	0	0	52.9147	356.978	CYP26B1;CALR	1.5483
												positive regulation of protein import into nucleus (GO:0042307)	2028-03-01	0.00122638	0.0286643	0	0	15.9648	107.023	JUP;HYAL2;PIK3R1	1.54266					positive regulation of protein import into nucleus (GO:0042307)	2028-03-01	0.00122638	0.0286643	0	0	15.9648	107.023	JUP;HYAL2;PIK3R1	1.54266
												negative regulation of apoptotic process (GO:0043066)	11/485	0.00122666	0.0286643	0	0	3.18871	21.3754	MEF2C;TNFAIP8;CCND2;ANXA1;HSPA5;KDR;HSPB1;CCL2;PIK3R1;UBA52;HSP90B1	1.54266					negative regulation of apoptotic process (GO:0043066)	11/485	0.00122666	0.0286643	0	0	3.18871	21.3754	MEF2C;TNFAIP8;CCND2;ANXA1;HSPA5;KDR;HSPB1;CCL2;PIK3R1;UBA52;HSP90B1	1.54266
												aggrephagy (GO:0035973)	2029-03-01	0.0013603	0.0313264	0	0	15.35	101.311	VIM;DYNLL1;UBA52	1.50409					aggrephagy (GO:0035973)	2029-03-01	0.0013603	0.0313264	0	0	15.35	101.311	VIM;DYNLL1;UBA52	1.50409
												positive regulation of protein import (GO:1904591)	1930-03-01	0.00150308	0.0334796	0	0	14.7808	96.0785	JUP;HYAL2;PIK3R1	1.47522					positive regulation of protein import (GO:1904591)	1930-03-01	0.00150308	0.0334796	0	0	14.7808	96.0785	JUP;HYAL2;PIK3R1	1.47522
												regulation of dopamine receptor signaling pathway (GO:0060159)	2021-08-02	0.00155915	0.0334796	0	0	44.0933	285.002	CAV2;PALM	1.47522					regulation of dopamine receptor signaling pathway (GO:0060159)	2021-08-02	0.00155915	0.0334796	0	0	44.0933	285.002	CAV2;PALM	1.47522
												lymphatic endothelial cell differentiation (GO:0060836)	2021-08-02	0.00155915	0.0334796	0	0	44.0933	285.002	SOX18;NR2F2	1.47522					lymphatic endothelial cell differentiation (GO:0060836)	2021-08-02	0.00155915	0.0334796	0	0	44.0933	285.002	SOX18;NR2F2	1.47522
												positive regulation of cell migration by vascular endothelial growth factor signaling pathway (GO:0038089)	2021-08-02	0.00155915	0.0334796	0	0	44.0933	285.002	KDR;HSPB1	1.47522					positive regulation of cell migration by vascular endothelial growth factor signaling pathway (GO:0038089)	2021-08-02	0.00155915	0.0334796	0	0	44.0933	285.002	KDR;HSPB1	1.47522
												positive regulation of myeloid cell apoptotic process (GO:0033034)	2021-08-02	0.00155915	0.0334796	0	0	44.0933	285.002	MEF2C;ANXA1	1.47522					positive regulation of myeloid cell apoptotic process (GO:0033034)	2021-08-02	0.00155915	0.0334796	0	0	44.0933	285.002	MEF2C;ANXA1	1.47522
												'de novo' posttranslational protein folding (GO:0051084)	1931-03-01	0.00165491	0.035062	0	0	14.2522	91.2709	HSPA8;HSPA5;ST13	1.45516					'de novo' posttranslational protein folding (GO:0051084)	1931-03-01	0.00165491	0.035062	0	0	14.2522	91.2709	HSPA8;HSPA5;ST13	1.45516
												aortic valve morphogenesis (GO:0003180)	1932-03-01	0.001816	0.0379688	0	0	13.76	86.841	DLL4;EFNA1;ELN	1.42057					regulation of apoptotic process (GO:0042981)	18/742	2.40437e-05	0.0365946	0	0	3.39507	36.1087	GADD45B;TGFB3;BNIP3;ARHGEF16;PSEN2;ACTN4;NDRG1;THBS1;SOCS2;ACER2;OLFM1;SLK;TRIM2;CYP1B1;PIM3;ARHGEF7;BCL2L2;BCL2L1	1.43658
												cellular response to molecule of bacterial origin (GO:0071219)	5/115	0.00186281	0.0384417	0	0	6.10328	38.3632	ZFP36;MEF2C;PDE4B;CCL2;VIM	1.4152					aortic valve morphogenesis (GO:0003180)	1932-03-01	0.001816	0.0379688	0	0	13.76	86.841	DLL4;EFNA1;ELN	1.42057
												regulation of protein-containing complex assembly (GO:0043254)	5/116	0.00193499	0.0386522	0	0	6.04799	37.7857	ABCA1;HSPA8;HSPA5;TPPP;MPP7	1.41283					cellular response to molecule of bacterial origin (GO:0071219)	5/115	0.00186281	0.0384417	0	0	6.10328	38.3632	ZFP36;MEF2C;PDE4B;CCL2;VIM	1.4152
												positive regulation of angiogenesis (GO:0045766)	5/116	0.00193499	0.0386522	0	0	6.04799	37.7857	JUP;KDR;HSPB1;PGF;RHOB	1.41283					regulation of protein-containing complex assembly (GO:0043254)	5/116	0.00193499	0.0386522	0	0	6.04799	37.7857	ABCA1;HSPA8;HSPA5;TPPP;MPP7	1.41283
												vasculogenesis (GO:0001570)	1933-03-01	0.00198655	0.0386522	0	0	13.3007	82.7482	EGFL7;SOX18;KDR	1.41283					positive regulation of angiogenesis (GO:0045766)	5/116	0.00193499	0.0386522	0	0	6.04799	37.7857	JUP;KDR;HSPB1;PGF;RHOB	1.41283
												regulation of PERK-mediated unfolded protein response (GO:1903897)	2021-09-02	0.00199464	0.0386522	0	0	37.7924	234.966	HSPA5;BOK	1.41283					vasculogenesis (GO:0001570)	1933-03-01	0.00198655	0.0386522	0	0	13.3007	82.7482	EGFL7;SOX18;KDR	1.41283
												mitral valve morphogenesis (GO:0003183)	2021-09-02	0.00199464	0.0386522	0	0	37.7924	234.966	EFNA1;SOX4	1.41283					regulation of PERK-mediated unfolded protein response (GO:1903897)	2021-09-02	0.00199464	0.0386522	0	0	37.7924	234.966	HSPA5;BOK	1.41283
												positive regulation of protein-containing complex assembly (GO:0031334)	5/118	0.00208546	0.039249	0	0	5.94034	36.6683	ABCA1;TPPP3;ASAP1;TPPP;MPP7	1.40617					mitral valve morphogenesis (GO:0003183)	2021-09-02	0.00199464	0.0386522	0	0	37.7924	234.966	EFNA1;SOX4	1.41283
												regulation of G1/S transition of mitotic cell cycle (GO:2000045)	1971-04-01	0.00209906	0.039249	0	0	7.97943	49.2033	CCND2;ANXA1;CCND1;CCL2	1.40617					positive regulation of protein-containing complex assembly (GO:0031334)	5/118	0.00208546	0.039249	0	0	5.94034	36.6683	ABCA1;TPPP3;ASAP1;TPPP;MPP7	1.40617
												regulation of cell population proliferation (GO:0042127)	14/764	0.00209954	0.039249	0	0	2.5833	15.9288	JUP;ELN;PGF;DLL4;CLDN5;CCND2;BCL6B;LMNA;KDR;CALR;IER5;SOX4;BOK;LIMS1	1.40617					regulation of G1/S transition of mitotic cell cycle (GO:2000045)	1971-04-01	0.00209906	0.039249	0	0	7.97943	49.2033	CCND2;ANXA1;CCND1;CCL2	1.40617
												epithelial tube morphogenesis (GO:0060562)	1934-03-01	0.00216675	0.0400344	0	0	12.871	78.9573	MEF2C;PODXL;RHOB	1.39757					regulation of cell population proliferation (GO:0042127)	14/764	0.00209954	0.039249	0	0	2.5833	15.9288	JUP;ELN;PGF;DLL4;CLDN5;CCND2;BCL6B;LMNA;KDR;CALR;IER5;SOX4;BOK;LIMS1	1.40617
												cellular response to lipopolysaccharide (GO:0071222)	5/120	0.00224429	0.0407156	0	0	5.83644	35.5986	ZFP36;MEF2C;PDE4B;CCL2;VIM	1.39024					epithelial tube morphogenesis (GO:0060562)	1934-03-01	0.00216675	0.0400344	0	0	12.871	78.9573	MEF2C;PODXL;RHOB	1.39757
												semaphorin-plexin signaling pathway (GO:0071526)	1935-03-01	0.00235678	0.0407156	0	0	12.4681	75.4379	NRP2;SEMA6A;PLXND1	1.39024					cellular response to lipopolysaccharide (GO:0071222)	5/120	0.00224429	0.0407156	0	0	5.83644	35.5986	ZFP36;MEF2C;PDE4B;CCL2;VIM	1.39024
												peptidyl-tyrosine dephosphorylation (GO:0035335)	1935-03-01	0.00235678	0.0407156	0	0	12.4681	75.4379	PTPN18;DUSP2;DUSP6	1.39024					semaphorin-plexin signaling pathway (GO:0071526)	1935-03-01	0.00235678	0.0407156	0	0	12.4681	75.4379	NRP2;SEMA6A;PLXND1	1.39024
												positive regulation of cell cycle G1/S phase transition (GO:1902808)	1935-03-01	0.00235678	0.0407156	0	0	12.4681	75.4379	CCND2;ANXA1;CCND1	1.39024					peptidyl-tyrosine dephosphorylation (GO:0035335)	1935-03-01	0.00235678	0.0407156	0	0	12.4681	75.4379	PTPN18;DUSP2;DUSP6	1.39024
												regulation of cell-cell adhesion involved in gastrulation (GO:0070587)	2021-10-02	0.00248088	0.0407156	0	0	33.0667	198.372	WNK1;MYADM	1.39024					positive regulation of cell cycle G1/S phase transition (GO:1902808)	1935-03-01	0.00235678	0.0407156	0	0	12.4681	75.4379	CCND2;ANXA1;CCND1	1.39024
												regulation of cell-cell adhesion mediated by integrin (GO:0033632)	2021-10-02	0.00248088	0.0407156	0	0	33.0667	198.372	PODXL;WNK1	1.39024					regulation of cell-cell adhesion involved in gastrulation (GO:0070587)	2021-10-02	0.00248088	0.0407156	0	0	33.0667	198.372	WNK1;MYADM	1.39024
												regulation of endoplasmic reticulum unfolded protein response (GO:1900101)	2021-10-02	0.00248088	0.0407156	0	0	33.0667	198.372	HSPA5;PIK3R1	1.39024					regulation of cell-cell adhesion mediated by integrin (GO:0033632)	2021-10-02	0.00248088	0.0407156	0	0	33.0667	198.372	PODXL;WNK1	1.39024
												regulation of epithelial cell apoptotic process (GO:1904035)	2021-10-02	0.00248088	0.0407156	0	0	33.0667	198.372	ZFP36;BOK	1.39024					regulation of endoplasmic reticulum unfolded protein response (GO:1900101)	2021-10-02	0.00248088	0.0407156	0	0	33.0667	198.372	HSPA5;PIK3R1	1.39024
												cGMP biosynthetic process (GO:0006182)	2021-10-02	0.00248088	0.0407156	0	0	33.0667	198.372	GUCY1A1;GUCY1B1	1.39024					regulation of epithelial cell apoptotic process (GO:1904035)	2021-10-02	0.00248088	0.0407156	0	0	33.0667	198.372	ZFP36;BOK	1.39024
												negative regulation of heterotypic cell-cell adhesion (GO:0034115)	2021-10-02	0.00248088	0.0407156	0	0	33.0667	198.372	WNK1;MYADM	1.39024					cGMP biosynthetic process (GO:0006182)	2021-10-02	0.00248088	0.0407156	0	0	33.0667	198.372	GUCY1A1;GUCY1B1	1.39024
												positive regulation of epithelial cell proliferation (GO:0050679)	5/123	0.00249882	0.0407156	0	0	5.68719	34.0773	PPP1R16B;NRP2;EGFL7;KDR;PGF	1.39024					negative regulation of heterotypic cell-cell adhesion (GO:0034115)	2021-10-02	0.00248088	0.0407156	0	0	33.0667	198.372	WNK1;MYADM	1.39024
												aortic valve development (GO:0003176)	1936-03-01	0.00255682	0.0407156	0	0	12.0897	72.1632	DLL4;EFNA1;ELN	1.39024					positive regulation of epithelial cell proliferation (GO:0050679)	5/123	0.00249882	0.0407156	0	0	5.68719	34.0773	PPP1R16B;NRP2;EGFL7;KDR;PGF	1.39024
												regulation of protein import into nucleus (GO:0042306)	1936-03-01	0.00255682	0.0407156	0	0	12.0897	72.1632	JUP;HYAL2;PIK3R1	1.39024					aortic valve development (GO:0003176)	1936-03-01	0.00255682	0.0407156	0	0	12.0897	72.1632	DLL4;EFNA1;ELN	1.39024
												positive regulation of T cell activation (GO:0050870)	1975-04-01	0.00256506	0.0407156	0	0	7.52836	44.9125	ANXA1;ZMIZ1;CCL2;PRKCQ	1.39024					regulation of protein import into nucleus (GO:0042306)	1936-03-01	0.00255682	0.0407156	0	0	12.0897	72.1632	JUP;HYAL2;PIK3R1	1.39024
												negative regulation of programmed cell death (GO:0043069)	9/381	0.00258796	0.0407156	0	0	3.29506	19.6283	TNFAIP8;CCND2;ANXA1;HSPA5;KDR;HSPB1;PIK3R1;UBA52;HSP90B1	1.39024					positive regulation of T cell activation (GO:0050870)	1975-04-01	0.00256506	0.0407156	0	0	7.52836	44.9125	ANXA1;ZMIZ1;CCL2;PRKCQ	1.39024
												circulatory system development (GO:0072359)	5/126	0.0027737	0.04321	0	0	5.54534	32.6486	MEF2C;SOX18;MICAL2;PDLIM4;SOX4	1.36442					negative regulation of programmed cell death (GO:0043069)	9/381	0.00258796	0.0407156	0	0	3.29506	19.6283	TNFAIP8;CCND2;ANXA1;HSPA5;KDR;HSPB1;PIK3R1;UBA52;HSP90B1	1.39024
												antigen receptor-mediated signaling pathway (GO:0050851)	6/185	0.00293867	0.0448054	0	0	4.51573	26.3258	BTNL9;MEF2C;WNK1;PDE4B;PRKCQ;PIK3R1	1.34867					circulatory system development (GO:0072359)	5/126	0.0027737	0.04321	0	0	5.54534	32.6486	MEF2C;SOX18;MICAL2;PDLIM4;SOX4	1.36442
												regulation of phosphoprotein phosphatase activity (GO:0043666)	1938-03-01	0.00298764	0.0448054	0	0	11.3977	66.2579	PPP1R11;CALM2;HSP90B1	1.34867					antigen receptor-mediated signaling pathway (GO:0050851)	6/185	0.00293867	0.0448054	0	0	4.51573	26.3258	BTNL9;MEF2C;WNK1;PDE4B;PRKCQ;PIK3R1	1.34867
												PERK-mediated unfolded protein response (GO:0036499)	2021-11-02	0.0030171	0.0448054	0	0	29.3911	170.57	HSPA5;CCL2	1.34867					regulation of phosphoprotein phosphatase activity (GO:0043666)	1938-03-01	0.00298764	0.0448054	0	0	11.3977	66.2579	PPP1R11;CALM2;HSP90B1	1.34867
												positive regulation of leukocyte apoptotic process (GO:2000108)	2021-11-02	0.0030171	0.0448054	0	0	29.3911	170.57	MEF2C;ANXA1	1.34867					PERK-mediated unfolded protein response (GO:0036499)	2021-11-02	0.0030171	0.0448054	0	0	29.3911	170.57	HSPA5;CCL2	1.34867
												positive regulation of nitric-oxide synthase biosynthetic process (GO:0051770)	2021-11-02	0.0030171	0.0448054	0	0	29.3911	170.57	KDR;CCL2	1.34867					positive regulation of leukocyte apoptotic process (GO:2000108)	2021-11-02	0.0030171	0.0448054	0	0	29.3911	170.57	MEF2C;ANXA1	1.34867
												cellular response to oxygen-containing compound (GO:1901701)	8/323	0.00333976	0.0491378	0	0	3.44497	19.6427	ZFP36;MEF2C;GUCY1B1;PDE4B;CCL2;FOS;VIM;HSP90B1	1.30858					positive regulation of nitric-oxide synthase biosynthetic process (GO:0051770)	2021-11-02	0.0030171	0.0448054	0	0	29.3911	170.57	KDR;CCL2	1.34867
																										cellular response to oxygen-containing compound (GO:1901701)	8/323	0.00333976	0.0491378	0	0	3.44497	19.6427	ZFP36;MEF2C;GUCY1B1;PDE4B;CCL2;FOS;VIM;HSP90B1	1.30858

## Sheet: LEC 2a
LEC 2a					UP GENE	DOWN GENE
DE pathways UP												DE pathways DN														COMBINED UP and DN
Term	Overlap	P-value	Adjusted P-value	Old P-value	Old Adjusted P-value	Odds Ratio	Combined Score	Genes	enrichment val (-log10 padj			Term	Overlap	P-value	Adjusted P-value	Old P-value	Old Adjusted P-value	Odds Ratio	Combined Score	Genes	enrichment val (-log10 padj					Term	Overlap	P-value	Adjusted P-value	Old P-value	Old Adjusted P-value	Odds Ratio	Combined Score	Genes	enrichment val (-log10 padj
positive regulation of non-canonical Wnt signaling pathway (GO:2000052)	2021-11-04	9.37402e-07	0.00137517	0	0	78.203	1085.47	CSNK1D;CSNK1E;MLLT3;NKD1	2.86164			cellular response to transforming growth factor beta stimulus (GO:0071560)	11/114	5.38731e-10	8.20487e-07	0	0	16.105	343.71	CLDN5;MEF2C;ZMIZ1;HYAL2;FOS;NR3C1;LRRC32;UBA52;SMAD5;ZFP36L2;LIMS1	6.08593					cellular response to transforming growth factor beta stimulus (GO:0071560)	11/114	5.38731e-10	8.20487e-07	0	0	16.105	343.71	CLDN5;MEF2C;ZMIZ1;HYAL2;FOS;NR3C1;LRRC32;UBA52;SMAD5;ZFP36L2;LIMS1	6.08593
regulation of apoptotic process (GO:0042981)	18/742	1.07163e-05	0.00786037	0	0	3.63002	41.5411	GADD45B;TGFB3;ACTN1;BNIP3;ARHGEF16;PSEN2;PAWR;ACTN4;NDRG1;THBS1;SOCS2;ACER2;OLFM1;TRIM2;CYP1B1;PIM3;BCL2L2;BCL2L1	2.10456			cellular response to growth factor stimulus (GO:0071363)	12/158	1.39447e-09	1.06189e-06	0	0	12.4628	254.126	DLL4;ZFP36;MEF2C;SEMA6A;ANXA1;HYAL2;KDR;HSPB1;NR3C1;KLF4;ZFP36L2;LIMS1	5.97392					cellular response to growth factor stimulus (GO:0071363)	12/158	1.39447e-09	1.06189e-06	0	0	12.4628	254.126	DLL4;ZFP36;MEF2C;SEMA6A;ANXA1;HYAL2;KDR;HSPB1;NR3C1;KLF4;ZFP36L2;LIMS1	5.97392
												cellular response to vascular endothelial growth factor stimulus (GO:0035924)	1934-06-01	1.31524e-07	6.67704e-05	0	0	31.2447	495.044	DLL4;ANXA1;SEMA6A;KDR;HSPB1;PGF	4.17542					cellular response to vascular endothelial growth factor stimulus (GO:0035924)	1934-06-01	1.31524e-07	6.67704e-05	0	0	31.2447	495.044	DLL4;ANXA1;SEMA6A;KDR;HSPB1;PGF	4.17542
												regulation of cell migration involved in sprouting angiogenesis (GO:0090049)	1932-05-01	2.9009e-06	0.000902566	0	0	26.8059	341.788	DLL4;ANXA1;KDR;KLF4;HDAC7	3.04452					regulation of cell migration involved in sprouting angiogenesis (GO:0090049)	1932-05-01	2.9009e-06	0.000902566	0	0	26.8059	341.788	DLL4;ANXA1;KDR;KLF4;HDAC7	3.04452
												positive regulation of cell migration (GO:0030335)	11/269	3.57647e-06	0.000902566	0	0	6.37908	80.0009	RIPOR1;SEMA6A;DMTN;HSPA5;PODXL;KDR;MYADM;PDGFA;CCN1;VSIR;MYLK	3.04452					positive regulation of cell migration (GO:0030335)	11/269	3.57647e-06	0.000902566	0	0	6.37908	80.0009	RIPOR1;SEMA6A;DMTN;HSPA5;PODXL;KDR;MYADM;PDGFA;CCN1;VSIR;MYLK	3.04452
												positive regulation of cell motility (GO:2000147)	10/221	4.1294e-06	0.000902566	0	0	7.05407	87.452	RIPOR1;SEMA6A;HSPA5;PODXL;KDR;MYADM;PDGFA;CCN1;VSIR;MYLK	3.04452					positive regulation of cell motility (GO:2000147)	10/221	4.1294e-06	0.000902566	0	0	7.05407	87.452	RIPOR1;SEMA6A;HSPA5;PODXL;KDR;MYADM;PDGFA;CCN1;VSIR;MYLK	3.04452
												cellular response to corticosteroid stimulus (GO:0071384)	2016-04-01	4.14836e-06	0.000902566	0	0	47.9372	594.076	ZFP36;ANXA1;NR3C1;ZFP36L2	3.04452					cellular response to corticosteroid stimulus (GO:0071384)	2016-04-01	4.14836e-06	0.000902566	0	0	47.9372	594.076	ZFP36;ANXA1;NR3C1;ZFP36L2	3.04452
												cellular response to glucocorticoid stimulus (GO:0071385)	2018-04-01	6.89814e-06	0.00119499	0	0	41.0849	488.263	ZFP36;ANXA1;NR3C1;ZFP36L2	2.92264					cellular response to glucocorticoid stimulus (GO:0071385)	2018-04-01	6.89814e-06	0.00119499	0	0	41.0849	488.263	ZFP36;ANXA1;NR3C1;ZFP36L2	2.92264
												regulation of cell migration (GO:0030334)	13/408	7.06164e-06	0.00119499	0	0	4.96554	58.8954	RIPOR1;SEMA6A;ANXA1;HSPA5;PDGFA;VSIR;MYLK;RHOB;CLDN5;PODXL;KDR;MYADM;CCN1	2.92264					regulation of cell migration (GO:0030334)	13/408	7.06164e-06	0.00119499	0	0	4.96554	58.8954	RIPOR1;SEMA6A;ANXA1;HSPA5;PDGFA;VSIR;MYLK;RHOB;CLDN5;PODXL;KDR;MYADM;CCN1	2.92264
												regulation of angiogenesis (GO:0045765)	9/203	1.49373e-05	0.00227495	0	0	6.859	76.2149	PPP1R16B;CLDN5;SEMA6A;JUP;KDR;HSPB1;KLF4;PGF;RHOB	2.64303					positive regulation of non-canonical Wnt signaling pathway (GO:2000052)	2021-11-04	9.37402e-07	0.00137517	0	0	78.203	1085.47	CSNK1D;CSNK1E;MLLT3;NKD1	2.86164
												regulation of protein phosphorylation (GO:0001932)	10/266	2.08346e-05	0.00280071	0	0	5.80078	62.526	EFNA1;CCND2;CCND1;SLCO3A1;KDR;MYADM;PDGFA;HSPB1;CCN1;PGF	2.55273					regulation of angiogenesis (GO:0045765)	9/203	1.49373e-05	0.00227495	0	0	6.859	76.2149	PPP1R16B;CLDN5;SEMA6A;JUP;KDR;HSPB1;KLF4;PGF;RHOB	2.64303
												positive regulation of protein modification process (GO:0031401)	9/214	2.27008e-05	0.00280071	0	0	6.48733	69.3697	PPP1R16B;EFNA1;CCND2;CCND1;SLCO3A1;KDR;CCN1;CALM2;PGF	2.55273					regulation of protein phosphorylation (GO:0001932)	10/266	2.08346e-05	0.00280071	0	0	5.80078	62.526	EFNA1;CCND2;CCND1;SLCO3A1;KDR;MYADM;PDGFA;HSPB1;CCN1;PGF	2.55273
												cytoskeleton organization (GO:0007010)	7/120	2.39062e-05	0.00280071	0	0	9.06031	96.4141	ARHGAP10;SEMA6A;DMTN;MICAL2;SIPA1;RND1;RHOB	2.55273					positive regulation of protein modification process (GO:0031401)	9/214	2.27008e-05	0.00280071	0	0	6.48733	69.3697	PPP1R16B;EFNA1;CCND2;CCND1;SLCO3A1;KDR;CCN1;CALM2;PGF	2.55273
												endothelial cell development (GO:0001885)	2026-04-01	3.22469e-05	0.00330762	0	0	26.1344	270.284	PPP1R16B;SOX18;MYADM;ICAM1	2.48048					cytoskeleton organization (GO:0007010)	7/120	2.39062e-05	0.00280071	0	0	9.06031	96.4141	ARHGAP10;SEMA6A;DMTN;MICAL2;SIPA1;RND1;RHOB	2.55273
												response to glucocorticoid (GO:0051384)	2027-04-01	3.7647e-05	0.00330762	0	0	24.9968	254.649	ZFP36;ANXA1;NR3C1;ZFP36L2	2.48048					endothelial cell development (GO:0001885)	2026-04-01	3.22469e-05	0.00330762	0	0	26.1344	270.284	PPP1R16B;SOX18;MYADM;ICAM1	2.48048
												regulation of focal adhesion assembly (GO:0051893)	1954-05-01	4.019e-05	0.00330762	0	0	14.7542	149.341	DMTN;KDR;PHLDB2;S100A10;LIMS1	2.48048					response to glucocorticoid (GO:0051384)	2027-04-01	3.7647e-05	0.00330762	0	0	24.9968	254.649	ZFP36;ANXA1;NR3C1;ZFP36L2	2.48048
												negative regulation of heterotypic cell-cell adhesion (GO:0034115)	2021-10-03	4.05411e-05	0.00330762	0	0	61.2055	618.984	WNK1;MYADM;KLF4	2.48048					regulation of focal adhesion assembly (GO:0051893)	1954-05-01	4.019e-05	0.00330762	0	0	14.7542	149.341	DMTN;KDR;PHLDB2;S100A10;LIMS1	2.48048
												regulation of cell-cell adhesion involved in gastrulation (GO:0070587)	2021-10-03	4.05411e-05	0.00330762	0	0	61.2055	618.984	WNK1;MYADM;KLF4	2.48048					negative regulation of heterotypic cell-cell adhesion (GO:0034115)	2021-10-03	4.05411e-05	0.00330762	0	0	61.2055	618.984	WNK1;MYADM;KLF4	2.48048
												transforming growth factor beta receptor signaling pathway (GO:0007179)	1989-06-01	4.12638e-05	0.00330762	0	0	10.5112	106.116	CLDN5;ZMIZ1;FOS;LRRC32;UBA52;SMAD5	2.48048					regulation of cell-cell adhesion involved in gastrulation (GO:0070587)	2021-10-03	4.05411e-05	0.00330762	0	0	61.2055	618.984	WNK1;MYADM;KLF4	2.48048
												regulation of endothelial cell proliferation (GO:0001936)	1992-06-01	4.97602e-05	0.00365452	0	0	10.143	100.499	PPP1R16B;NRP2;EGFL7;CAV2;KDR;PGF	2.43717					transforming growth factor beta receptor signaling pathway (GO:0007179)	1989-06-01	4.12638e-05	0.00330762	0	0	10.5112	106.116	CLDN5;ZMIZ1;FOS;LRRC32;UBA52;SMAD5	2.48048
												establishment of endothelial barrier (GO:0061028)	2029-04-01	5.03906e-05	0.00365452	0	0	22.9948	227.55	PPP1R16B;SOX18;MYADM;ICAM1	2.43717					regulation of endothelial cell proliferation (GO:0001936)	1992-06-01	4.97602e-05	0.00365452	0	0	10.143	100.499	PPP1R16B;NRP2;EGFL7;CAV2;KDR;PGF	2.43717
												MAPK cascade (GO:0000165)	10/303	6.26832e-05	0.00433938	0	0	5.05869	48.9551	ZFP36;MEF2C;KDR;PDGFA;PRKCQ;RGL1;UBA52;ZFP36L2;DUSP6;RASGRP3	2.36257					establishment of endothelial barrier (GO:0061028)	2029-04-01	5.03906e-05	0.00365452	0	0	22.9948	227.55	PPP1R16B;SOX18;MYADM;ICAM1	2.43717
												negative regulation of blood vessel endothelial cell migration (GO:0043537)	1934-04-01	9.57204e-05	0.00633836	0	0	19.1575	177.285	DLL4;MEF2C;JUP;KLF4	2.19802					MAPK cascade (GO:0000165)	10/303	6.26832e-05	0.00433938	0	0	5.05869	48.9551	ZFP36;MEF2C;KDR;PDGFA;PRKCQ;RGL1;UBA52;ZFP36L2;DUSP6;RASGRP3	2.36257
												positive regulation of substrate adhesion-dependent cell spreading (GO:1900026)	1936-04-01	0.00012025	0.00763085	0	0	17.9583	162.091	DMTN;MYADM;S100A10;LIMS1	2.11743					negative regulation of blood vessel endothelial cell migration (GO:0043537)	1934-04-01	9.57204e-05	0.00633836	0	0	19.1575	177.285	DLL4;MEF2C;JUP;KLF4	2.19802
												positive regulation of cell-substrate adhesion (GO:0010811)	1970-05-01	0.000140437	0.00855544	0	0	11.1134	98.5844	DMTN;JUP;MYADM;S100A10;LIMS1	2.06776					positive regulation of substrate adhesion-dependent cell spreading (GO:1900026)	1936-04-01	0.00012025	0.00763085	0	0	17.9583	162.091	DMTN;MYADM;S100A10;LIMS1	2.11743
												regulation of cytoskeleton organization (GO:0051493)	6/112	0.000148669	0.00870856	0	0	8.22087	72.457	DMTN;PDGFA;TPPP;PHLDB2;RND1;RHOB	2.06005					regulation of apoptotic process (GO:0042981)	18/742	1.07163e-05	0.00786037	0	0	3.63002	41.5411	GADD45B;TGFB3;ACTN1;BNIP3;ARHGEF16;PSEN2;PAWR;ACTN4;NDRG1;THBS1;SOCS2;ACER2;OLFM1;TRIM2;CYP1B1;PIM3;BCL2L2;BCL2L1	2.10456
												negative regulation of cell adhesion (GO:0007162)	1973-05-01	0.000171345	0.00933877	0	0	10.6215	92.1079	SEMA6A;DMTN;PODXL;SIPA1;RND1	2.02971					positive regulation of cell-substrate adhesion (GO:0010811)	1970-05-01	0.000140437	0.00855544	0	0	11.1134	98.5844	DMTN;JUP;MYADM;S100A10;LIMS1	2.06776
												cellular response to cytokine stimulus (GO:0071345)	12/482	0.000171691	0.00933877	0	0	3.80779	33.0128	HSPA8;PTPN18;ZFP36;ANXA1;CCND1;IL7;WNK1;HYAL2;FOS;UBA52;ZFP36L2;ICAM1	2.02971					regulation of cytoskeleton organization (GO:0051493)	6/112	0.000148669	0.00870856	0	0	8.22087	72.457	DMTN;PDGFA;TPPP;PHLDB2;RND1;RHOB	2.06005
												positive regulation of angiogenesis (GO:0045766)	6/116	0.000180165	0.00946177	0	0	7.92032	68.2861	JUP;KDR;HSPB1;KLF4;PGF;RHOB	2.02403					negative regulation of cell adhesion (GO:0007162)	1973-05-01	0.000171345	0.00933877	0	0	10.6215	92.1079	SEMA6A;DMTN;PODXL;SIPA1;RND1	2.02971
												negative regulation of cell-cell adhesion (GO:0022408)	1941-04-01	0.000201128	0.00988122	0	0	15.5276	132.164	PODXL;WNK1;MYADM;KLF4	2.00519					cellular response to cytokine stimulus (GO:0071345)	12/482	0.000171691	0.00933877	0	0	3.80779	33.0128	HSPA8;PTPN18;ZFP36;ANXA1;CCND1;IL7;WNK1;HYAL2;FOS;UBA52;ZFP36L2;ICAM1	2.02971
												T cell differentiation (GO:0030217)	1941-04-01	0.000201128	0.00988122	0	0	15.5276	132.164	DLL4;ANXA1;ZFP36L2;SOX4	2.00519					positive regulation of angiogenesis (GO:0045766)	6/116	0.000180165	0.00946177	0	0	7.92032	68.2861	JUP;KDR;HSPB1;KLF4;PGF;RHOB	2.02403
												supramolecular fiber organization (GO:0097435)	10/351	0.000208846	0.00993974	0	0	4.33595	36.7425	MARCKSL1;MYO1B;MARCKS;TPPP3;P4HA1;SERPINH1;TPPP;UBA52;RND1;RHOB	2.00262					negative regulation of cell-cell adhesion (GO:0022408)	1941-04-01	0.000201128	0.00988122	0	0	15.5276	132.164	PODXL;WNK1;MYADM;KLF4	2.00519
												positive regulation of endothelial cell proliferation (GO:0001938)	1977-05-01	0.000220331	0.0101686	0	0	10.0294	84.4514	PPP1R16B;NRP2;EGFL7;KDR;PGF	1.99274					T cell differentiation (GO:0030217)	1941-04-01	0.000201128	0.00988122	0	0	15.5276	132.164	DLL4;ANXA1;ZFP36L2;SOX4	2.00519
												positive regulation of T cell differentiation (GO:0045582)	1943-04-01	0.00024242	0.010629	0	0	14.7298	122.624	ZMIZ1;IL7;VSIR;SOX4	1.97351					supramolecular fiber organization (GO:0097435)	10/351	0.000208846	0.00993974	0	0	4.33595	36.7425	MARCKSL1;MYO1B;MARCKS;TPPP3;P4HA1;SERPINH1;TPPP;UBA52;RND1;RHOB	2.00262
												positive regulation of transcription by RNA polymerase II (GO:0045944)	17/908	0.000247802	0.010629	0	0	2.89508	24.0375	MEF2C;JUP;LMO2;MICAL2;FOS;NR3C1;KLF4;SMAD5;ELK3;ZMIZ1;SOX18;HYAL2;CCN1;IER5;UBA52;IER2;SOX4	1.97351					positive regulation of endothelial cell proliferation (GO:0001938)	1977-05-01	0.000220331	0.0101686	0	0	10.0294	84.4514	PPP1R16B;NRP2;EGFL7;KDR;PGF	1.99274
												regulation of apoptotic process (GO:0042981)	15/742	0.000261105	0.010629	0	0	3.10807	25.6434	MEF2C;TNFAIP8;ANXA1;HSPA5;DAPK2;HSPB1;DUSP6;RHOB;ARHGAP10;CCND2;IL7;KDR;UBA52;SOX4;BOK	1.97351					positive regulation of T cell differentiation (GO:0045582)	1943-04-01	0.00024242	0.010629	0	0	14.7298	122.624	ZMIZ1;IL7;VSIR;SOX4	1.97351
												positive regulation of cell migration involved in sprouting angiogenesis (GO:0090050)	2018-03-01	0.00026443	0.010629	0	0	28.5511	235.202	ANXA1;KDR;HDAC7	1.97351					positive regulation of transcription by RNA polymerase II (GO:0045944)	17/908	0.000247802	0.010629	0	0	2.89508	24.0375	MEF2C;JUP;LMO2;MICAL2;FOS;NR3C1;KLF4;SMAD5;ELK3;ZMIZ1;SOX18;HYAL2;CCN1;IER5;UBA52;IER2;SOX4	1.97351
												positive regulation of cell-matrix adhesion (GO:0001954)	1944-04-01	0.000265202	0.010629	0	0	14.3609	118.262	JUP;KDR;S100A10;LIMS1	1.97351					regulation of apoptotic process (GO:0042981)	15/742	0.000261105	0.010629	0	0	3.10807	25.6434	MEF2C;TNFAIP8;ANXA1;HSPA5;DAPK2;HSPB1;DUSP6;RHOB;ARHGAP10;CCND2;IL7;KDR;UBA52;SOX4;BOK	1.97351
												positive regulation of focal adhesion assembly (GO:0051894)	2019-03-01	0.000312381	0.0121989	0	0	26.7653	216.03	KDR;LIMS1;S100A10	1.91368					positive regulation of cell migration involved in sprouting angiogenesis (GO:0090050)	2018-03-01	0.00026443	0.010629	0	0	28.5511	235.202	ANXA1;KDR;HDAC7	1.97351
												regulation of interleukin-2 production (GO:0032663)	1948-04-01	0.000371872	0.0136824	0	0	13.0527	103.077	ZFP36;ANXA1;PDE4B;HDAC7	1.86384					positive regulation of cell-matrix adhesion (GO:0001954)	1944-04-01	0.000265202	0.010629	0	0	14.3609	118.262	JUP;KDR;S100A10;LIMS1	1.97351
												positive regulation of blood vessel endothelial cell migration (GO:0043536)	1948-04-01	0.000371872	0.0136824	0	0	13.0527	103.077	ANXA1;KDR;HSPB1;HDAC7	1.86384					positive regulation of focal adhesion assembly (GO:0051894)	2019-03-01	0.000312381	0.0121989	0	0	26.7653	216.03	KDR;LIMS1;S100A10	1.91368
												transmembrane receptor protein serine/threonine kinase signaling pathway (GO:0007178)	6/133	0.000377322	0.0136824	0	0	6.85421	54.0278	CLDN5;ZMIZ1;FOS;LRRC32;UBA52;SMAD5	1.86384					regulation of interleukin-2 production (GO:0032663)	1948-04-01	0.000371872	0.0136824	0	0	13.0527	103.077	ZFP36;ANXA1;PDE4B;HDAC7	1.86384
												response to unfolded protein (GO:0006986)	1949-04-01	0.000402711	0.0142635	0	0	12.762	99.7642	HSPA8;HSPA5;SERPINH1;HSPB1	1.84578					positive regulation of blood vessel endothelial cell migration (GO:0043536)	1948-04-01	0.000371872	0.0136824	0	0	13.0527	103.077	ANXA1;KDR;HSPB1;HDAC7	1.86384
												positive regulation of cell morphogenesis involved in differentiation (GO:0010770)	1950-04-01	0.000435334	0.0150685	0	0	12.4839	96.6181	DMTN;MYADM;S100A10;LIMS1	1.82193					transmembrane receptor protein serine/threonine kinase signaling pathway (GO:0007178)	6/133	0.000377322	0.0136824	0	0	6.85421	54.0278	CLDN5;ZMIZ1;FOS;LRRC32;UBA52;SMAD5	1.86384
												blood circulation (GO:0008015)	1951-04-01	0.0004698	0.0155545	0	0	12.2177	93.6267	DLL4;GUCY1A1;GUCY1B1;ELN	1.80815					response to unfolded protein (GO:0006986)	1949-04-01	0.000402711	0.0142635	0	0	12.762	99.7642	HSPA8;HSPA5;SERPINH1;HSPB1	1.84578
												regulation of substrate adhesion-dependent cell spreading (GO:1900024)	1951-04-01	0.0004698	0.0155545	0	0	12.2177	93.6267	DMTN;MYADM;S100A10;LIMS1	1.80815					positive regulation of cell morphogenesis involved in differentiation (GO:0010770)	1950-04-01	0.000435334	0.0150685	0	0	12.4839	96.6181	DMTN;MYADM;S100A10;LIMS1	1.82193
												positive regulation of endothelial cell chemotaxis by VEGF-activated vascular endothelial growth factor receptor signaling pathway (GO:0038033)	2021-05-02	0.000493589	0.0159944	0	0	94.5476	719.867	KDR;HSPB1	1.79603					blood circulation (GO:0008015)	1951-04-01	0.0004698	0.0155545	0	0	12.2177	93.6267	DLL4;GUCY1A1;GUCY1B1;ELN	1.80815
												regulation of blood vessel endothelial cell migration (GO:0043535)	1955-04-01	0.000627258	0.0197602	0	0	11.2572	83.0121	MEF2C;JUP;KDR;HSPB1	1.70421					regulation of substrate adhesion-dependent cell spreading (GO:1900024)	1951-04-01	0.0004698	0.0155545	0	0	12.2177	93.6267	DMTN;MYADM;S100A10;LIMS1	1.80815
												positive regulation of cell-substrate junction organization (GO:0150117)	2024-03-01	0.000635753	0.0197602	0	0	20.3875	150.066	KDR;LIMS1;S100A10	1.70421					positive regulation of endothelial cell chemotaxis by VEGF-activated vascular endothelial growth factor receptor signaling pathway (GO:0038033)	2021-05-02	0.000493589	0.0159944	0	0	94.5476	719.867	KDR;HSPB1	1.79603
												negative regulation of signal transduction (GO:0009968)	8/267	0.000653435	0.0199036	0	0	4.51772	33.1296	DLL4;PTPRE;PTPN18;CYP26B1;EGFL7;SEMA6A;PALM;PRKCQ	1.70107					regulation of blood vessel endothelial cell migration (GO:0043535)	1955-04-01	0.000627258	0.0197602	0	0	11.2572	83.0121	MEF2C;JUP;KDR;HSPB1	1.70421
												negative regulation of apoptotic process (GO:0043066)	11/485	0.00070065	0.020042	0	0	3.43389	24.9421	ARHGAP10;MEF2C;TNFAIP8;CCND2;ANXA1;HSPA5;IL7;KDR;HSPB1;KLF4;UBA52	1.69806					positive regulation of cell-substrate junction organization (GO:0150117)	2024-03-01	0.000635753	0.0197602	0	0	20.3875	150.066	KDR;LIMS1;S100A10	1.70421
												positive regulation of cell junction assembly (GO:1901890)	1957-04-01	0.000718573	0.020042	0	0	10.8313	78.3995	CLDN5;KDR;S100A10;LIMS1	1.69806					negative regulation of signal transduction (GO:0009968)	8/267	0.000653435	0.0199036	0	0	4.51772	33.1296	DLL4;PTPRE;PTPN18;CYP26B1;EGFL7;SEMA6A;PALM;PRKCQ	1.70107
												regulation of heterotypic cell-cell adhesion (GO:0034114)	2025-03-01	0.000718705	0.020042	0	0	19.4598	140.851	WNK1;MYADM;KLF4	1.69806					negative regulation of apoptotic process (GO:0043066)	11/485	0.00070065	0.020042	0	0	3.43389	24.9421	ARHGAP10;MEF2C;TNFAIP8;CCND2;ANXA1;HSPA5;IL7;KDR;HSPB1;KLF4;UBA52	1.69806
												cardiac ventricle formation (GO:0003211)	2021-06-02	0.000736936	0.020042	0	0	70.9071	511.454	MEF2C;SOX4	1.69806					positive regulation of cell junction assembly (GO:1901890)	1957-04-01	0.000718573	0.020042	0	0	10.8313	78.3995	CLDN5;KDR;S100A10;LIMS1	1.69806
												cellular response to granulocyte macrophage colony-stimulating factor stimulus (GO:0097011)	2021-06-02	0.000736936	0.020042	0	0	70.9071	511.454	ZFP36;ZFP36L2	1.69806					regulation of heterotypic cell-cell adhesion (GO:0034114)	2025-03-01	0.000718705	0.020042	0	0	19.4598	140.851	WNK1;MYADM;KLF4	1.69806
												response to granulocyte macrophage colony-stimulating factor (GO:0097012)	2021-06-02	0.000736936	0.020042	0	0	70.9071	511.454	ZFP36;ZFP36L2	1.69806					cardiac ventricle formation (GO:0003211)	2021-06-02	0.000736936	0.020042	0	0	70.9071	511.454	MEF2C;SOX4	1.69806
												actin filament organization (GO:0007015)	6/152	0.000764348	0.0204228	0	0	5.95649	42.7467	MARCKSL1;MYO1B;MARCKS;DMTN;RND1;RHOB	1.68988					cellular response to granulocyte macrophage colony-stimulating factor stimulus (GO:0097011)	2021-06-02	0.000736936	0.020042	0	0	70.9071	511.454	ZFP36;ZFP36L2	1.69806
												positive regulation of vasculature development (GO:1904018)	5/102	0.000806225	0.0208637	0	0	7.4351	52.9613	JUP;KDR;HSPB1;PGF;RHOB	1.68061					response to granulocyte macrophage colony-stimulating factor (GO:0097012)	2021-06-02	0.000736936	0.020042	0	0	70.9071	511.454	ZFP36;ZFP36L2	1.69806
												positive regulation of G1/S transition of mitotic cell cycle (GO:1900087)	2026-03-01	0.000808244	0.0208637	0	0	18.6128	132.535	CCND2;ANXA1;CCND1	1.68061					actin filament organization (GO:0007015)	6/152	0.000764348	0.0204228	0	0	5.95649	42.7467	MARCKSL1;MYO1B;MARCKS;DMTN;RND1;RHOB	1.68988
												positive regulation of response to wounding (GO:1903036)	2028-03-01	0.00100788	0.0248251	0	0	17.122	118.14	ANXA1;DMTN;MYLK	1.60511					positive regulation of vasculature development (GO:1904018)	5/102	0.000806225	0.0208637	0	0	7.4351	52.9613	JUP;KDR;HSPB1;PGF;RHOB	1.68061
												definitive hemopoiesis (GO:0060216)	2021-07-02	0.00102691	0.0248251	0	0	56.7229	390.322	LYL1;ZFP36L2	1.60511					positive regulation of G1/S transition of mitotic cell cycle (GO:1900087)	2026-03-01	0.000808244	0.0208637	0	0	18.6128	132.535	CCND2;ANXA1;CCND1	1.68061
												positive regulation of integrin-mediated signaling pathway (GO:2001046)	2021-07-02	0.00102691	0.0248251	0	0	56.7229	390.322	DMTN;LIMS1	1.60511					positive regulation of response to wounding (GO:1903036)	2028-03-01	0.00100788	0.0248251	0	0	17.122	118.14	ANXA1;DMTN;MYLK	1.60511
												mitral valve development (GO:0003174)	2021-07-02	0.00102691	0.0248251	0	0	56.7229	390.322	EFNA1;SOX4	1.60511					definitive hemopoiesis (GO:0060216)	2021-07-02	0.00102691	0.0248251	0	0	56.7229	390.322	LYL1;ZFP36L2	1.60511
												regulation of cell population proliferation (GO:0042127)	14/764	0.00109665	0.0260969	0	0	2.78658	18.9919	JUP;ELN;PDGFA;KLF4;PGF;DLL4;CLDN5;CCND2;IL7;KDR;IER5;SOX4;BOK;LIMS1	1.58341					positive regulation of integrin-mediated signaling pathway (GO:2001046)	2021-07-02	0.00102691	0.0248251	0	0	56.7229	390.322	DMTN;LIMS1	1.60511
												vascular endothelial growth factor receptor signaling pathway (GO:0048010)	1967-04-01	0.00132007	0.0300812	0	0	9.10743	60.3829	NRP2;KDR;HSPB1;PGF	1.5217					mitral valve development (GO:0003174)	2021-07-02	0.00102691	0.0248251	0	0	56.7229	390.322	EFNA1;SOX4	1.60511
												positive regulation of protein phosphorylation (GO:0001934)	9/371	0.00135464	0.0300812	0	0	3.64441	24.0685	EFNA1;CCND2;CCND1;SLCO3A1;KDR;PDGFA;CCN1;CALM2;PGF	1.5217					regulation of cell population proliferation (GO:0042127)	14/764	0.00109665	0.0260969	0	0	2.78658	18.9919	JUP;ELN;PDGFA;KLF4;PGF;DLL4;CLDN5;CCND2;IL7;KDR;IER5;SOX4;BOK;LIMS1	1.58341
												regulation of dopamine receptor signaling pathway (GO:0060159)	2021-08-02	0.00136284	0.0300812	0	0	47.2667	311.874	CAV2;PALM	1.5217					vascular endothelial growth factor receptor signaling pathway (GO:0048010)	1967-04-01	0.00132007	0.0300812	0	0	9.10743	60.3829	NRP2;KDR;HSPB1;PGF	1.5217
												positive regulation of cell migration by vascular endothelial growth factor signaling pathway (GO:0038089)	2021-08-02	0.00136284	0.0300812	0	0	47.2667	311.874	KDR;HSPB1	1.5217					positive regulation of protein phosphorylation (GO:0001934)	9/371	0.00135464	0.0300812	0	0	3.64441	24.0685	EFNA1;CCND2;CCND1;SLCO3A1;KDR;PDGFA;CCN1;CALM2;PGF	1.5217
												positive regulation of myeloid cell apoptotic process (GO:0033034)	2021-08-02	0.00136284	0.0300812	0	0	47.2667	311.874	MEF2C;ANXA1	1.5217					regulation of dopamine receptor signaling pathway (GO:0060159)	2021-08-02	0.00136284	0.0300812	0	0	47.2667	311.874	CAV2;PALM	1.5217
												regulation of protein-containing complex assembly (GO:0043254)	5/116	0.00143449	0.0312104	0	0	6.49273	42.5076	ABCA1;HSPA8;HSPA5;TPPP;MPP7	1.5057					positive regulation of cell migration by vascular endothelial growth factor signaling pathway (GO:0038089)	2021-08-02	0.00136284	0.0300812	0	0	47.2667	311.874	KDR;HSPB1	1.5217
												aortic valve morphogenesis (GO:0003180)	1932-03-01	0.00149466	0.0320615	0	0	14.7574	96.0094	DLL4;EFNA1;ELN	1.49402					positive regulation of myeloid cell apoptotic process (GO:0033034)	2021-08-02	0.00136284	0.0300812	0	0	47.2667	311.874	MEF2C;ANXA1	1.5217
												positive regulation of protein-containing complex assembly (GO:0031334)	5/118	0.00154728	0.0327293	0	0	6.37717	41.2683	ABCA1;TPPP3;ASAP1;TPPP;MPP7	1.48506					regulation of protein-containing complex assembly (GO:0043254)	5/116	0.00143449	0.0312104	0	0	6.49273	42.5076	ABCA1;HSPA8;HSPA5;TPPP;MPP7	1.5057
												negative regulation of programmed cell death (GO:0043069)	9/381	0.00162595	0.032809	0	0	3.54463	22.7624	ARHGAP10;TNFAIP8;CCND2;ANXA1;HSPA5;IL7;KDR;HSPB1;UBA52	1.48401					aortic valve morphogenesis (GO:0003180)	1932-03-01	0.00149466	0.0320615	0	0	14.7574	96.0094	DLL4;EFNA1;ELN	1.49402
												regulation of sprouting angiogenesis (GO:1903670)	1933-03-01	0.00163563	0.032809	0	0	14.2647	91.5187	PPP1R16B;SEMA6A;KLF4	1.48401					positive regulation of protein-containing complex assembly (GO:0031334)	5/118	0.00154728	0.0327293	0	0	6.37717	41.2683	ABCA1;TPPP3;ASAP1;TPPP;MPP7	1.48506
												vasculogenesis (GO:0001570)	1933-03-01	0.00163563	0.032809	0	0	14.2647	91.5187	EGFL7;SOX18;KDR	1.48401					negative regulation of programmed cell death (GO:0043069)	9/381	0.00162595	0.032809	0	0	3.54463	22.7624	ARHGAP10;TNFAIP8;CCND2;ANXA1;HSPA5;IL7;KDR;HSPB1;UBA52	1.48401
												regulation of G1/S transition of mitotic cell cycle (GO:2000045)	1971-04-01	0.00163722	0.032809	0	0	8.56197	54.923	CCND2;ANXA1;CCND1;KLF4	1.48401					regulation of sprouting angiogenesis (GO:1903670)	1933-03-01	0.00163563	0.032809	0	0	14.2647	91.5187	PPP1R16B;SEMA6A;KLF4	1.48401
												regulation of PERK-mediated unfolded protein response (GO:1903897)	2021-09-02	0.00174407	0.033378	0	0	40.5122	257.315	HSPA5;BOK	1.47654					vasculogenesis (GO:0001570)	1933-03-01	0.00163563	0.032809	0	0	14.2647	91.5187	EGFL7;SOX18;KDR	1.48401
												mitral valve morphogenesis (GO:0003183)	2021-09-02	0.00174407	0.033378	0	0	40.5122	257.315	EFNA1;SOX4	1.47654					regulation of G1/S transition of mitotic cell cycle (GO:2000045)	1971-04-01	0.00163722	0.032809	0	0	8.56197	54.923	CCND2;ANXA1;CCND1;KLF4	1.48401
												epithelial tube morphogenesis (GO:0060562)	1934-03-01	0.00178466	0.033378	0	0	13.8039	87.3584	MEF2C;PODXL;RHOB	1.47654					regulation of PERK-mediated unfolded protein response (GO:1903897)	2021-09-02	0.00174407	0.033378	0	0	40.5122	257.315	HSPA5;BOK	1.47654
												positive regulation of pri-miRNA transcription by RNA polymerase II (GO:1902895)	1934-03-01	0.00178466	0.033378	0	0	13.8039	87.3584	FOS;NR3C1;KLF4	1.47654					mitral valve morphogenesis (GO:0003183)	2021-09-02	0.00174407	0.033378	0	0	40.5122	257.315	EFNA1;SOX4	1.47654
												regulation of mRNA catabolic process (GO:0061013)	5/122	0.00179227	0.033378	0	0	6.1579	38.9442	HSPA8;ZFP36;HSPB1;UBA52;ZFP36L2	1.47654					epithelial tube morphogenesis (GO:0060562)	1934-03-01	0.00178466	0.033378	0	0	13.8039	87.3584	MEF2C;PODXL;RHOB	1.47654
												regulation of actin filament-based process (GO:0032970)	1973-04-01	0.0018141	0.033378	0	0	8.31296	52.4728	DMTN;PDGFA;RND1;RHOB	1.47654					positive regulation of pri-miRNA transcription by RNA polymerase II (GO:1902895)	1934-03-01	0.00178466	0.033378	0	0	13.8039	87.3584	FOS;NR3C1;KLF4	1.47654
												positive regulation of transcription, DNA-templated (GO:0045893)	18/1183	0.00181903	0.033378	0	0	2.32918	14.6959	MEF2C;JUP;LMO2;FOS;NR3C1;KLF4;SMAD5;ELK3;LYL1;LBH;ZMIZ1;SOX18;HYAL2;CCN1;IER5;UBA52;IER2;SOX4	1.47654					regulation of mRNA catabolic process (GO:0061013)	5/122	0.00179227	0.033378	0	0	6.1579	38.9442	HSPA8;ZFP36;HSPB1;UBA52;ZFP36L2	1.47654
												positive regulation of epithelial cell proliferation (GO:0050679)	5/123	0.00185771	0.0336821	0	0	6.10541	38.3933	PPP1R16B;NRP2;EGFL7;KDR;PGF	1.4726					regulation of actin filament-based process (GO:0032970)	1973-04-01	0.0018141	0.033378	0	0	8.31296	52.4728	DMTN;PDGFA;RND1;RHOB	1.47654
												peptidyl-tyrosine dephosphorylation (GO:0035335)	1935-03-01	0.00194189	0.0343896	0	0	13.3719	83.4951	PTPN18;DUSP2;DUSP6	1.46357					positive regulation of transcription, DNA-templated (GO:0045893)	18/1183	0.00181903	0.033378	0	0	2.32918	14.6959	MEF2C;JUP;LMO2;FOS;NR3C1;KLF4;SMAD5;ELK3;LYL1;LBH;ZMIZ1;SOX18;HYAL2;CCN1;IER5;UBA52;IER2;SOX4	1.47654
												positive regulation of cell cycle G1/S phase transition (GO:1902808)	1935-03-01	0.00194189	0.0343896	0	0	13.3719	83.4951	CCND2;ANXA1;CCND1	1.46357					positive regulation of epithelial cell proliferation (GO:0050679)	5/123	0.00185771	0.0336821	0	0	6.10541	38.3933	PPP1R16B;NRP2;EGFL7;KDR;PGF	1.4726
												positive regulation of T cell activation (GO:0050870)	1975-04-01	0.00200381	0.0347879	0	0	8.07798	50.1861	ANXA1;ZMIZ1;IL7;PRKCQ	1.45857					peptidyl-tyrosine dephosphorylation (GO:0035335)	1935-03-01	0.00194189	0.0343896	0	0	13.3719	83.4951	PTPN18;DUSP2;DUSP6	1.46357
												circulatory system development (GO:0072359)	5/126	0.00206456	0.0347879	0	0	5.95313	36.8072	MEF2C;SOX18;MICAL2;PDLIM4;SOX4	1.45857					positive regulation of cell cycle G1/S phase transition (GO:1902808)	1935-03-01	0.00194189	0.0343896	0	0	13.3719	83.4951	CCND2;ANXA1;CCND1	1.46357
												positive regulation of cell population proliferation (GO:0008284)	10/474	0.00208814	0.0347879	0	0	3.16647	19.5418	DLL4;CLDN5;MEF2C;CCND2;IL7;KDR;PDGFA;CCN1;SOX4;PGF	1.45857					positive regulation of T cell activation (GO:0050870)	1975-04-01	0.00200381	0.0347879	0	0	8.07798	50.1861	ANXA1;ZMIZ1;IL7;PRKCQ	1.45857
												aortic valve development (GO:0003176)	1936-03-01	0.0021075	0.0347879	0	0	12.966	79.8997	DLL4;EFNA1;ELN	1.45857					circulatory system development (GO:0072359)	5/126	0.00206456	0.0347879	0	0	5.95313	36.8072	MEF2C;SOX18;MICAL2;PDLIM4;SOX4	1.45857
												negative regulation of gene expression (GO:0010629)	8/322	0.00215246	0.0347879	0	0	3.71594	22.8201	DLL4;CLDN5;ZFP36;MEF2C;KDR;MYADM;KLF4;ZFP36L2	1.45857					positive regulation of cell population proliferation (GO:0008284)	10/474	0.00208814	0.0347879	0	0	3.16647	19.5418	DLL4;CLDN5;MEF2C;CCND2;IL7;KDR;PDGFA;CCN1;SOX4;PGF	1.45857
												regulation of cell-cell adhesion mediated by integrin (GO:0033632)	2021-10-02	0.00216996	0.0347879	0	0	35.4464	217.395	PODXL;WNK1	1.45857					aortic valve development (GO:0003176)	1936-03-01	0.0021075	0.0347879	0	0	12.966	79.8997	DLL4;EFNA1;ELN	1.45857
												regulation of epithelial cell apoptotic process (GO:1904035)	2021-10-02	0.00216996	0.0347879	0	0	35.4464	217.395	ZFP36;BOK	1.45857					negative regulation of gene expression (GO:0010629)	8/322	0.00215246	0.0347879	0	0	3.71594	22.8201	DLL4;CLDN5;ZFP36;MEF2C;KDR;MYADM;KLF4;ZFP36L2	1.45857
												cGMP biosynthetic process (GO:0006182)	2021-10-02	0.00216996	0.0347879	0	0	35.4464	217.395	GUCY1A1;GUCY1B1	1.45857					regulation of cell-cell adhesion mediated by integrin (GO:0033632)	2021-10-02	0.00216996	0.0347879	0	0	35.4464	217.395	PODXL;WNK1	1.45857
												response to laminar fluid shear stress (GO:0034616)	2021-10-02	0.00216996	0.0347879	0	0	35.4464	217.395	ABCA1;KLF4	1.45857					regulation of epithelial cell apoptotic process (GO:1904035)	2021-10-02	0.00216996	0.0347879	0	0	35.4464	217.395	ZFP36;BOK	1.45857
												positive regulation of phosphorylation (GO:0042327)	7/253	0.00223178	0.0354062	0	0	4.13382	25.2368	EFNA1;CCND2;CCND1;SLCO3A1;KDR;CCN1;PGF	1.45092					cGMP biosynthetic process (GO:0006182)	2021-10-02	0.00216996	0.0347879	0	0	35.4464	217.395	GUCY1A1;GUCY1B1	1.45857
												negative regulation of endothelial cell proliferation (GO:0001937)	1937-03-01	0.00228162	0.0358239	0	0	12.584	76.5468	DLL4;MEF2C;CAV2	1.44583					response to laminar fluid shear stress (GO:0034616)	2021-10-02	0.00216996	0.0347879	0	0	35.4464	217.395	ABCA1;KLF4	1.45857
												negative regulation of endothelial cell migration (GO:0010596)	1938-03-01	0.00246442	0.0382991	0	0	12.2238	73.414	DLL4;MEF2C;JUP	1.41681					positive regulation of phosphorylation (GO:0042327)	7/253	0.00223178	0.0354062	0	0	4.13382	25.2368	EFNA1;CCND2;CCND1;SLCO3A1;KDR;CCN1;PGF	1.45092
												regulation of cell adhesion (GO:0030155)	5/133	0.00261202	0.0399847	0	0	5.62557	33.4588	EFNA1;PODXL;MYADM;SIPA1;RND1	1.39811					negative regulation of endothelial cell proliferation (GO:0001937)	1937-03-01	0.00228162	0.0358239	0	0	12.584	76.5468	DLL4;MEF2C;CAV2	1.44583
												positive regulation of leukocyte apoptotic process (GO:2000108)	2021-11-02	0.00263985	0.0399847	0	0	31.5063	187.054	MEF2C;ANXA1	1.39811					negative regulation of endothelial cell migration (GO:0010596)	1938-03-01	0.00246442	0.0382991	0	0	12.2238	73.414	DLL4;MEF2C;JUP	1.41681
												negative regulation of macromolecule metabolic process (GO:0010605)	6/194	0.00265164	0.0399847	0	0	4.61593	27.3843	DLL4;CLDN5;MEF2C;KDR;MYADM;KLF4	1.39811					regulation of cell adhesion (GO:0030155)	5/133	0.00261202	0.0399847	0	0	5.62557	33.4588	EFNA1;PODXL;MYADM;SIPA1;RND1	1.39811
												cell-cell junction organization (GO:0045216)	1982-04-01	0.00277552	0.0414424	0	0	7.35043	43.2713	CLDN5;JUP;MYADM;LIMS1	1.38256					positive regulation of leukocyte apoptotic process (GO:2000108)	2021-11-02	0.00263985	0.0399847	0	0	31.5063	187.054	MEF2C;ANXA1	1.39811
												positive regulation of wound healing (GO:0090303)	1940-03-01	0.00285658	0.0422386	0	0	11.5619	67.7313	ANXA1;DMTN;MYLK	1.37429					negative regulation of macromolecule metabolic process (GO:0010605)	6/194	0.00265164	0.0399847	0	0	4.61593	27.3843	DLL4;CLDN5;MEF2C;KDR;MYADM;KLF4	1.39811
												negative regulation of transcription, DNA-templated (GO:0045892)	15/948	0.00306009	0.0444748	0	0	2.39575	13.8698	HSPA8;MEF2C;NR3C1;KLF4;ELK3;EFNA1;DLL4;ZFP36;LBH;CCND1;SOX18;CCDC85B;FOSB;UBA52;LIMS1	1.35189					cell-cell junction organization (GO:0045216)	1982-04-01	0.00277552	0.0414424	0	0	7.35043	43.2713	CLDN5;JUP;MYADM;LIMS1	1.38256
												regulation of filopodium assembly (GO:0051489)	1941-03-01	0.00306622	0.0444748	0	0	11.2571	65.1483	PPP1R16B;DMTN;PALM	1.35189					positive regulation of wound healing (GO:0090303)	1940-03-01	0.00285658	0.0422386	0	0	11.5619	67.7313	ANXA1;DMTN;MYLK	1.37429
												cellular response to fluid shear stress (GO:0071498)	2021-12-02	0.00315311	0.0448803	0	0	28.3543	163.303	MEF2C;KLF4	1.34794					negative regulation of transcription, DNA-templated (GO:0045892)	15/948	0.00306009	0.0444748	0	0	2.39575	13.8698	HSPA8;MEF2C;NR3C1;KLF4;ELK3;EFNA1;DLL4;ZFP36;LBH;CCND1;SOX18;CCDC85B;FOSB;UBA52;LIMS1	1.35189
												cGMP metabolic process (GO:0046068)	2021-12-02	0.00315311	0.0448803	0	0	28.3543	163.303	GUCY1A1;GUCY1B1	1.34794					regulation of filopodium assembly (GO:0051489)	1941-03-01	0.00306622	0.0444748	0	0	11.2571	65.1483	PPP1R16B;DMTN;PALM	1.35189
												positive regulation of endothelial cell migration (GO:0010595)	1986-04-01	0.00329717	0.0464963	0	0	6.99046	39.9483	NRP2;KDR;HSPB1;RHOB	1.33258					cellular response to fluid shear stress (GO:0071498)	2021-12-02	0.00315311	0.0448803	0	0	28.3543	163.303	MEF2C;KLF4	1.34794
												regulation of cell-substrate adhesion (GO:0010810)	1943-03-01	0.00351328	0.0482047	0	0	10.6932	60.4293	DMTN;MYADM;LIMS1	1.31691					cGMP metabolic process (GO:0046068)	2021-12-02	0.00315311	0.0448803	0	0	28.3543	163.303	GUCY1A1;GUCY1B1	1.34794
												heart looping (GO:0001947)	1943-03-01	0.00351328	0.0482047	0	0	10.6932	60.4293	MEF2C;SOX18;MICAL2	1.31691					positive regulation of endothelial cell migration (GO:0010595)	1986-04-01	0.00329717	0.0464963	0	0	6.99046	39.9483	NRP2;KDR;HSPB1;RHOB	1.33258
												substantia nigra development (GO:0021762)	1943-03-01	0.00351328	0.0482047	0	0	10.6932	60.4293	HSPA5;DYNLL1;CALM2	1.31691					regulation of cell-substrate adhesion (GO:0010810)	1943-03-01	0.00351328	0.0482047	0	0	10.6932	60.4293	DMTN;MYADM;LIMS1	1.31691
																										heart looping (GO:0001947)	1943-03-01	0.00351328	0.0482047	0	0	10.6932	60.4293	MEF2C;SOX18;MICAL2	1.31691
																										substantia nigra development (GO:0021762)	1943-03-01	0.00351328	0.0482047	0	0	10.6932	60.4293	HSPA5;DYNLL1;CALM2	1.31691

[truncated: 2 more sheets: LEC2b, LEC IFN]
