# Supplementary material for: Endothelial sensing of AHR ligands regulates intestinal homeostasis
Source: Nature. 2023 Aug 16;621(7980):821–9. doi: 10.1038/s41586-023-06508-4 (PMC10533400; doi:10.1038/s41586-023-06508-4)
Supplement: Supplementary file 11 — Endothelial cell AHR KO RNA-seq DEGs. DEGs (Padj<0.05, log2FC>0.25) between endothelial AHR KO mice and wild-type controls, divided into positively enriched (increased in KO, orange highlight), and negatively enriched (decreased in KO, blue highlight), sorted by log2FC. First tab shows comparison for BEC, second comparison for LEC. Tab 3 shows list of shared DEGs from BEC and LEC datasets. Adjusted P values calculated by Wald tests as part of the DESeq2 package. [file 41586_2023_6508_MOESM11_ESM.xlsx]

## Sheet: BEC
Table S9 EC AHRKO RNAseq DE genes
Table shows differentially expressed genes (Padj<0.05, log2FC>0.25) bwtween endothelial AHR KO mice and WT controls, divided into positively enriched (increased in KO - orange highlight), and negatively enriched (decreased in KO - blue highlight), sorted by log2FC. First tab shows comparison for BEC, second comparison for LEC
Tab 3 shows list of shared DE genes from BEC and LEC datasets.
Positives - increased in KO																	Negatives - decreased in KO
ensembl_gene_id	mgi_symbol	baseMean	log2FoldChange	lfcSE	stat	pvalue	padj	baseMean_Ahr_WT	baseMean_Ahr_KO	BEC_WT_Rep1_normCounts	BEC_WT_Rep3_normCounts	BEC_WT_Rep4_normCounts	BEC_KO_Rep2_normCounts	BEC_KO_Rep3_normCounts	BEC_KO_Rep4_normCounts		ensembl_gene_id	mgi_symbol	baseMean	log2FoldChange	lfcSE	stat	pvalue	padj	baseMean_Ahr_WT	baseMean_Ahr_KO	BEC_WT_Rep1_normCounts	BEC_WT_Rep3_normCounts	BEC_WT_Rep4_normCounts	BEC_KO_Rep2_normCounts	BEC_KO_Rep3_normCounts	BEC_KO_Rep4_normCounts
ENSMUSG00000003657	Calb2	40.786	7.90555	1.87637	4.21321	2.52e-05	0.00124445	0	81.572	0	0	0	213.17	31.5455	0		ENSMUSG00000071553	Cpa2	255.984	-9.76424	2.85091	-3.42495	0.000614902	0.018293	511.968	0	1479.01	27.1512	29.748	0	0	0
ENSMUSG00000029819	Npy	59.4149	7.39562	1.59629	4.63301	3.6e-06	0.000234616	0.362016	118.468	0	1.08605	0	300.199	55.2046	0		ENSMUSG00000026211	Obsl1	52.5056	-7.06159	1.51417	-4.66367	3.11e-06	0.000205993	100.956	4.05526	79.1161	67.335	156.417	0.977846	0	11.1879
ENSMUSG00000027004	Frzb	21.0177	7.35718	2.00002	3.67855	0.00023456	0.0083518	0	42.0355	0	0	0	36.1803	18.7301	71.1959		ENSMUSG00000047787	Flrt1	21.4575	-6.66113	1.87414	-3.55424	0.000379079	0.0125696	35.4564	7.45862	39.0926	17.3768	49.8999	0	0	22.3759
ENSMUSG00000029371	Cxcl5	23.3226	7.20784	2.26474	3.18263	0.00145945	0.0356967	0	46.6451	0	0	0	127.12	12.8154	0		ENSMUSG00000029134	Plb1	18.7507	-6.64998	2.17617	-3.05581	0.00224452	0.0484063	33.4331	4.06834	53.9851	2.1721	44.1422	0	0	12.205
ENSMUSG00000020932	Gfap	32.7819	6.42066	1.89063	3.39604	0.000683687	0.0197847	1.91923	63.6446	0	0	5.75768	163.3	26.6165	1.01708		ENSMUSG00000074796	Slc4a11	226.456	-6.60024	0.740702	-8.91078	5.07e-19	2.52e-16	414.657	38.2554	288.541	384.461	570.97	0.977846	3.94319	109.845
ENSMUSG00000055069	Rab39	17.7054	6.18068	1.85113	3.33887	0.000841207	0.0230045	0.930777	34.48	2.79233	0	0	46.9366	46.3325	10.1708		ENSMUSG00000026413	Pkp1	23.4486	-6.52257	1.76036	-3.70525	0.000211184	0.00776261	46.5713	0.325949	95.8701	30.4094	13.4346	0.977846	0	0
ENSMUSG00000079492	Gm11127	37.1988	5.18884	1.1271	4.60369	4.15e-06	0.000264253	1.93254	72.4651	2.79233	1.08605	1.91923	88.0061	57.1762	72.213		ENSMUSG00000032315	Cyp1a1	291378	-6.41982	1.32065	-4.86109	1.17e-06	8.72e-05	573563	9192.53	505801	634437	580450	9826.37	3043.16	14708.1
ENSMUSG00000092243	Gm7030	84.7925	4.83079	0.807453	5.98275	2.19e-09	3.12e-07	5.76905	163.816	4.65389	9.77443	2.87884	195.569	131.111	164.768		ENSMUSG00000025586	Cpeb1	19.3508	-6.18299	1.82658	-3.385	0.000711775	0.020424	38.0367	0.664977	36.3003	33.6675	44.1422	0.977846	0	1.01708
ENSMUSG00000021922	Itih4	74.7139	4.34372	0.929512	4.67312	2.97e-06	0.000198386	19.5046	129.923	0	16.2907	42.223	84.0947	271.094	34.5809		ENSMUSG00000079654	Prrt4	32.6554	-6.07191	1.6928	-3.5869	0.000334637	0.0113656	34.1203	31.1906	17.6848	18.4628	66.2133	0	0	93.5718
ENSMUSG00000029563	Foxp2	29.676	4.31772	1.28723	3.35428	0.000795727	0.0222189	1.92292	57.4291	3.72311	1.08605	0.959613	56.715	11.8296	103.743		ENSMUSG00000032310	Cyp1a2	18.914	-6.03429	1.85236	-3.25762	0.00112351	0.0293144	36.8239	1.00401	42.8158	20.6349	47.021	0.977846	0	2.03417
ENSMUSG00000033491	Prss35	145.372	4.2281	1.0878	3.88685	0.000101551	0.00411271	64.2886	226.455	0	57.5606	135.305	265.974	145.898	267.493		ENSMUSG00000024087	Cyp1b1	15690.4	-6.02922	0.64926	-9.2863	1.6e-20	9.42e-18	30847.2	533.69	27592	42541.6	22407.9	731.429	255.322	614.319
ENSMUSG00000104452	Ighv8-8	364.369	4.20533	0.653844	6.4317	1.26e-10	2.21e-08	62.0255	666.713	174.055	4.34419	7.6769	514.347	293.768	1192.02		ENSMUSG00000012889	Podnl1	21.2987	-5.62246	1.56272	-3.59786	0.000320848	0.0110057	41.9429	0.654548	68.8775	35.8396	21.1115	0.977846	0.985797	0
ENSMUSG00000056073	Grik2	55.3754	3.85204	1.23061	3.13019	0.00174692	0.0403231	14.7988	95.9521	39.0926	4.34419	0.959613	24.4461	96.6081	166.802		ENSMUSG00000021575	Ahrr	3107.73	-5.52067	0.171936	-32.1088	3.32e-226	2.64e-222	6095.63	119.835	6442.84	6755.22	5088.83	155.477	140.969	63.0593
ENSMUSG00000036362	P2ry13	86.8182	3.71573	1.01707	3.65335	0.000258839	0.00903713	62.1039	111.532	178.709	7.60234	0	197.525	103.509	33.5638		ENSMUSG00000079056	Kcnip3	35.0598	-5.37849	1.52538	-3.52599	0.000421897	0.0137319	47.0787	23.0408	100.524	28.2373	12.475	0.977846	0	68.1447
ENSMUSG00000045573	Penk	777.249	2.99738	0.364728	8.21813	2.07e-16	8.66e-14	186.216	1368.28	182.432	148.789	227.428	2185.49	1246.05	673.31		ENSMUSG00000039155	Cdh26	65.3633	-5.18131	1.18256	-4.38145	1.18e-05	0.00063792	127.102	3.62502	126.586	110.777	143.942	0	9.85797	1.01708
ENSMUSG00000002847	Pla1a	223.367	2.77634	0.560663	4.95189	7.35e-07	5.73e-05	68.9655	377.769	25.131	127.068	54.6979	479.144	603.308	50.8542		ENSMUSG00000037686	Aspg	153.997	-4.7733	1.03709	-4.60257	4.17e-06	0.00026462	295.647	12.3478	102.386	293.233	491.322	14.6677	0	22.3759
ENSMUSG00000044217	Aqp5	53.849	2.7435	0.885307	3.09892	0.00194226	0.0436302	13.7707	93.9272	26.9925	7.60234	6.71729	175.034	33.5171	73.2301		ENSMUSG00000027350	Chgb	2349.48	-4.74026	1.45601	-3.25565	0.00113131	0.029414	4456.38	242.585	12327.2	327.987	713.952	702.093	24.6449	1.01708
ENSMUSG00000061603	Akap6	393.217	2.64622	0.349429	7.573	3.65e-14	9.84e-12	89.0521	697.383	171.263	48.8722	47.021	619.954	305.597	1166.6		ENSMUSG00000042489	Clspn	41.9269	-4.5703	1.08863	-4.19821	2.69e-05	0.00131754	80.8887	2.96517	28.8541	130.326	83.4863	0.977846	6.90058	1.01708
ENSMUSG00000029108	Pcdh7	109.743	2.58037	0.673094	3.83359	0.000126287	0.00492643	32.5862	186.901	65.1544	16.2907	16.3134	147.655	156.742	256.305		ENSMUSG00000076586	Igkv8-21	5697.24	-4.45285	0.297316	-14.9768	1.04e-50	2.37e-47	11093.6	300.859	29807.2	2421.89	1051.74	714.805	172.515	15.2563
ENSMUSG00000030364	Clec2h	290.755	2.5577	0.808704	3.16271	0.00156308	0.0374431	398.435	183.074	1173.71	20.6349	0.959613	353.002	162.657	33.5638		ENSMUSG00000021194	Chga	579.831	-4.45137	1.40946	-3.1582	0.00158745	0.0378799	1089.89	69.7767	2880.76	183.542	205.357	204.37	3.94319	1.01708
ENSMUSG00000037953	A4gnt	157.786	2.50992	0.612913	4.09507	4.22e-05	0.00192468	70.5447	245.026	187.086	13.0326	11.5154	509.458	101.537	124.084		ENSMUSG00000027560	Dok5	62.2696	-4.26564	0.843877	-5.05481	4.31e-07	3.57e-05	116.504	8.03486	53.0543	90.142	206.317	2.93354	5.91478	15.2563
ENSMUSG00000090877	Hspa1b	1245.39	2.40452	0.310234	7.75066	9.14e-15	2.83e-12	365.371	2125.4	236.417	221.554	638.142	1210.57	2055.39	3110.25		ENSMUSG00000071984	Fndc1	109.886	-3.93224	1.21404	-3.23898	0.00119957	0.0306951	207.985	11.7865	94.9393	266.082	262.934	31.2911	0	4.06834
ENSMUSG00000107167	Gm34653	167.855	2.37706	0.453885	5.23714	1.63e-07	1.45e-05	59.5746	276.135	59.5697	67.335	51.8191	362.781	358.83	106.794		ENSMUSG00000059336	Slc14a1	190.687	-3.68086	0.805532	-4.56947	4.89e-06	0.000295904	318.742	62.6319	524.028	283.459	148.74	55.7372	1.97159	130.187
ENSMUSG00000040525	Cblc	84.7083	2.32808	0.763295	3.05004	0.0022881	0.0488824	52.1111	117.305	134.032	18.4628	3.83845	155.477	91.6791	104.76		ENSMUSG00000034640	Tiparp	23110.4	-3.62842	0.110295	-32.8975	2.38e-237	3.79e-233	42667.9	3552.94	47474.3	42578.5	37950.8	3474.29	3337.91	3846.61
ENSMUSG00000033578	Tmem35a	448.757	2.27545	0.342696	6.63985	3.14e-11	5.88e-09	177.246	720.267	104.247	218.296	209.196	975.89	1025.23	159.682		ENSMUSG00000036492	Rnf39	157.729	-3.62573	0.667819	-5.42921	5.66e-08	5.74e-06	284.401	31.0579	265.272	269.34	318.591	58.6707	34.5029	0
ENSMUSG00000031239	Itm2a	4257.98	2.20174	0.173772	12.6703	8.64e-37	1.15e-33	1685.07	6830.89	1482.73	2141.69	1430.78	9058.76	9169.89	2264.03		ENSMUSG00000036067	Slc2a6	767.074	-3.61551	0.279775	-12.9229	3.34e-38	4.84e-35	1364.43	169.717	1073.19	1460.73	1559.37	73.3384	112.381	323.433
ENSMUSG00000046159	Chrm3	96.8	2.18798	0.60584	3.61148	0.00030445	0.0105111	37.9933	155.607	17.6848	35.8396	60.4556	126.142	161.671	179.007		ENSMUSG00000020396	Nefh	75.4022	-3.52045	1.15652	-3.044	0.00233453	0.0497407	122.314	28.4904	195.463	71.6792	99.7997	24.4461	0	61.0251
ENSMUSG00000024028	Tff2	20282.6	2.16522	0.508618	4.25707	2.07e-05	0.00104654	7910.99	32654.2	17657.8	5002.34	1072.85	57641.1	8297.46	32023.9		ENSMUSG00000003849	Nqo1	6008.95	-3.45429	0.164443	-21.0061	5.77e-98	3.06e-94	11078.6	939.302	9318.01	12845.8	11072	886.906	1199.72	731.284
ENSMUSG00000038732	Mboat1	96.0314	2.13667	0.620698	3.44237	0.00057664	0.0174483	41.8756	150.187	75.393	35.8396	14.3942	193.613	139.983	116.965		ENSMUSG00000042734	Ttc9	53.5958	-3.34288	0.859745	-3.88822	0.000100983	0.0041066	97.9105	9.28121	138.686	111.863	43.1826	8.80061	8.87218	10.1708
ENSMUSG00000050493	Fam167b	2018.42	2.01823	0.188657	10.6979	1.04e-26	9.75e-24	861.964	3174.88	967.078	955.722	663.092	4660.41	3316.22	1548		ENSMUSG00000035455	Fignl1	102.474	-3.32329	0.991324	-3.35238	0.000801212	0.0222939	174.296	30.6524	255.964	166.165	100.759	87.0283	4.92899	0
ENSMUSG00000038002	Cramp1l	1379.11	1.86299	0.304666	6.11487	9.66e-10	1.49e-07	682.726	2075.5	425.365	841.687	781.125	3136.93	2157.91	931.65		ENSMUSG00000020955	Ap4s1	351.28	-3.23846	0.339854	-9.529	1.59e-21	1.01e-18	635.341	67.219	626.413	597.327	682.285	64.5378	69.9916	67.1276
ENSMUSG00000022579	Gpihbp1	8587.22	1.81522	0.221537	8.19376	2.53e-16	9.83e-14	4174.74	12999.7	4972.21	4375.69	3176.32	13028.8	19867.8	6102.51		ENSMUSG00000031896	Ctrl	421.44	-3.18421	0.687018	-4.63482	3.57e-06	0.000233986	796.381	46.499	2128.69	127.068	133.386	67.4714	69.9916	2.03417
ENSMUSG00000051984	Sec31b	209.162	1.81187	0.550899	3.28894	0.00100566	0.026856	107.892	310.432	30.7157	167.251	125.709	238.594	382.489	310.211		ENSMUSG00000044033	Ccdc141	405.328	-3.12343	0.494975	-6.31029	2.79e-10	4.62e-08	694.266	116.39	658.99	459.398	964.411	33.2468	108.438	207.485
ENSMUSG00000033763	Mtss2	145.575	1.80243	0.544216	3.31197	0.00092641	0.0250335	70.2389	220.91	80.9776	92.3141	37.4249	281.62	233.634	147.477		ENSMUSG00000036500	Akp3	102.56	-3.03788	0.96262	-3.15584	0.00160036	0.0380879	186.86	18.2611	528.682	18.4628	13.4346	51.8258	2.95739	0
ENSMUSG00000059430	Actg2	407.603	1.79885	0.549307	3.27477	0.00105748	0.0280048	352.266	462.94	888.892	156.391	11.5154	865.393	460.367	63.0593		ENSMUSG00000073802	Cdkn2b	203.434	-2.98297	0.755167	-3.95008	7.81e-05	0.00329821	348.47	58.3978	866.554	102.089	76.769	155.477	19.7159	0
ENSMUSG00000050505	Pcdh20	214.079	1.73465	0.518232	3.34724	0.000816204	0.0225397	110.994	317.163	143.34	120.551	69.0921	293.354	542.189	115.948		ENSMUSG00000025938	Slco5a1	70.1517	-2.92741	0.746178	-3.9232	8.74e-05	0.00362169	115.531	24.7719	103.316	103.175	140.103	16.6234	8.87218	48.8201
ENSMUSG00000017697	Ada	1209.32	1.73321	0.316281	5.47996	4.25e-08	4.51e-06	613.938	1804.7	580.805	816.708	444.301	1703.41	2840.08	870.625		ENSMUSG00000043671	Dpy19l3	704.174	-2.78858	0.343251	-8.12404	4.51e-16	1.63e-13	1237.82	170.529	1125.31	1278.28	1309.87	251.306	131.111	129.17
ENSMUSG00000040283	Btnl9	945.897	1.72022	0.217821	7.89739	2.85e-15	9.44e-13	446.243	1445.55	538.92	457.226	342.582	1604.64	1374.2	1357.81		ENSMUSG00000030616	Sytl2	99.6182	-2.76705	0.825541	-3.35181	0.000802858	0.0223007	171.141	28.0952	401.165	57.5606	54.6979	60.6264	23.6591	0
ENSMUSG00000036526	Card11	283.412	1.6922	0.380896	4.44267	8.88e-06	0.000499693	167.03	399.794	334.149	115.121	51.8191	627.777	384.461	187.144		ENSMUSG00000030492	Slc7a9	281.648	-2.75905	0.874419	-3.1553	0.00160335	0.0380879	461.867	101.428	1230.49	62.9908	92.1228	282.597	21.6875	0
ENSMUSG00000041482	Piezo2	509.157	1.63029	0.354661	4.59677	4.29e-06	0.000269942	275.16	743.154	349.972	284.545	190.963	793.033	1176.06	260.374		ENSMUSG00000029338	Antxr2	2315.28	-2.70768	0.163945	-16.5158	2.82e-61	8.98e-58	4043.06	587.494	4574.77	3934.75	3619.66	730.451	586.549	445.483
ENSMUSG00000025780	Itih5	705.483	1.62998	0.26045	6.25833	3.89e-10	6.38e-08	395.729	1015.24	652.475	356.224	178.488	1486.33	1083.39	475.996		ENSMUSG00000027876	Reg4	1640.96	-2.53413	0.333533	-7.59783	3.01e-14	8.56e-12	3042.01	239.904	8663.68	311.696	150.659	396.028	56.1904	267.493
ENSMUSG00000021091	Serpina3n	798.986	1.58978	0.294104	5.40552	6.46e-08	6.39e-06	396.865	1201.11	324.841	512.615	353.137	1072.7	1246.05	1284.58		ENSMUSG00000020732	Rab37	1397.71	-2.5098	0.215361	-11.6539	2.19e-31	2.49e-28	2418.37	377.062	2351.14	2929.07	1974.88	466.432	493.884	170.87
ENSMUSG00000024424	Ttc39c	720.42	1.58449	0.30509	5.19354	2.06e-07	1.8e-05	395.838	1045	377.896	533.25	276.368	1350.4	1325.9	458.705		ENSMUSG00000051444	Bbs12	88.1443	-2.48346	0.808234	-3.0727	0.00212131	0.0468277	138.903	37.3861	121.001	124.896	170.811	27.3797	84.7786	0
ENSMUSG00000031765	Mt1	7853.51	1.58196	0.176348	8.97069	2.95e-19	1.51e-16	4216.25	11490.8	3079.94	5106.6	4462.2	10137.3	15920.6	8414.34		ENSMUSG00000055730	Ces2a	245.451	-2.48168	0.649221	-3.82255	0.000132077	0.00510226	445.185	45.7174	1241.66	56.4745	37.4249	109.519	26.6165	1.01708
ENSMUSG00000038074	Fkbp14	2432.61	1.57946	0.207974	7.59452	3.09e-14	8.63e-12	1348.09	3517.13	939.154	1696.41	1408.71	3342.28	5479.06	1730.06		ENSMUSG00000026311	Asb1	150.496	-2.44604	0.571504	-4.28001	1.87e-05	0.000959516	189.707	111.284	161.024	224.812	183.286	19.5569	31.5455	282.75
ENSMUSG00000030737	Slco2b1	9062.86	1.52021	0.188268	8.07471	6.76e-16	2.39e-13	5017.46	13108.3	5365	5441.1	4246.29	12853.8	18190.9	8280.09		ENSMUSG00000047180	Neurl3	3506.95	-2.43902	0.221269	-11.0229	2.96e-28	3.15e-25	5878.2	1135.71	5824.8	5817.96	5991.82	1360.18	815.254	1231.69
ENSMUSG00000063415	Cyp26b1	2912.6	1.51898	0.154426	9.83632	7.85e-23	5.21e-20	1636.94	4188.26	1166.26	1773.52	1971.04	4439.42	5067	3058.37		ENSMUSG00000022144	Gdnf	73.3566	-2.41251	0.698751	-3.4526	0.000555204	0.0169935	125.366	21.347	129.378	157.477	89.244	35.2024	20.7017	8.13668
ENSMUSG00000028996	Rbp7	5963.35	1.47331	0.148496	9.92152	3.36e-23	2.54e-20	3451.13	8475.58	5476.69	2983.37	1893.32	10884.4	8394.06	6148.28		ENSMUSG00000021573	Tppp	1674.02	-2.38979	0.235624	-10.1424	3.58e-24	2.85e-21	2832.39	515.653	3004.55	2339.35	3153.29	633.644	513.6	399.714
ENSMUSG00000042485	Mustn1	4315.52	1.4345	0.235915	6.08059	1.2e-09	1.78e-07	2405.64	6225.4	1939.74	2977.94	2299.23	4731.8	8519.26	5425.13		ENSMUSG00000022474	Pmm1	1911.41	-2.35578	0.305066	-7.72221	1.14e-14	3.37e-12	3131.31	691.501	1971.39	3807.69	3614.86	636.578	423.893	1014.03
ENSMUSG00000019997	Ccn2	456.666	1.42699	0.342373	4.16793	3.07e-05	0.00147347	230.461	682.871	255.033	195.489	240.863	474.255	707.802	866.556		ENSMUSG00000042417	Ccno	88.7917	-2.33308	0.649354	-3.59293	0.000326982	0.0111919	148.775	28.8087	124.724	182.456	139.144	22.4905	36.4745	27.4613
ENSMUSG00000050370	Ch25h	4460.64	1.39135	0.188558	7.37889	1.6e-13	3.91e-11	2521.91	6399.36	1902.51	2823.73	2839.49	4817.85	8341.82	6038.43		ENSMUSG00000000320	Alox12	6740.23	-2.31798	0.262818	-8.81971	1.15e-18	5.53e-16	11097.6	2382.83	14884.1	8214.87	10194	3324.68	1423.49	2400.32
ENSMUSG00000024935	Slc1a1	679.983	1.387	0.400647	3.46191	0.000536352	0.0164799	487.988	871.977	1048.06	267.168	148.74	1233.06	1229.29	153.58		ENSMUSG00000047632	Fgfbp3	155.034	-2.25869	0.574801	-3.92952	8.51e-05	0.0035464	228.089	81.9796	382.549	127.068	174.65	64.5378	20.7017	160.699
ENSMUSG00000042842	Serpinb6b	659.399	1.38502	0.309215	4.47914	7.49e-06	0.000432188	376.977	941.821	326.703	453.968	350.259	1189.06	835.956	800.446		ENSMUSG00000022322	Shcbp1	165.179	-2.24611	0.556221	-4.03817	5.39e-05	0.00240844	281.909	48.4489	601.282	137.928	106.517	87.0283	53.2331	5.08542
ENSMUSG00000071356	Reg3b	8993.55	1.3825	0.148403	9.31585	1.21e-20	7.41e-18	6746.3	11240.8	16654.4	2591.31	993.199	23373.4	5763.96	4585.02		ENSMUSG00000105606	Igkv2-109	558.387	-2.23849	0.333608	-6.70993	1.95e-11	3.73e-09	977.629	139.144	2373.48	494.152	65.2537	340.29	69.0058	8.13668
ENSMUSG00000033350	Chst2	1153.4	1.37646	0.304554	4.51959	6.2e-06	0.000367972	725.877	1580.92	1005.24	780.869	391.522	1776.75	2300.85	665.173		ENSMUSG00000019853	Hebp2	66.4589	-2.22858	0.718388	-3.10219	0.00192096	0.0433923	86.4768	46.441	99.5932	70.5931	89.244	15.6455	12.8154	110.862
ENSMUSG00000063727	Tnfrsf11b	572.153	1.37631	0.404398	3.40335	0.000665657	0.0193685	336.372	807.933	393.719	208.521	406.876	1136.26	964.11	323.433		ENSMUSG00000056481	Cd248	244.249	-2.20623	0.480214	-4.59426	4.34e-06	0.000272125	406.523	81.9742	544.505	498.496	176.569	135.921	59.1478	50.8542
ENSMUSG00000022094	Slc39a14	2071.22	1.37369	0.214819	6.39463	1.61e-10	2.78e-08	1275.44	2866.99	827.461	1599.75	1399.12	2606.94	4571.14	1422.9		ENSMUSG00000074682	Zcchc3	216.936	-2.14567	0.434691	-4.93608	7.97e-07	6.16e-05	343.341	90.5313	335.08	372.515	322.43	59.6486	83.7928	128.153
ENSMUSG00000020053	Igf1	775.317	1.37347	0.338435	4.05831	4.94e-05	0.00222861	524.285	1026.35	1037.82	350.794	184.246	1524.46	1394.9	159.682		ENSMUSG00000070942	Il1rl2	509.2	-2.07586	0.399606	-5.19476	2.05e-07	1.8e-05	836.482	181.918	692.498	951.378	865.571	123.209	338.128	84.418
ENSMUSG00000036103	Colec12	735.406	1.33155	0.296355	4.49309	7.02e-06	0.000410748	409.682	1061.13	317.395	445.28	466.372	1120.61	829.056	1233.72		ENSMUSG00000020099	Unc5b	1245.41	-2.04846	0.250947	-8.1629	3.27e-16	1.21e-13	1953.08	537.745	2129.62	1620.38	2109.23	543.682	365.731	703.823
ENSMUSG00000036885	Arhgef26	662.581	1.3184	0.298272	4.42013	9.86e-06	0.000545122	412.986	912.175	428.158	510.443	300.359	1069.76	1417.58	249.186		ENSMUSG00000022150	Dab2	14067.1	-2.04597	0.151423	-13.5116	1.34e-41	2.13e-38	22810.7	5323.52	26662.1	23615	18154.9	7170.54	4640.15	4159.88
ENSMUSG00000038022	Mindy4	612.661	1.31807	0.387423	3.40215	0.000668591	0.0194184	374.624	850.699	227.11	342.105	554.656	1025.76	650.626	875.71		ENSMUSG00000048521	Cxcr6	115.039	-2.02802	0.647507	-3.13204	0.00173597	0.0402189	189.704	40.3746	403.027	132.498	33.5864	88.984	12.8154	19.3246
ENSMUSG00000032878	Ccdc85a	5095.23	1.31579	0.241432	5.44994	5.04e-08	5.24e-06	3213.1	6977.37	3452.25	4108.52	2078.52	7713.25	10164.6	3054.31		ENSMUSG00000049404	Rarres1	315.282	-1.96958	0.461363	-4.26906	1.96e-05	0.000998189	517.397	113.166	939.154	295.405	317.632	166.234	148.855	24.41
ENSMUSG00000068735	Trp53i11	4063.81	1.31391	0.238569	5.50749	3.64e-08	3.97e-06	2529.19	5598.43	2912.4	2620.63	2054.53	5463.22	8885.98	2446.09		ENSMUSG00000045441	Gprin3	757.741	-1.96844	0.428963	-4.58882	4.46e-06	0.000276057	1168.6	346.877	685.983	1487.89	1331.94	345.18	167.586	527.867
ENSMUSG00000033066	Gas7	2459.16	1.31164	0.195013	6.72591	1.75e-11	3.42e-09	1491.32	3427.01	1988.14	1215.29	1270.53	4498.09	3627.73	2155.2		ENSMUSG00000046618	Olfml2a	2888.15	-1.96091	0.185465	-10.5729	3.98e-26	3.52e-23	4397.5	1378.81	1980.69	4728.65	6483.14	617.021	1144.51	2374.89
ENSMUSG00000030017	Reg3g	8143.39	1.30784	0.132821	9.84668	7.08e-23	4.9e-20	6818.87	9467.91	17186.8	2558.73	711.073	18540	5028.55	4835.22		ENSMUSG00000064057	Scgb3a1	14865.3	-1.94371	0.115049	-16.8946	4.93e-64	1.96e-60	24125.6	5605.01	22941.8	25360.3	24074.8	7386.65	7274.2	2154.19
ENSMUSG00000034684	Sema3f	1938.77	1.30305	0.177606	7.33674	2.19e-13	5.28e-11	1169.93	2707.61	1134.62	1245.7	1129.46	2736.01	3290.59	2096.21		ENSMUSG00000066643	Wdr35	128.461	-1.92611	0.56769	-3.39288	0.000691614	0.0199777	150.14	106.783	180.571	133.584	136.265	23.4683	35.4887	261.391
ENSMUSG00000038067	Csf3	3571.49	1.30204	0.3276	3.97448	7.05e-05	0.00302592	1980.65	5162.33	1607.45	3403.68	930.824	5605.99	9773.19	107.811		ENSMUSG00000055301	Adh7	419.22	-1.92291	0.323621	-5.94184	2.82e-09	3.93e-07	591.834	246.605	292.264	508.271	974.966	97.7846	120.267	521.764
ENSMUSG00000017707	Serinc3	47512.5	1.2827	0.188305	6.81182	9.64e-12	1.92e-09	27598.7	67426.3	28745.2	22969.9	31080.9	54887.5	79996.5	67395.1		ENSMUSG00000028980	H6pd	344.6	-1.91233	0.391276	-4.88741	1.02e-06	7.78e-05	551.697	137.503	585.459	425.731	643.9	177.968	140.969	93.5718
ENSMUSG00000058297	Spock2	557.88	1.27195	0.393978	3.22849	0.00124446	0.0316909	374.339	741.421	74.4622	491.98	556.575	383.316	928.621	912.325		ENSMUSG00000021070	Bdkrb2	5378.28	-1.90713	0.158243	-12.0519	1.9e-33	2.32e-30	8658.14	2098.41	8894.51	8883.87	8196.05	2227.53	2840.08	1227.62
ENSMUSG00000004791	Pgf	744.687	1.2484	0.277743	4.49481	6.96e-06	0.000408946	474.254	1015.12	565.913	427.903	428.947	1150.92	1422.51	471.927		ENSMUSG00000074579	Lekr1	247.758	-1.90364	0.502354	-3.78943	0.000150991	0.00572185	395.706	99.8104	315.534	505.012	366.572	61.6043	165.614	72.213
ENSMUSG00000025746	Il6	738.88	1.24801	0.370726	3.36638	0.000761617	0.0216077	494.194	983.565	299.71	788.471	394.401	1221.33	1335.76	393.612		ENSMUSG00000060470	Adgrg3	444.28	-1.89333	0.314735	-6.01566	1.79e-09	2.57e-07	719.128	169.431	575.22	904.678	677.487	190.68	247.435	70.1788
ENSMUSG00000022231	Sema5a	449.253	1.23843	0.386966	3.20035	0.00137261	0.0338935	290.643	607.862	455.15	192.231	224.549	690.359	763.007	370.219		ENSMUSG00000039253	Fn3krp	241.7	-1.85589	0.499611	-3.71467	0.000203472	0.00754885	344.802	138.597	172.194	482.205	380.007	68.4492	79.8496	267.493
ENSMUSG00000047139	Cd24a	5420.05	1.23115	0.156124	7.8857	3.13e-15	1.02e-12	3353.17	7486.94	3169.3	3405.85	3484.35	8986.4	7367.85	6106.58		ENSMUSG00000044220	Nkx2-3	22744.2	-1.82931	0.114175	-16.022	8.97e-58	2.38e-54	35166.3	10322.1	32501.8	34704.7	38292.4	8674.47	10430.7	11861.2
ENSMUSG00000005534	Insr	2853.47	1.20413	0.24583	4.89823	9.67e-07	7.4e-05	1870.07	3836.87	1108.56	2589.14	1912.51	3611.18	4847.17	3052.27		ENSMUSG00000040557	Mettl27	287.566	-1.77234	0.384719	-4.60684	4.09e-06	0.000261329	427.261	147.87	566.843	346.449	368.491	155.477	86.7502	201.383
ENSMUSG00000018339	Gpx3	3489.06	1.19634	0.210681	5.67842	1.36e-08	1.64e-06	2247.83	4730.28	3915.78	1662.74	1164.97	9218.15	4064.44	908.257		ENSMUSG00000034152	Exoc3	7764.97	-1.75644	0.120246	-14.6071	2.53e-48	5.03e-45	11952.3	3577.67	10434.9	11637	13784.8	3266.98	3601.12	3864.92
ENSMUSG00000045201	Lrrc3b	1120.8	1.19548	0.354688	3.37051	0.000750296	0.0213626	678.942	1562.66	897.269	424.645	714.911	2248.07	1156.34	1283.56		ENSMUSG00000032537	Ephb1	188.257	-1.75462	0.439223	-3.99482	6.47e-05	0.00281542	298.385	78.1289	389.996	308.438	196.721	105.607	108.438	20.3417
ENSMUSG00000037820	Tgm2	24759	1.17515	0.17121	6.8638	6.71e-12	1.4e-09	17265	32252.9	7985.14	21799.2	22010.6	26773.4	49967.1	20018.3		ENSMUSG00000071637	Cebpd	3002.18	-1.7266	0.228513	-7.55581	4.16e-14	1.1e-11	4258.89	1745.47	6572.22	2766.16	3438.29	1128.43	1058.75	3049.22
ENSMUSG00000058173	Smco4	657.718	1.16382	0.288907	4.02836	5.62e-05	0.00249014	420.009	895.427	439.327	339.933	480.766	982.735	995.655	707.891		ENSMUSG00000045775	Slc16a5	151.994	-1.72039	0.491774	-3.49834	0.000468171	0.0148139	242.578	61.4106	564.051	111.863	51.8191	75.2941	28.5881	80.3497
ENSMUSG00000038296	Galnt18	6185.62	1.16339	0.190774	6.09829	1.07e-09	1.64e-07	4083.78	8287.45	3092.04	5150.04	4009.26	7772.9	11267.7	5821.79		ENSMUSG00000039062	Anpep	4322.99	-1.69291	0.321344	-5.26822	1.38e-07	1.23e-05	6532.16	2113.82	9479.04	3258.14	6859.31	2331.18	1733.03	2277.25
ENSMUSG00000048572	Tmem252	36630.7	1.16236	0.245332	4.73791	2.16e-06	0.000150081	25408	47853.4	13433.9	38311.4	24478.8	44974.1	73063.4	25522.7		ENSMUSG00000057667	Bloc1s3	218.343	-1.67993	0.415344	-4.04468	5.24e-05	0.00234901	307.264	129.421	381.619	246.533	293.641	101.696	71.9632	214.605
ENSMUSG00000028967	Errfi1	3575.83	1.16066	0.252752	4.59211	4.39e-06	0.000273872	2380.56	4771.11	1790.82	2943.19	2407.67	3752.97	8365.48	2194.87		ENSMUSG00000038295	Atg9b	241.547	-1.61759	0.502321	-3.22023	0.00128089	0.0322064	354.104	128.991	258.756	522.389	281.167	110.497	101.537	174.939
ENSMUSG00000024810	Il33	958.442	1.16013	0.323847	3.58234	0.000340528	0.0115316	651.997	1264.89	824.669	733.083	398.239	1261.42	1836.54	696.703		ENSMUSG00000022099	Dmtn	3093.06	-1.59752	0.220659	-7.23976	4.49e-13	1.04e-10	4595.48	1590.65	2808.16	4272.51	6705.77	1351.38	1214.5	2206.06
ENSMUSG00000030157	Clec2d	1295.08	1.14841	0.215599	5.32662	1e-07	9.21e-06	868.987	1721.18	743.691	994.82	868.449	2260.78	1954.84	947.923		ENSMUSG00000028621	Cyb5rl	561.797	-1.5914	0.451324	-3.52607	0.000421769	0.0137319	854.471	269.122	784.645	804.762	974.007	479.144	169.557	158.665
ENSMUSG00000036053	Fmnl2	537.981	1.14346	0.27415	4.17092	3.03e-05	0.00145877	363.308	712.653	323.911	422.473	343.541	817.479	983.826	336.655		ENSMUSG00000037010	Apln	405.346	-1.58848	0.51398	-3.09055	0.00199783	0.0444098	633.315	177.377	1159.75	357.31	382.885	132.009	243.492	156.631
ENSMUSG00000030020	Prickle2	1883.33	1.14256	0.290537	3.93256	8.4e-05	0.00351126	1269.31	2497.36	1174.64	1806.1	827.186	2955.05	3050.06	1486.98		ENSMUSG00000022364	Tbc1d31	298.497	-1.57969	0.508446	-3.1069	0.00189058	0.0429251	458.143	138.852	590.113	373.601	410.714	109.519	260.25	46.7859
ENSMUSG00000000440	Pparg	685.417	1.14186	0.340495	3.35354	0.00079785	0.0222392	447.099	923.735	572.428	438.763	330.107	772.498	1213.52	785.189		ENSMUSG00000068874	Selenbp1	895.218	-1.57327	0.283961	-5.54044	3.02e-08	3.33e-06	1326.31	464.124	1575.81	1189.22	1213.91	607.242	322.356	462.774
ENSMUSG00000031824	6430548M08Rik	1718.5	1.1277	0.219703	5.13285	2.85e-07	2.4e-05	1147.1	2289.89	1365.45	1221.8	854.055	2428.97	2848.95	1591.74		ENSMUSG00000022178	Ajuba	177.864	-1.54707	0.470111	-3.29086	0.000998814	0.0267179	261.587	94.1415	258.756	223.726	302.278	101.696	73.9348	106.794
ENSMUSG00000031442	Mcf2l	14580.9	1.1136	0.224621	4.95769	7.13e-07	5.59e-05	10091.3	19070.6	7145.58	14316.3	8812.12	18789.3	32848.7	5573.62		ENSMUSG00000029471	Camkk2	913.101	-1.54095	0.22548	-6.83406	8.25e-12	1.71e-09	1352.08	474.126	1305.88	1261.99	1488.36	477.189	438.68	506.508
ENSMUSG00000053835	H2-T24	1134.48	1.09543	0.202839	5.40046	6.65e-08	6.5e-06	755.902	1513.06	868.415	792.815	606.475	1939.07	1524.04	1076.08		ENSMUSG00000041135	Ripk2	387.171	-1.478	0.359709	-4.10888	3.98e-05	0.00183418	578.849	195.492	686.914	451.796	597.839	255.218	202.088	129.17
ENSMUSG00000060594	Layn	812.189	1.08454	0.241522	4.49044	7.11e-06	0.000414384	556.993	1067.38	553.813	652.715	464.453	1319.11	1268.72	614.319		ENSMUSG00000034613	Ppm1h	899.733	-1.41102	0.251854	-5.60254	2.11e-08	2.42e-06	1300.73	498.732	1685.64	1020.89	1195.68	526.081	454.453	515.662
ENSMUSG00000021750	Fam107a	6282.27	1.08442	0.275542	3.93559	8.3e-05	0.00348525	4563.98	8000.55	1328.22	6059.06	6304.66	6099.8	8679.95	9221.91		ENSMUSG00000024043	Arhgap28	606.033	-1.39842	0.456647	-3.06237	0.0021959	0.0480082	908.816	303.249	759.514	516.959	1449.97	429.274	307.569	172.904
ENSMUSG00000037035	Inhbb	1576.47	1.06522	0.311301	3.42184	0.000621989	0.0184694	1114.18	2038.75	1072.26	1581.29	689.002	2230.47	3380.3	505.491		ENSMUSG00000032437	Stt3b	2134.37	-1.39053	0.181937	-7.64292	2.12e-14	6.14e-12	3113.98	1154.76	3207.46	3484.04	2650.45	1254.58	1167.18	1042.51
ENSMUSG00000020847	Rph3al	2618.96	1.0631	0.184866	5.75064	8.89e-09	1.13e-06	1865.55	3372.36	855.384	2141.69	2599.59	2754.59	4171.89	3190.59		ENSMUSG00000040264	Gbp2b	261.283	-1.36988	0.390707	-3.50616	0.000454626	0.0144659	390.032	132.534	938.224	161.821	70.0517	138.854	51.2615	207.485
ENSMUSG00000020427	Igfbp3	43722.9	1.05251	0.181398	5.8022	6.54e-09	8.47e-07	30660.4	56785.3	30179.5	36447.8	25353.9	58529	82723.2	29103.9		ENSMUSG00000023809	Rps6ka2	331.433	-1.36695	0.328407	-4.16237	3.15e-05	0.00150048	486.362	176.504	670.16	462.657	326.268	236.639	161.671	131.204
ENSMUSG00000045534	Kcna5	4718.83	1.05183	0.162363	6.47829	9.28e-11	1.64e-08	3322.24	6115.42	2790.47	3719.72	3456.52	6485.07	9776.15	2085.02		ENSMUSG00000070576	Mn1	5978.18	-1.35389	0.125284	-10.8066	3.2e-27	3.19e-24	8622.88	3333.47	8981.07	8410.36	8477.22	3360.86	3460.15	3179.41
ENSMUSG00000022637	Cblb	1114.18	1.03684	0.33523	3.09293	0.00198193	0.044304	722.754	1505.6	681.329	886.215	600.718	987.624	1957.79	1571.4		ENSMUSG00000059498	Fcgr3	683.472	-1.34189	0.390453	-3.43675	0.000588731	0.0177591	967.722	399.221	1301.23	761.32	840.621	650.267	217.861	329.535
ENSMUSG00000028906	Epb41	5441.37	1.03682	0.18147	5.71346	1.11e-08	1.36e-06	3833.09	7049.64	2776.51	4499.5	4223.26	6119.36	10571.7	4457.88		ENSMUSG00000055866	Per2	698.533	-1.32649	0.376738	-3.521	0.000429925	0.013768	1068.95	328.118	469.112	1499.83	1237.9	496.746	403.191	84.418
ENSMUSG00000047878	A4galt	1372.62	1.03358	0.267547	3.86316	0.000111931	0.00445374	917.739	1827.5	430.019	1120.8	1202.39	1445.26	1684.73	2352.52		ENSMUSG00000018909	Arrb1	5842.73	-1.32596	0.201022	-6.59608	4.22e-11	7.72e-09	8117.05	3568.42	5255.17	9550.71	9545.27	2077.92	3800.25	4827.08
ENSMUSG00000056529	Ptafr	1608.76	1.03205	0.281541	3.66572	0.00024664	0.00872338	1074.87	2142.66	1104.83	1162.07	957.693	1588.02	2895.29	1944.67		ENSMUSG00000042622	Maff	3866.96	-1.32141	0.154286	-8.5647	1.08e-17	4.93e-15	5588.98	2144.93	3549.05	6117.71	7100.17	1856.93	2276.21	2301.66
ENSMUSG00000039648	Kyat1	2157.14	1.0198	0.180353	5.65449	1.56e-08	1.81e-06	1511.4	2802.89	1006.17	1627.99	1900.03	2266.65	3850.52	2291.49		ENSMUSG00000071856	Mcc	4339.95	-1.32104	0.142697	-9.25765	2.09e-20	1.15e-17	6297.33	2382.57	6744.41	5941.77	6205.82	2767.3	2568.99	1811.43
ENSMUSG00000028795	Ccdc28b	3427.95	1.01842	0.140221	7.26297	3.79e-13	8.86e-11	2416.13	4439.77	1976.97	2557.64	2713.78	4869.67	5360.77	3088.89		ENSMUSG00000034973	Dop1a	2239.91	-1.31915	0.262703	-5.02144	5.13e-07	4.19e-05	3207.69	1272.14	2687.15	4210.61	2725.3	1041.41	1493.48	1281.53
ENSMUSG00000024066	Xdh	18463.8	1.01536	0.207194	4.90051	9.56e-07	7.35e-05	13327.9	23599.6	10757	18026.2	11200.6	24583	37483	8732.69		ENSMUSG00000020142	Slc1a4	301.844	-1.31164	0.417066	-3.14492	0.00166132	0.0391707	424.109	179.58	377.896	453.968	440.462	216.104	121.253	201.383
ENSMUSG00000027579	Srms	437.254	1.00994	0.311743	3.23966	0.00119673	0.0306718	316.781	557.727	232.694	377.945	339.703	680.581	675.271	317.33		ENSMUSG00000025888	Casp1	2067.17	-1.2952	0.212887	-6.08398	1.17e-09	1.76e-07	2808.06	1326.28	3910.2	2184.04	2329.94	1416.9	804.411	1757.52
ENSMUSG00000030306	Tmtc1	1484.86	1.00461	0.17989	5.5846	2.34e-08	2.66e-06	1042.58	1927.14	849.8	1136.01	1141.94	2007.52	2290.99	1482.91		ENSMUSG00000011263	Exoc3l2	3549.22	-1.28038	0.232683	-5.50266	3.74e-08	4.02e-06	5085.2	2013.23	5539.06	4298.58	5417.97	2793.71	1747.82	1498.17
ENSMUSG00000070565	Rasal2	890.423	0.999293	0.255919	3.90472	9.43e-05	0.00386961	617.251	1163.6	617.105	680.952	553.696	1086.39	1473.77	930.633		ENSMUSG00000021185	Dglucy	1351.26	-1.2648	0.223388	-5.66192	1.5e-08	1.76e-06	1800.93	901.592	1527.41	1462.91	2412.47	645.378	679.214	1380.18
ENSMUSG00000038587	Akap12	6869.64	0.992285	0.244632	4.05624	4.99e-05	0.00224215	5019.28	8719.99	3189.77	7002.84	4865.24	7292.77	14700.2	4167		ENSMUSG00000033910	Gucy1a1	2862.72	-1.24957	0.285231	-4.38089	1.18e-05	0.00063792	3688.98	2036.47	2612.69	5053.38	3400.87	1387.56	1297.31	3424.52
ENSMUSG00000030352	Tspan9	11502.3	0.990128	0.205808	4.81093	1.5e-06	0.000111212	8387.2	14617.3	5287.75	11278.6	8595.25	13133.4	21487.4	9231.06		ENSMUSG00000041757	Plekha6	560.73	-1.2413	0.334841	-3.70715	0.000209607	0.00772247	773.844	347.617	725.076	565.831	1030.62	259.129	366.717	417.005
ENSMUSG00000046447	Camk2n1	1448.54	0.985232	0.18505	5.32414	1.01e-07	9.28e-06	1019.71	1877.36	1107.63	1027.4	924.107	2400.61	1980.47	1251.01		ENSMUSG00000091017	Fam71a	297.573	-1.23631	0.352655	-3.50573	0.000455355	0.0144659	422.923	172.222	459.804	404.01	404.957	173.079	198.145	145.443
ENSMUSG00000040795	Iqcc	770.484	0.982105	0.278981	3.52032	0.000431022	0.0137754	560.013	980.955	476.558	644.027	559.454	1468.72	1077.48	396.663		ENSMUSG00000054893	Zfp667	475.604	-1.23364	0.378296	-3.26103	0.00111006	0.0290589	684.347	266.861	724.145	534.336	794.559	251.306	415.021	134.255
ENSMUSG00000026565	Pou2f1	513.902	0.980718	0.310236	3.1612	0.00157122	0.037549	360.103	667.702	227.11	338.847	514.352	648.312	639.782	715.011		ENSMUSG00000073468	Sft2d1	1312.53	-1.22983	0.222726	-5.52169	3.36e-08	3.69e-06	1853.03	772.028	2344.63	1547.62	1666.85	796.944	813.283	705.857
ENSMUSG00000040170	Fmo2	8206.47	0.977624	0.196885	4.96546	6.85e-07	5.4e-05	5732.51	10680.4	3544.4	6006.93	7646.19	10794.4	9615.47	11631.4		ENSMUSG00000061535	C1qtnf7	471.565	-1.22565	0.376873	-3.25215	0.00114537	0.0296418	657.698	285.432	862.831	420.301	689.961	288.464	278.981	288.852
ENSMUSG00000024521	Pmaip1	2924.96	0.973643	0.293526	3.31706	0.000909711	0.024666	2192.22	3657.71	3144.17	2101.5	1330.98	3800.89	6160.25	1012		ENSMUSG00000015243	Abca1	7028.84	-1.22483	0.224889	-5.44638	5.14e-08	5.31e-06	10085.4	3972.3	7916.26	13131.4	9208.44	3401.93	5577.64	2937.34
ENSMUSG00000037362	Ccn3	5338.34	0.972493	0.167023	5.82251	5.8e-09	7.56e-07	3423.46	7253.22	3025.96	3044.19	4200.22	6619.04	5982.8	9157.83		ENSMUSG00000048279	Sacs	250.77	-1.21174	0.382833	-3.1652	0.00154978	0.0372041	310.553	190.987	443.05	248.705	239.903	148.633	89.7076	334.621
ENSMUSG00000024781	Lipa	9606.68	0.962182	0.124168	7.74901	9.26e-15	2.83e-12	6903.76	12309.6	6923.12	7306.93	6481.22	13699.6	15349.8	7879.36		ENSMUSG00000020811	Wscd1	1619.85	-1.20677	0.334297	-3.60988	0.00030634	0.0105535	2155.94	1083.77	2351.14	2117.79	1998.87	529.992	1230.28	1491.05
ENSMUSG00000013846	St3gal1	3362.52	0.957765	0.17821	5.37437	7.69e-08	7.41e-06	2454.19	4270.86	1513.44	2961.65	2887.47	3980.81	5306.55	3525.22		ENSMUSG00000032254	Kif23	912.548	-1.20107	0.224408	-5.35216	8.69e-08	8.23e-06	1252.26	572.838	1310.53	1196.83	1249.42	591.597	481.069	645.849
ENSMUSG00000034936	Arl4d	4821.23	0.955814	0.23994	3.98356	6.79e-05	0.00292829	3519.76	6122.71	3020.37	4510.36	3028.54	5471.05	9535.62	3361.47		ENSMUSG00000022992	Kansl2	448.836	-1.19971	0.337235	-3.5575	0.000374396	0.0124663	627.118	270.554	883.308	470.259	527.787	360.825	215.89	234.947
ENSMUSG00000041012	Cmtm8	1532.73	0.955167	0.178737	5.34399	9.09e-08	8.56e-06	1107.11	1958.34	1272.37	1114.29	934.663	2391.81	2316.62	1166.6		ENSMUSG00000061979	Rcc1l	238.387	-1.1975	0.386144	-3.10118	0.00192752	0.0433923	323.367	153.408	390.926	309.524	269.651	134.943	134.068	191.212
ENSMUSG00000026249	Serpine2	783.588	0.952572	0.290506	3.27901	0.00104171	0.0277255	581.641	985.536	755.791	624.478	364.653	1109.85	1290.41	556.345		ENSMUSG00000035165	Kcne3	13470.3	-1.19547	0.260653	-4.58645	4.51e-06	0.000278122	17120.4	9820.29	9079.73	17160.6	25120.7	6605.35	4627.33	18228.2
ENSMUSG00000043259	Fam13c	1924.87	0.945326	0.221752	4.26298	2.02e-05	0.00102246	1358.03	2491.72	1397.1	1109.94	1567.05	2528.71	2936.69	2009.76		ENSMUSG00000061086	Myl4	378.504	-1.19024	0.324841	-3.66406	0.000248248	0.00876078	514.88	242.129	527.751	491.98	524.908	250.328	190.259	285.801
ENSMUSG00000001739	Cldn15	3149.82	0.944846	0.188436	5.01414	5.33e-07	4.33e-05	2213.63	4086.01	3455.98	1738.76	1446.14	4330.88	3845.6	4081.56		ENSMUSG00000047945	Marcksl1	654.592	-1.18938	0.295538	-4.02444	5.71e-05	0.00252494	848.788	460.396	1194.19	676.608	675.567	308.021	347.986	725.181
ENSMUSG00000041481	Serpina3g	2403.93	0.944306	0.30917	3.05433	0.00225566	0.0484495	1653.19	3154.68	1731.25	1757.23	1471.09	1998.72	4489.32	2975.99		ENSMUSG00000021326	Trim27	587.263	-1.18803	0.341146	-3.48248	0.000496791	0.0154734	801.222	373.303	1223.97	497.41	682.285	361.803	308.555	449.551
ENSMUSG00000022602	Arc	3124.96	0.941982	0.208807	4.51125	6.44e-06	0.000379899	2445.51	3804.4	1206.29	3315.71	2814.54	4019.92	6053.78	1339.5		ENSMUSG00000022574	Naprt	1467.86	-1.18631	0.21331	-5.56145	2.68e-08	3e-06	2049.34	886.386	1950.91	2009.19	2187.92	1029.67	797.51	831.975
ENSMUSG00000018217	Pmp22	14399.9	0.941212	0.127432	7.38601	1.51e-13	3.76e-11	10529.8	18269.9	7022.71	11982.4	12584.4	17046.8	23021.3	14741.6		ENSMUSG00000036923	Stox1	1465.32	-1.15106	0.2516	-4.57496	4.76e-06	0.000291571	2068.15	862.481	2089.6	2036.34	2078.52	756.853	1254.92	575.67
ENSMUSG00000062098	Btbd3	5878.59	0.938984	0.204093	4.60077	4.21e-06	0.000265853	4330.25	7426.93	3505.31	5190.22	4295.23	6643.48	11772.4	3864.92		ENSMUSG00000030263	Lrmp	443.576	-1.14934	0.318871	-3.6044	0.000312869	0.0107551	623.537	263.616	672.021	527.819	670.769	310.955	293.768	186.127
ENSMUSG00000042712	Tceal9	6263.19	0.937996	0.148627	6.31109	2.77e-10	4.62e-08	4354.88	8171.49	5028.06	3889.14	4147.45	8377.2	8677.97	7459.3		ENSMUSG00000038957	Edc3	5727.9	-1.14928	0.143464	-8.01094	1.14e-15	3.94e-13	8026.57	3429.22	5889.03	9085.88	9104.8	3163.33	3920.52	3203.82
ENSMUSG00000034738	Nostrin	5517.42	0.935896	0.163264	5.73243	9.9e-09	1.23e-06	3968.79	7066.06	4827.01	3967.33	3112.02	7534.3	8288.58	5375.29		ENSMUSG00000062861	Zfp28	727.211	-1.14662	0.252447	-4.54202	5.57e-06	0.000334639	1035.89	418.529	1179.29	1051.29	877.086	510.435	588.521	156.631
ENSMUSG00000024899	Papss2	2340.6	0.92713	0.259901	3.56724	0.000360767	0.0121139	1715.08	2966.13	2505.65	1415.12	1224.47	2825	3705.61	2367.77		ENSMUSG00000035293	G2e3	2152.93	-1.14618	0.186033	-6.16117	7.22e-10	1.14e-07	3043.84	1262.02	3082.73	3374.35	2674.44	1711.23	1315.05	759.762
ENSMUSG00000037434	Slc30a1	2278.32	0.924973	0.16307	5.67225	1.41e-08	1.67e-06	1666.82	2889.82	1300.3	1870.18	1829.98	2991.23	3497.61	2180.63		ENSMUSG00000034006	Slc66a2	11210	-1.14298	0.123332	-9.26745	1.91e-20	1.08e-17	15516.6	6903.43	18237.7	14398.8	13913.4	8043.76	6480.63	6185.91
ENSMUSG00000037358	Dipk2b	754.935	0.916571	0.26297	3.48546	0.000491293	0.0153754	550.675	959.194	491.45	629.908	530.666	906.463	1281.54	689.583		ENSMUSG00000046733	Gprc5a	10057.8	-1.13168	0.266493	-4.24657	2.17e-05	0.00108987	14120.7	5994.97	5404.09	18245.6	18712.4	4911.72	5205.01	7868.17
ENSMUSG00000023150	Ivns1abp	24487.1	0.911629	0.13171	6.92148	4.47e-12	9.49e-10	18318.3	30655.9	22331.2	18510.6	14113	39188.1	40568.5	12211.1		ENSMUSG00000000530	Acvrl1	36664.6	-1.12795	0.156004	-7.23025	4.82e-13	1.1e-10	50720.9	22608.2	31875.4	58885.5	61401.8	19917.7	22585.6	25321.3
ENSMUSG00000002944	Cd36	87562.1	0.911104	0.142669	6.38612	1.7e-10	2.91e-08	65409.1	109715	67661.9	74558.3	54007	126922	149688	52534.5		ENSMUSG00000030852	Tacc2	4092.25	-1.12415	0.18326	-6.13416	8.56e-10	1.34e-07	5683.62	2500.88	3672.85	6858.39	6519.61	2014.36	2945.56	2542.71
ENSMUSG00000062515	Fabp4	73525.7	0.906983	0.169103	5.3635	8.16e-08	7.78e-06	53502.3	93549.1	43834	66843	49829.8	92018.2	112755	75873.5		ENSMUSG00000070044	Fam149a	277.734	-1.12303	0.362055	-3.10182	0.00192337	0.0433923	344.218	211.251	449.565	301.921	281.167	144.721	134.068	354.963
ENSMUSG00000069769	Msi2	1243.31	0.906743	0.213967	4.23776	2.26e-05	0.00112993	914.944	1571.68	737.176	1089.31	918.349	1664.29	1874.99	1175.75		ENSMUSG00000026796	Niban2	8402.88	-1.12076	0.150491	-7.4474	9.52e-14	2.44e-11	11527.2	5278.58	8235.52	12536.3	13809.8	4884.34	5016.72	5934.69
ENSMUSG00000044337	Ackr3	10137.8	0.906469	0.246201	3.68183	0.00023157	0.0083198	7578.06	12697.6	9600.04	6758.48	6375.67	12813.7	21042.8	4236.16		ENSMUSG00000030545	Pex11a	438.578	-1.11528	0.32976	-3.3821	0.000719348	0.020592	522.799	354.357	389.065	436.591	742.74	204.37	183.358	675.344
ENSMUSG00000041040	Fam117b	1936.49	0.898736	0.2102	4.27562	1.91e-05	0.000972317	1396.59	2476.39	1300.3	1459.65	1429.82	2136.59	3247.22	2045.36		ENSMUSG00000076617	Ighm	1591.64	-1.11473	0.331244	-3.36529	0.000764634	0.0216163	2378.51	804.761	4886.58	1925.56	323.389	1513.71	466.282	434.295
ENSMUSG00000020109	Dnajb12	678.467	0.89666	0.25448	3.5235	0.000425893	0.0137496	496.136	860.797	416.057	539.766	532.585	793.033	1111.98	677.378		ENSMUSG00000021127	Zfp36l1	22859.9	-1.10856	0.143311	-7.73535	1.03e-14	3.1e-12	31049.2	14670.5	22120.9	33450.3	37576.5	13172.6	13365.4	17473.5
ENSMUSG00000071379	Hpcal1	8693.99	0.895666	0.147023	6.09202	1.11e-09	1.69e-07	6495.22	10892.8	5867.62	7584.96	6033.08	11929.7	14227	6521.55		ENSMUSG00000030101	Sumf1	628.122	-1.10813	0.312132	-3.55018	0.000384968	0.0127119	839.066	417.178	1157.89	606.015	753.296	488.923	294.753	467.859
ENSMUSG00000038729	Pakap	34923.6	0.894447	0.212891	4.20142	2.65e-05	0.00130296	26246.3	43601	21969.1	34167.1	22602.7	40439.8	66264.3	24098.8		ENSMUSG00000035413	Tmem98	1083.99	-1.10779	0.314489	-3.5225	0.000427495	0.0137496	1488.05	679.935	2118.45	951.378	1394.32	903.529	570.777	565.499
ENSMUSG00000034235	Usp54	1203.24	0.892033	0.234979	3.79622	0.000146919	0.00560659	868.102	1538.37	389.996	985.046	1229.26	903.529	1915.4	1796.17		ENSMUSG00000044573	Acp1	1261.21	-1.09783	0.232774	-4.71629	2.4e-06	0.000165488	1697.11	825.317	1988.14	1515.04	1588.16	989.58	627.953	858.42
ENSMUSG00000031712	Il15	1407.29	0.891132	0.185984	4.79146	1.66e-06	0.000120333	1054.51	1760.07	820.946	1114.29	1228.3	1936.13	2118.48	1225.59		ENSMUSG00000022106	Rcbtb2	2041.22	-1.09138	0.200933	-5.43155	5.59e-08	5.7e-06	2736.8	1345.64	3259.58	2301.34	2649.49	1498.06	1082.41	1456.47
ENSMUSG00000045827	Serpinb9	8919.03	0.882142	0.116456	7.57493	3.59e-14	9.84e-12	6006.69	11831.4	5898.34	5810.36	6311.37	10791.5	10521.4	14181.2		ENSMUSG00000015994	Fnta	689.978	-1.0868	0.342555	-3.17262	0.00151068	0.0365966	843.003	536.952	1363.59	457.226	708.194	420.474	276.023	914.359
ENSMUSG00000052727	Map1b	1278.97	0.876651	0.20132	4.35451	1.33e-05	0.000707557	863.3	1694.64	977.316	836.257	776.327	1470.68	1585.16	2028.07		ENSMUSG00000041801	Phlda3	1025.8	-1.08518	0.243669	-4.45348	8.45e-06	0.000480261	1258.33	793.279	1322.63	1035	1417.35	603.331	459.382	1317.12
ENSMUSG00000027314	Dll4	10033.3	0.867274	0.146263	5.92955	3.04e-09	4.13e-07	7160.13	12906.6	4522.65	6342.52	10615.2	10247.8	12927.7	15544.1		ENSMUSG00000028152	Tspan5	1360.28	-1.06506	0.222148	-4.79437	1.63e-06	0.000119143	1876.93	843.636	1842.01	2227.48	1561.29	918.197	941.436	671.276
ENSMUSG00000042808	Gpx2	905.187	0.867005	0.235297	3.68472	0.000228953	0.00824438	871.529	938.844	2160.33	341.019	113.234	1698.52	537.26	580.755		ENSMUSG00000022575	Gsdmd	5639.52	-1.06427	0.186667	-5.70144	1.19e-08	1.44e-06	7803.31	3475.72	6375.82	9124.98	7909.13	4197.89	3440.43	2788.85
ENSMUSG00000022122	Ednrb	36552.6	0.866349	0.20817	4.16175	3.16e-05	0.00150048	28166.4	44938.8	27889.8	37001.7	19607.8	51570.6	66285	16960.9		ENSMUSG00000028680	Plk3	704.17	-1.05891	0.299408	-3.53668	0.000405186	0.0132422	909.081	499.259	1623.28	531.078	572.889	454.698	302.64	740.438
ENSMUSG00000061665	Cd2ap	2930.56	0.865928	0.234952	3.68555	0.000228207	0.00823617	1830.89	4030.23	1765.68	1482.46	2244.53	3644.43	2487.17	5959.1		ENSMUSG00000040296	Ddx58	5690.33	-1.04585	0.143481	-7.28909	3.12e-13	7.41e-11	7785.53	3595.13	7439.7	8702.5	7214.37	3873.25	3876.16	3036
ENSMUSG00000041120	Nbl1	1235.11	0.865056	0.227761	3.79809	0.000145815	0.00557883	923.471	1546.75	1157.89	786.299	826.226	1827.59	1845.41	967.248		ENSMUSG00000034413	Neurl1b	1084.93	-1.0395	0.251048	-4.14062	3.46e-05	0.00162143	1511.17	658.692	1814.09	1466.17	1253.25	714.805	926.649	334.621
ENSMUSG00000046470	Sox18	9431.52	0.863983	0.180812	4.77836	1.77e-06	0.000126705	6346.62	12516.4	6508	5030.58	7501.29	10033.7	12069.1	15446.5		ENSMUSG00000022947	Cbr3	394.928	-1.02245	0.327896	-3.1182	0.0018196	0.0416103	540.841	249.014	523.097	574.52	524.908	329.534	240.535	176.973
ENSMUSG00000041046	Ramp3	3698.24	0.863628	0.194364	4.44336	8.86e-06	0.000499693	2832.48	4563.99	3052.95	3459.06	1985.44	5767.33	5783.67	2140.96		ENSMUSG00000032549	Rab6b	493.302	-1.00811	0.289111	-3.48694	0.000488589	0.015338	586.578	400.026	634.79	488.722	636.223	249.351	264.194	686.532
ENSMUSG00000036745	Ttll7	1646.49	0.862333	0.180284	4.78319	1.73e-06	0.000124821	1219.13	2073.85	995.001	1339.1	1323.31	1979.16	2527.58	1714.8		ENSMUSG00000034127	Tspan8	9718.15	-1.00255	0.200334	-5.00441	5.6e-07	4.53e-05	12483	6953.3	9909.06	12364.7	15175.3	6585.79	4764.36	9509.74
ENSMUSG00000039943	Plcb4	5835.28	0.859344	0.193242	4.44699	8.71e-06	0.000493234	4368	7302.57	2877.03	5567.08	4659.88	6446.94	9162.99	6297.79		ENSMUSG00000024187	Fam234a	4087.64	-1.00225	0.185061	-5.41576	6.1e-08	6.07e-06	5435	2740.28	4377.45	4587.47	7340.08	2501.33	2613.35	3106.18
ENSMUSG00000020439	Smtn	2995.55	0.859163	0.249362	3.44545	0.000570114	0.017318	2233	3758.1	2518.68	2252.46	1927.86	3200.49	5377.52	2696.29		ENSMUSG00000027377	Mall	12437.7	-0.990454	0.120782	-8.20037	2.4e-16	9.54e-14	16260.2	8615.28	12900.6	17046.6	18833.4	7312.33	7973.13	10560.4
ENSMUSG00000037211	Spry1	3949.63	0.855809	0.181075	4.72628	2.29e-06	0.000158238	2995.24	4904.01	2519.61	3356.98	3109.14	4566.54	7144.07	3001.42		ENSMUSG00000024277	Mapre2	11879.4	-0.989434	0.21113	-4.68638	2.78e-06	0.00018754	16249.3	7509.49	16689.8	19711.8	12346.4	7239.97	9944.72	5343.76
ENSMUSG00000025190	Got1	1876.5	0.852955	0.232907	3.66221	0.00025005	0.00880486	1437.6	2315.4	1323.57	1714.87	1274.37	2291.09	3559.71	1095.4		ENSMUSG00000025757	Hspa4l	1297.37	-0.985534	0.222182	-4.4357	9.18e-06	0.000514323	1621.72	973.007	1486.45	1614.95	1763.77	849.748	656.541	1412.73
ENSMUSG00000090100	Ttbk2	493.102	0.849134	0.278784	3.04585	0.00232024	0.0495026	361.659	624.545	313.672	344.277	427.028	604.309	704.845	564.482		ENSMUSG00000048612	Myof	6874.44	-0.969037	0.236494	-4.09752	4.18e-05	0.00190992	9054.72	4694.15	5856.45	12376.6	8931.11	3809.69	4768.3	5504.46
ENSMUSG00000058624	Gda	7053.41	0.838105	0.176435	4.75021	2.03e-06	0.000141851	5397.02	8709.8	3474.59	6715.04	6001.42	7768.01	11441.2	6920.24		ENSMUSG00000019297	Nop9	578.698	-0.960748	0.313217	-3.06736	0.00215959	0.0474098	736.489	420.908	892.615	546.282	770.569	423.407	313.484	525.833
ENSMUSG00000047714	Ppp1r2	5415.79	0.835392	0.134635	6.20486	5.47e-10	8.89e-08	4055.21	6776.36	3875.76	4160.65	4129.21	6919.24	8216.62	5193.23		ENSMUSG00000020593	Lpin1	795.911	-0.960083	0.24805	-3.87052	0.000108603	0.00435268	1055.97	535.857	1104.83	947.034	1116.03	501.635	597.393	508.542
ENSMUSG00000051022	Hs3st1	4731.29	0.83283	0.14567	5.71724	1.08e-08	1.34e-06	3364.42	6098.16	2720.66	3700.17	3672.44	5464.2	6000.55	6829.72		ENSMUSG00000021595	Nsun2	1062.71	-0.946934	0.247437	-3.82697	0.00012973	0.00504561	1360.11	765.305	2129.62	954.636	996.078	721.65	582.606	991.658
ENSMUSG00000020629	Adi1	880.795	0.829262	0.26611	3.11623	0.00183176	0.0417087	647.888	1113.7	593.836	524.561	825.267	1041.41	1279.56	1020.14		ENSMUSG00000037621	Atoh8	1383.75	-0.943633	0.198454	-4.75492	1.99e-06	0.000140432	1754.04	1013.45	1177.43	1785.46	2299.23	750.985	835.956	1453.41
ENSMUSG00000038332	Sesn1	4742.64	0.828959	0.155585	5.32801	9.93e-08	9.2e-06	3701.71	5783.56	2801.64	4071.59	4231.89	5694.97	9007.23	2648.49		ENSMUSG00000015839	Nfe2l2	20482.2	-0.931848	0.13077	-7.12583	1.03e-12	2.32e-10	27402.9	13561.4	22763.1	30206.3	29239.4	14699	14300	11685.3
ENSMUSG00000029718	Pcolce	992.491	0.825501	0.234614	3.51855	0.000433917	0.0138401	790.471	1194.51	1165.33	798.245	407.835	1762.08	1414.62	406.834		ENSMUSG00000040268	Plekha1	5670.28	-0.930051	0.184988	-5.02762	4.97e-07	4.1e-05	7475.43	3865.13	7959.08	6685.71	7781.5	4784.6	3384.24	3426.56
ENSMUSG00000061436	Hipk2	729.511	0.823609	0.241807	3.40606	0.000659079	0.0193184	541.042	917.979	582.667	562.573	477.887	948.51	1022.27	783.155		ENSMUSG00000036599	Chst12	3535.72	-0.92964	0.169358	-5.48921	4.04e-08	4.31e-06	4489.19	2582.25	3106	4547.28	5814.29	2056.41	2090.88	3599.46
ENSMUSG00000060591	Ifitm2	53949.4	0.822667	0.172067	4.78109	1.74e-06	0.000125561	40545.2	67353.5	33625.3	49880	38130.2	62244.8	84016.5	55799.3		ENSMUSG00000029174	Tbc1d1	3715.11	-0.929218	0.197335	-4.70883	2.49e-06	0.000170922	4733.81	2696.41	4287.16	5593.15	4321.14	2148.33	2560.12	3380.79
ENSMUSG00000020674	Pxdn	4076.67	0.822168	0.214861	3.8265	0.000129976	0.00504561	3124.99	5028.34	3132.07	3401.5	2841.41	4624.23	7464.46	2996.33		ENSMUSG00000035517	Tdrd7	624.945	-0.923348	0.296048	-3.11891	0.0018152	0.0415694	769.011	480.878	817.222	886.215	603.596	387.227	362.773	692.635
ENSMUSG00000042444	Mindy2	807.517	0.818748	0.235085	3.48277	0.000496248	0.0154734	518.665	1096.37	420.711	552.799	582.485	737.296	899.047	1652.76		ENSMUSG00000015932	Dstn	20157.4	-0.920301	0.110081	-8.36019	6.26e-17	2.69e-14	26097.1	14217.6	28072.2	24537.1	25682.1	14034	13263.9	15354.9
ENSMUSG00000056602	Fry	7683.56	0.815609	0.158712	5.13892	2.76e-07	2.35e-05	5972.54	9394.57	5240.28	7236.34	5441	10529.4	12378.7	5275.62		ENSMUSG00000030835	Nomo1	2111.34	-0.910503	0.21076	-4.32009	1.56e-05	0.000811234	2738.37	1484.3	2917.06	2596.74	2701.31	1200.79	1682.76	1569.36
ENSMUSG00000021972	Hmbox1	1504.58	0.810586	0.17582	4.61032	4.02e-06	0.000258024	1146.28	1862.87	1237	1166.42	1035.42	2276.42	2065.25	1246.95		ENSMUSG00000043998	Mgat2	1916.28	-0.904467	0.262712	-3.44281	0.0005757	0.0174483	2434.81	1397.75	3881.34	1633.42	1789.68	1133.32	1200.7	1859.23
ENSMUSG00000038375	Trp53inp2	2905.56	0.810252	0.208347	3.88895	0.000100677	0.0041066	2235.62	3575.51	2280.4	2470.76	1955.69	3469.4	4992.08	2265.05		ENSMUSG00000027210	Meis2	2083.01	-0.90166	0.175155	-5.1478	2.64e-07	2.27e-05	2728.36	1437.67	2586.63	2621.72	2976.72	1545	1393.92	1374.08
ENSMUSG00000044340	Phlpp1	838.774	0.809213	0.23599	3.42901	0.000605787	0.0181235	593.108	1084.44	595.697	613.617	570.01	1138.21	910.877	1204.23		ENSMUSG00000021709	Erbin	4845.74	-0.900832	0.13219	-6.81468	9.45e-12	1.92e-09	6382.02	3309.45	6037.95	6196.99	6911.13	3384.32	3553.8	2990.23
ENSMUSG00000002900	Lamb1	8796.13	0.807296	0.184076	4.38567	1.16e-05	0.000630263	6926.13	10666.1	7676.12	8611.28	4490.99	14183.7	14853	2961.75		ENSMUSG00000022744	Cldnd1	7305.23	-0.899119	0.121412	-7.40554	1.31e-13	3.3e-11	9520.35	5090.12	10816.6	9308.52	8435.95	5684.22	4707.18	4878.96
ENSMUSG00000037095	Lrg1	60329.9	0.803416	0.245297	3.27528	0.00105558	0.0280009	43552	77107.8	35941	57150	37565	53518.5	96004.8	81800.1		ENSMUSG00000037754	Ppp1r16b	7679.37	-0.897519	0.174105	-5.15504	2.54e-07	2.21e-05	9800.5	5558.24	12369.1	8195.32	8837.07	6532.01	4123.59	6019.11
ENSMUSG00000021903	Galnt15	11990.4	0.800118	0.120564	6.63645	3.21e-11	5.95e-09	9408.73	14572	5289.61	10253.4	12683.2	12080.3	18994.3	12641.3		ENSMUSG00000089809	Rasgef1b	1051.38	-0.896916	0.241563	-3.71297	0.000204838	0.00758186	1418.5	684.262	2070.98	1421.64	762.892	838.992	692.03	521.764
ENSMUSG00000022793	B4galt4	11389	0.798352	0.11399	7.00372	2.49e-12	5.43e-10	8748.5	14029.5	7945.12	9319.38	8981.01	14995.3	17072	10021.3		ENSMUSG00000022528	Hes1	5763.96	-0.893305	0.292106	-3.05816	0.00222704	0.0482699	7202.43	4325.5	11242.9	3656.72	6707.69	4018.95	3265.95	5691.61
ENSMUSG00000018076	Med13l	2237.19	0.790345	0.201606	3.92025	8.85e-05	0.00364736	1650.95	2823.43	1121.59	1990.73	1840.54	2356.61	3012.6	3101.09		ENSMUSG00000025217	Btrc	2582.3	-0.892438	0.179021	-4.98511	6.19e-07	4.93e-05	3485.9	1678.69	2647.13	3785.96	4024.62	1986	1895.69	1154.39
ENSMUSG00000024948	Map4k2	1412.46	0.789217	0.200531	3.93563	8.3e-05	0.00348525	1101.36	1723.55	507.274	1207.69	1589.12	1272.18	2018.91	1879.57		ENSMUSG00000031357	Syap1	1005.56	-0.882459	0.211064	-4.18099	2.9e-05	0.00140835	1207.88	803.242	1572.08	1128.4	923.147	712.85	500.785	1196.09
ENSMUSG00000050234	Gja4	19281.4	0.786576	0.188751	4.16726	3.08e-05	0.00147347	14191.1	24371.7	7005.96	15497.9	20069.3	19333	20746.1	33035.9		ENSMUSG00000041378	Cldn5	11321.1	-0.878386	0.128941	-6.8123	9.6e-12	1.92e-09	13191.2	9450.94	11198.2	13622.3	14753.1	6158.47	6360.36	15834
ENSMUSG00000020424	Castor1	4265.24	0.784839	0.185465	4.23173	2.32e-05	0.00115342	3246.3	5284.18	2366.04	3924.98	3447.89	4500.05	6607.8	4744.7		ENSMUSG00000029036	Atad3a	660.55	-0.875348	0.278442	-3.14373	0.00166808	0.0391707	827.918	493.181	1227.7	650.543	605.516	422.429	405.163	651.951
ENSMUSG00000059013	Sh2d3c	8827.01	0.780922	0.224431	3.47956	0.000502238	0.0156126	7004.36	10649.7	6391.65	9090.22	5531.21	10608.6	16379	4961.34		ENSMUSG00000025470	Zfp511	669.547	-0.875082	0.248279	-3.52459	0.000424144	0.0137496	854.685	484.409	815.361	810.192	938.501	470.344	436.708	546.174
ENSMUSG00000003500	Impdh1	2108.66	0.778235	0.173813	4.47744	7.55e-06	0.000434066	1622.4	2594.91	1402.68	1840.85	1623.66	2807.39	2924.86	2052.48		ENSMUSG00000021408	Ripk1	973.269	-0.873248	0.22556	-3.87146	0.000108185	0.00434816	1195.94	750.596	1379.41	1082.79	1125.63	727.517	523.458	1000.81
ENSMUSG00000047881	Rell1	3086.94	0.774596	0.223148	3.47123	0.000518084	0.0159803	2409.06	3764.83	2309.26	2678.19	2239.74	3365.74	5590.46	2338.28		ENSMUSG00000026489	Coq8a	1233.56	-0.870776	0.274119	-3.17663	0.00148996	0.0362602	1501.28	965.85	2201.29	1017.63	1284.92	1032.61	556.975	1307.97
ENSMUSG00000025558	Dock9	5732.72	0.774102	0.172626	4.48427	7.32e-06	0.000423454	4437.07	7028.36	2496.34	5251.04	5563.83	5249.08	9069.34	6766.66		ENSMUSG00000007379	Dennd2c	1432.04	-0.863735	0.1818	-4.75101	2.02e-06	0.000141851	1864.88	999.204	1862.49	1807.18	1924.98	1043.36	1043.96	910.291
ENSMUSG00000033174	Mgll	20228.6	0.77405	0.121914	6.34914	2.17e-10	3.67e-08	15660.1	24797.1	15516.1	17257.3	14207.1	27582.1	29163.8	17645.4		ENSMUSG00000105504	Gbp5	2186.93	-0.861671	0.190089	-4.53299	5.82e-06	0.000346668	2882.32	1491.55	1842.94	3358.06	3445.97	1354.32	1637.41	1482.91
ENSMUSG00000027375	Mal	4252.04	0.772731	0.18003	4.29224	1.77e-05	0.000911091	3289.62	5214.46	2375.34	3939.1	3554.41	5456.38	5643.69	4543.32		ENSMUSG00000034330	Plcg2	2284.29	-0.859422	0.240391	-3.57509	0.000350102	0.0118055	2803.56	1765.02	1837.35	2629.32	3944.01	1435.48	1161.27	2698.33
ENSMUSG00000046402	Rbp1	1299.12	0.765968	0.193297	3.96265	7.41e-05	0.0031521	975.877	1622.36	910.3	941.604	1075.73	1523.48	1812.88	1530.71		ENSMUSG00000032397	Tipin	2995.43	-0.858824	0.184415	-4.65703	3.21e-06	0.000211867	3788.51	2202.35	3227.01	4369.17	3769.36	1796.3	2181.57	2629.16
ENSMUSG00000009569	Mrtfb	15348.9	0.762441	0.148213	5.14423	2.69e-07	2.3e-05	11979.5	18718.3	10002.1	13863.4	12072.9	17968.9	24337.4	13848.6		ENSMUSG00000054263	Lifr	54700	-0.8587	0.108362	-7.92433	2.29e-15	7.77e-13	71777.5	37622.6	68866.4	76603.3	69862.7	41686.5	40139.7	31041.4
ENSMUSG00000032202	Rab27a	3891.43	0.75454	0.210373	3.58668	0.000334913	0.0113656	3107.2	4675.65	2296.23	4088.97	2936.41	4691.7	6299.24	3036		ENSMUSG00000026604	Ptpn14	2753.93	-0.858571	0.228614	-3.75555	0.000172963	0.00647736	3512.82	1995.04	1617.69	3851.13	5069.63	1459.92	1596.01	2929.2
ENSMUSG00000068566	Myadm	5785.04	0.753424	0.17444	4.3191	1.57e-05	0.000812229	4304	7266.08	5234.69	3646.95	4030.37	6864.48	7661.62	7272.16		ENSMUSG00000060803	Gstp1	3386.14	-0.858568	0.195984	-4.38081	1.18e-05	0.00063792	4236.16	2536.13	3853.42	3674.1	5180.95	2417.23	1988.35	3202.8
ENSMUSG00000048779	P2ry6	2226.83	0.752279	0.199061	3.77914	0.000157374	0.00593234	1780.93	2672.74	1833.63	2166.67	1342.5	3360.86	3969.81	687.549		ENSMUSG00000039601	Rcan2	512.239	-0.85817	0.275346	-3.11669	0.00182892	0.0417087	699.605	324.873	1174.64	594.068	330.107	528.037	349.958	96.623
ENSMUSG00000070953	Rabepk	1707.05	0.749773	0.220254	3.40413	0.000663741	0.0193685	1293.63	2120.47	1238.86	1502	1140.02	1930.27	2444.78	1986.37		ENSMUSG00000031628	Casp3	1279.79	-0.854437	0.230281	-3.71042	0.000206917	0.00764104	1663.43	896.158	2101.7	1592.15	1296.44	1277.07	714.703	696.703
ENSMUSG00000032050	Rdx	16876.7	0.748644	0.180012	4.15885	3.2e-05	0.00151513	12273.2	21480.2	12088.9	10860.5	13870.2	23651.2	17072	23717.4		ENSMUSG00000043391	2510009E07Rik	765.484	-0.853046	0.270428	-3.15443	0.00160813	0.0381445	890.702	640.266	1071.32	767.836	832.944	576.929	343.057	1000.81
ENSMUSG00000035268	Pkig	5192.79	0.746267	0.136501	5.46713	4.57e-08	4.79e-06	3671.34	6714.25	3623.52	3623.06	3767.44	5439.76	6280.51	8422.48		ENSMUSG00000021365	Nedd9	13777.2	-0.850456	0.108608	-7.8305	4.86e-15	1.55e-12	17516.8	10037.5	16714	17292.1	18544.5	9168.28	9765.31	11178.8
ENSMUSG00000022831	Hcls1	1383.74	0.743633	0.22166	3.35484	0.000794118	0.022213	1114.33	1653.16	1144.86	1307.6	890.521	1936.13	2385.63	637.712		ENSMUSG00000031453	Rasa3	1877.24	-0.840663	0.172574	-4.87131	1.11e-06	8.36e-05	2460.75	1293.73	1737.76	2399.08	3245.41	1196.88	1435.32	1248.98
ENSMUSG00000053062	Jam2	36755.4	0.74142	0.119714	6.19327	5.89e-10	9.44e-08	27453	46057.9	27642.2	25227.8	29488.9	45827.7	45899.7	46446.2		ENSMUSG00000019577	Pdk4	2015.53	-0.838633	0.226447	-3.70344	0.000212696	0.00780016	2493.49	1537.57	1317.05	2966	3197.43	1017.94	1301.25	2293.53
ENSMUSG00000027435	Cd93	33533.9	0.736088	0.1215	6.05832	1.38e-09	1.99e-07	26158	40909.8	24500.9	28261.1	25711.9	41185.9	49297.8	32245.7		ENSMUSG00000062232	Rapgef2	2908.15	-0.836541	0.156606	-5.34171	9.21e-08	8.62e-06	3652.15	2164.15	3090.18	3810.94	4055.32	1941.02	1923.29	2628.15
ENSMUSG00000022018	Rgcc	69314	0.734481	0.196705	3.73391	0.000188527	0.00704366	56353.6	82274.5	53638.8	74981.9	40440	99256.2	113175	34391.7		ENSMUSG00000038370	Pcp4l1	7995.54	-0.834932	0.162208	-5.14729	2.64e-07	2.27e-05	10594.9	5396.17	15042.3	8647.12	8095.29	6966.17	5914.78	3307.56
ENSMUSG00000024404	Riok3	6647.46	0.733623	0.183094	4.0068	6.15e-05	0.00268834	5294.71	8000.22	3875.76	6551.04	5457.32	7235.08	10929.5	5836.03		ENSMUSG00000029638	Glcci1	998.351	-0.831533	0.216841	-3.83476	0.000125686	0.00491502	1328.27	668.428	1669.81	1396.66	918.349	871.261	769.908	364.116
ENSMUSG00000027293	Ehd4	36816.3	0.731615	0.149802	4.88389	1.04e-06	7.88e-05	26449.3	47183.2	28427.8	23230.6	27689.6	48867.8	37271	55410.8		ENSMUSG00000024078	Ttc27	564.381	-0.828135	0.261593	-3.16574	0.00154689	0.0371909	736.184	392.579	687.844	797.159	723.548	410.695	443.609	323.433
ENSMUSG00000041361	Myzap	5056.2	0.728196	0.159339	4.57011	4.87e-06	0.000295904	3933.32	6179.09	2716.01	4502.76	4581.19	5072.09	7627.11	5838.07		ENSMUSG00000053560	Ier2	53155.2	-0.825641	0.17577	-4.69727	2.64e-06	0.000179334	66169.6	40140.8	83230.1	49335.9	65942.7	40494.5	32843.8	47083.9
ENSMUSG00000023367	Tmem176a	20774.1	0.726367	0.111479	6.51575	7.23e-11	1.31e-08	16451.9	25096.2	16257	17802.5	15296.2	29622.9	28659.1	17006.7		ENSMUSG00000028207	Asph	1599.75	-0.820542	0.181699	-4.51594	6.3e-06	0.000372965	1974.33	1225.16	2558.71	1688.81	1675.48	1205.68	951.294	1518.51
ENSMUSG00000018169	Mfng	4575.68	0.724025	0.148723	4.86827	1.13e-06	8.45e-05	3603.26	5548.09	2199.43	3674.1	4936.25	4953.77	5956.19	5734.32		ENSMUSG00000029468	P2rx7	1065.46	-0.820304	0.253055	-3.2416	0.00118861	0.0305127	1382.56	748.357	1284.47	1679.03	1184.16	887.884	724.561	632.627
ENSMUSG00000040451	Sgms1	14613.7	0.716021	0.121206	5.90748	3.47e-09	4.65e-07	11630.7	17596.8	8336.04	12970.7	13585.2	16561.8	21438.1	14790.4		ENSMUSG00000001248	Gramd1a	2566.06	-0.812418	0.148515	-5.47027	4.49e-08	4.74e-06	3373.27	1758.86	2953.36	3487.3	3679.15	1898	2152.98	1225.59
ENSMUSG00000064262	Gimap8	3480.18	0.708824	0.14176	5.00017	5.73e-07	4.6e-05	2743.56	4216.8	2654.58	2858.48	2717.62	4409.11	4939.83	3301.46		ENSMUSG00000036986	Pml	3003.43	-0.811575	0.201462	-4.02842	5.62e-05	0.00249014	3961.78	2045.08	2662.95	5007.77	4214.62	1898.98	2624.19	1612.08
ENSMUSG00000028776	Tinagl1	34402.1	0.708545	0.150695	4.70186	2.58e-06	0.000176099	27358.7	41445.4	20429.6	32972.4	28674.2	38966.2	51044.6	34325.6		ENSMUSG00000032316	Clk3	4242.56	-0.810664	0.136698	-5.93033	3.02e-09	4.13e-07	5571.84	2913.28	4883.79	5775.6	6056.12	3319.79	3364.53	2055.53
ENSMUSG00000034480	Diaph2	1580.07	0.708439	0.201153	3.52189	0.000428487	0.0137496	1222.08	1938.05	1368.24	1118.63	1179.36	1900.93	2195.37	1717.86		ENSMUSG00000018899	Irf1	25746.2	-0.806284	0.148429	-5.43214	5.57e-08	5.7e-06	33486.5	18005.8	25834.7	39949.2	34675.6	17127	21188.7	15701.8
ENSMUSG00000024236	Svil	2875.48	0.707711	0.211939	3.33922	0.000840144	0.0230045	2273.43	3477.52	1707.98	2888.89	2223.42	3204.4	4237.94	2990.23		ENSMUSG00000034574	Daam1	1926.43	-0.806169	0.257679	-3.12858	0.00175655	0.0404592	2478.61	1374.24	1449.22	3186.47	2800.15	1269.24	1296.32	1557.16
ENSMUSG00000029810	Tmem176b	23153	0.707173	0.108848	6.49687	8.2e-11	1.47e-08	18310.3	27995.7	17568.4	18496.5	18866	31807.4	30953	21226.6		ENSMUSG00000020956	Dtd2	946.1	-0.797432	0.229374	-3.47656	0.000507883	0.0157266	1138.27	753.927	1074.12	1139.26	1201.44	524.125	690.058	1047.6
ENSMUSG00000055799	Tcf7l1	839.089	0.70131	0.221292	3.16916	0.0015288	0.0368673	617.763	1060.42	505.412	639.682	708.194	887.884	998.613	1294.75		ENSMUSG00000024750	Zfand5	3913.17	-0.796515	0.250317	-3.18203	0.00146249	0.0357008	4778.19	3048.14	7352.21	3191.9	3790.47	2299.89	2641.94	4202.59
ENSMUSG00000064373	Selenop	26015.6	0.699039	0.121742	5.74198	9.36e-09	1.17e-06	20568.6	31462.5	22413.1	21179	18113.6	33641.8	36198.5	24547.3		ENSMUSG00000056870	Gulp1	2474.04	-0.794029	0.179454	-4.42468	9.66e-06	0.0005371	3132.03	1816.05	2570.81	2938.85	3886.43	1761.1	1694.59	1992.47
ENSMUSG00000039167	Adgrl4	45799.3	0.69722	0.114759	6.07549	1.24e-09	1.82e-07	37081.9	54516.8	31987.1	41867.2	37391.3	60826.9	66980	35743.4		ENSMUSG00000028255	Clca1	2691.06	-0.787261	0.236174	-3.3334	0.000857926	0.0233814	4216.8	1165.32	11021.3	1225.06	403.997	2182.55	758.078	555.328
ENSMUSG00000032679	Cd59a	5188.35	0.686056	0.133833	5.12621	2.96e-07	2.48e-05	3815	6561.69	2885.41	4012.95	4546.64	5191.38	6081.38	8412.31		ENSMUSG00000023805	Synj2	1616.43	-0.785086	0.180785	-4.34264	1.41e-05	0.00073949	2085.59	1147.26	1672.61	2045.03	2539.14	1029.67	1390.96	1021.15
ENSMUSG00000028862	Map3k6	3751.33	0.685192	0.199735	3.4305	0.00060247	0.0180892	2925.61	4577.04	1542.3	3536.17	3698.35	3555.45	4686.48	5489.21		ENSMUSG00000001847	Rac1	5510.76	-0.78442	0.221071	-3.54826	0.000387779	0.0127782	6806.58	4214.95	9806.67	5223.89	5389.18	3315.87	3997.41	5331.56
ENSMUSG00000018906	P4ha2	5281.9	0.685112	0.203986	3.35862	0.000783322	0.0219496	4226.05	6337.76	2506.58	5247.79	4923.77	6029.4	6544.71	6439.16		ENSMUSG00000033446	Lpar6	7306.78	-0.782231	0.171965	-4.54879	5.4e-06	0.000325283	9305.18	5308.37	11376	7523.06	9016.52	5768.31	5377.52	4779.28
ENSMUSG00000029570	Lfng	1157.14	0.685	0.213227	3.21254	0.00131565	0.0328211	937.282	1377	653.406	1090.39	1068.05	1355.29	1631.49	1144.22		ENSMUSG00000040532	Abhd11	1266.12	-0.771081	0.207491	-3.71621	0.000202236	0.00752052	1569.59	962.657	1976.04	1366.25	1366.49	1085.41	760.05	1042.51
ENSMUSG00000017679	Ttpal	3998.53	0.682724	0.196412	3.47597	0.000509002	0.0157306	3304.43	4692.62	2809.09	4172.6	2931.62	4994.84	6779.33	2303.7		ENSMUSG00000007655	Cav1	101019	-0.767646	0.114156	-6.72455	1.76e-11	3.42e-09	128724	73314.8	113543	138327	134303	76410.8	75167	68366.4
ENSMUSG00000045377	Tmem88	11501.5	0.680084	0.120184	5.65867	1.53e-08	1.79e-06	8970.9	14032	8170.36	8581.95	10160.4	13681	15100.4	13314.7		ENSMUSG00000045932	Ifit2	4439.86	-0.763731	0.18657	-4.09354	4.25e-05	0.00193192	5774.42	3105.29	7689.15	4876.36	4757.76	3571.09	3740.11	2004.67
ENSMUSG00000017754	Pltp	10696.3	0.678043	0.127264	5.32786	9.94e-08	9.2e-06	8565.35	12827.2	7148.37	9531.16	9016.52	12646.5	15317.3	10517.7		ENSMUSG00000025856	Pdgfa	899.95	-0.750774	0.245725	-3.05535	0.002248	0.0484157	1063.18	736.723	764.168	1075.19	1350.17	567.15	531.345	1111.67
ENSMUSG00000014813	Stc1	20598.8	0.677874	0.125527	5.40024	6.66e-08	6.5e-06	16865.8	24331.7	14683	18934.2	16980.3	25744.7	32436.7	14813.8		ENSMUSG00000031379	Pir	899.64	-0.743128	0.243302	-3.05435	0.00225549	0.0484495	1022.55	776.733	832.115	1002.42	1233.1	571.062	493.884	1265.25
ENSMUSG00000047907	Tshz2	3702.61	0.677284	0.135849	4.98557	6.18e-07	4.93e-05	3048.67	4356.56	2584.77	3275.52	3285.71	4812.96	5799.45	2457.28		ENSMUSG00000031447	Lamp1	4406.11	-0.732117	0.198277	-3.6924	0.000222145	0.00805388	5233.26	3578.95	7425.74	3760.99	4513.06	3037.19	2809.52	4890.14
ENSMUSG00000028517	Plpp3	41882.5	0.677173	0.114068	5.93658	2.91e-09	4.03e-07	33957.3	49807.8	39017.3	34099.7	28754.8	68384.7	53182.8	27855.9		ENSMUSG00000041779	Tram2	2248.87	-0.729934	0.181708	-4.01708	5.89e-05	0.00259067	2844.85	1652.88	2825.84	3230.99	2477.72	1819.77	1693.6	1445.28
ENSMUSG00000037235	Mxd4	3720.47	0.677009	0.146141	4.63257	3.61e-06	0.000234616	3002.81	4438.14	2439.57	3225.56	3343.29	4220.38	5663.41	3430.63		ENSMUSG00000006205	Htra1	5917.06	-0.729379	0.14672	-4.97124	6.65e-07	5.27e-05	6644.54	5189.57	3568.6	6353.38	10011.6	2707.65	3460.15	9400.91
ENSMUSG00000022003	Slc25a30	2713.69	0.676346	0.169397	3.99268	6.53e-05	0.00283324	2095.02	3332.35	1506.93	2367.59	2410.55	2866.07	3454.23	3676.76		ENSMUSG00000045954	Cavin2	65977.9	-0.724442	0.119438	-6.06544	1.32e-09	1.92e-07	80228.1	51727.7	70019.6	82976.3	87688.4	47245.6	44815.3	63122.3
ENSMUSG00000059248	Septin9	2510.73	0.676288	0.161782	4.18024	2.91e-05	0.00140871	1960.57	3060.88	1558.12	2040.68	2282.92	2999.05	3085.55	3098.04		ENSMUSG00000005312	Ubqln1	1388.49	-0.719085	0.211642	-3.39764	0.000679689	0.0197048	1626.72	1150.25	2400.47	1212.03	1267.65	1025.76	792.581	1632.42
ENSMUSG00000024074	Crim1	4682.26	0.674471	0.144226	4.6765	2.92e-06	0.000195971	3670.12	5694.4	3039.92	3658.9	4311.54	5764.4	5747.2	5571.59		ENSMUSG00000021222	Dcaf4	851.687	-0.718097	0.223442	-3.21379	0.00130994	0.03273	1027.89	675.485	1148.58	1010.02	925.067	676.669	541.203	808.582
ENSMUSG00000029723	Tsc22d4	2412.42	0.6743	0.218154	3.09093	0.00199531	0.0444098	1971.7	2853.14	1961.15	2187.3	1766.65	2742.86	4138.38	1678.19		ENSMUSG00000028073	Pear1	3263.63	-0.71222	0.178646	-3.98676	6.7e-05	0.00289696	4154.84	2372.41	2796.99	4850.29	4817.26	1942	3035.27	2139.95
ENSMUSG00000043505	Gimap5	7163.46	0.672917	0.118531	5.67713	1.37e-08	1.64e-06	5710.07	8616.85	4823.29	5909.19	6397.74	8718.47	9668.7	7463.37		ENSMUSG00000020628	Trappc12	1371.58	-0.708989	0.19157	-3.70095	0.000214795	0.00784099	1769.62	973.533	1412.92	1755.05	2140.9	1069.76	1193.8	657.037
ENSMUSG00000037824	Tspan14	4068.33	0.671025	0.166266	4.03585	5.44e-05	0.00242552	3326.83	4809.82	2598.73	3506.85	3874.92	5617.72	5232.61	3579.12		ENSMUSG00000027204	Fbn1	2363.15	-0.708432	0.210551	-3.36465	0.000766397	0.0216256	2910.11	1816.18	2128.69	2732.5	3869.16	1732.74	1526.01	2189.78
ENSMUSG00000041134	Cyyr1	10259.5	0.669649	0.11845	5.65345	1.57e-08	1.81e-06	8175.02	12344.1	7473.21	8741.6	8310.25	13277.2	13396	10359		ENSMUSG00000038143	Stox2	1804.6	-0.703925	0.185455	-3.79567	0.000147245	0.00560659	2237.46	1371.73	1889.48	2513.12	2309.79	1240.89	1441.24	1433.07
ENSMUSG00000031538	Plat	134177	0.667735	0.195273	3.4195	0.000627365	0.0185253	110637	157717	50527.2	124841	156544	141002	152096	180051		ENSMUSG00000046768	Rhoj	11486.7	-0.703136	0.12234	-5.7474	9.06e-09	1.14e-06	14266.1	8707.34	12670.7	15269.8	14857.7	7998.78	9299.03	8824.23
ENSMUSG00000026887	Mrrf	1830.34	0.666666	0.216286	3.08233	0.00205388	0.0454653	1490.44	2170.24	1572.08	1749.62	1149.62	2361.5	2642.92	1506.3		ENSMUSG00000003992	Ssbp2	1146.46	-0.701086	0.215116	-3.25911	0.00111764	0.029209	1330.38	962.533	1238.86	1443.36	1308.91	722.628	781.737	1383.24
ENSMUSG00000027447	Cst3	117845	0.664638	0.214155	3.10354	0.00191221	0.0432926	84644.4	151045	45471.3	81953.2	126509	114442	96369.6	242323		ENSMUSG00000028270	Gbp2	12305.6	-0.692794	0.164562	-4.20994	2.55e-05	0.00125871	15161.4	9449.7	13191.9	13621.2	18671.2	9667.96	8513.35	10167.8
ENSMUSG00000079481	Nhsl2	3076.31	0.66416	0.190564	3.48523	0.000491712	0.0153754	2555.73	3596.9	1334.73	3107.18	3225.26	2979.5	4582.97	3228.23		ENSMUSG00000027613	Eif6	7087.49	-0.691811	0.144004	-4.8041	1.55e-06	0.000114017	8701.37	5473.6	11188.9	7591.48	7323.76	5446.6	5196.14	5778.06
ENSMUSG00000059895	Ptp4a3	4216.84	0.658397	0.131073	5.02315	5.08e-07	4.17e-05	3379.6	5054.08	3089.25	3455.81	3593.75	5172.8	5779.73	4209.71		ENSMUSG00000053470	Kdm3a	4959.19	-0.691656	0.158647	-4.35971	1.3e-05	0.000695581	6348.95	3569.42	4870.76	7531.74	6644.36	3575.98	4535.65	2596.62
ENSMUSG00000046223	Plaur	4169.98	0.657923	0.157018	4.19011	2.79e-05	0.0013571	3391.3	4948.66	3476.45	3505.76	3191.67	5129.78	6281.5	3434.7		ENSMUSG00000031897	Psmb10	7490.61	-0.687682	0.144712	-4.75207	2.01e-06	0.000141798	9005.08	5976.15	9756.41	7947.7	9311.12	5909.12	5017.71	7001.61
ENSMUSG00000029056	Pank4	1589.04	0.657342	0.18446	3.56361	0.000365795	0.0122408	1312.07	1866.02	1246.31	1303.26	1386.64	2108.24	2493.08	996.743		ENSMUSG00000036712	Cyld	2325.45	-0.671392	0.184721	-3.63462	0.000278388	0.00963222	2845.37	1805.53	3139.51	2487.05	2909.55	1987.96	1633.47	1795.15
ENSMUSG00000054435	Gimap4	12492.1	0.656126	0.111003	5.91091	3.4e-09	4.59e-07	9642.35	15341.9	10786.8	9221.64	8918.64	16125.7	14427.1	15472.9		ENSMUSG00000038213	Tapbpl	5037.52	-0.671048	0.154422	-4.34554	1.39e-05	0.000732212	6133.2	3941.85	6035.16	5735.42	6629	4131.4	3495.64	4198.53
ENSMUSG00000042099	Kank3	8287.82	0.653412	0.128836	5.07164	3.94e-07	3.29e-05	6696.53	9879.11	6374.89	7318.88	6395.82	10443.4	11487.5	7706.45		ENSMUSG00000052384	Nrros	5897.34	-0.668797	0.172817	-3.86998	0.000108844	0.00435268	7108.02	4686.66	7688.22	7432.91	6202.94	3878.14	4781.12	5400.72
ENSMUSG00000031785	Adgrg1	37044	0.653359	0.157634	4.1448	3.4e-05	0.00160156	31039.6	43048.4	19336	38586.2	35196.7	39923.5	58228.1	30993.6		ENSMUSG00000047557	Lxn	3286.44	-0.663483	0.174367	-3.8051	0.000141746	0.00544934	3991.79	2581.08	5180.71	3236.42	3558.24	2744.81	2291.98	2706.46
ENSMUSG00000020077	Srgn	21266.3	0.653041	0.120382	5.42472	5.8e-08	5.81e-06	16586.9	25945.8	13775.5	17711.3	18273.9	25078.8	25658.3	27100.2		ENSMUSG00000029470	P2rx4	1422.36	-0.661897	0.191677	-3.45319	0.000553992	0.0169891	1744.93	1099.79	1987.21	1650.79	1596.8	1077.59	1138.6	1083.2
ENSMUSG00000032902	Slc16a1	2219.74	0.652987	0.201436	3.24165	0.00118839	0.0305127	1778.66	2660.81	2581.98	1474.85	1279.16	3962.23	2157.91	1862.28		ENSMUSG00000003746	Man1a	1965.46	-0.655389	0.19022	-3.44543	0.000570156	0.017318	2179.48	1751.44	2030.03	1814.79	2693.63	1127.46	1328.85	2798
ENSMUSG00000040265	Dnm3	3283.1	0.648837	0.212675	3.05085	0.00228198	0.0488173	2687.12	3879.09	1955.56	3460.15	2645.65	4120.64	4314.83	3201.78		ENSMUSG00000036944	Tmem71	1053.74	-0.649597	0.207433	-3.1316	0.00173854	0.0402189	1254.76	852.714	1242.59	1177.28	1344.42	801.833	743.291	1013.02
ENSMUSG00000042312	S100a13	4622.75	0.646473	0.142494	4.53685	5.71e-06	0.000341659	3534.73	5710.77	3144.17	3412.36	4047.65	5422.15	5241.48	6468.66		ENSMUSG00000044345	Marveld1	1565.35	-0.649021	0.193847	-3.34811	0.000813654	0.0225219	1633.11	1497.58	1087.15	1447.7	2364.49	629.733	1053.82	2809.19
ENSMUSG00000050052	Tdrp	1832.86	0.646421	0.208828	3.09547	0.001965	0.0439872	1501.26	2164.46	1603.73	1666	1234.06	3158.44	2117.49	1217.45		ENSMUSG00000022468	Endou	2370.62	-0.63854	0.175252	-3.64355	0.000268906	0.00932441	2936.61	1804.63	3134.86	2644.53	3030.46	2033.92	1916.39	1463.58
ENSMUSG00000029007	Agtrap	3043.82	0.645241	0.145649	4.43009	9.42e-06	0.000526019	2528.07	3559.56	1963.94	2784.63	2835.66	3658.12	4594.8	2425.75		ENSMUSG00000021458	Aopep	4521.26	-0.637241	0.142805	-4.46232	8.11e-06	0.000464184	5547.92	3494.6	5060.64	5964.58	5618.53	3662.03	3487.75	3334
ENSMUSG00000079418	Atg4a	1195.5	0.642821	0.210596	3.05239	0.00227024	0.0486313	952.025	1438.97	1051.78	941.604	862.692	1808.04	1322.94	1185.92		ENSMUSG00000062937	Mtap	1046.66	-0.634938	0.207967	-3.05307	0.00226512	0.0485872	1196.42	896.903	1038.75	1144.69	1405.83	703.071	696.959	1290.68
ENSMUSG00000050530	Fam171a1	2407.7	0.641384	0.204395	3.13796	0.00170127	0.0395502	1925.61	2889.8	2027.23	1874.52	1875.08	2571.73	3613.93	2483.72		ENSMUSG00000037896	Rcor1	1127.74	-0.634518	0.203594	-3.11659	0.00182959	0.0417087	1340.37	915.108	1244.45	1347.79	1428.86	745.118	909.891	1090.31
ENSMUSG00000035877	Zhx3	6659.09	0.641312	0.187485	3.4206	0.000624836	0.0184849	5472.26	7845.93	4696.7	6704.18	5015.9	7523.54	10343	5671.26		ENSMUSG00000042042	Csgalnact2	1138.5	-0.634409	0.19951	-3.17984	0.00147358	0.0359165	1334.82	942.188	1184.88	1304.34	1515.23	808.678	801.453	1216.43
ENSMUSG00000033107	Rnf125	8579.98	0.640846	0.118066	5.42786	5.7e-08	5.75e-06	6944.1	10215.8	5105.31	7277.61	8449.39	9039.21	12229.8	9378.54		ENSMUSG00000033487	Fndc3a	3003.06	-0.632894	0.199818	-3.16736	0.00153832	0.0370408	3784.49	2221.63	2948.7	4257.31	4147.45	2743.83	2269.31	1651.75
ENSMUSG00000055322	Tns1	15391.9	0.63965	0.121326	5.27218	1.35e-07	1.21e-05	12412.5	18371.2	9412.95	13679.9	14144.7	16686.9	21461.8	16965		ENSMUSG00000040447	Spns2	3487.99	-0.632087	0.206208	-3.06529	0.0021746	0.047608	4439.55	2536.44	3004.55	5796.24	4517.86	2530.66	3353.68	1724.98
ENSMUSG00000020023	Tmcc3	6812.06	0.637638	0.189537	3.36419	0.000767683	0.0216256	5639.83	7984.29	5986.76	5480.2	5452.52	7899.04	11563.4	4490.43		ENSMUSG00000015143	Actn1	3523.36	-0.630804	0.171439	-3.67947	0.000233719	0.00834051	4450.28	2596.45	3247.48	5074.02	5029.33	2311.63	3662.24	1815.5
ENSMUSG00000056515	Rab31	3529.61	0.637537	0.199027	3.20326	0.0013588	0.033634	2965.42	4093.8	3097.63	3607.85	2190.8	4823.71	5434.7	2022.98		ENSMUSG00000026628	Atf3	54123	-0.629482	0.132082	-4.76584	1.88e-06	0.00013423	64991.5	43254.4	51723.3	58708.5	84542.8	37713.6	40813	51236.7
ENSMUSG00000024754	Cemip2	7482.16	0.635312	0.181822	3.49415	0.000475573	0.0149886	5921.48	9042.84	4514.27	7186.38	6063.79	7441.41	10497.8	9189.36		ENSMUSG00000036533	Cdc42ep3	10868.4	-0.628554	0.116998	-5.37237	7.77e-08	7.45e-06	13548.7	8188.08	12433.3	14583.5	13629.4	8655.89	9578.01	6330.34
ENSMUSG00000023068	Nus1	2477.65	0.629007	0.184573	3.40791	0.000654616	0.019223	1935.59	3019.71	1712.63	1718.13	2376	2493.51	3353.68	3211.95		ENSMUSG00000025962	Fastkd2	1158.06	-0.62698	0.195014	-3.21505	0.00130422	0.03273	1399.73	916.399	1915.54	1267.42	1016.23	996.425	790.609	962.162
ENSMUSG00000031467	Agpat5	2094.61	0.623315	0.203127	3.0686	0.00215063	0.0473436	1674.52	2514.7	1522.75	1410.78	2090.04	2389.85	2767.13	2387.1		ENSMUSG00000020773	Trim47	4009.71	-0.626153	0.177773	-3.5222	0.000427977	0.0137496	4607.96	3411.46	4719.97	3866.33	5237.57	3049.9	2569.97	4614.51
ENSMUSG00000004951	Hspb1	14952.4	0.623051	0.168336	3.70123	0.000214556	0.00784099	12214.8	17690	8817.25	10140.4	17686.6	15759	20241.4	17069.7		ENSMUSG00000079363	Gbp4	13690.7	-0.625711	0.133241	-4.69608	2.65e-06	0.000179616	16620.5	10760.9	17087.2	15279.6	17494.7	11522	10222.7	10538
ENSMUSG00000066000	Zfp979	2920.77	0.61434	0.156784	3.91839	8.91e-05	0.00366615	2256.06	3585.48	2417.23	2061.32	2289.64	3628.79	3206.8	3920.86		ENSMUSG00000068742	Cry2	1504.43	-0.623137	0.195801	-3.1825	0.00146007	0.0356967	1800.48	1208.38	1501.34	1625.81	2274.28	1066.83	1142.54	1415.78
ENSMUSG00000063316	Rpl27	2476.75	0.613452	0.191695	3.20015	0.00137354	0.0338935	1947.85	3005.66	2242.24	1606.27	1995.03	3175.06	2858.81	2983.11		ENSMUSG00000032333	Stoml1	2298.39	-0.620954	0.157901	-3.93254	8.41e-05	0.00351126	2792.04	1804.73	2419.09	2693.4	3263.64	1676.03	1878.93	1859.23
ENSMUSG00000042821	Snai1	2400.44	0.608506	0.156515	3.88783	0.000101143	0.0041066	2062.44	2738.44	1452.94	2329.57	2404.79	2933.54	3715.47	1566.31		ENSMUSG00000029086	Prom1	7332.18	-0.618549	0.138655	-4.46106	8.16e-06	0.000465255	8857.95	5806.41	6765.82	8207.27	11600.8	5069.15	5748.18	6601.9
ENSMUSG00000022500	Litaf	12831.3	0.604587	0.157456	3.83972	0.000123177	0.00484069	10494.1	15168.5	8309.98	11718.5	11453.9	12599.5	19604.6	13301.4		ENSMUSG00000012519	Mlkl	2395.27	-0.614923	0.187821	-3.27398	0.00106044	0.0280364	2933.43	1857.1	2820.26	3410.19	2569.84	1952.76	1930.19	1688.36
ENSMUSG00000010095	Slc3a2	57070	0.60375	0.125008	4.82969	1.37e-06	0.000101701	47765.6	66374.4	34636.1	54896.5	53764.2	65903.9	79677.1	53542.4		ENSMUSG00000029798	Herc6	3810.56	-0.610255	0.170898	-3.57086	0.000355805	0.0119725	4667.49	2953.64	4685.53	4146.53	5170.39	3295.34	3009.64	2555.93
ENSMUSG00000028745	Capzb	23529	0.603721	0.140621	4.29325	1.76e-05	0.000909863	19396.3	27661.7	18963.7	20773.9	18451.4	26996.4	34541.4	21447.3		ENSMUSG00000042331	Specc1	3252.91	-0.609677	0.177971	-3.4257	0.000613207	0.0182768	3704.13	2801.69	3562.08	3388.47	4161.84	2519.91	2009.05	3876.11
ENSMUSG00000001552	Jup	11078.8	0.601837	0.131708	4.56947	4.89e-06	0.000295904	9109.26	13048.3	7928.36	10228.4	9171.02	13935.3	14286.2	10923.5		ENSMUSG00000029513	Prkab1	3290.79	-0.588018	0.151107	-3.89141	9.97e-05	0.00407779	3964.6	2616.97	3949.29	4079.2	3865.32	2863.13	2467.45	2520.34
ENSMUSG00000057604	Lmcd1	11332.1	0.600967	0.180026	3.33823	0.000843139	0.0230178	8650.87	14013.3	6667.16	7716.37	11569.1	12708.1	11084.3	18247.5		ENSMUSG00000042659	Arrdc4	2658.84	-0.584507	0.185906	-3.1441	0.00166599	0.0391707	3116.01	2201.66	3033.4	2797.66	3516.98	2208.95	1820.77	2575.26
ENSMUSG00000040584	Abcb1a	4508.86	0.595371	0.155145	3.83752	0.000124284	0.00487219	3708.5	5309.23	3660.75	3964.08	3500.67	5220.72	6373.18	4333.8		ENSMUSG00000038418	Egr1	90861.9	-0.581516	0.104641	-5.55726	2.74e-08	3.05e-06	108705	73018.6	108200	111948	105968	74940.1	70089.2	74026.5
ENSMUSG00000054404	Slfn5	8458.51	0.594673	0.162778	3.65327	0.000258918	0.00903713	7064.61	9852.41	5652.61	8566.75	6974.46	9860.6	11992.2	7704.42		ENSMUSG00000024130	Abca3	1862.58	-0.579778	0.169953	-3.41139	0.000646314	0.0190495	2328.83	1396.34	1733.11	2608.69	2644.69	1444.28	1774.44	970.299
ENSMUSG00000026880	Stom	27824.9	0.594375	0.157297	3.77868	0.000157664	0.00593234	23819	31830.8	13679.6	28743.4	29034	30093.2	38406.7	26992.4		ENSMUSG00000030064	Frmd4b	6647.92	-0.572817	0.138013	-4.15044	3.32e-05	0.0015672	7875.65	5420.19	6574.08	8428.82	8624.04	4442.35	5746.21	6072
ENSMUSG00000044456	Rin3	3237.17	0.591727	0.176659	3.34954	0.000809448	0.0224446	2770.74	3703.59	1977.9	3222.31	3112.02	3392.15	5481.03	2237.59		ENSMUSG00000024665	Fads2	2211.96	-0.570914	0.168472	-3.38878	0.000702038	0.0202055	2358.75	2065.18	2312.98	2108.02	2655.25	1478.5	1352.51	3364.52
ENSMUSG00000022091	Sorbs3	32110.6	0.591398	0.177579	3.33034	0.000867397	0.0235991	28078.2	36143	16401.2	36453.2	31380.3	37561	47342.9	23525.2		ENSMUSG00000038518	Jarid2	1886.29	-0.567806	0.173528	-3.27212	0.00106745	0.0281751	2272.69	1499.89	2772.79	2337.18	1708.11	1732.74	1395.89	1371.03
ENSMUSG00000036966	Spryd3	4292.66	0.588558	0.146282	4.02345	5.74e-05	0.00252861	3629.64	4955.68	3004.55	3949.96	3934.41	4897.05	6649.2	3320.78		ENSMUSG00000046280	She	3276.75	-0.566752	0.177927	-3.18531	0.00144597	0.0354608	3635.79	2917.72	3249.34	3027.9	4630.13	2191.35	2224.94	4336.85
ENSMUSG00000035863	Palm	1988.3	0.585755	0.164572	3.55925	0.00037191	0.0124095	1593.79	2382.82	1334.73	1637.76	1808.87	2063.25	2602.5	2482.7		ENSMUSG00000003848	Nob1	2081.03	-0.560448	0.177219	-3.16246	0.00156444	0.0374431	2511.24	1650.82	2174.3	2571.76	2787.67	1774.79	1624.59	1553.09
ENSMUSG00000040723	Rcsd1	1848.56	0.582864	0.171912	3.39049	0.000697685	0.0201166	1574.14	2122.98	1706.11	1609.52	1406.79	2589.34	2752.35	1027.26		ENSMUSG00000000751	Rpa1	6275.64	-0.553474	0.139568	-3.96562	7.32e-05	0.00313207	7552.53	4998.76	7451.8	8075.85	7129.92	5659.77	4881.67	4454.83
ENSMUSG00000049044	Rapgef4	3780.69	0.582812	0.162762	3.58077	0.000342577	0.0115763	3178.88	4382.5	3254	3503.59	2779.04	4703.44	5440.62	3003.45		ENSMUSG00000009905	Kdsr	4098.75	-0.550234	0.164553	-3.34381	0.000826365	0.0227158	4779.64	3417.87	4407.23	5231.49	4700.18	2814.24	3479.86	3959.51
ENSMUSG00000031278	Acsl4	3837.55	0.579562	0.144659	4.0064	6.17e-05	0.00268834	3164.25	4510.84	2756.96	3480.78	3255.01	4633.03	4934.9	3964.6		ENSMUSG00000030930	Chst15	7535.47	-0.549823	0.1429	-3.84761	0.000119275	0.00471061	9270.6	5800.35	7999.1	10736.7	9076.02	6509.52	6775.38	4116.14
ENSMUSG00000024778	Fas	19240.8	0.576513	0.178964	3.22139	0.0012757	0.0321267	16307.5	22174.1	10761.6	20885.8	17274.9	20825.2	27220.8	18476.4		ENSMUSG00000026826	Nr4a2	3958.57	-0.548775	0.179299	-3.06068	0.00220838	0.0481488	4373.26	3543.88	4090.77	3618.71	5410.3	2817.17	2621.24	5193.23
ENSMUSG00000066571	Garre1	8652.56	0.569254	0.14968	3.80313	0.000142881	0.00547975	7490.91	9814.2	5322.18	8839.35	8311.21	9404.92	14129.4	5908.25		ENSMUSG00000004667	Polr2e	4505.98	-0.54868	0.132564	-4.13899	3.49e-05	0.00162818	5224.64	3787.31	5763.37	4868.75	5041.8	3575	3393.11	4393.81
ENSMUSG00000031198	Fundc2	2654.1	0.568977	0.163557	3.47877	0.000503712	0.0156278	2027.63	3280.56	1920.19	2134.08	2028.62	3006.88	2723.76	4111.06		ENSMUSG00000021108	Prkch	5076.79	-0.54786	0.15461	-3.54351	0.000394838	0.012984	6104.96	4048.62	6710.9	5863.57	5740.4	3939.74	4605.65	3600.48
ENSMUSG00000026223	Itm2c	12384	0.56699	0.122979	4.61047	4.02e-06	0.000258024	10125	14643	9734.07	9559.4	11081.6	14491.7	15832.9	13604.5		ENSMUSG00000027829	Ccnl1	9747.61	-0.544853	0.137513	-3.96218	7.43e-05	0.0031521	11491.5	8003.69	9920.22	12098.6	12455.8	7940.11	7338.28	8732.69
ENSMUSG00000038619	Ensa	3798.91	0.566465	0.161629	3.50472	0.000457083	0.0144919	3100.59	4497.24	3549.05	2784.63	2968.08	4531.34	4843.22	4117.16		ENSMUSG00000070730	Rmdn3	1911.65	-0.544094	0.17374	-3.13166	0.00173819	0.0402189	2235.31	1587.99	2574.53	2013.53	2117.87	1661.36	1393.92	1708.7
ENSMUSG00000026031	Cflar	6848.64	0.566236	0.126138	4.48903	7.15e-06	0.000415604	5795.4	7901.88	4786.06	6358.81	6241.32	8406.54	9290.15	6008.94		ENSMUSG00000022221	Ripk3	2784.47	-0.543396	0.161305	-3.36874	0.000755126	0.0214618	3308.95	2259.99	2940.33	3326.57	3659.96	2328.25	2149.04	2302.68
ENSMUSG00000031246	Sh3bgrl	14408	0.559247	0.122069	4.58142	4.62e-06	0.000283805	11669.3	17146.8	12121.5	12129	10757.3	16678.1	17738.4	17024		ENSMUSG00000027828	Ssr3	17866	-0.535248	0.121696	-4.39823	1.09e-05	0.000598971	21611.5	14120.5	18721.7	23983.2	22129.6	14659.9	15662.3	12039.2
ENSMUSG00000038664	Herc1	3229.96	0.557141	0.160787	3.46508	0.000530076	0.0163186	2779.07	3680.85	2362.31	2970.34	3004.55	4543.07	4220.2	2279.29		ENSMUSG00000000278	Scpep1	4173.61	-0.534147	0.164132	-3.25438	0.00113641	0.0294579	4773.1	3574.12	4803.74	4385.46	5130.09	3529.05	2836.14	4357.19
ENSMUSG00000044080	S100a1	3053.23	0.557039	0.179614	3.10131	0.00192663	0.0433923	2447.06	3659.4	2532.65	2257.89	2550.65	4105	3148.64	3724.56		ENSMUSG00000021959	Lats2	4026.04	-0.527816	0.169974	-3.10527	0.00190109	0.0431021	4790.12	3261.96	4780.47	5403.09	4186.79	3170.18	3506.48	3109.23
ENSMUSG00000001786	Fbxo7	7407.32	0.555953	0.151932	3.65922	0.000252987	0.00886902	6328.01	8486.64	4371.86	7477.44	7134.72	7847.21	10740.3	6872.44		ENSMUSG00000036402	Gng12	7106.27	-0.527451	0.153689	-3.43194	0.000599276	0.0180304	8543.55	5668.99	9591.66	8622.14	7416.85	5629.46	6556.54	4820.98
ENSMUSG00000001946	Esam	69149.3	0.555135	0.143371	3.87203	0.000107934	0.00434816	58695.3	79603.3	43049.4	70243.4	62793.2	76023.6	97073.4	65712.8		ENSMUSG00000044317	Gpr4	4686.26	-0.524333	0.165424	-3.16963	0.00152636	0.0368642	5575.83	3796.69	6033.3	5409.61	5284.59	3502.64	4360.18	3527.25
ENSMUSG00000008575	Nfib	19538	0.553302	0.11909	4.6461	3.38e-06	0.000222476	16271.1	22804.9	18082.2	15171	15560.1	26035.1	24079.1	18300.4		ENSMUSG00000023026	Dip2b	2046.16	-0.522067	0.165927	-3.14637	0.00165313	0.0390897	2444.38	1647.93	2533.58	2320.89	2478.68	1792.39	1715.29	1436.12
ENSMUSG00000040652	Oaz2	10440.9	0.548644	0.129179	4.24715	2.17e-05	0.00108987	8743.69	12138	9183.05	8321.3	8726.72	14335.2	12656.7	9422.27		ENSMUSG00000020227	Irak3	5058.67	-0.511493	0.138628	-3.68969	0.000224531	0.00812189	6150.64	3966.7	6377.69	6432.66	5641.56	4390.53	4889.55	2620.01
ENSMUSG00000027962	Vcam1	16739.4	0.544988	0.145027	3.75785	0.000171379	0.00643319	14576	18902.7	7132.55	16598.1	19997.4	15263.2	22790.6	18654.4		ENSMUSG00000001630	Stk38l	4005.7	-0.508805	0.148056	-3.43656	0.000589144	0.0177591	4629.28	3382.12	4768.37	4222.56	4896.9	3322.72	3075.69	3747.96
ENSMUSG00000021701	Plk2	58390.3	0.542449	0.140717	3.85489	0.000115783	0.00459552	49594.2	67186.5	56557.8	44003.4	48221.5	84821.3	73444.9	43293.2		ENSMUSG00000027217	Tspan18	2896.04	-0.501562	0.154077	-3.25526	0.00113287	0.029414	3492.87	2299.21	3977.21	3280.95	3220.46	2787.84	2539.41	1570.38
ENSMUSG00000042590	Ipo11	4527.22	0.541873	0.136705	3.96381	7.38e-05	0.00314744	3773.25	5281.19	3711.94	3635	3972.8	5410.42	5867.47	4565.69		ENSMUSG00000070348	Ccnd1	5247.2	-0.498068	0.162886	-3.05778	0.00222986	0.0482699	6039.05	4455.36	7787.81	5193.48	5135.85	4089.35	4201.47	5075.25
ENSMUSG00000031803	B3gnt3	12240.9	0.538072	0.167415	3.214	0.00130899	0.03273	10543.3	13938.6	8608.76	12743.7	10277.5	13405.3	18773.5	9636.88		ENSMUSG00000028622	Mrpl37	2832.22	-0.489272	0.145602	-3.36033	0.000778489	0.0218526	3341.07	2323.36	3763.13	3301.59	2958.49	2649.96	2257.48	2062.65
ENSMUSG00000049550	Clip1	5400.42	0.537935	0.146196	3.67955	0.000233647	0.00834051	4589.28	6211.56	4473.32	4613.53	4680.99	6245.5	7817.37	4571.8		ENSMUSG00000005483	Dnajb1	17278.5	-0.486123	0.123974	-3.92116	8.81e-05	0.00364307	20663.7	13893.2	21528.9	19405.5	21056.8	15473.4	15699.8	10506.5
ENSMUSG00000029648	Flt1	32306.9	0.537415	0.104621	5.13677	2.8e-07	2.37e-05	27376.3	37237.4	29036.5	27869.1	25223.4	41835.2	42168.5	27708.4		ENSMUSG00000020733	Slc9a3r1	2170.5	-0.482681	0.156205	-3.09006	0.00200119	0.0444226	2576.58	1764.42	2763.48	2573.93	2392.31	2015.34	1831.61	1446.29
ENSMUSG00000009293	Ube2g2	9017.32	0.536725	0.125437	4.27883	1.88e-05	0.00096152	7705.25	10329.4	6178.5	8474.43	8462.82	10056.2	12839	8092.94		ENSMUSG00000022906	Parp9	4832.72	-0.468209	0.128403	-3.64641	0.000265928	0.0092615	5676.97	3988.47	4920.09	5930.91	6179.91	3805.78	4372.01	3787.62
ENSMUSG00000027340	Slc23a2	3190.08	0.53006	0.169349	3.12999	0.00174811	0.0403231	2682.11	3698.06	2488.9	3085.46	2471.96	3824.35	4079.23	3190.59		ENSMUSG00000039501	Znfx1	4607.54	-0.466236	0.144391	-3.22899	0.00124228	0.0316861	5432.61	3782.47	4226.66	6060.15	6011.01	3555.45	4164.01	3627.94
ENSMUSG00000024042	Sik1	1613.21	0.530039	0.173357	3.0575	0.00223193	0.0482699	1301.88	1924.54	1102.04	1340.18	1463.41	1650.6	1962.72	2160.29		ENSMUSG00000034422	Parp14	3472.48	-0.462029	0.143244	-3.22547	0.00125766	0.0318218	4128.18	2816.77	3751.03	4037.93	4595.58	2957.01	3235.39	2257.93
ENSMUSG00000069662	Marcks	1782.72	0.529509	0.167814	3.15533	0.00160318	0.0380879	1374.63	2190.8	1453.87	1289.14	1380.88	1918.53	1868.09	2785.8		ENSMUSG00000013465	Nelfb	4569.12	-0.456127	0.128271	-3.55596	0.000376595	0.0125133	5190.08	3948.16	4907.06	5159.82	5503.38	3612.16	3716.46	4515.86
ENSMUSG00000020044	Timp3	199979	0.527286	0.149658	3.52327	0.000426264	0.0137496	169512	230446	112117	202220	194200	212387	253542	225407		ENSMUSG00000029826	Zc3hav1	5764.24	-0.449894	0.131163	-3.43004	0.000603502	0.0180892	6743.5	4784.97	7061.81	6758.48	6410.21	4853.05	5247.4	4254.47
ENSMUSG00000059810	Rgs3	6124.31	0.525841	0.142887	3.68011	0.000233129	0.00834051	5294.29	6954.33	3597.45	5139.18	7146.24	6764.74	7933.7	6164.55		ENSMUSG00000027078	Ube2l6	4411.86	-0.448032	0.135479	-3.30702	0.000942929	0.0253508	4963.11	3860.6	4989.9	4674.35	5225.09	3605.32	3445.36	4531.11
ENSMUSG00000020388	Pdlim4	2124.15	0.523035	0.170924	3.06004	0.0022131	0.0481856	1762.78	2485.53	1458.53	1664.91	2164.89	2146.37	2819.38	2490.84		ENSMUSG00000034845	Plvap	150040	-0.444987	0.131465	-3.38484	0.000712198	0.020424	176576	123504	219945	165248	144535	130926	135757	103830
ENSMUSG00000008683	Rps15a	3918.4	0.522702	0.162757	3.21155	0.00132019	0.0328828	3150.24	4686.57	3450.39	2710.78	3289.55	4666.28	4305.96	5087.46		ENSMUSG00000056999	Ide	6188.49	-0.444073	0.139084	-3.19283	0.00140885	0.034711	6907.33	5469.66	6947.32	6976.77	6797.9	4502.98	5223.74	6682.25
ENSMUSG00000024395	Lims2	25801.5	0.519767	0.126026	4.1243	3.72e-05	0.00172553	22045.5	29557.5	17377.6	25009.5	23749.5	28419.1	35334.9	24918.6		ENSMUSG00000029068	Ccnl2	5265.01	-0.438309	0.143396	-3.05663	0.00223837	0.048339	6209.98	4320.03	5105.31	6947.45	6577.19	4509.82	4732.81	3717.44
ENSMUSG00000074743	Thbd	47014.2	0.519421	0.119411	4.34986	1.36e-05	0.000720315	40938.1	53090.3	37894.7	46503.5	38416.2	60762.4	66313.6	32194.8		ENSMUSG00000028063	Lmna	23162.1	-0.422716	0.129609	-3.26148	0.00110833	0.0290589	25671.5	20652.7	23508.6	24619.6	28886.3	19211.7	17162.7	25583.7
ENSMUSG00000016494	Cd34	42804.5	0.517596	0.130013	3.98112	6.86e-05	0.00295052	36144	49465	40312	35278.1	32841.8	50157.6	56815.4	41421.8		ENSMUSG00000031508	Ankrd10	5259.49	-0.410882	0.130717	-3.14328	0.00167064	0.0391707	6191.11	4327.87	6203.63	6637.93	5731.77	5121.96	4788.02	3073.63
ENSMUSG00000030605	Mfge8	27300.4	0.517373	0.124024	4.17155	3.03e-05	0.00145877	23012.6	31588.2	22849.7	23946.3	22241.9	30939	36648	27177.5		ENSMUSG00000090698	Apold1	44661.3	-0.408437	0.100639	-4.05843	4.94e-05	0.00222861	49900.4	39422.1	47027.5	50165.7	52508.1	35536.9	37080.8	45648.8
ENSMUSG00000073599	Ecscr	11907.8	0.515686	0.111667	4.61805	3.87e-06	0.000250615	9517.44	14298.1	7922.78	9526.82	11102.7	12191.8	13463	17239.6		ENSMUSG00000020952	Scfd1	5618.83	-0.407701	0.127714	-3.1923	0.00141145	0.0347213	6383.66	4854.01	6717.42	6081.87	6351.68	4791.44	4824.49	4946.08
ENSMUSG00000001240	Ramp2	9035.71	0.51537	0.125588	4.10366	4.07e-05	0.0018653	7380.33	10691.1	5683.33	7684.88	8772.78	8457.39	11625.5	11990.4		ENSMUSG00000052837	Junb	116023	-0.406239	0.105016	-3.86835	0.000109575	0.0043709	133042	99003.4	111631	141087	146407	93866.3	102915	100229
ENSMUSG00000022146	Osmr	38893.7	0.514383	0.157436	3.26726	0.00108595	0.0285327	34723.6	43063.7	22569.5	43281.2	38320.2	46471.1	54978.9	27741		ENSMUSG00000004044	Cavin1	110657	-0.393168	0.106928	-3.67695	0.000236042	0.00838583	120741	100572	110632	112801	138791	83708.5	89172.3	128834
ENSMUSG00000020717	Pecam1	124472	0.514004	0.117097	4.38955	1.14e-05	0.000621246	102332	146612	73470.9	109120	124406	127826	144695	167315		ENSMUSG00000040435	Ppp1r15a	86289.3	-0.3926	0.12054	-3.25701	0.00112594	0.0293298	96747	75831.5	81577	89855.3	118809	68173.4	72009.5	87311.6
ENSMUSG00000036206	Sh3bp4	4959.47	0.508353	0.13234	3.84127	0.0001224	0.00482209	4043.1	5875.85	3350.8	3890.22	4888.27	4899.01	6097.16	6631.39
ENSMUSG00000019947	Arid5b	6297.78	0.508047	0.151903	3.34454	0.000824199	0.0226954	5028.96	7566.59	3808.74	5595.32	5682.83	6379.47	6852.28	9468.04
ENSMUSG00000030847	Bag3	5233.25	0.507253	0.159192	3.18643	0.00144041	0.035379	4571.46	5895.03	3936.26	5148.95	4629.17	5808.4	8101.28	3775.42
ENSMUSG00000069833	Ahnak	19041.1	0.506894	0.130591	3.88154	0.000103799	0.00419304	16056.7	22025.5	12529.2	18058.8	17582	21268.1	23404.8	21403.5
ENSMUSG00000037936	Scarb1	18633.7	0.501728	0.146387	3.42741	0.000609372	0.0181965	16454.3	20813.2	14623.4	18211.9	16527.4	21448.1	30832.8	10158.6
ENSMUSG00000062078	Qk	14110.9	0.500879	0.11341	4.41653	1e-05	0.00055237	11997.7	16224	13537.2	11465.4	10990.4	18362	17145	13165.1
ENSMUSG00000072235	Tuba1a	7100.56	0.500392	0.118488	4.22314	2.41e-05	0.00119455	6052.07	8149.06	6379.55	6135.09	5641.56	9308.11	8596.15	6542.91
ENSMUSG00000025509	Pnpla2	8448.47	0.4983	0.161355	3.08822	0.00201362	0.0446362	7593.44	9303.5	3885.06	9104.34	9790.93	7923.48	12264.3	7722.72
ENSMUSG00000061353	Cxcl12	26425.6	0.496207	0.129807	3.82264	0.00013203	0.00510226	23405.1	29446.2	21574.5	25527.6	23113.2	41085.2	35775.6	11477.8
ENSMUSG00000029669	Tspan12	14973.7	0.494533	0.120461	4.10534	4.04e-05	0.00185713	12519.8	17427.6	13767.1	11578.4	12213.9	18784.4	17218.9	16279.5
ENSMUSG00000048376	F2r	7784.73	0.494084	0.130413	3.78861	0.00015149	0.00572713	6485.24	9084.22	5208.63	6163.32	8083.78	8296.04	9223.12	9733.5
ENSMUSG00000035566	Pcdh17	5401.27	0.492615	0.129894	3.79243	0.000149182	0.00566677	4551.1	6251.44	4848.42	4331.16	4473.71	6684.55	6440.21	5629.56
ENSMUSG00000066026	Dhrs3	14372.6	0.491703	0.146285	3.36127	0.000775851	0.0218171	12645.6	16099.7	14660.7	13004.3	10271.7	18152.7	20573.6	9572.8
ENSMUSG00000014158	Trpv4	6428.58	0.48888	0.155536	3.14321	0.00167108	0.0391707	5416.74	7440.42	3099.49	6002.59	7148.15	5948.24	7498.96	8874.06
ENSMUSG00000039405	Prss23	9806.63	0.485622	0.150694	3.22257	0.00127046	0.0320454	8123.24	11490	7287.06	9261.82	7820.84	10408.2	11868	12193.8
ENSMUSG00000030341	Tnfrsf1a	9824.67	0.484881	0.149318	3.24731	0.00116502	0.0301015	8602.29	11047	6446.56	10148	9212.28	10456.1	14036.8	8648.27
ENSMUSG00000021759	Plpp1	20150.4	0.481766	0.121913	3.95172	7.76e-05	0.00328447	17120.9	23180	17729.4	17843.8	15789.5	26986.6	22444.6	20108.8
ENSMUSG00000056737	Capg	8172.38	0.47833	0.121873	3.92483	8.68e-05	0.00360675	6648.31	9696.44	4998.27	6847.53	8099.13	7945	9160.03	11984.3
ENSMUSG00000029455	Aldh2	12043	0.477275	0.147969	3.2255	0.00125754	0.0318218	10569.3	13516.7	7779.44	12485.2	11443.4	13884.4	15613.1	11052.7
ENSMUSG00000022272	Myo10	3168.03	0.476309	0.151615	3.14156	0.00168049	0.0393333	2741.9	3594.16	2308.33	2698.83	3218.54	3770.57	3937.27	3074.65
ENSMUSG00000009291	Pttg1ip	30877.3	0.470965	0.140716	3.34693	0.000817128	0.0225397	26989.5	34765.1	22299.6	31686.5	26982.4	34503.3	42214.8	27577.2
ENSMUSG00000039706	Ldb2	6091.31	0.470046	0.14968	3.14035	0.00168749	0.0394391	4908.41	7274.21	3712.87	4713.45	6298.9	6150.65	6193.76	9478.21
ENSMUSG00000074272	Ceacam1	11204.2	0.468209	0.115313	4.06033	4.9e-05	0.00222201	9521.18	12887.3	9098.35	9631.08	9834.11	13581.3	13035.2	12045.3
ENSMUSG00000048489	Depp1	180599	0.464604	0.13078	3.55256	0.000381504	0.0126237	154661	206538	140939	150965	172078	183111	249149	187353
ENSMUSG00000022893	Adamts1	45003.4	0.463036	0.130837	3.53903	0.000401596	0.0131519	38785.5	51221.2	27030.7	43953.5	45372.4	46796.8	55321	51545.9
ENSMUSG00000047867	Gimap6	41965.2	0.458129	0.114121	4.01441	5.96e-05	0.00261295	36223.5	47707	36675.4	34901.2	37093.8	53673.9	49590.5	39856.5
ENSMUSG00000042116	Vwa1	18662.2	0.456412	0.148686	3.06963	0.00214324	0.0472462	16641.4	20683	19080	18079.4	12764.8	23589.5	25656.4	12803.1
ENSMUSG00000067336	Bmpr2	8272.7	0.454227	0.147672	3.07591	0.00209859	0.0463904	7114.5	9430.9	6530.33	7753.3	7059.87	10684.9	9132.43	8475.37
ENSMUSG00000022469	Rapgef3	8122.72	0.453773	0.140686	3.22542	0.00125787	0.0318218	7257.23	8988.21	4951.74	8315.87	8504.09	8124.92	11880.8	6958.89
ENSMUSG00000028649	Macf1	6074.25	0.452098	0.146192	3.0925	0.0019848	0.0443059	5276.81	6871.7	4472.39	5976.52	5381.51	6594.59	7980.03	6040.47
ENSMUSG00000008730	Hipk1	6845.48	0.447643	0.14641	3.05747	0.00223214	0.0482699	6081.76	7609.19	5667.5	6875.77	5702.02	8025.18	9589.84	5212.56
ENSMUSG00000022971	Ifnar2	5200.13	0.446074	0.130387	3.42116	0.000623556	0.0184814	4277.18	6123.09	4003.27	4449.54	4378.71	5526.78	5711.71	7130.78
ENSMUSG00000025266	Gnl3l	3413.61	0.445825	0.145393	3.06635	0.00216688	0.0475043	2909.56	3917.66	2609.9	3101.75	3017.02	3658.12	4201.47	3893.4
ENSMUSG00000057286	St6galnac2	7218.06	0.445799	0.138151	3.22689	0.00125144	0.0318177	6348.04	8088.08	4537.54	5985.21	8521.36	7547.99	9118.63	7597.62
ENSMUSG00000035949	Fbxw2	6719.65	0.445591	0.122227	3.6456	0.000266768	0.00927047	5883.39	7555.92	5647.96	6143.77	5858.44	7949.89	8695.72	6022.16
ENSMUSG00000007892	Rplp1	8636.47	0.440996	0.137181	3.21469	0.00130585	0.03273	7086.31	10186.6	6418.64	6568.42	8271.86	9361.89	8975.68	12222.3
ENSMUSG00000024608	Rps14	24982.9	0.435976	0.103984	4.19272	2.76e-05	0.00134566	20689.7	29276	21320.4	20003.9	20744.9	27765.9	26976.3	33085.8
ENSMUSG00000037966	Ninj1	4316.86	0.432695	0.130123	3.32529	0.000883267	0.0239899	3585.05	5048.68	3132.07	3601.34	4021.74	4319.14	4933.92	5892.99
ENSMUSG00000033032	Afap1l1	7489.15	0.431105	0.13049	3.30375	0.000953999	0.0256051	6612.26	8366.03	5054.12	7326.48	7456.19	8210.97	9503.09	7384.04
ENSMUSG00000006050	Sra1	4985.15	0.42938	0.13075	3.28399	0.00102349	0.0272864	4197.93	5772.37	4099.14	4345.28	4149.37	5426.07	5694.95	6196.08
ENSMUSG00000021360	Gcnt2	7554.48	0.427286	0.126969	3.36529	0.00076464	0.0216163	6685.95	8423.01	5147.2	7346.03	7564.63	8265.73	9655.88	7347.42
ENSMUSG00000032006	Pdgfd	11432.4	0.426396	0.133047	3.20485	0.00135135	0.0335016	9812.67	13052.1	8587.35	9373.68	11477	13133.4	12795.6	13227.2
ENSMUSG00000022139	Mbnl2	9977.22	0.418589	0.118818	3.52294	0.000426791	0.0137496	8608.07	11346.4	9377.58	8167.08	8279.54	11811.4	11590	10637.7
ENSMUSG00000057738	Sptan1	20255.4	0.412342	0.124611	3.30903	0.000936199	0.0252552	17725.4	22785.4	14924.1	19369.7	18882.3	20777.3	26317.8	21261.1
ENSMUSG00000019054	Fis1	6409.34	0.411474	0.127093	3.23757	0.00120553	0.0307981	5330.17	7488.5	5204.91	5049.04	5736.56	6516.36	7170.69	8778.46
ENSMUSG00000045092	S1pr1	70699.9	0.407424	0.118212	3.44657	0.00056776	0.0173112	61244.6	80155.2	43659	67039.6	73035.2	69717.5	83477.3	87271
ENSMUSG00000010047	Hyal2	7969.24	0.401414	0.119059	3.37155	0.000747466	0.0213202	6768.52	9169.97	6360	6647.7	7297.85	8739.98	8728.25	10041.7
ENSMUSG00000020315	Sptbn1	50009.9	0.381822	0.104286	3.66128	0.00025096	0.00881739	43867.9	56151.9	45779.4	42372.2	43452.2	59514.6	56914	52026.9
ENSMUSG00000020460	Rps27a	7533.03	0.374503	0.122323	3.06159	0.00220164	0.0480676	6292.12	8773.95	6363.72	5887.47	6625.17	7841.34	7848.92	10631.6
ENSMUSG00000034911	Ushbp1	12926.3	0.370178	0.117956	3.13828	0.00169941	0.0395502	11783.7	14069	9853.21	12866.4	12631.4	15173.2	16227.2	10806.5

## Sheet: LEC
Table S9 EC AHRKO RNAseq DE genes
Table shows differentially expressed genes (Padj<0.05, log2FC>0.25) bwtween endothelial AHR KO mice and WT controls, divided into positively enriched (increased in KO - orange highlight), and negatively enriched (decreased in KO - blue highlight), sorted by log2FC. First tab shows comparison for BEC, second comparison for LEC
Tab 3 shows list of shared DE genes from BEC and LEC datasets.
Positives - increased in KO																	Negatives - decreased in KO
ensembl_gene_id	mgi_symbol	baseMean	log2FoldChange	lfcSE	stat	pvalue	padj	baseMean_Ahr_WT	baseMean_Ahr_KO	LEC_WT_Rep1_normCounts	LEC_WT_Rep3_normCounts	LEC_WT_Rep4_normCounts	LEC_KO_Rep2_normCounts	LEC_KO_Rep3_normCounts	LEC_KO_Rep4_normCounts		ensembl_gene_id	mgi_symbol	baseMean	log2FoldChange	lfcSE	stat	pvalue	padj	baseMean_Ahr_WT	baseMean_Ahr_KO	LEC_WT_Rep1_normCounts	LEC_WT_Rep3_normCounts	LEC_WT_Rep4_normCounts	LEC_KO_Rep2_normCounts	LEC_KO_Rep3_normCounts	LEC_KO_Rep4_normCounts
ENSMUSG00000045545	Krt14	130.519	10.5289	1.76753	5.95686	2.57e-09	2.76e-07	0	261.038	0	0	0	541.538	25.8541	215.72		ENSMUSG00000076518	Igkv2-112	121.915	-17.5681	3.89883	-4.506	6.61e-06	0.000273235	241.787	2.04354	725.362	0	0	6.13062	0	0
ENSMUSG00000028919	Arhgef19	74.693	9.38038	1.72156	5.44876	5.07e-08	3.85e-06	0	149.386	0	0	0	85.8287	28.8373	333.492		ENSMUSG00000022229	Atp12a	315.547	-11.661	1.34176	-8.69086	3.6e-18	1.67e-15	631.094	0	851.43	319.145	722.708	0	0	0
ENSMUSG00000031170	Slc38a5	51.253	9.23874	1.85251	4.98713	6.13e-07	3.35e-05	0	102.506	0	0	0	168.592	32.8149	106.111		ENSMUSG00000084989	Crocc2	68.9967	-9.17034	1.68531	-5.44133	5.29e-08	3.98e-06	137.993	0	32.9282	71.592	309.46	0	0	0
ENSMUSG00000020256	Aldh1l2	50.173	9.15022	2.13832	4.27917	1.88e-05	0.000666343	0	100.346	0	0	0	124.656	4.97195	171.41		ENSMUSG00000060621	Nkpd1	55.1031	-9.14119	1.61902	-5.64612	1.64e-08	1.44e-06	110.206	0	125.127	75.0422	130.449	0	0	0
ENSMUSG00000007594	Hapln4	40.1381	8.88793	2.89624	3.06878	0.00214934	0.0297399	0	80.2762	0	0	0	127.721	0	113.107		ENSMUSG00000024087	Cyp1b1	53971.9	-9.05876	1.27887	-7.0834	1.41e-12	2.73e-10	106669	1274.99	117677	92148.4	110181	3099.03	718.944	6.99634
ENSMUSG00000024907	Gal	56.9339	8.74923	2.3581	3.71029	0.000207021	0.00487977	0	113.868	0	0	0	13.283	327.154	1.16606		ENSMUSG00000021575	Ahrr	4143.33	-8.58324	1.3163	-6.52073	7e-11	9.76e-09	8141.36	145.301	8964	7116.07	8343.99	347.402	88.5007	0
ENSMUSG00000079492	Gm11127	35.9326	8.72795	1.86593	4.67752	2.9e-06	0.000133801	0	71.8651	0	0	0	70.5021	64.6354	80.4579		ENSMUSG00000016524	Il19	133.156	-8.47126	1.23898	-6.8373	8.07e-12	1.33e-09	265.649	0.662927	313.289	403.675	79.9835	0	1.98878	0
ENSMUSG00000010601	Apol7a	35.9308	8.71885	2.95643	2.94911	0.00318691	0.0395977	0	71.8616	0	0	0	108.308	0	107.277		ENSMUSG00000021620	Acot12	22.9238	-7.82167	2.11408	-3.6998	0.000215769	0.00501664	45.8476	0	45.1587	18.1136	74.2704	0	0	0
ENSMUSG00000019772	Vip	33.3193	8.62398	1.9437	4.43688	9.13e-06	0.000362841	0	66.6385	0	0	0	45.9797	94.4671	59.4689		ENSMUSG00000032034	Kcnj5	99.492	-7.62533	1.46207	-5.21544	1.83e-07	1.16e-05	190.044	8.93976	300.117	113.857	156.158	0	0	26.8193
ENSMUSG00000004473	Clec11a	61.9584	8.56043	1.77458	4.82393	1.41e-06	7.06e-05	0.317395	123.599	0	0	0.952185	188.006	21.8766	160.916		ENSMUSG00000020090	Npffr1	29.8575	-7.44889	1.80286	-4.13171	3.6e-05	0.00116323	59.3264	0.388685	57.3892	94.8809	25.709	0	0	1.16606
ENSMUSG00000049001	Ndnf	33.8554	8.44681	2.96704	2.84688	0.004415	0.0499986	0	67.7107	0	0	0	64.3715	0	138.761		ENSMUSG00000024727	Trpm6	79.866	-7.23056	1.29088	-5.60126	2.13e-08	1.81e-06	157.689	2.04354	178.753	145.772	148.541	6.13062	0	0
ENSMUSG00000031257	Nox1	58.1074	8.25066	2.42412	3.40357	0.00066512	0.0123264	0.287518	115.927	0	0.862554	0	105.242	0	242.54		ENSMUSG00000031659	Adcy7	442.56	-6.97014	1.06747	-6.5296	6.59e-11	9.28e-09	858.682	26.4383	525.911	585.674	1464.46	65.3933	13.9215	0
ENSMUSG00000039110	Mycbpap	63.9687	8.20344	2.52666	3.24676	0.00116728	0.0188349	0	127.937	0	0	0	23.5007	0	360.311		ENSMUSG00000015709	Arnt2	22.9655	-6.76241	1.86759	-3.62094	0.00029354	0.00649981	45.5424	0.388685	30.1058	10.3506	96.1707	0	0	1.16606
ENSMUSG00000071317	Bves	23.9499	7.99027	2.10969	3.78741	0.000152224	0.00380812	0	47.8998	0	0	0	28.6096	35.798	79.2918		ENSMUSG00000027338	Prnd	98.6033	-6.59024	2.11281	-3.11918	0.00181357	0.0260461	163.488	33.7184	58.33	19.8387	412.296	101.155	0	0
ENSMUSG00000076655	Ighv4-1	212.353	7.92429	1.57655	5.02636	5e-07	2.8e-05	0.888638	423.818	0.940806	1.72511	0	283.03	988.424	0		ENSMUSG00000037171	Nodal	17.3888	-6.50414	1.94559	-3.34302	0.000828715	0.0146674	34.4369	0.34059	32.9282	46.5779	23.8046	1.02177	0	0
ENSMUSG00000009108	Gnat2	49.0136	7.86918	2.46316	3.19475	0.0013995	0.0217582	0.287518	97.7396	0	0.862554	0	70.5021	0	222.717		ENSMUSG00000023903	Mmp25	18.8395	-6.44626	2.01717	-3.19569	0.00139497	0.0217392	37.3474	0.331463	66.7972	31.9145	13.3306	0	0.99439	0
ENSMUSG00000039661	Dusp26	18.6866	7.76865	2.33534	3.32656	0.000879241	0.015297	0	37.3733	0	0	0	42.9143	17.899	51.3065		ENSMUSG00000039716	Dock3	54.5353	-6.10593	1.38856	-4.39729	1.1e-05	0.000425812	107.32	1.75105	192.865	40.54	88.5532	4.08708	0	1.16606
ENSMUSG00000040136	Abcc8	44.8082	7.68664	2.48786	3.08967	0.00200382	0.0280334	0.287518	89.3289	0	0.862554	0	59.2627	0	208.724		ENSMUSG00000032315	Cyp1a1	145811	-5.96342	1.28175	-4.65255	3.28e-06	0.000148842	286714	4908.18	351809	241864	266469	9725.21	1510.48	3488.84
ENSMUSG00000072966	Gprasp2	17.3897	7.66432	2.33598	3.28099	0.00103444	0.0171802	0	34.7794	0	0	0	41.8926	36.7924	25.6532		ENSMUSG00000047875	Gpr157	233.29	-5.76735	0.900766	-6.40271	1.53e-10	2.07e-08	436.369	30.2121	383.849	561.523	363.735	79.6981	10.9383	0
ENSMUSG00000028264	Spaca1	16.7059	7.5369	2.36866	3.18193	0.00146299	0.0223824	0	33.4118	0	0	0	44.9579	37.7868	17.4908		ENSMUSG00000001763	Tspan33	117.773	-5.76385	0.977225	-5.89818	3.68e-09	3.92e-07	231.17	4.37565	247.432	188.037	258.042	6.13062	0	6.99634
ENSMUSG00000064023	Klk8	16.1376	7.35729	2.54298	2.89318	0.00381365	0.0454474	0	32.2752	0	0	0	72.5457	7.95512	16.3248		ENSMUSG00000050035	Fhl4	60.5317	-5.7342	1.99224	-2.87827	0.00399857	0.0465539	95.8597	25.2037	73.3829	37.0898	177.106	75.611	0	0
ENSMUSG00000023140	Reg2	52.1968	7.16416	2.0814	3.44199	0.000577461	0.0111006	0	104.394	0	0	0	220.702	92.4783	0		ENSMUSG00000020599	Rgs9	534.774	-5.69355	0.8599	-6.62117	3.56e-11	5.16e-09	1005.38	64.1645	1191.06	726.27	1098.82	132.83	59.6634	0
ENSMUSG00000094102	Ighv9-2	497.943	7.15812	2.03258	3.5217	0.000428792	0.00874975	1.72511	994.161	0	5.17532	0	2941.68	33.8093	6.99634		ENSMUSG00000021070	Bdkrb2	506.685	-5.5195	1.06223	-5.19614	2.03e-07	1.26e-05	848.695	164.675	1039.59	447.666	1058.83	438.339	55.6858	0
ENSMUSG00000055430	Nap1l5	36.6024	7.10369	1.9317	3.67743	0.000235599	0.00542833	0	73.2048	0	0	0	173.701	44.7476	1.16606		ENSMUSG00000037578	Pkd2l1	2006.44	-5.38495	0.44192	-12.1854	3.72e-34	5.71e-31	3919.86	93.0225	3397.25	3094.84	5267.49	126.699	42.7588	109.609
ENSMUSG00000040809	Chil3	29.9153	7.09348	2.07377	3.42058	0.000624877	0.0117222	0	59.8306	0	0	0	123.634	54.6915	1.16606		ENSMUSG00000053004	Hrh1	46.6548	-5.13042	1.71482	-2.99181	0.0027733	0.0358218	79.3546	13.9551	83.7318	26.7392	127.593	40.8708	0.99439	0
ENSMUSG00000061762	Tac1	97.3888	7.03722	1.61107	4.36805	1.25e-05	0.000474972	0.313602	194.464	0.940806	0	0	396.447	186.945	0		ENSMUSG00000064140	Trim38	32.6922	-4.93856	1.68737	-2.92679	0.00342484	0.0418092	57.56	7.82444	64.9156	25.8766	81.8879	22.4789	0.99439	0
ENSMUSG00000025892	Gria4	24.963	7.03003	2.21179	3.17844	0.00148072	0.0225412	0	49.9261	0	0	0	90.9375	57.6746	1.16606		ENSMUSG00000003934	Efnb3	950.696	-4.73186	0.593794	-7.96885	1.6e-15	5.34e-13	1792.55	108.837	1899.49	1357.66	2120.52	171.657	143.192	11.6606
ENSMUSG00000020395	Itk	37.1667	6.97356	2.31287	3.01511	0.00256882	0.0338067	0.60112	73.7324	0.940806	0.862554	0	159.396	0	61.801		ENSMUSG00000025038	Efhc2	42.9351	-4.67291	1.49054	-3.13504	0.00171832	0.025208	73.9587	11.9115	144.884	37.9524	39.0396	34.7402	0.99439	0
ENSMUSG00000037254	Itih2	241.256	6.84379	1.33214	5.13744	2.78e-07	1.7e-05	3.76323	478.75	11.2897	0	0	211.506	511.116	713.626		ENSMUSG00000027223	Mapk8ip1	81.8473	-4.35443	1.02943	-4.22993	2.34e-05	0.000807915	142.356	21.3385	186.28	129.383	111.406	51.0885	12.9271	0
ENSMUSG00000050395	Tnfsf15	20.5632	6.83473	2.25954	3.02483	0.00248772	0.0330283	0	41.1263	0	0	0	7.15239	8.94951	107.277		ENSMUSG00000031425	Plp1	53.7672	-4.29793	0.973935	-4.41296	1.02e-05	0.000401206	101.698	5.83666	40.4547	92.2933	172.345	2.04354	4.97195	10.4945
ENSMUSG00000068196	Col8a1	79.9128	6.71941	1.67597	4.00926	6.09e-05	0.00180087	0.317395	159.508	0	0	0.952185	342.293	136.231	0		ENSMUSG00000033722	BC034090	47.5878	-4.21185	1.22376	-3.44173	0.000577999	0.0111006	78.1734	17.0021	95.9622	105.232	33.3265	48.0232	2.98317	0
ENSMUSG00000020656	Grhl1	50.8242	6.52979	1.65459	3.94647	7.93e-05	0.00222085	0.575036	101.073	0	1.72511	0	11.2395	71.5961	220.385		ENSMUSG00000005107	Slc2a9	103.95	-4.20539	1.37111	-3.06715	0.00216112	0.0298223	192.617	15.2838	178.753	181.999	217.098	4.08708	41.7644	0
ENSMUSG00000061080	Lsamp	21.0647	5.8364	2.03515	2.8678	0.00413331	0.0478032	0.313602	41.8158	0.940806	0	0	73.5675	50.7139	1.16606		ENSMUSG00000033453	Adamts15	1745.85	-4.1747	0.526836	-7.9241	2.3e-15	7.05e-13	3291.65	200.053	4185.65	1484.46	4204.85	349.445	128.276	122.436
ENSMUSG00000054106	Try4	242.698	5.81551	1.24554	4.66909	3.03e-06	0.000138168	5.57038	479.825	13.1713	2.58766	0.952185	343.315	1093.83	2.33211		ENSMUSG00000098112	Bin2	405.564	-4.17266	0.945912	-4.41125	1.03e-05	0.000403342	530.458	280.67	714.072	464.054	413.248	770.415	71.5961	0
ENSMUSG00000037541	Shank2	30.5753	5.71188	2.00616	2.84717	0.00441104	0.0499907	0.940806	60.2098	2.82242	0	0	50.0667	6.96073	123.602		ENSMUSG00000079339	Ifit1bl1	231.168	-4.08095	1.18995	-3.42952	0.000604642	0.0114546	250.249	212.087	339.631	258.766	152.35	625.323	10.9383	0
ENSMUSG00000041559	Fmod	63.5145	5.65772	1.67023	3.38739	0.000705601	0.0128615	0.317395	126.712	0	0	0.952185	344.337	35.798	0		ENSMUSG00000034394	Lif	448.913	-4.04942	0.697499	-5.80563	6.41e-09	6.56e-07	802.281	95.546	820.383	988.487	597.972	145.091	139.215	2.33211
ENSMUSG00000029361	Nos1	28.0277	5.58287	1.87654	2.97509	0.00292904	0.0372687	0.287518	55.768	0	0.862554	0	151.222	14.9159	1.16606		ENSMUSG00000031530	Dusp4	436.602	-4.02081	0.874428	-4.59822	4.26e-06	0.000185761	614.052	259.152	574.833	788.374	478.949	662.107	115.349	0
ENSMUSG00000024697	Gna14	130.84	5.56721	1.64369	3.38702	0.000706565	0.0128615	4.88781	256.793	0	14.6634	0	241.138	61.6522	467.588		ENSMUSG00000076586	Igkv8-21	2080.39	-4.00815	1.04974	-3.81822	0.000134417	0.00345499	3461.3	699.478	2972.95	2555.75	4855.19	1496.89	581.718	19.823
ENSMUSG00000038463	Olfml2b	101.158	5.5524	1.38837	3.99921	6.36e-05	0.00186825	0.862554	201.453	0	2.58766	0	510.885	93.4727	0		ENSMUSG00000039601	Rcan2	97.9073	-3.9958	1.20411	-3.31847	0.000905129	0.015641	135.299	60.5155	180.635	113.857	111.406	169.614	11.9327	0
ENSMUSG00000036231	Agr3	53.6388	5.46851	1.7414	3.1403	0.00168774	0.0248783	2.50882	104.769	7.52645	0	0	138.961	44.7476	130.598		ENSMUSG00000056498	Tmem154	290.098	-3.94837	1.31929	-2.9928	0.00276429	0.0357355	229.763	350.434	186.28	171.648	331.36	1010.53	40.77	0
ENSMUSG00000057163	Prss2	903.219	5.40856	1.47249	3.67307	0.000239654	0.00547175	42.0607	1764.38	113.838	9.48809	2.85655	1189.34	4050.15	53.6386		ENSMUSG00000041548	Hspb8	457.601	-3.91292	1.00832	-3.88063	0.000104185	0.00278039	650.713	264.489	774.284	485.618	692.238	591.605	201.861	0
ENSMUSG00000071553	Cpa2	241.418	5.38707	1.07199	5.0253	5.03e-07	2.8e-05	13.6953	469.14	16.9345	24.1515	0	308.575	862.136	236.709		ENSMUSG00000095105	Edaradd	4690.57	-3.90969	0.175059	-22.3335	1.75e-110	2.68e-106	8758.23	622.907	8896.26	7705.19	9673.24	397.469	548.903	922.35
ENSMUSG00000019775	Rgs17	81.5707	5.37456	1.14339	4.70053	2.59e-06	0.000121397	2.6735	160.468	0.940806	5.17532	1.90437	83.7852	33.8093	363.809		ENSMUSG00000048330	Ric3	70.652	-3.88541	1.24932	-3.11002	0.00187077	0.0265877	111.174	30.13	113.838	75.9047	143.78	70.5021	19.8878	0
ENSMUSG00000064202	Spata6l	68.5779	5.35016	1.14692	4.66479	3.09e-06	0.00014067	3.34196	133.814	0	4.31277	5.71311	132.83	146.175	122.436		ENSMUSG00000032327	Stra6	187.476	-3.68559	1.18996	-3.09723	0.00195338	0.0274131	293.129	81.8233	257.781	194.075	427.531	143.048	102.422	0
ENSMUSG00000025196	Cpn1	64.5098	5.30964	1.72972	3.06964	0.00214315	0.0297079	2.82242	126.197	8.46726	0	0	107.286	42.7588	228.547		ENSMUSG00000029032	Arhgef16	4983.1	-3.66599	0.318989	-11.4925	1.44e-30	1.58e-27	9238.29	727.918	9557.65	8805.81	9351.41	959.442	432.56	791.752
ENSMUSG00000076514	Igkv17-121	1209.57	5.30249	1.24204	4.26918	1.96e-05	0.00069051	28.6023	2390.53	2.82242	81.0801	1.90437	5496.1	1655.66	19.823		ENSMUSG00000020389	Cdkl3	209.554	-3.63682	1.05106	-3.46016	0.000539851	0.0105127	376.356	42.7517	388.553	250.141	490.375	23.5007	102.422	2.33211
ENSMUSG00000000296	Tpd52l1	331.667	5.09618	1.15595	4.40865	1.04e-05	0.00040717	14.0089	649.325	17.8753	24.1515	0	398.49	170.041	1379.44		ENSMUSG00000055994	Nod2	270.925	-3.60204	1.09078	-3.30227	0.000959047	0.0162872	420.385	121.465	299.176	483.03	478.949	202.31	162.086	0
ENSMUSG00000020607	Lratd1	101.554	5.03698	1.22632	4.10741	4e-05	0.00127384	6.25354	196.854	15.9937	0.862554	1.90437	345.358	65.6297	179.573		ENSMUSG00000034528	Hsd17b13	41.0413	-3.60143	1.24803	-2.88569	0.00390553	0.0458534	68.9274	13.1552	108.193	50.0281	48.5614	25.5443	13.9215	0
ENSMUSG00000023433	Cela3b	294.841	4.92008	1.24416	3.95452	7.67e-05	0.00216564	16.416	573.267	41.3955	6.90043	0.952185	296.313	1419.99	3.49817		ENSMUSG00000021396	Nxnl2	765.129	-3.54313	0.780267	-4.54092	5.6e-06	0.000236112	1352.1	178.157	1486.47	908.269	1661.56	82.7634	10.9383	440.769
ENSMUSG00000043621	Ubxn10	54.0408	4.88438	1.41745	3.4459	0.00056917	0.0109585	1.88541	106.196	4.70403	0	0.952185	26.566	30.8261	261.197		ENSMUSG00000092060	Bend4	3261.89	-3.53362	0.2786	-12.6835	7.3e-37	1.24e-33	6009.34	514.43	4435.9	5464.28	8127.85	529.277	414.661	599.353
ENSMUSG00000015222	Map2	56.8715	4.74922	1.48252	3.20349	0.00135773	0.0212595	0.892431	112.851	0	1.72511	0.952185	276.9	61.6522	0		ENSMUSG00000023809	Rps6ka2	176.401	-3.52412	1.02198	-3.44832	0.000564087	0.0109016	287.991	64.8116	371.619	246.69	245.664	124.656	68.6129	1.16606
ENSMUSG00000024028	Tff2	203191	4.74262	1.28092	3.70252	0.000213469	0.00497825	10300.5	396082	2928.73	22061.5	5911.16	238894	43377.3	905975		ENSMUSG00000054967	Zfp647	91.7362	-3.52209	1.18699	-2.96725	0.00300473	0.0379175	149.17	34.3021	134.535	131.108	181.867	55.1756	47.7307	0
ENSMUSG00000036938	Try5	197.513	4.58428	1.22826	3.73234	0.000189707	0.00454853	13.5116	381.515	31.0466	9.48809	0	395.425	746.787	2.33211		ENSMUSG00000037202	Prf1	518.503	-3.51011	0.653584	-5.37056	7.85e-08	5.65e-06	950.026	86.9796	1320.89	760.773	768.413	169.614	24.8598	66.4652
ENSMUSG00000092243	Gm7030	90.5858	4.57729	0.762473	6.00322	1.93e-09	2.17e-07	7.33341	173.838	3.76323	7.76299	10.474	176.766	144.187	200.562		ENSMUSG00000019214	Chtf18	90.648	-3.44499	1.13016	-3.04824	0.00230184	0.0313861	136.657	44.6385	65.8564	234.615	109.501	99.1117	34.8037	0
ENSMUSG00000030048	Gkn3	167484	4.51327	1.24054	3.63816	0.000274589	0.0061692	10017.3	324951	2078.24	18780.4	9193.34	188295	35663.8	750893		ENSMUSG00000031661	Nkd1	1542.01	-3.44065	0.259383	-13.2647	3.71e-40	1.14e-36	2816.78	267.229	2811.13	2910.26	2728.96	385.207	221.749	194.731
ENSMUSG00000024215	Spdef	441.518	4.37243	0.983614	4.44527	8.78e-06	0.000350781	37.3054	845.73	19.7569	56.9286	35.2308	927.767	45.7419	1563.68		ENSMUSG00000073542	Cep76	308.884	-3.42944	1.10483	-3.10405	0.00190892	0.0269728	434.69	183.079	311.407	471.817	520.845	346.38	202.856	0
ENSMUSG00000041301	Cftr	1969.32	4.36908	1.11376	3.92281	8.75e-05	0.00241535	149.972	3788.66	141.121	235.477	73.3182	3176.68	438.526	7750.77		ENSMUSG00000057880	Abat	950.426	-3.42015	0.782314	-4.37184	1.23e-05	0.000467961	1498.42	402.433	2244.76	985.037	1265.45	683.564	519.072	4.66422
ENSMUSG00000023913	hway	4150.16	4.32443	0.453304	9.53982	1.43e-21	8.44e-19	380.695	7919.63	551.313	417.476	173.298	6827.47	5611.34	11320.1		ENSMUSG00000042751	Nmnat2	46.275	-3.41828	1.17808	-2.90158	0.00371283	0.044441	80.1307	12.4193	84.6726	123.345	32.3743	17.3701	19.8878	0
ENSMUSG00000037953	A4gnt	1222.84	4.2625	0.700663	6.08353	1.18e-09	1.38e-07	105.228	2340.45	142.062	79.355	94.2663	2081.35	341.076	4598.92		ENSMUSG00000060224	Pyroxd2	165.962	-3.38216	0.988371	-3.42195	0.000621728	0.0116929	242.694	89.2313	238.965	305.344	183.772	193.115	74.5793	0
ENSMUSG00000063206	Defa34	1023.63	4.17272	1.26598	3.29604	0.000980563	0.0165076	112.957	1934.31	270.952	33.6396	34.2786	3589.48	403.722	1809.72		ENSMUSG00000055866	Per2	251.852	-3.37066	0.75908	-4.44046	8.98e-06	0.00035779	434.529	69.1755	301.999	541.684	459.905	171.657	21.8766	13.9927
ENSMUSG00000054446	Cpa1	349.861	4.12888	0.951081	4.34125	1.42e-05	0.000523852	40.964	658.759	95.0214	25.0141	2.85655	583.431	1320.55	72.2955		ENSMUSG00000074796	Slc4a11	2222.8	-3.36171	0.417696	-8.04824	8.4e-16	3.07e-13	4028.23	417.363	4558.21	3413.99	4112.49	159.396	566.802	525.891
ENSMUSG00000060227	Golm2	255.654	4.11161	0.828966	4.95993	7.05e-07	3.81e-05	32.4784	478.829	5.64484	14.6634	77.127	356.598	269.48	810.409		ENSMUSG00000028545	Bend5	57.6932	-3.33043	1.00806	-3.30381	0.000953818	0.0162626	98.7018	16.6847	59.2708	121.62	115.214	36.7837	10.9383	2.33211
ENSMUSG00000067206	Lrrc66	157.724	4.08485	1.25555	3.25344	0.00114017	0.0184945	19.4445	296.003	37.6323	20.7013	0	427.1	133.248	327.662		ENSMUSG00000034640	Tiparp	43868.7	-3.32611	0.286747	-11.5994	4.15e-31	4.9e-28	79439.4	8297.96	72187.1	92011.2	74120	8481.71	12192.2	4219.96
ENSMUSG00000028780	Sema3c	211.854	4.06846	0.921787	4.41366	1.02e-05	0.000400932	24.0779	399.63	47.0403	23.289	1.90437	866.461	175.013	157.418		ENSMUSG00000046733	Gprc5a	1159.33	-3.31414	0.584071	-5.67422	1.39e-08	1.28e-06	2076.61	242.052	2089.53	2178.81	1961.5	529.277	68.6129	128.266
ENSMUSG00000020672	Sntg2	228.439	4.04071	1.29245	3.1264	0.00176961	0.025666	20.3337	436.545	28.2242	32.7771	0	72.5457	507.139	729.951		ENSMUSG00000034990	Otoa	239.836	-3.30648	0.483796	-6.83445	8.23e-12	1.33e-09	430.226	49.4454	521.207	310.519	458.953	27.5878	36.7924	83.956
ENSMUSG00000026979	Psd4	141.277	3.94045	1.30499	3.01952	0.00253176	0.0334624	18.3733	264.181	30.1058	25.0141	0	620.214	48.7251	123.602		ENSMUSG00000098022	Zfp82	189.26	-3.24405	1.09998	-2.94919	0.00318606	0.0395977	310.464	68.0562	224.853	238.065	468.475	79.6981	123.304	1.16606
ENSMUSG00000022995	Enah	143.888	3.93646	1.08509	3.62778	0.000285866	0.00637589	17.5755	270.2	8.46726	41.4026	2.85655	300.4	104.411	405.787		ENSMUSG00000034796	Cpne7	447.946	-3.23648	0.37556	-8.61776	6.83e-18	3.08e-15	807.204	88.6888	713.131	510.632	1197.85	57.2191	73.5849	135.262
ENSMUSG00000026380	Tfcp2l1	185.084	3.75118	0.853622	4.39443	1.11e-05	0.000429866	26.5226	343.645	3.76323	31.0519	44.7527	315.727	342.07	373.138		ENSMUSG00000042500	Ago4	52.3344	-3.20688	1.03238	-3.1063	0.00189443	0.0268669	84.2675	20.4014	95.0214	103.506	54.2745	51.0885	8.94951	1.16606
ENSMUSG00000029102	Hgfac	1420.16	3.67598	0.75473	4.8706	1.11e-06	5.75e-05	177.092	2663.22	78.0869	330.358	122.832	2298.98	491.229	5199.44		ENSMUSG00000071856	Mcc	268.82	-3.18819	0.850952	-3.74661	0.000179238	0.00433819	446.626	91.0133	338.69	362.273	638.916	137.939	129.271	5.83028
ENSMUSG00000017969	Ptgis	228.942	3.66417	0.890275	4.11577	3.86e-05	0.00123498	19.3408	438.544	23.5202	34.5022	0	1174.01	125.293	16.3248		ENSMUSG00000015843	Rxrg	121.936	-3.13189	0.86019	-3.64092	0.000271663	0.00612139	219.22	24.6524	148.647	187.174	321.838	11.2395	48.7251	13.9927
ENSMUSG00000040412	Elapor1	788.699	3.61557	0.771111	4.68878	2.75e-06	0.000127799	115.633	1461.76	88.4358	197.525	60.9398	1808.53	271.468	2305.29		ENSMUSG00000038264	Sema7a	942.543	-3.11713	0.582157	-5.35444	8.58e-08	6.13e-06	1662.4	222.682	1936.18	1637.99	1413.04	175.744	444.492	47.8083
ENSMUSG00000028699	Tspan1	1678.59	3.61489	1.22116	2.96021	0.00307429	0.0385102	272.288	3084.89	373.5	415.751	27.6134	4525.42	866.114	3863.14		ENSMUSG00000050737	Ptges	1187.78	-3.11105	0.392427	-7.92771	2.23e-15	6.99e-13	2116.05	259.498	3109.36	1343	1895.8	340.249	298.317	139.927
ENSMUSG00000024511	Rab27b	662.122	3.57958	0.723955	4.94448	7.63e-07	4.08e-05	92.3367	1231.91	92.199	145.772	39.0396	1148.47	341.076	2206.18		ENSMUSG00000054074	Skida1	188.74	-3.08495	0.660471	-4.67083	3e-06	0.000137412	326.238	51.2413	323.637	275.155	379.922	75.611	67.6185	10.4945
ENSMUSG00000012350	Ehf	2200.33	3.55055	0.667848	5.3164	1.06e-07	7.25e-06	287.658	4113	251.195	426.102	185.676	3288.06	715.961	8334.97		ENSMUSG00000035041	Creb3l3	259.025	-3.06748	1.06025	-2.89315	0.00381395	0.0454474	275.826	242.223	547.549	100.919	179.011	622.258	104.411	0
ENSMUSG00000023031	Cela1	1312	3.55054	0.669417	5.30393	1.13e-07	7.73e-06	155.176	2468.82	165.582	192.35	107.597	1917.86	5282.2	206.392		ENSMUSG00000003411	Rab3b	84.3798	-3.05854	0.866994	-3.52775	0.000419112	0.00859795	128.125	40.6348	143.003	87.118	154.254	2.04354	14.9159	104.945
ENSMUSG00000025075	Habp2	582.197	3.48938	0.616667	5.65846	1.53e-08	1.37e-06	92.7451	1071.65	73.3829	108.682	96.1707	1270.06	311.244	1633.64		ENSMUSG00000008999	Bmp7	320.813	-2.95819	0.939725	-3.14794	0.00164427	0.0244253	412.143	229.483	324.578	461.466	450.383	488.406	198.878	1.16606
ENSMUSG00000020581	Agr2	47560.5	3.44672	1.00869	3.41703	0.000633082	0.0118471	6334.96	88785.9	5061.54	9763.25	4180.09	64775.1	12349.3	189233		ENSMUSG00000022474	Pmm1	3902.51	-2.94094	0.184319	-15.9557	2.6e-57	1.99e-53	6902.77	902.263	6743.7	6488.99	7475.6	912.441	757.725	1036.62
ENSMUSG00000061808	Ttr	730.857	3.425	0.631799	5.42103	5.93e-08	4.44e-06	85.3713	1376.34	60.2116	94.0184	101.884	617.149	217.771	3294.11		ENSMUSG00000027544	Nfatc2	935.436	-2.93369	0.362328	-8.09679	5.64e-16	2.11e-13	1657.48	213.398	1366.99	1232.59	2372.84	232.964	174.018	233.211
ENSMUSG00000026961	Lrrc26	314.865	3.38861	0.806514	4.20155	2.65e-05	0.000897997	54.4184	575.311	82.791	59.5162	20.9481	716.261	156.119	853.553		ENSMUSG00000069910	Spdl1	119.3	-2.90581	0.960662	-3.0248	0.00248795	0.0330283	149.131	89.4686	222.971	131.108	93.3141	219.681	48.7251	0
ENSMUSG00000021922	Itih4	61.9499	3.37174	1.01754	3.31363	0.000920939	0.0158251	10.8614	113.038	14.1121	14.6634	3.80874	82.7634	230.698	25.6532		ENSMUSG00000039384	Dusp10	134.36	-2.90267	0.820958	-3.53571	0.000406675	0.00841027	213.999	54.7195	150.529	227.714	263.755	119.547	38.7812	5.83028
ENSMUSG00000026235	Epha4	59.9493	3.34603	0.892417	3.7494	0.000177258	0.00429703	7.89328	112.005	7.52645	9.48809	6.66529	50.0667	45.7419	240.208		ENSMUSG00000020955	Ap4s1	685.532	-2.88008	0.268519	-10.7258	7.7e-27	7.88e-24	1199.07	171.991	1127.09	1024.71	1445.42	125.678	130.265	260.03
ENSMUSG00000025746	Il6	407.462	3.34457	0.65866	5.07784	3.82e-07	2.28e-05	63.6556	751.268	30.1058	138.009	22.8524	1108.62	1019.25	125.934		ENSMUSG00000071716	Apol7e	604.105	-2.87654	0.374762	-7.67564	1.65e-14	4.07e-12	1061.07	147.137	765.816	1174.8	1242.6	184.94	142.198	114.273
ENSMUSG00000029330	Cds1	43.2458	3.34442	1.03523	3.23062	0.00123524	0.0197445	7.79986	78.6917	8.46726	12.0758	2.85655	54.1538	94.4671	87.4542		ENSMUSG00000030222	Rerg	1115.47	-2.83331	0.382496	-7.40743	1.29e-13	2.78e-11	1946.31	284.62	2402.82	1670.77	1765.35	468.992	181.973	202.894
ENSMUSG00000021556	Golm1	3575.15	3.32298	0.894192	3.71619	0.000202252	0.00481173	587.083	6563.21	604.938	775.436	380.874	6405.48	1314.58	11969.6		ENSMUSG00000026443	Lrrn2	976.313	-2.82958	0.317325	-8.91698	4.79e-19	2.54e-16	1706.48	246.143	1535.4	1474.97	2109.09	226.833	157.114	354.481
ENSMUSG00000024743	Syt7	209.676	3.31999	1.09766	3.02459	0.00248969	0.0330283	33.8344	385.518	54.5668	43.1277	3.80874	358.641	65.6297	732.283		ENSMUSG00000045932	Ifit2	10301.5	-2.81442	0.221139	-12.727	4.19e-37	8.03e-34	18030.1	2572.97	20288.5	14576.3	19225.6	2660.69	2074.3	2983.94
ENSMUSG00000033998	Kcnk1	768.152	3.30227	0.6048	5.46009	4.76e-08	3.71e-06	134.64	1401.66	151.47	136.284	116.167	1540.83	379.857	2284.3		ENSMUSG00000062488	Ifit3b	1995.88	-2.80802	0.287813	-9.75642	1.73e-22	1.16e-19	3480.94	510.825	3957.03	2259.03	4226.75	402.577	425.599	704.298
ENSMUSG00000035896	Rnase1	609.206	3.26231	0.803061	4.06234	4.86e-05	0.00149104	107.631	1110.78	115.719	40.54	166.632	627.367	2365.65	339.322		ENSMUSG00000047180	Neurl3	2355.66	-2.74818	0.402119	-6.83425	8.24e-12	1.33e-09	3988.08	723.234	4765.18	3156.08	4042.98	1426.39	449.464	293.846
ENSMUSG00000032997	Chpf	105.876	3.25322	1.08497	2.99845	0.00271358	0.0352283	18.72	193.031	40.4547	13.8009	1.90437	465.927	53.6971	59.4689		ENSMUSG00000029603	Dtx1	10075.8	-2.72222	0.268921	-10.1228	4.38e-24	3.54e-21	17520.2	2631.31	17028.6	11909.3	23622.8	2660.69	2154.84	3078.39
ENSMUSG00000003355	Fkbp11	411.324	3.22149	0.734098	4.38837	1.14e-05	0.000437029	80.0741	742.573	94.0806	114.72	31.4221	945.137	243.626	1038.96		ENSMUSG00000010797	Wnt2	6299.96	-2.70719	0.262061	-10.3304	5.13e-25	4.38e-22	10817.5	1782.44	12794	9093.91	10564.5	1013.6	1792.89	2540.84
ENSMUSG00000063903	Klk1	948.298	3.18336	0.588927	5.40534	6.47e-08	4.75e-06	178.007	1718.59	205.096	197.525	131.401	1834.08	502.167	2819.52		ENSMUSG00000036492	Rnf39	2788.86	-2.70337	0.346084	-7.81132	5.66e-15	1.61e-12	4820.08	757.632	6280.82	3022.39	5157.03	709.108	532.993	1030.79
ENSMUSG00000057092	Fxyd3	354.848	3.16508	0.809673	3.90909	9.26e-05	0.00253412	61.7729	647.923	46.0995	89.7056	49.5136	571.17	100.433	1272.17		ENSMUSG00000003585	Sec14l2	303.963	-2.68775	0.625908	-4.29417	1.75e-05	0.00062868	526.554	81.3726	621.873	541.684	416.105	117.504	29.8317	96.7826
ENSMUSG00000040605	Bace2	1170.63	3.15268	0.777017	4.05741	4.96e-05	0.00151678	217.83	2123.42	95.9622	297.581	259.946	2124.26	247.603	3998.41		ENSMUSG00000040264	Gbp2b	428.272	-2.68393	0.929147	-2.8886	0.00386965	0.0456417	345.534	511.009	457.232	362.273	217.098	1361	172.029	0
ENSMUSG00000047230	Cldn2	3716.76	3.1264	0.963207	3.24582	0.00117111	0.0188768	653.267	6780.26	869.305	758.185	332.312	5764.83	1254.92	13321		ENSMUSG00000018486	Wnt9b	632.065	-2.67824	0.408444	-6.55718	5.48e-11	7.79e-09	1093.68	170.455	807.212	1181.7	1292.11	129.765	234.676	146.923
ENSMUSG00000033590	Myo5c	224.949	3.12241	0.65209	4.78831	1.68e-06	8.27e-05	46.2795	403.619	63.034	31.0519	44.7527	531.32	183.962	495.574		ENSMUSG00000037709	Fam13a	444.035	-2.66441	0.772525	-3.44896	0.000562754	0.0108896	632.406	255.664	890.003	395.912	611.303	688.673	59.6634	18.6569
ENSMUSG00000029086	Prom1	2589.18	3.11982	0.987684	3.15873	0.0015846	0.0237458	515.178	4663.18	562.602	822.014	160.919	5132.35	1304.64	7552.54		ENSMUSG00000039004	Bmp6	232.231	-2.66133	0.671976	-3.96046	7.48e-05	0.00212964	400.296	64.1664	243.669	409.713	547.506	103.199	29.8317	59.4689
ENSMUSG00000034112	Atp2c2	120.147	3.11072	1.03629	3.00179	0.00268396	0.0349325	24.8646	215.429	3.76323	42.2651	28.5655	291.204	77.5624	277.521		ENSMUSG00000049588	Ccdc69	3197.81	-2.5933	0.267803	-9.6836	3.54e-22	2.26e-19	5463.08	932.539	5967.53	3463.15	6958.57	687.651	800.484	1309.48
ENSMUSG00000034353	Ramp1	312.444	3.10909	0.701413	4.4326	9.31e-06	0.00036916	64.2082	560.68	34.8098	94.0184	63.7964	714.217	195.895	771.929		ENSMUSG00000029174	Tbc1d1	2877.75	-2.57874	0.294493	-8.75653	2.01e-18	9.66e-16	4900.42	855.091	4130.14	5388.37	5182.74	1291.52	666.241	607.515
ENSMUSG00000032226	Gcnt3	1547.65	3.07167	0.720171	4.26519	2e-05	0.000699126	296.628	2798.67	113.838	458.016	318.03	2600.41	491.229	5304.39		ENSMUSG00000074896	Ifit3	5175.77	-2.53373	0.284527	-8.90509	5.33e-19	2.73e-16	8807.17	1544.37	10892.7	6664.95	8863.89	1530.61	1116.7	1985.79
ENSMUSG00000032420	Nt5e	130.165	3.06929	1.06244	2.88892	0.00386573	0.0456417	28.6635	231.666	43.2771	37.9524	4.76092	319.814	55.6858	319.499		ENSMUSG00000038732	Mboat1	6339.51	-2.50185	0.17595	-14.2191	6.97e-46	3.57e-42	10772.5	1906.51	11410.1	10571.5	10336	1641.98	2115.07	1962.47
ENSMUSG00000056220	Pla2g4a	567.004	3.06859	0.930977	3.2961	0.00098038	0.0165076	130.194	1003.81	128.89	239.79	21.9002	1712.49	169.046	1129.91		ENSMUSG00000032744	Heyl	586.816	-2.50156	0.50869	-4.91766	8.76e-07	4.6e-05	996.23	177.402	867.423	689.181	1432.09	184.94	75.5736	271.691
ENSMUSG00000032311	Nrg4	138.924	3.06773	1.01422	3.02472	0.00248866	0.0330283	23.4336	254.413	19.7569	26.7392	23.8046	178.81	18.8934	565.537		ENSMUSG00000039253	Fn3krp	321.968	-2.49573	0.445558	-5.60135	2.13e-08	1.81e-06	547.245	96.6907	364.092	588.262	689.382	96.0464	105.405	88.6203
ENSMUSG00000058952	Cfi	495.288	3.01967	0.733338	4.11771	3.83e-05	0.00122842	92.0468	898.53	70.5605	147.497	58.0833	713.196	208.822	1773.57		ENSMUSG00000020961	Ston2	2788.93	-2.45952	0.349725	-7.03274	2.03e-12	3.88e-10	4718.18	859.672	6353.27	3399.33	4401.95	994.182	586.69	998.144
ENSMUSG00000019122	Ccl9	615.663	3.00608	0.46936	6.40465	1.51e-10	2.06e-08	136.869	1094.46	93.1398	207.013	110.453	1479.52	756.731	1047.12		ENSMUSG00000041180	Hectd2	448.503	-2.45514	0.454155	-5.40596	6.45e-08	4.75e-06	747.019	149.988	480.752	955.71	804.596	74.5892	149.159	226.215
ENSMUSG00000026241	Nppc	1556.38	2.98766	0.539807	5.53467	3.12e-08	2.59e-06	357.098	2755.66	330.223	629.664	111.406	2661.71	4842.68	762.601		ENSMUSG00000023243	Kcnk5	6897.69	-2.4484	0.311253	-7.86629	3.65e-15	1.09e-12	11661.6	2133.76	12010.3	9472.57	13502	1585.79	3027.92	1787.56
ENSMUSG00000035506	Slc12a8	1128.58	2.94628	0.590645	4.98823	6.09e-07	3.34e-05	247.842	2009.32	248.373	311.382	183.772	2236.65	564.814	3226.48		ENSMUSG00000027115	Kif18a	205.234	-2.43962	0.799793	-3.05031	0.00228603	0.0312369	213.823	196.644	406.428	212.188	22.8524	559.93	28.8373	1.16606
ENSMUSG00000031790	Mmp15	67.365	2.94564	0.783421	3.75998	0.000169928	0.00415214	15.249	119.481	13.1713	16.3885	16.1871	128.743	67.6185	162.082		ENSMUSG00000025083	Afap1l2	410.153	-2.43812	0.683464	-3.5673	0.000360677	0.00767626	522.152	298.155	686.789	432.14	447.527	685.608	201.861	6.99634
ENSMUSG00000029161	Cgref1	2474.83	2.9396	0.519956	5.65355	1.57e-08	1.39e-06	499.206	4450.46	363.151	637.427	497.04	3539.41	1251.94	8560.02		ENSMUSG00000032754	Slc8b1	1748.99	-2.39977	0.409986	-5.85331	4.82e-09	5e-07	2876.98	621.007	2795.14	2035.63	3800.17	954.333	619.505	289.182
ENSMUSG00000049436	Upk1b	263.299	2.90302	0.787781	3.68506	0.000228652	0.00530812	60.3175	466.28	30.1058	106.094	44.7527	901.201	150.153	347.485		ENSMUSG00000074345	Tnfaip8l3	2283.02	-2.38397	0.266197	-8.95567	3.38e-19	1.85e-16	3824.67	741.363	4341.82	3753.83	3378.35	542.56	864.125	817.405
ENSMUSG00000024479	Mal2	326.285	2.88488	0.927074	3.11181	0.00185947	0.0265396	81.2005	571.37	181.576	35.3647	26.6612	936.963	152.142	625.006		ENSMUSG00000036923	Stox1	1046.2	-2.37578	0.307153	-7.73485	1.04e-14	2.6e-12	1754.79	337.613	1637	1635.4	1991.97	271.791	435.543	305.507
ENSMUSG00000047496	Rnf152	145.628	2.87939	0.502205	5.73348	9.84e-09	9.66e-07	34.0709	257.185	35.7506	29.3268	37.1352	210.485	221.749	339.322		ENSMUSG00000021822	Plau	379.975	-2.3438	0.580543	-4.03725	5.41e-05	0.00163683	639.477	120.473	252.136	348.472	1317.82	75.611	73.5849	212.222
ENSMUSG00000022938	Fam3b	260.591	2.87538	0.712293	4.03679	5.42e-05	0.00163683	62.9136	458.268	79.0277	62.1039	47.6092	713.196	139.215	522.393		ENSMUSG00000043671	Dpy19l3	526.3	-2.32402	0.334646	-6.94469	3.79e-12	6.77e-10	866.868	185.733	912.582	762.498	925.524	104.221	185.951	267.027
ENSMUSG00000024411	Aqp4	139.133	2.87159	0.87452	3.28362	0.00102484	0.0170752	28.9402	249.326	35.7506	49.1656	1.90437	575.257	134.243	38.4798		ENSMUSG00000032577	Mapkapk3	1654.97	-2.30082	0.507638	-4.53239	5.83e-06	0.000243846	2696.68	613.273	2491.26	2016.65	3582.12	1167.88	302.295	369.64
ENSMUSG00000026994	Galnt3	526.729	2.8583	0.75958	3.763	0.00016789	0.00412204	113.562	939.895	139.239	141.459	59.9876	874.635	181.973	1763.08		ENSMUSG00000032258	Lca5	215.574	-2.29547	0.796873	-2.88059	0.00396929	0.0462832	299.881	131.266	353.743	207.876	338.026	332.075	47.7307	13.9927
ENSMUSG00000005087	Cd44	1486.81	2.78512	0.552597	5.04006	4.65e-07	2.63e-05	358.306	2615.32	309.525	386.424	378.97	2770.02	695.079	4380.87		ENSMUSG00000034329	Brip1	218.418	-2.29396	0.462749	-4.95726	7.15e-07	3.85e-05	333.677	103.158	413.014	389.012	199.007	221.724	72.5905	15.1587
ENSMUSG00000024036	Slc37a1	676.905	2.77846	0.533631	5.20671	1.92e-07	1.21e-05	167.747	1186.06	134.535	208.738	159.967	1333.41	466.369	1758.41		ENSMUSG00000049643	2310022A10Rik	465.857	-2.25405	0.600906	-3.75109	0.000176069	0.00427497	707.047	224.666	678.321	510.632	932.189	441.405	185.951	46.6422
ENSMUSG00000030954	Gp2	541.36	2.77561	0.859703	3.22856	0.00124414	0.0198661	151.009	931.712	59.2708	77.6299	316.125	1342.61	171.035	1281.5		ENSMUSG00000022575	Gsdmd	4885.23	-2.22909	0.190531	-11.6994	1.28e-31	1.64e-28	8024.31	1746.15	7374.98	8343.48	8354.47	2072.15	1895.31	1271
ENSMUSG00000022894	Adamts5	1072.87	2.77541	0.627808	4.42079	9.83e-06	0.000388921	291.093	1854.65	175.931	583.086	114.262	1374.28	3120.4	1069.27		ENSMUSG00000017314	Mpp2	862.917	-2.2247	0.583877	-3.81022	0.000138843	0.00353912	1414.38	311.454	1282.32	1543.97	1416.85	169.614	622.488	142.259
ENSMUSG00000025140	Pycr1	265.009	2.77334	0.735278	3.77183	0.000162054	0.00400439	66.5877	463.43	24.461	44.8528	130.449	345.358	134.243	910.69		ENSMUSG00000027470	Mylk2	314.329	-2.21159	0.486016	-4.55046	5.35e-06	0.000227539	486.332	142.327	420.54	544.272	494.184	41.8926	106.4	278.687
ENSMUSG00000050315	Synpo2	212.856	2.74775	0.841251	3.26626	0.00108976	0.0179425	52.309	373.402	77.1461	56.9286	22.8524	840.917	77.5624	201.728		ENSMUSG00000035686	Thrsp	3030.09	-2.20311	0.220633	-9.98541	1.77e-23	1.35e-20	4963.58	1096.61	3663.5	4957.1	6270.14	871.57	973.508	1444.74
ENSMUSG00000020469	Myl7	75.401	2.7264	0.94369	2.88909	0.00386361	0.0456417	17.4324	133.37	30.1058	15.526	6.66529	307.553	44.7476	47.8083		ENSMUSG00000030443	Zfp583	230.254	-2.19188	0.724874	-3.0238	0.00249619	0.0330778	356.603	103.905	273.775	265.667	530.367	149.178	139.215	23.3211
ENSMUSG00000038179	Slamf7	193.445	2.71636	0.631689	4.30015	1.71e-05	0.000614814	51.4509	335.439	65.8564	64.6915	23.8046	580.365	193.906	232.045		ENSMUSG00000036661	Dennd3	11798.4	-2.1865	0.318428	-6.86652	6.58e-12	1.11e-09	19211.6	4385.21	18286.5	20816	18532.4	4066.65	6790.69	2298.3
ENSMUSG00000039193	Nlrc4	370.642	2.7143	0.49363	5.49866	3.83e-08	3.07e-06	99.1528	642.131	132.654	100.056	64.7486	812.307	422.616	691.471		ENSMUSG00000037621	Atoh8	627.055	-2.18141	0.311415	-7.00486	2.47e-12	4.63e-10	987.661	266.448	1064.99	1087.68	810.309	449.579	270.474	79.2918
ENSMUSG00000030717	Nupr1	2508.04	2.68942	0.493207	5.45291	4.96e-08	3.8e-06	637.392	4378.69	476.989	758.185	677.003	4385.44	1421.98	7328.66		ENSMUSG00000042622	Maff	7214.58	-2.17575	0.239172	-9.09701	9.29e-20	5.28e-17	11813.8	2615.39	11074.2	12565.7	11801.4	2225.42	3415.73	2205.01
ENSMUSG00000074695	Il22	206.162	2.68811	0.930001	2.89044	0.00384708	0.0455608	50.0089	362.314	77.1461	50.0281	22.8524	357.62	57.6746	671.648		ENSMUSG00000024621	Csf1r	840.887	-2.16404	0.729743	-2.96548	0.00302207	0.0380733	642.167	1039.61	968.09	755.597	202.815	2687.26	431.565	0
ENSMUSG00000024225	Clps	969.66	2.63132	0.778284	3.38093	0.000722408	0.0130723	222.69	1716.63	262.485	37.0898	368.495	2614.71	1984.8	550.378		ENSMUSG00000042734	Ttc9	462.262	-2.15885	0.404369	-5.33881	9.36e-08	6.56e-06	750.598	173.926	584.241	895.331	772.222	159.396	116.344	246.038
ENSMUSG00000023046	Igfbp6	2749.58	2.62042	0.460723	5.68763	1.29e-08	1.21e-06	677.272	4821.88	333.986	1071.29	626.538	8850.57	3482.35	2132.72		ENSMUSG00000030247	Kcnj8	16441.9	-2.15796	0.271373	-7.952	1.84e-15	5.87e-13	26869.9	6013.92	26448.9	28969.7	25191	4467.18	8298.18	5276.4
ENSMUSG00000029659	Medag	352.869	2.61972	0.781052	3.35409	0.000796268	0.0142409	99.0924	606.645	75.2645	200.113	21.9002	1301.74	233.682	284.518		ENSMUSG00000026656	Fcgr2b	400.993	-2.15685	0.617238	-3.49436	0.000475197	0.00949466	354.486	447.501	493.923	475.267	94.2663	1190.36	152.142	0
ENSMUSG00000070509	Rgma	136.214	2.60909	0.870553	2.99704	0.00272612	0.0353015	38.7338	233.695	49.8627	39.6775	26.6612	377.033	54.6915	269.359		ENSMUSG00000037759	Ptger2	3795.38	-2.1495	0.29691	-7.23958	4.5e-13	9.21e-11	6195.85	1394.91	5710.69	7051.38	5825.47	1097.38	1960.94	1126.41
ENSMUSG00000042638	Gucy2c	856.805	2.5865	0.654413	3.95241	7.74e-05	0.00217442	228.916	1484.69	354.684	167.335	164.728	1530.61	390.795	2532.67		ENSMUSG00000038459	Abhd17c	753.739	-2.14425	0.577629	-3.71216	0.000205499	0.00485137	1224.18	283.297	1103.57	1099.76	1469.22	332.075	80.5456	437.271
ENSMUSG00000000567	Sox9	2034.11	2.58514	0.537473	4.8098	1.51e-06	7.53e-05	557.115	3511.1	403.606	646.915	620.824	3759.09	989.418	5784.8		ENSMUSG00000022150	Dab2	25090.9	-2.11128	0.150758	-14.0045	1.46e-44	5.62e-41	40748.5	9433.32	43372.1	38144.7	40728.7	8707.53	10318.8	9273.64
ENSMUSG00000105906	Iglc1	4126.74	2.56705	0.50587	5.07453	3.88e-07	2.3e-05	458.353	7795.13	322.697	941.909	110.453	21659.5	1566.16	159.75		ENSMUSG00000033910	Gucy1a1	6320.07	-2.09762	0.346425	-6.05504	1.4e-09	1.62e-07	10238.4	2401.7	13518.4	6547.65	10649.2	3164.42	1734.22	2306.46
ENSMUSG00000044279	Crb3	300.691	2.56221	0.79524	3.22194	0.00127327	0.020127	89.0133	512.369	161.819	59.5162	45.7049	863.396	150.153	523.559		ENSMUSG00000071723	Gspt2	143.68	-2.08539	0.491492	-4.24298	2.21e-05	0.000764016	217.035	70.3252	162.759	156.985	331.36	20.4354	37.7868	152.753
ENSMUSG00000052212	Cd177	349.315	2.5394	0.749533	3.38798	0.000704103	0.0128615	88.1093	610.522	37.6323	173.373	53.3223	1375.3	227.715	228.547		ENSMUSG00000078607	1810010H24Rik	82.9495	-2.06203	0.677219	-3.04485	0.00232799	0.0316413	134.083	31.8158	98.7847	103.506	199.959	28.6096	24.8598	41.978
ENSMUSG00000028555	Ttc39a	547.505	2.5367	0.584305	4.3414	1.42e-05	0.000523852	125.535	969.474	103.489	166.473	106.645	548.691	299.311	2060.42		ENSMUSG00000040177	2310057M21Rik	587.994	-2.02833	0.629279	-3.22326	0.00126739	0.0201117	892.426	283.562	628.459	809.076	1239.74	346.38	442.504	61.801
ENSMUSG00000030036	Mogs	178.196	2.51579	0.8318	3.02452	0.0024903	0.0330283	53.089	303.302	86.5542	24.1515	48.5614	445.492	99.439	364.976		ENSMUSG00000033066	Gas7	8570.68	-2.01235	0.368459	-5.46152	4.72e-08	3.7e-06	13882.7	3258.68	9663.02	8015.71	23969.3	2907.96	3289.44	3578.63
ENSMUSG00000028864	Hgf	365.975	2.5146	0.711168	3.53588	0.000406424	0.00841027	115.331	616.618	78.0869	244.103	23.8046	764.284	885.007	200.562		ENSMUSG00000062861	Zfp28	1228.68	-2.00457	0.256828	-7.8051	5.95e-15	1.66e-12	1959.97	497.394	1748.96	1792.39	2338.57	334.119	552.881	605.183
ENSMUSG00000031877	Ces2g	447.694	2.50691	0.702001	3.5711	0.000355487	0.00758685	134.353	761.035	143.003	90.5682	169.489	1080.01	183.962	1019.13		ENSMUSG00000024924	Vldlr	6660.21	-2.00044	0.235361	-8.49945	1.9e-17	8.12e-15	10542.5	2777.9	10081.7	10823.3	10722.6	1622.57	3003.06	3708.06
ENSMUSG00000034435	Tmem30b	809.118	2.48314	0.569993	4.35645	1.32e-05	0.000498393	246.326	1371.91	385.731	174.236	179.011	1849.4	583.707	1682.62		ENSMUSG00000021127	Zfp36l1	19580.7	-1.99421	0.249612	-7.98923	1.36e-15	4.63e-13	31026.9	8134.37	25706.6	30985.5	36388.7	10939.1	8026.72	5437.32
ENSMUSG00000021760	Gpx8	258.203	2.48211	0.787795	3.1507	0.00162878	0.0242421	75.9662	440.44	106.311	57.7911	63.7964	864.418	102.422	354.481		ENSMUSG00000064267	Hvcn1	589.269	-1.9821	0.54923	-3.60887	0.000307536	0.00672243	908.34	270.197	763.935	700.394	1260.69	506.798	172.029	131.764
ENSMUSG00000027452	Acss1	358.667	2.4744	0.750625	3.29645	0.000979161	0.0165076	106.212	611.121	40.4547	154.397	123.784	683.564	181.973	967.826		ENSMUSG00000025743	Sdc3	977.055	-1.96777	0.285012	-6.90414	5.05e-12	8.61e-10	1555.18	398.934	1492.12	1449.95	1723.45	379.077	491.229	326.496
ENSMUSG00000026303	Mlph	326.921	2.47185	0.791924	3.12132	0.0018004	0.0259677	92.422	561.421	103.489	132.833	40.9439	558.908	141.203	984.151		ENSMUSG00000074063	Osgin1	1092.33	-1.96016	0.662669	-2.95797	0.00309669	0.0386646	1725.17	459.501	2862.87	1110.97	1201.66	916.528	120.321	341.654
ENSMUSG00000022372	Sla	331.311	2.45988	0.815488	3.01646	0.00255747	0.0337151	106.905	555.718	192.865	98.3312	29.5177	848.069	192.912	626.172		ENSMUSG00000032437	Stt3b	13276.3	-1.94217	0.186018	-10.4408	1.62e-25	1.46e-22	21008	5544.62	15999.4	19324.7	27700	4246.48	5070.39	7317
ENSMUSG00000030413	Pglyrp1	3679.19	2.4397	0.396649	6.15078	7.71e-10	9.62e-08	1062.22	6296.16	1036.77	1009.19	1140.72	5460.34	2506.86	10921.3		ENSMUSG00000028496	Mllt3	901.075	-1.91791	0.401621	-4.77542	1.79e-06	8.74e-05	1412.82	389.331	1301.14	1385.26	1552.06	627.367	245.614	295.012
ENSMUSG00000089876	Tmem102	250.488	2.43686	0.841866	2.89459	0.00379654	0.0453369	79.2624	421.714	119.482	80.2175	38.0874	623.28	91.4839	550.378		ENSMUSG00000016496	Cd274	1425.04	-1.91002	0.403091	-4.73844	2.15e-06	0.000102635	2110.95	739.13	1895.72	2108.08	2329.04	1191.38	838.271	187.735
ENSMUSG00000032369	Plscr1	1122.35	2.43181	0.396161	6.13844	8.33e-10	1.03e-07	350.584	1894.12	364.092	410.576	277.086	2268.33	1108.74	2305.29		ENSMUSG00000042417	Ccno	206.423	-1.90928	0.604312	-3.15944	0.00158075	0.0237344	320.865	91.9811	249.314	411.438	301.843	82.7634	42.7588	150.421
ENSMUSG00000071356	Reg3b	19455.7	2.43114	0.431941	5.6284	1.82e-08	1.59e-06	5628.19	33283.2	7840.68	6752.94	2290.96	71771.2	14483.3	13595		ENSMUSG00000023828	Slc22a3	663.805	-1.89805	0.3968	-4.78339	1.72e-06	8.42e-05	1045.72	281.889	1527.87	750.422	858.871	362.728	255.558	227.381
ENSMUSG00000024529	Lox	379.249	2.42949	0.679793	3.57387	0.000351745	0.00752169	90.0341	668.464	78.0869	67.2792	124.736	1474.41	308.261	222.717		ENSMUSG00000026305	Lrrfip1	22320.8	-1.89797	0.143898	-13.1897	1.01e-39	2.57e-36	35160.6	9481.09	36587	33598.2	35296.5	8195.62	10015.5	10232.1
ENSMUSG00000037280	Galnt6	1417.72	2.42919	0.642195	3.78264	0.000155175	0.00386552	437.388	2398.06	513.68	526.158	272.325	3086.77	543.931	3563.47		ENSMUSG00000032186	Tmod2	10553.9	-1.89724	0.196633	-9.64862	4.98e-22	3.06e-19	16483	4624.85	18572.5	13258.3	17618.3	3266.6	4233.12	6374.83
ENSMUSG00000046794	Ppp1r3b	283.033	2.41499	0.680992	3.54629	0.000390702	0.00812701	80.5582	485.508	54.5668	132.833	54.2745	391.338	212.799	852.387		ENSMUSG00000027217	Tspan18	25035.2	-1.89451	0.235641	-8.03983	9e-16	3.21e-13	38943.8	11126.6	47039.4	28996.5	40795.4	7233.11	10205.4	15941.2
ENSMUSG00000005124	Ccn4	125.802	2.40923	0.637932	3.77663	0.000158967	0.00394717	38.2596	213.344	48.9219	53.4783	12.3784	373.968	187.94	78.1257		ENSMUSG00000038400	Pmepa1	1096.75	-1.88961	0.369409	-5.11523	3.13e-07	1.9e-05	1718.36	475.134	1775.3	1104.07	2275.72	426.078	290.362	708.962
ENSMUSG00000032068	Plet1	508.182	2.40438	0.646932	3.71658	0.000201935	0.00481163	157.568	858.796	136.417	172.511	163.776	1031.99	219.76	1324.64		ENSMUSG00000044033	Ccdc141	1649.6	-1.88508	0.332274	-5.67326	1.4e-08	1.28e-06	2596.73	702.471	2988	1902.79	2899.4	536.429	916.828	654.157
ENSMUSG00000058914	C1qtnf3	525.911	2.39567	0.806645	2.96991	0.00297884	0.0377147	140.678	911.145	82.791	290.681	48.5614	2315.33	165.069	253.034		ENSMUSG00000018900	Slc22a5	765.319	-1.88306	0.284919	-6.6091	3.87e-11	5.55e-09	1204.3	326.343	1302.08	1110.11	1200.7	292.226	391.79	295.012
ENSMUSG00000007034	Slc44a4	846.73	2.36842	0.695176	3.40694	0.000656968	0.0122048	275.127	1418.33	440.297	179.411	205.672	2074.19	336.104	1844.7		ENSMUSG00000054690	Emcn	30694.4	-1.88246	0.248516	-7.5748	3.6e-14	8.24e-12	48034.4	13354.3	48634	47390.4	48078.7	8243.64	16278.2	15541.2
ENSMUSG00000020788	Atp2a3	1185.72	2.36798	0.700315	3.38131	0.000721421	0.0130723	385.527	1985.9	123.246	547.722	485.614	2783.3	571.774	2602.64		ENSMUSG00000038370	Pcp4l1	17664.7	-1.87137	0.33821	-5.53316	3.15e-08	2.59e-06	27586.8	7742.53	36190.9	16319.5	30250	4743.06	9110.6	9373.92
ENSMUSG00000063011	Msln	692.189	2.36443	0.761832	3.10361	0.00191176	0.026988	134.834	1249.54	94.0806	192.35	118.071	3354.47	188.934	205.226		ENSMUSG00000040296	Ddx58	5472.69	-1.86701	0.143318	-13.027	8.59e-39	1.88e-35	8589.68	2355.7	8252.75	8907.59	8608.7	2432.83	2470.06	2164.2
ENSMUSG00000026187	Xrcc5	253.11	2.35205	0.563296	4.17551	2.97e-05	0.000991815	86.0282	420.193	123.246	104.369	30.4699	575.257	420.627	264.695		ENSMUSG00000070576	Mn1	887.793	-1.86016	0.531601	-3.49916	0.000466718	0.0093496	1378.96	396.629	1217.4	759.91	2159.55	624.302	283.401	282.186
ENSMUSG00000041607	Mbp	199.212	2.32153	0.610984	3.79966	0.000144895	0.00366296	66.1633	332.261	59.2708	89.7056	49.5136	536.429	177.001	283.352		ENSMUSG00000025477	Inpp5a	295.317	-1.85452	0.568587	-3.26164	0.00110771	0.018102	452.306	138.329	327.401	428.689	600.829	238.072	96.4558	80.4579
ENSMUSG00000054640	Slc8a1	194.867	2.31142	0.613295	3.76886	0.000163998	0.00404589	67.0538	322.681	33.869	57.7911	109.501	324.923	334.115	309.005		ENSMUSG00000036718	Micall2	124.374	-1.84676	0.618247	-2.9871	0.0028164	0.0362564	158.074	90.6736	160.878	246.69	66.6529	217.637	49.7195	4.66422
ENSMUSG00000037390	Muc3	281.409	2.31107	0.567271	4.07401	4.62e-05	0.00143544	94.9707	467.848	131.713	101.781	51.418	778.589	270.474	354.481		ENSMUSG00000020988	L2hgdh	191.108	-1.83244	0.446842	-4.10088	4.12e-05	0.00130314	298.728	83.4885	338.69	307.069	250.425	80.7198	97.4502	72.2955
ENSMUSG00000023169	Slc38a1	643.108	2.31058	0.508002	4.54836	5.41e-06	0.000228545	215.322	1070.89	132.654	292.406	220.907	1342.61	575.752	1294.32		ENSMUSG00000042644	Itpr3	876.672	-1.82459	0.408109	-4.47086	7.79e-06	0.000317947	1354.14	399.206	1489.3	1224.83	1348.29	663.129	240.642	293.846
ENSMUSG00000063296	Tmem117	263.59	2.29705	0.473704	4.84913	1.24e-06	6.32e-05	90.2232	436.956	95.9622	114.72	59.9876	555.843	341.076	413.95		ENSMUSG00000034973	Dop1a	2356.03	-1.8235	0.18644	-9.78061	1.36e-22	9.51e-20	3673.98	1038.07	3650.33	4024.68	3346.93	989.074	1057.04	1068.11
ENSMUSG00000031608	Galnt7	1581.6	2.2908	0.664394	3.44795	0.000564856	0.0109028	514.747	2648.46	860.838	488.206	195.198	2811.91	848.215	4285.26		ENSMUSG00000020532	Acaca	166.18	-1.81992	0.529025	-3.44013	0.000581436	0.0111388	258.075	74.2842	287.887	185.449	300.89	91.9593	72.5905	58.3028
ENSMUSG00000042985	Upk3b	830.621	2.28422	0.632889	3.6092	0.000307146	0.00672243	202.461	1458.78	141.121	378.661	87.601	3744.79	380.851	250.702		ENSMUSG00000024589	Nedd4l	2718.32	-1.81242	0.380845	-4.75896	1.95e-06	9.36e-05	4229.81	1206.84	5394.58	2756.72	4538.11	1614.4	780.596	1225.52
ENSMUSG00000025491	Ifitm1	1350.31	2.27478	0.522868	4.35058	1.36e-05	0.000505714	389.18	2311.45	165.582	657.266	344.691	3488.32	2801.2	644.829		ENSMUSG00000039242	B3galnt2	2234.32	-1.80828	0.337065	-5.36477	8.11e-08	5.81e-06	3472.55	996.079	2450.8	4985.56	2981.29	1024.84	1250.94	712.46
ENSMUSG00000024597	Slc12a2	1052.6	2.27057	0.419411	5.41371	6.17e-08	4.58e-06	359.781	1745.42	309.525	407.988	361.83	2129.37	908.872	2198.02		ENSMUSG00000031833	Mast3	265.139	-1.79866	0.562858	-3.19559	0.00139545	0.0217392	412.382	117.896	455.35	228.577	553.219	151.222	83.5288	118.938
ENSMUSG00000023393	Slc17a9	192.25	2.26401	0.552271	4.09946	4.14e-05	0.00130755	65.5894	318.91	42.3363	71.592	82.8401	317.771	202.856	436.105		ENSMUSG00000032184	Lysmd2	2667.11	-1.77767	0.238245	-7.46154	8.55e-14	1.9e-11	4074.62	1259.6	4555.38	2963.74	4704.74	828.656	1100.79	1849.36
ENSMUSG00000004626	Stxbp2	651.759	2.22605	0.381482	5.83527	5.37e-09	5.53e-07	231.939	1071.58	239.906	294.993	160.919	1405.96	802.473	1006.31		ENSMUSG00000058979	Hdhd5	599.562	-1.77507	0.453239	-3.9164	8.99e-05	0.0024673	891.089	308.034	942.688	673.655	1056.93	525.19	269.48	129.432
ENSMUSG00000047797	Gjb1	708.267	2.22251	0.745655	2.98062	0.00287664	0.0368158	253.579	1162.95	413.014	218.226	129.497	1746.21	246.609	1496.05		ENSMUSG00000048776	Pthlh	265.212	-1.77348	0.523242	-3.38941	0.000700437	0.0128107	412.631	117.792	348.098	261.354	628.442	131.808	94.4671	127.1
ENSMUSG00000030017	Reg3g	17559.3	2.21461	0.406584	5.44688	5.13e-08	3.87e-06	5594.66	29523.9	7391.92	6306.99	3085.08	63537.8	12678.5	12355.5		ENSMUSG00000045730	Adrb2	26289.1	-1.76298	0.308538	-5.71396	1.1e-08	1.07e-06	40591.6	11986.6	36783.6	41672.6	43318.7	8906.77	17882.1	9171.03
ENSMUSG00000044770	Scml4	675.054	2.21373	0.275547	8.03393	9.44e-16	3.29e-13	234.582	1115.53	265.307	243.24	195.198	1566.37	1015.27	764.933		ENSMUSG00000018381	Abi3	2174.47	-1.76138	0.338379	-5.20536	1.94e-07	1.21e-05	3328.67	1020.28	2712.34	3941.01	3332.65	1022.79	1473.69	564.371
ENSMUSG00000027356	Fermt1	381.244	2.20086	0.748111	2.94189	0.00326212	0.0402389	137.84	624.647	214.504	119.032	79.9835	934.92	160.097	778.925		ENSMUSG00000062585	Cnr2	361.709	-1.72848	0.437169	-3.95381	7.69e-05	0.00216564	555.067	168.351	806.271	420.926	438.005	190.049	194.9	120.104
ENSMUSG00000008601	Rab25	449.99	2.19889	0.648025	3.39322	0.000690756	0.012679	150.784	749.196	189.102	142.321	120.927	1545.94	224.732	476.917		ENSMUSG00000050234	Gja4	4538.82	-1.72811	0.212052	-8.14945	3.66e-16	1.4e-13	6965.64	2111.99	8676.12	5997.34	6223.48	2464.51	2153.85	1717.6
ENSMUSG00000019990	Pde7b	206.974	2.19183	0.525279	4.17269	3.01e-05	0.000999818	73.8859	340.062	112.897	62.1039	46.6571	399.512	423.61	197.063		ENSMUSG00000042632	Pla2g6	535.9	-1.71493	0.447138	-3.83534	0.00012539	0.00325019	823.428	248.372	902.233	469.229	1098.82	274.856	193.906	276.355
ENSMUSG00000034127	Tspan8	2501.17	2.15952	0.54098	3.99188	6.56e-05	0.00191238	915.976	4086.36	1293.61	903.957	550.363	7493.66	1352.37	3413.05		ENSMUSG00000074220	Zfp382	142.278	-1.71269	0.481997	-3.55333	0.000380392	0.00798511	217.825	66.7315	238.024	207.876	207.576	75.611	68.6129	55.9707
ENSMUSG00000026208	Des	1126.59	2.14313	0.595508	3.59883	0.000319648	0.0069476	414.714	1838.46	211.681	647.778	384.683	2945.76	724.91	1844.7		ENSMUSG00000053985	Zfp14	245.908	-1.71125	0.520261	-3.2892	0.00100471	0.0168128	377.394	114.423	330.223	254.453	547.506	119.547	129.271	94.4505
ENSMUSG00000000628	Hk2	281.225	2.13298	0.615618	3.46478	0.00053067	0.0103867	93.9714	468.479	108.193	124.208	49.5136	1021.77	188.934	194.731		ENSMUSG00000019577	Pdk4	990.649	-1.70951	0.220233	-7.76229	8.34e-15	2.17e-12	1490.96	490.337	1593.73	1798.43	1080.73	711.152	535.976	223.883
ENSMUSG00000051359	Ncald	447.931	2.1263	0.728576	2.91843	0.00351796	0.0427151	168.082	727.78	95.0214	157.847	251.377	922.658	161.091	1099.59		ENSMUSG00000031217	Efnb1	920.03	-1.70288	0.396888	-4.29059	1.78e-05	0.000635916	1393.05	447.008	1682.16	1041.1	1455.89	702.978	316.216	321.831
ENSMUSG00000029752	Asns	1166.38	2.11128	0.593998	3.55436	0.000378903	0.00796474	461.316	1871.44	553.194	701.256	129.497	2459.4	1157.47	1997.45		ENSMUSG00000035969	Rusc2	1409.61	-1.70056	0.266173	-6.3889	1.67e-10	2.25e-08	2121.84	697.39	1606.9	1937.3	2821.32	357.62	692.095	1042.45
ENSMUSG00000027848	Olfml3	635.269	2.10448	0.575743	3.65525	0.000256935	0.00584099	240.735	1029.8	217.326	181.136	323.743	1536.74	394.773	1157.89		ENSMUSG00000030249	Abcc9	1761.62	-1.69297	0.253458	-6.67949	2.4e-11	3.57e-09	2692.51	830.729	2914.62	2729.12	2433.78	724.435	1040.13	727.619
ENSMUSG00000028572	Hook1	586.233	2.1044	0.589892	3.56743	0.0003605	0.00767626	214.935	957.531	303.88	182.861	158.063	1813.64	356.986	701.966		ENSMUSG00000064128	Cenpj	857.706	-1.68756	0.306072	-5.51363	3.52e-08	2.87e-06	1302.98	412.429	1218.34	1487.04	1203.56	391.338	314.227	531.722
ENSMUSG00000029772	Ahcyl2	1394.58	2.08738	0.529568	3.94167	8.09e-05	0.00225166	501.668	2287.5	406.428	726.27	372.304	2239.72	875.063	3747.7		ENSMUSG00000054792	Klhl18	484.13	-1.6862	0.572002	-2.94789	0.00319946	0.0396894	724.396	243.863	630.34	400.225	1142.62	359.663	236.665	135.262
ENSMUSG00000020098	Pcbd1	266.475	2.08176	0.654025	3.18299	0.00145761	0.0223447	98.9334	434.017	117.601	117.307	61.892	472.058	177.001	652.991		ENSMUSG00000038126	Mphosph9	362.153	-1.68573	0.386006	-4.36712	1.26e-05	0.00047584	547.653	176.653	364.092	512.357	766.509	126.699	136.231	267.027
ENSMUSG00000018830	Myh11	1670.55	2.07648	0.570983	3.63668	0.000276177	0.00619503	643.91	2697.18	482.634	1155.82	293.273	5124.18	1122.67	1844.7		ENSMUSG00000025006	Sorbs1	3122.34	-1.66938	0.220211	-7.5808	3.43e-14	7.98e-12	4733.28	1511.41	4650.41	5168.42	4381	1604.18	1906.25	1023.8
ENSMUSG00000027684	Mecom	244.46	2.07552	0.622196	3.33579	0.000850578	0.0149338	94.3773	394.543	63.034	154.397	65.7007	593.648	236.665	353.315		ENSMUSG00000034930	Rtkn	2955.29	-1.66927	0.158972	-10.5004	8.6e-26	8.25e-23	4449.93	1460.65	4053.93	3961.71	5334.14	1071.84	1204.21	2105.9
ENSMUSG00000026576	Atp1b1	1679.87	2.07422	0.629236	3.29641	0.000979282	0.0165076	637.206	2722.54	1165.66	326.045	419.913	3335.06	990.412	3842.15		ENSMUSG00000020888	Dvl2	325.918	-1.66029	0.529221	-3.13723	0.00170551	0.0251003	482.504	169.331	439.357	350.197	657.96	256.464	164.074	87.4542
ENSMUSG00000059430	Actg2	1277.45	2.05813	0.56599	3.63633	0.000276546	0.00619503	500.3	2054.59	232.379	914.307	354.213	2812.93	1218.13	2132.72		ENSMUSG00000038256	Bcl9	339.202	-1.65018	0.496047	-3.32666	0.000878941	0.015297	507.467	170.937	431.83	445.94	644.629	269.747	125.293	117.772
ENSMUSG00000048612	Myof	472.753	2.05594	0.587957	3.49674	0.000470973	0.00942253	166.972	778.534	85.6134	346.747	68.5573	1402.89	709.994	222.717		ENSMUSG00000038007	Acer2	33601.2	-1.64468	0.237972	-6.91125	4.8e-12	8.28e-10	50909.2	16293.2	50078.2	56518.8	46130.5	14438.6	21997.9	12443
ENSMUSG00000001349	Cnn1	1416.4	2.0527	0.521026	3.93972	8.16e-05	0.00226362	550.063	2282.75	258.722	784.924	606.542	3116.4	1213.16	2518.68		ENSMUSG00000021182	Ccdc88c	900.559	-1.64349	0.411848	-3.99053	6.59e-05	0.00191958	1347.66	453.461	1810.11	806.488	1426.37	592.627	490.234	277.521
ENSMUSG00000074971	Fibin	305.585	2.0428	0.656121	3.11345	0.00184911	0.0264442	118.753	492.418	190.984	40.54	124.736	497.602	586.69	392.961		ENSMUSG00000004947	Dtx2	263.216	-1.64045	0.389572	-4.2109	2.54e-05	0.000865427	387.702	138.73	398.902	452.841	311.364	201.289	160.097	54.8046
ENSMUSG00000021263	Degs2	1460.28	2.0345	0.656727	3.09793	0.00194875	0.0273843	595.41	2325.15	1098.86	468.367	219.002	3885.79	826.338	2263.31		ENSMUSG00000038957	Edc3	2072.95	-1.63778	0.287686	-5.69294	1.25e-08	1.18e-06	3054.53	1091.37	2634.26	3736.58	2792.76	1469.31	1352.37	452.43
ENSMUSG00000028671	Gale	1243.27	2.03333	0.560962	3.62473	0.000289264	0.00642367	484.931	2001.61	505.213	464.917	484.662	2684.19	575.752	2744.9		ENSMUSG00000030835	Nomo1	4054.75	-1.63556	0.367469	-4.45087	8.55e-06	0.000343994	6092.69	2016.81	6220.61	4976.07	7081.4	3167.49	1213.16	1669.79
ENSMUSG00000042808	Gpx2	1914.75	2.03041	0.473188	4.29093	1.78e-05	0.000635916	689.681	3139.81	756.408	801.313	511.323	6528.09	1232.05	1659.3		ENSMUSG00000039976	Tbc1d16	924.175	-1.63468	0.292966	-5.57977	2.41e-08	2.03e-06	1397.09	451.255	1571.15	1074.74	1545.4	374.99	497.195	481.581
ENSMUSG00000039005	Tlr4	208.26	2.02716	0.670568	3.02305	0.00250238	0.0331312	82.1014	334.418	42.3363	89.7056	114.262	483.297	182.968	336.99		ENSMUSG00000022946	Dop1b	1730.79	-1.62279	0.240969	-6.73442	1.65e-11	2.53e-09	2609.87	851.71	2110.23	2880.93	2838.46	834.786	733.86	986.483
ENSMUSG00000067818	Myl9	2548.76	2.01939	0.448566	4.50188	6.74e-06	0.00027784	1005.07	4092.46	793.1	1542.25	679.86	6909.21	2123.02	3245.13		ENSMUSG00000066278	Vps37b	449.465	-1.61682	0.549313	-2.94335	0.0032468	0.0401467	620.615	278.316	560.721	508.907	792.218	493.515	271.468	69.9634
ENSMUSG00000041605	Inava	240.27	2.00909	0.554139	3.6256	0.000288292	0.00641135	94.254	386.287	130.772	76.7673	75.2226	619.193	237.659	302.008		ENSMUSG00000022099	Dmtn	8913.41	-1.60893	0.21064	-7.63832	2.2e-14	5.2e-12	13425.8	4400.97	15123.5	10453.3	14700.8	4531.55	4056.12	4615.25
ENSMUSG00000022419	Deptor	1752.18	2.00669	0.605521	3.31399	0.000919741	0.0158222	704.297	2800.05	989.728	773.711	349.452	3815.29	858.159	3726.71		ENSMUSG00000003545	Fosb	14558.3	-1.59916	0.258222	-6.19297	5.9e-10	7.49e-08	21636.4	7480.27	21951.8	17478.8	25478.6	9855.99	7736.35	4848.46
ENSMUSG00000033386	Frrs1	210.896	2.00411	0.665133	3.0131	0.00258597	0.0339741	79.2677	342.524	96.9031	55.2035	85.6966	631.454	164.074	232.045		ENSMUSG00000000794	Kcnn3	6433.25	-1.59452	0.23064	-6.91345	4.73e-12	8.25e-10	9605.77	3260.73	11614.3	8531.52	8671.55	2803.74	2778.33	4200.13
ENSMUSG00000031438	Rnf128	1553.94	1.99873	0.585966	3.411	0.000647247	0.0120388	623.278	2484.6	975.616	356.235	537.984	3718.22	874.069	2861.5		ENSMUSG00000020641	Rsad2	4115.27	-1.59383	0.215885	-7.38278	1.55e-13	3.3e-11	5992.73	2237.82	6446.4	4537.03	6994.75	1248.6	1684.5	3780.35
ENSMUSG00000050931	Sgms2	918.15	1.99837	0.543974	3.67366	0.000239105	0.00546806	366.508	1469.79	283.183	372.623	443.718	1890.27	504.156	2014.94		ENSMUSG00000004655	Aqp1	163468	-1.59236	0.213379	-7.46257	8.49e-14	1.9e-11	242909	84027.4	277980	221299	229447	56317.9	85829.8	109935
ENSMUSG00000040600	Eps8l3	450.883	1.98554	0.65491	3.03177	0.00243124	0.0326399	179.709	722.056	273.775	232.027	33.3265	1496.89	398.75	270.525		ENSMUSG00000041530	Ago1	315.93	-1.59176	0.448065	-3.55252	0.000381563	0.00799875	462.144	169.715	463.818	403.675	518.941	232.964	196.889	79.2918
ENSMUSG00000028362	Tnfsf8	248.233	1.98307	0.472533	4.19668	2.71e-05	0.000913474	100.866	395.6	84.6726	83.6677	134.258	288.139	495.206	403.455		ENSMUSG00000029798	Herc6	3183.32	-1.59037	0.232464	-6.84133	7.85e-12	1.31e-09	4769.78	1596.86	4631.59	4061.77	5615.99	1828.97	1628.81	1332.8
ENSMUSG00000074604	Mgst2	1343.2	1.97289	0.50015	3.94459	7.99e-05	0.00223429	542.51	2143.88	679.262	468.367	479.901	2776.15	831.31	2824.19		ENSMUSG00000002504	Slc9a3r2	35773.3	-1.57925	0.130239	-12.1258	7.71e-34	1.08e-30	53222.9	18323.8	51515.7	46036.2	62116.7	13423	17308.4	24240
ENSMUSG00000030701	Plekhb1	468.555	1.9709	0.391028	5.0403	4.65e-07	2.63e-05	190.693	746.418	199.451	152.672	219.955	613.062	968.536	657.656		ENSMUSG00000023467	Tulp2	261.273	-1.57812	0.548878	-2.87517	0.00403804	0.0469778	391.994	130.553	208.859	424.377	542.745	128.743	152.142	110.775
ENSMUSG00000037999	Arap2	188.518	1.9689	0.589494	3.33998	0.000837836	0.0148117	76.0729	300.963	68.6789	95.7435	63.7964	476.145	169.046	257.698		ENSMUSG00000026193	Fn1	5029.73	-1.57141	0.232069	-6.77128	1.28e-11	2.02e-09	7493.68	2565.78	8126.69	6156.05	8198.31	2890.59	2909.59	1897.17
ENSMUSG00000022797	Tfrc	721.355	1.96543	0.622174	3.15897	0.00158327	0.0237458	291.101	1151.61	491.101	234.615	147.589	2236.65	427.588	790.586		ENSMUSG00000019194	Scn1b	4336.48	-1.55691	0.295565	-5.26756	1.38e-07	9.12e-06	6365.5	2307.46	8008.14	4964.86	6123.5	1333.41	2397.47	3191.5
ENSMUSG00000023886	Smoc2	1339.89	1.96093	0.495186	3.96	7.5e-05	0.00212986	547.558	2132.21	379.145	614.138	649.39	3117.42	923.788	2355.43		ENSMUSG00000009418	Nav1	971.128	-1.55347	0.481398	-3.22699	0.00125098	0.0199545	1345.02	597.236	1401.8	939.321	1693.94	1005.42	612.544	173.742
ENSMUSG00000026580	Selp	7539.43	1.95949	0.515185	3.80347	0.000142682	0.00362491	2491.04	12587.8	1499.65	5063.19	910.289	16686.5	20004.1	1072.77		ENSMUSG00000009035	Tmem184b	2865.98	-1.55235	0.387702	-4.00397	6.23e-05	0.0018346	4141.23	1590.72	3600.47	3231.99	5591.23	2263.22	1772	736.947
ENSMUSG00000054342	Kcnn4	689.713	1.95805	0.55902	3.50265	0.000460649	0.00925217	283.106	1096.32	272.834	225.127	351.356	1592.94	408.694	1287.33		ENSMUSG00000023912	Slc25a27	322.926	-1.55051	0.427135	-3.63002	0.000283396	0.00632999	482.388	163.464	324.578	376.074	746.513	124.656	144.187	221.551
ENSMUSG00000027199	Gatm	428.359	1.94812	0.572222	3.40448	0.00066289	0.0122999	179.153	677.565	286.946	145.772	104.74	1008.49	375.879	648.327		ENSMUSG00000013921	Clip3	857.949	-1.54531	0.273509	-5.64995	1.6e-08	1.42e-06	1278.45	437.452	1221.17	1462.03	1152.14	479.21	374.885	458.26
ENSMUSG00000048706	Lurap1l	979.431	1.9442	0.312714	6.21718	5.06e-10	6.47e-08	403.238	1555.62	447.824	301.031	460.857	1549	1790.9	1326.97		ENSMUSG00000021253	Tgfb3	15895.4	-1.54436	0.345167	-4.47423	7.67e-06	0.000314639	23649.1	8141.66	17497.1	28880.9	24569.2	6198.06	12284.7	5942.22
ENSMUSG00000027938	Creb3l4	1343.13	1.93701	0.507226	3.81883	0.000134084	0.00345222	502.532	2183.73	324.578	665.029	517.988	1747.23	784.574	4019.39		ENSMUSG00000000326	Comt	18762.4	-1.54007	0.219171	-7.02679	2.11e-12	4e-10	27846	9678.66	31267.7	26012	26258.4	7186.11	11271.4	10578.5
ENSMUSG00000070407	Hs3st3b1	438.061	1.93557	0.540292	3.58245	0.000340382	0.00731535	180.659	695.463	80.9093	208.738	252.329	762.241	779.602	544.548		ENSMUSG00000037364	Srrt	2456.77	-1.53974	0.368254	-4.1812	2.9e-05	0.000969436	3578.36	1335.18	4005.95	2565.24	4163.9	1576.59	1782.94	645.995
ENSMUSG00000031613	Hpgd	545.761	1.92847	0.500117	3.85603	0.000115244	0.00300776	225.234	866.288	231.438	260.491	183.772	1429.46	419.633	749.774		ENSMUSG00000025757	Hspa4l	4766.01	-1.53781	0.179006	-8.59082	8.64e-18	3.79e-15	7077.21	2454.8	7548.09	5876.58	7806.96	2200.89	2302.01	2861.5
ENSMUSG00000005148	Klf5	2904.28	1.91304	0.50697	3.77347	0.000160991	0.00398575	1209.98	4598.57	1226.81	1220.51	1182.61	7719.47	1513.46	4562.78		ENSMUSG00000042066	Tmcc2	556.092	-1.53605	0.360163	-4.26488	2e-05	0.000699126	828.279	283.905	701.842	563.248	1219.75	232.964	245.614	373.138
ENSMUSG00000061718	Ppp1r1b	1442.54	1.90001	0.58215	3.26379	0.00109934	0.0180421	602.84	2282.24	946.451	390.737	471.331	4071.75	798.495	1976.46		ENSMUSG00000028980	H6pd	4702.48	-1.53519	0.215363	-7.12841	1.02e-12	2.05e-10	6958.38	2446.59	7118.14	6131.9	7625.1	3084.72	2356.7	1898.34
ENSMUSG00000000385	Tmprss2	1092.59	1.89968	0.652709	2.91046	0.00360897	0.0436085	470.28	1714.91	709.368	470.092	231.381	2545.23	484.268	2115.23		ENSMUSG00000024897	Apba1	444.622	-1.53192	0.506292	-3.02577	0.00248	0.0330283	659.846	229.397	856.134	340.709	782.696	153.266	285.39	249.536
ENSMUSG00000046743	Fat4	179.163	1.89078	0.450633	4.19583	2.72e-05	0.000914891	76.1367	282.189	65.8564	75.9047	86.6488	261.573	299.311	285.684		ENSMUSG00000051339	2900026A02Rik	6498.12	-1.52956	0.292689	-5.22589	1.73e-07	1.11e-05	9651.53	3344.7	8338.37	10771.6	9844.64	2606.54	4695.51	2732.07
ENSMUSG00000002897	Il17ra	2489.58	1.88609	0.438305	4.30315	1.68e-05	0.000607965	967.873	4011.28	710.309	1315.39	877.914	4096.28	6631.59	1305.98		ENSMUSG00000089682	Bcl2l2	2156.06	-1.52937	0.255588	-5.98372	2.18e-09	2.39e-07	3204.59	1107.53	2340.73	2993.92	4279.12	988.052	992.401	1342.13
ENSMUSG00000010830	Kdelr3	758.917	1.88287	0.507781	3.70803	0.000208879	0.00489351	291.593	1226.24	257.781	320.87	296.129	976.812	424.605	2277.31		ENSMUSG00000087370	Tmem170b	2582.97	-1.52554	0.426298	-3.57858	0.00034546	0.00740376	3815.54	1350.39	2420.69	3361.37	5664.55	1331.37	1874.43	845.391
ENSMUSG00000028786	Tmem54	576.078	1.87214	0.628708	2.97775	0.00290372	0.0370651	244.542	907.615	302.94	207.876	222.811	1596	274.452	852.387		ENSMUSG00000023952	Gtpbp2	1006.33	-1.51708	0.291529	-5.20387	1.95e-07	1.22e-05	1493	519.667	1382.04	1214.48	1882.47	525.19	549.898	483.913
ENSMUSG00000027801	Tm4sf4	423.626	1.85783	0.397066	4.6789	2.88e-06	0.000133309	177.438	669.813	234.261	164.748	133.306	1068.77	522.055	418.614		ENSMUSG00000039410	Prdm16	683.809	-1.51137	0.436672	-3.46111	0.000537961	0.0105026	1012.71	354.912	1061.23	1052.32	924.571	470.014	188.934	405.787
ENSMUSG00000023039	Krt7	885.395	1.85315	0.545576	3.39669	0.00068207	0.0125647	354.201	1416.59	455.35	433.002	174.25	3098.01	515.094	636.667		ENSMUSG00000034714	Ttyh2	1383.94	-1.51088	0.394507	-3.82979	0.000128252	0.00331876	2068.42	699.459	1345.35	1493.94	3365.97	720.348	602.6	775.427
ENSMUSG00000036585	Fgf1	147.435	1.8522	0.615474	3.00939	0.00261771	0.0343323	64.6332	230.237	48.9219	52.6158	92.3619	283.03	151.147	256.532		ENSMUSG00000070427	Il18bp	2823.77	-1.50529	0.241386	-6.23603	4.49e-10	5.84e-08	4168.14	1479.4	3966.44	4208.4	4329.58	1427.41	1884.37	1126.41
ENSMUSG00000038515	Grtp1	368.622	1.84793	0.392708	4.70562	2.53e-06	0.000119501	158.827	578.417	187.22	203.563	85.6966	860.33	544.926	329.994		ENSMUSG00000035206	Sppl2b	610.863	-1.50086	0.526792	-2.84906	0.00438486	0.0498044	830.393	391.333	915.405	779.749	796.026	498.624	606.578	68.7973
ENSMUSG00000030409	Dmpk	610.096	1.84449	0.551428	3.34493	0.000823042	0.0146007	265.965	954.228	159.937	439.903	198.054	1487.7	545.92	829.066		ENSMUSG00000029467	Atp2a2	2947.03	-1.49869	0.260403	-5.75528	8.65e-09	8.62e-07	4347.46	1546.6	4445.31	2924.92	5672.16	1330.34	1329.5	1979.96
ENSMUSG00000047193	Dync2h1	415.938	1.83237	0.34834	5.26029	1.44e-07	9.35e-06	183.075	648.801	190.043	208.738	150.445	767.349	552.881	626.172		ENSMUSG00000026796	Niban2	1084.89	-1.49635	0.392719	-3.81023	0.000138836	0.00353912	1496.15	673.623	1358.52	1529.31	1600.62	1259.84	535.976	225.049
ENSMUSG00000024535	Snx24	230.775	1.82883	0.601174	3.04209	0.00234943	0.0318335	102.971	358.578	110.074	47.4405	151.397	395.425	260.53	419.78		ENSMUSG00000039239	Tgfb2	6220.48	-1.49434	0.181216	-8.2462	1.64e-16	6.78e-14	9169.77	3271.19	9838.01	8597.94	9073.37	2725.06	3606.65	3481.84
ENSMUSG00000001131	Timp1	463.287	1.82606	0.362503	5.03737	4.72e-07	2.65e-05	201.986	724.588	218.267	273.43	114.262	1047.31	709	417.448		ENSMUSG00000061086	Myl4	655.75	-1.48893	0.324037	-4.59495	4.33e-06	0.000187634	963.472	348.028	1143.08	732.308	1015.03	273.834	360.964	409.286
ENSMUSG00000030091	Nup210	180.853	1.82541	0.58518	3.1194	0.0018122	0.0260461	52.4365	309.27	70.5605	44.8528	41.8961	643.715	245.614	38.4798		ENSMUSG00000060862	Zbtb40	207.878	-1.48777	0.513493	-2.89734	0.00376338	0.0449759	298.94	116.815	302.94	250.141	343.739	182.897	103.417	64.1331
ENSMUSG00000031239	Itm2a	2768.12	1.82155	0.425771	4.27823	1.88e-05	0.000667604	1209.6	4326.64	1659.58	1089.41	879.819	2305.11	6209.97	4464.83		ENSMUSG00000033253	Szt2	202.925	-1.48655	0.49434	-3.00714	0.00263716	0.034503	297.659	108.19	358.447	216.501	318.03	141.004	98.4446	85.1221
ENSMUSG00000032092	Mpzl2	562.237	1.82024	0.597175	3.04808	0.00230308	0.0313861	245.462	879.011	274.715	257.904	203.768	1561.26	293.345	782.424		ENSMUSG00000028978	Nos3	817.463	-1.48619	0.49895	-2.97862	0.00289545	0.0370256	1141.96	492.965	1002.9	846.165	1576.82	730.566	575.752	172.576
ENSMUSG00000023885	Thbs2	490.497	1.81482	0.387456	4.68394	2.81e-06	0.000130461	209.332	771.663	274.715	164.748	188.533	1157.67	665.247	492.076		ENSMUSG00000050957	Insl6	526.297	-1.47026	0.416146	-3.53304	0.000410806	0.00848045	768.403	284.192	687.729	882.393	735.087	441.405	184.957	226.215
ENSMUSG00000032902	Slc16a1	510.634	1.80767	0.531781	3.39927	0.000675648	0.0124763	217.978	803.29	239.906	267.392	146.636	1547.98	356.986	504.902		ENSMUSG00000033904	Ccp110	630.087	-1.4698	0.464078	-3.16713	0.0015395	0.0232314	859.786	400.387	760.172	828.914	990.272	758.153	311.244	131.764
ENSMUSG00000029992	Gfpt1	3285.62	1.80727	0.452523	3.99375	6.5e-05	0.00190093	1408.49	5162.76	1557.03	1343	1325.44	5489.97	1881.39	8116.92		ENSMUSG00000017478	Zc3h18	1970.28	-1.468	0.266494	-5.50855	3.62e-08	2.94e-06	2896.41	1044.16	2511.01	2506.58	3671.62	1176.06	953.62	1002.81
ENSMUSG00000013418	B4galnt2	816.146	1.80721	0.560922	3.22186	0.00127359	0.020127	363.42	1268.87	526.852	250.141	313.269	1812.62	513.105	1480.89		ENSMUSG00000038213	Tapbpl	5079.8	-1.46352	0.191032	-7.66112	1.84e-14	4.42e-12	7458.68	2700.91	7808.69	7698.29	6869.06	2541.14	3224.81	2336.78
ENSMUSG00000042745	Id1	6988.77	1.79552	0.218771	8.20732	2.26e-16	9.13e-14	3124.49	10853	2784.79	3330.32	3258.38	9711.93	13383.5	9463.71		ENSMUSG00000048756	Foxo3	1254.04	-1.45756	0.381922	-3.81638	0.000135424	0.00347506	1814.31	693.765	1537.28	1468.07	2437.59	837.852	828.327	415.116
ENSMUSG00000005672	Kit	474.304	1.78835	0.42921	4.16661	3.09e-05	0.00102465	212.631	735.978	184.398	244.965	208.528	1007.47	469.352	731.117		ENSMUSG00000024130	Abca3	1373.56	-1.45592	0.393071	-3.70398	0.000212245	0.00496479	1895.1	852.025	1996.39	1638.85	2050.05	1232.25	1071.95	251.868
ENSMUSG00000031538	Plat	4916.83	1.78769	0.521132	3.43039	0.000602707	0.0114462	1892.76	7940.89	961.504	1991.64	2725.15	9959.19	11481.2	2382.25		ENSMUSG00000036960	Clca2	1270.47	-1.45359	0.199797	-7.27532	3.46e-13	7.17e-11	1861.88	679.061	1900.43	1921.77	1763.45	669.259	721.927	645.995
ENSMUSG00000001348	Acp5	908.776	1.77925	0.600036	2.96523	0.00302453	0.0380733	410.07	1407.48	638.807	338.121	253.281	2549.32	487.251	1185.88		ENSMUSG00000003134	Tbc1d8	3546.09	-1.43805	0.25085	-5.73272	9.88e-09	9.66e-07	5181.27	1910.91	5753.03	3945.32	5845.46	1771.75	2202.57	1758.41
ENSMUSG00000033213	AA467197	4618.63	1.76061	0.348262	5.05541	4.29e-07	2.49e-05	1990.7	7246.56	1361.35	2554.02	2056.72	3604.81	8163.94	9970.94		ENSMUSG00000030956	Fam53b	1253.04	-1.43307	0.433037	-3.30934	0.000935151	0.0159798	1832.14	673.949	1904.19	1148.92	2443.31	792.894	371.902	857.051
ENSMUSG00000039960	Rhou	255.021	1.75956	0.401593	4.38145	1.18e-05	0.000448892	116.513	393.529	123.246	140.596	85.6966	494.537	375.879	310.171		ENSMUSG00000022178	Ajuba	522.282	-1.4298	0.47098	-3.03579	0.00239904	0.032287	745.632	298.933	533.437	778.886	924.571	344.337	406.706	145.757
ENSMUSG00000048856	Slc25a47	242.92	1.75627	0.615186	2.85486	0.00430561	0.0493425	96.4571	389.382	63.9748	149.222	76.1748	168.592	343.065	656.49		ENSMUSG00000030096	Slc6a6	3467.16	-1.42041	0.438481	-3.23939	0.00119786	0.0192472	4862.98	2071.35	5536.65	3226.81	5825.47	3855.14	1242.99	1115.92
ENSMUSG00000035165	Kcne3	1180.82	1.75566	0.604401	2.90479	0.003675	0.044195	540.22	1821.42	577.655	408.851	634.155	2673.97	473.33	2316.95		ENSMUSG00000026799	Med27	1780.66	-1.41953	0.312832	-4.53768	5.69e-06	0.00023911	2589.58	971.749	2775.38	1969.21	3024.14	893.027	1247.96	774.261
ENSMUSG00000026149	Tm4sf20	885.878	1.74083	0.607465	2.86573	0.00416049	0.0480743	407.858	1363.9	786.514	265.667	171.393	2530.92	699.056	861.715		ENSMUSG00000020823	Sec14l1	4638.52	-1.41574	0.249968	-5.66367	1.48e-08	1.34e-06	6724.22	2552.82	6389.96	5572.96	8209.74	3077.57	2515.81	2065.09
ENSMUSG00000000805	Car4	1200	1.73763	0.390226	4.45287	8.47e-06	0.000343061	551.755	1848.24	363.151	705.569	586.546	1597.03	2522.77	1424.92		ENSMUSG00000000631	Myo18a	1364.05	-1.41222	0.401478	-3.51755	0.000435543	0.0088635	1980.29	747.804	2603.21	1362.84	1974.83	867.483	459.408	916.52
ENSMUSG00000041737	Tmem45b	782.918	1.72824	0.606682	2.84868	0.00439006	0.0498266	359.823	1206.01	622.814	159.572	297.082	1940.34	636.41	1041.29		ENSMUSG00000026933	Camsap1	486.718	-1.41134	0.442369	-3.19042	0.00142069	0.021932	709.281	264.155	667.972	511.495	948.376	208.441	358.975	225.049
ENSMUSG00000026285	Pdcd1	374.629	1.70856	0.547116	3.12284	0.00179114	0.0259049	176.439	572.819	79.9685	193.212	256.138	604.888	621.494	492.076		ENSMUSG00000041779	Tram2	1325.07	-1.40608	0.410442	-3.42577	0.000613054	0.0115711	1861.37	788.777	1623.83	1593.14	2367.13	1336.48	606.578	423.278
ENSMUSG00000051022	Hs3st1	1251.91	1.70314	0.328736	5.18089	2.21e-07	1.36e-05	559.606	1944.21	454.409	660.716	563.693	2323.51	2516.8	992.314		ENSMUSG00000020811	Wscd1	3702.86	-1.40544	0.263629	-5.33114	9.76e-08	6.81e-06	5348.51	2057.21	6063.5	4084.19	5897.83	1391.65	2348.75	2431.23
ENSMUSG00000003309	Ap1m2	646.405	1.69947	0.554363	3.06562	0.00217216	0.0299458	299.56	993.25	421.481	200.113	277.086	1670.59	454.436	854.719		ENSMUSG00000030087	Klf15	1350.71	-1.40114	0.334664	-4.1867	2.83e-05	0.000948323	1972.36	729.072	1505.29	1399.06	3012.71	667.216	658.286	861.715
ENSMUSG00000000303	Cdh1	2170.16	1.69906	0.533114	3.18706	0.00143729	0.0221157	996.393	3343.92	1617.25	606.375	765.556	6100.99	1431.92	2498.86		ENSMUSG00000039911	Spsb1	7141.78	-1.40053	0.268301	-5.22001	1.79e-07	1.14e-05	10352.5	3931.08	9744.87	10365.3	10947.3	3264.56	5409.48	3119.2
ENSMUSG00000000416	Cttnbp2	578.99	1.69156	0.481744	3.51133	0.000445872	0.0090025	271.792	886.189	194.747	395.912	224.716	768.371	1364.3	525.891		ENSMUSG00000003849	Nqo1	10321.1	-1.40025	0.242468	-5.77497	7.7e-09	7.77e-07	14800.6	5841.6	18525.4	11941.2	13935.2	4423.24	5195.69	7905.86
ENSMUSG00000036206	Sh3bp4	404.583	1.68844	0.40613	4.15739	3.22e-05	0.00105726	184.577	624.589	193.806	146.634	213.289	874.635	588.679	410.452		ENSMUSG00000026637	Traf5	831.009	-1.39082	0.483855	-2.87445	0.00404727	0.0470496	1204.7	457.315	1273.85	790.099	1550.16	628.389	238.654	504.902
ENSMUSG00000028381	Ugcg	2181.69	1.67535	0.408551	4.10071	4.12e-05	0.00130314	1039.98	3323.4	618.11	1480.14	1021.69	2431.81	4492.65	3045.74		ENSMUSG00000039501	Znfx1	3633.12	-1.39011	0.247277	-5.62167	1.89e-08	1.63e-06	5230.31	2035.93	4620.3	5401.31	5669.31	2159	2536.69	1412.09
ENSMUSG00000070780	Rbm47	1706.95	1.67396	0.572813	2.92236	0.00347393	0.042274	792.454	2621.45	1138.38	456.291	782.696	4755.32	943.676	2165.37		ENSMUSG00000018899	Irf1	13484.5	-1.3814	0.1942	-7.11331	1.13e-12	2.26e-10	19525.7	7443.36	21922.7	21781.2	14873.1	7718.45	8768.53	5843.11
ENSMUSG00000056529	Ptafr	1573.43	1.67079	0.359644	4.64567	3.39e-06	0.000152984	718.165	2428.7	505.213	897.056	752.226	2826.22	3183.04	1276.83		ENSMUSG00000017491	Rarb	1972.74	-1.37416	0.25999	-5.28544	1.25e-07	8.4e-06	2817.29	1128.18	3401.01	2469.49	2581.37	864.418	1018.26	1501.88
ENSMUSG00000058056	Palld	834.78	1.67031	0.518482	3.22154	0.00127505	0.0201293	370.255	1299.31	385.731	270.842	454.192	2414.44	667.236	816.239		ENSMUSG00000029270	Dipk1a	543.761	-1.37104	0.443757	-3.08963	0.00200408	0.0280334	753.683	333.838	695.256	811.663	754.13	624.302	212.799	164.414
ENSMUSG00000022636	Alcam	573.919	1.65405	0.518249	3.1916	0.00141486	0.0218861	275.945	871.892	242.728	307.069	278.038	1330.34	389.801	895.531		ENSMUSG00000051343	Rab11fip5	2428.87	-1.37072	0.344564	-3.97812	6.95e-05	0.00199978	3504.02	1353.73	3536.49	2594.56	4381	841.939	1838.63	1380.61
ENSMUSG00000074743	Thbd	25125.5	1.64198	0.352973	4.65184	3.29e-06	0.000148916	12235.8	38015.1	9506.85	17030.3	10170.3	29285	57610	27150.4		ENSMUSG00000026604	Ptpn14	6134	-1.36775	0.19295	-7.08863	1.35e-12	2.66e-10	8827.08	3440.93	8739.15	7779.37	9962.71	2677.04	3857.24	3788.52
ENSMUSG00000030353	Tead4	300.36	1.63767	0.567197	2.88731	0.00388553	0.0457216	145.688	455.032	162.759	173.373	100.932	345.358	793.523	226.215		ENSMUSG00000021281	Tnfaip2	2256.84	-1.36598	0.227718	-5.99856	1.99e-09	2.21e-07	3243.09	1270.59	3089.61	3215.6	3424.06	1271.08	973.508	1567.18
ENSMUSG00000045679	Pqlc3	487.375	1.62285	0.515837	3.14606	0.00165486	0.0245153	245.118	729.633	349.98	268.254	117.119	1061.62	481.285	645.995		ENSMUSG00000025195	Dnmbp	1867.85	-1.36415	0.299632	-4.55275	5.29e-06	0.000225694	2648.01	1087.69	2445.16	2354.77	3144.11	1421.28	1185.31	656.49
ENSMUSG00000006731	B4galnt1	953.337	1.61798	0.478061	3.38447	0.00071315	0.012966	453.578	1453.1	655.742	454.566	250.425	2779.21	735.849	844.225		ENSMUSG00000023206	Il15ra	2160.98	-1.35919	0.238067	-5.7093	1.13e-08	1.08e-06	3110.14	1211.83	3119.71	3229.4	2981.29	1084.1	1519.43	1031.96
ENSMUSG00000074272	Ceacam1	2620.74	1.6122	0.304127	5.30107	1.15e-07	7.82e-06	1258.89	3982.58	1355.7	1314.53	1106.44	6381.98	2700.76	2865		ENSMUSG00000049502	Dtx3l	3167.84	-1.3587	0.277003	-4.905	9.34e-07	4.89e-05	4498.31	1837.38	3682.32	4624.15	5188.45	2284.68	2088.22	1139.24
ENSMUSG00000018569	Cldn7	2161.05	1.61189	0.556053	2.8988	0.00374596	0.0448026	1029.99	3292.1	1970.05	685.73	434.196	6639.46	1554.23	1682.62		ENSMUSG00000024277	Mapre2	20917.6	-1.3477	0.266384	-5.05924	4.21e-07	2.47e-05	30033.7	11801.4	26409.4	33242.8	30449	8919.03	15951	10534.1
ENSMUSG00000017009	Sdc4	3129.65	1.60474	0.444891	3.60703	0.000309718	0.00676048	1380.37	4878.93	1562.68	1311.08	1267.36	10120.6	2114.07	2402.08		ENSMUSG00000040957	Cables1	416.671	-1.34603	0.424207	-3.17306	0.00150839	0.0228812	575.951	257.391	648.216	331.221	748.417	148.157	161.091	462.924
ENSMUSG00000032679	Cd59a	461.946	1.59808	0.455925	3.50514	0.000456363	0.0091781	229.184	694.708	181.576	262.216	243.759	861.352	407.7	815.073		ENSMUSG00000022179	4931414P19Rik	285.271	-1.33418	0.389335	-3.42682	0.000610693	0.0115407	402.999	167.544	487.338	440.765	280.894	212.528	210.811	79.2918
ENSMUSG00000002944	Cd36	6737.86	1.59243	0.279355	5.70039	1.2e-08	1.13e-06	3247.7	10228	3256.13	2971.5	3515.47	10942.1	13883.7	5858.27		ENSMUSG00000020334	Slc22a4	425.979	-1.32926	0.344303	-3.86071	0.000113058	0.00297068	602.091	249.868	490.16	602.925	713.186	202.31	179.985	367.308
ENSMUSG00000046727	Cystm1	3936.96	1.58644	0.492359	3.22212	0.00127245	0.020127	1919.02	5954.9	2038.73	1758.75	1959.6	6868.34	1800.84	9195.52		ENSMUSG00000021678	F2rl1	2991.65	-1.32797	0.205039	-6.47665	9.38e-11	1.3e-08	4277.26	1706.05	4869.61	3628.76	4333.39	1572.5	1791.89	1753.75
ENSMUSG00000035783	Acta2	3084.07	1.58478	0.364122	4.35233	1.35e-05	0.000504131	1377.91	4790.22	1151.55	2108.08	874.106	9581.14	2955.33	1834.21		ENSMUSG00000033327	Tnxb	8377.04	-1.31913	0.272783	-4.83583	1.33e-06	6.69e-05	11956.9	4797.22	10745.9	9168.95	15955.8	3060.2	5850.99	5480.46
ENSMUSG00000020644	Id2	2137.02	1.5757	0.364487	4.32307	1.54e-05	0.00056353	1066.91	3207.12	1076.28	1061.8	1062.64	3772.38	1715.32	4133.67		ENSMUSG00000027377	Mall	13778.2	-1.31773	0.170316	-7.73697	1.02e-14	2.6e-12	19664.4	7892.09	20992.2	19186.7	18814.2	7660.21	9258.77	6757.29
ENSMUSG00000019734	Tmc4	942.936	1.56141	0.480783	3.24765	0.00116363	0.0187957	479.225	1406.65	758.29	352.785	326.599	2144.7	846.226	1229.02		ENSMUSG00000038022	Mindy4	827.406	-1.31606	0.246901	-5.33033	9.8e-08	6.81e-06	1176.91	477.903	1196.71	1179.97	1154.05	446.514	414.661	572.533
ENSMUSG00000058063	Trim31	234.877	1.56124	0.45997	3.39422	0.000688235	0.0126479	100.909	368.845	114.778	115.582	72.366	730.566	260.53	115.44		ENSMUSG00000027130	Slc12a6	1496.72	-1.31249	0.382364	-3.43256	0.000597921	0.0113892	2124.36	869.087	1915.48	1462.03	2995.57	964.551	1028.2	614.511
ENSMUSG00000045777	Ifitm10	243.68	1.55922	0.479981	3.24851	0.00116011	0.0187586	124.177	363.183	93.1398	106.094	173.298	371.924	260.53	457.094		ENSMUSG00000032125	Robo4	7257.63	-1.31198	0.301552	-4.35076	1.36e-05	0.000505714	10324.6	4190.7	10007.4	9610.58	11355.8	3473	6083.68	3015.42
ENSMUSG00000042485	Mustn1	9661.64	1.55473	0.386691	4.02061	5.8e-05	0.00172962	4923.71	14399.6	3466.87	7001.35	4302.92	10064.4	21866.6	11267.6		ENSMUSG00000015839	Nfe2l2	13990.4	-1.30922	0.168494	-7.77015	7.84e-15	2.07e-12	19890.3	8090.47	20633.8	20815.2	18222	8565.5	9711.21	5994.69
ENSMUSG00000090877	Hspa1b	639.852	1.55318	0.363909	4.26803	1.97e-05	0.000692466	317.489	962.216	207.918	284.643	459.905	519.059	1010.3	1357.29		ENSMUSG00000021365	Nedd9	4472.4	-1.30907	0.303477	-4.31357	1.61e-05	0.00058552	6307.35	2637.46	7391.92	5973.19	5556.95	2500.27	1672.56	3739.54
ENSMUSG00000026880	Stom	1864.9	1.55102	0.493342	3.14392	0.00166704	0.0246442	826.858	2902.94	436.534	1276.58	767.461	3626.26	4290.79	791.752		ENSMUSG00000024772	Ehd1	13109.1	-1.29831	0.166446	-7.80018	6.18e-15	1.66e-12	18640.9	7577.2	20248	17215.7	18459.1	7091.08	8489.11	7151.42
ENSMUSG00000041481	Serpina3g	2132.09	1.54344	0.490232	3.14838	0.00164176	0.0244116	962.916	3301.26	540.023	1524.13	824.592	3833.68	5189.72	880.372		ENSMUSG00000021458	Aopep	9718.83	-1.29723	0.212605	-6.10159	1.05e-09	1.25e-07	13810.1	5627.52	13813.9	12706.3	14910.3	4469.22	6838.42	5574.91
ENSMUSG00000022026	Olfm4	7416.45	1.54103	0.46166	3.33803	0.00084375	0.014882	3590.99	11241.9	4862.09	3897.02	2013.87	23454.7	4259.97	6011.02		ENSMUSG00000020605	Hs1bp3	302.957	-1.29644	0.382233	-3.39177	0.000694437	0.0127313	430.444	175.469	429.008	415.751	446.575	142.026	211.805	172.576
ENSMUSG00000041654	Slc39a11	1159.98	1.52048	0.388064	3.9181	8.92e-05	0.00245434	593.009	1726.95	552.253	702.119	524.654	1906.62	986.435	2287.8		ENSMUSG00000034459	Ifit1	5245.99	-1.29149	0.14532	-8.88725	6.26e-19	3.1e-16	7448.38	3043.6	7787.99	7283.41	7273.74	3102.09	2889.7	3139.02
ENSMUSG00000021294	Kif26a	283.49	1.5203	0.476332	3.19169	0.00141445	0.0218861	114.56	452.419	60.2116	103.506	179.963	100.133	303.289	953.834		ENSMUSG00000075415	Fnbp1	2929.38	-1.29137	0.257725	-5.01064	5.42e-07	3.01e-05	4166.88	1691.87	3540.25	3579.6	5380.8	1800.36	1372.26	1903
ENSMUSG00000022469	Rapgef3	468.973	1.50501	0.48354	3.11249	0.00185514	0.0265057	229.735	708.212	154.292	231.164	303.747	912.441	847.22	364.976		ENSMUSG00000032596	Uba7	3629.65	-1.28803	0.356482	-3.61319	0.000302458	0.0066398	5069.3	2190	4571.38	4887.23	5749.29	2134.48	3317.29	1118.25
ENSMUSG00000038372	Gmds	2523.28	1.49699	0.423239	3.53698	0.000404723	0.00840389	1320.47	3726.09	1662.4	1123.05	1175.95	5529.82	1809.79	3838.66		ENSMUSG00000046280	She	1774.36	-1.28775	0.362227	-3.5551	0.000377834	0.00795317	2525.27	1023.46	1974.75	2058.92	3542.13	1270.06	729.882	1070.44
ENSMUSG00000031849	Comp	944.459	1.49565	0.383636	3.89861	9.67e-05	0.00260914	496.398	1392.52	442.179	425.239	621.777	934.92	1952.98	1289.66		ENSMUSG00000007655	Cav1	82109.6	-1.28414	0.209813	-6.1204	9.33e-10	1.14e-07	116320	47898.7	135184	109217	104560	38957	55655	49084
ENSMUSG00000095687	Rnaset2a	421.189	1.49351	0.326592	4.57303	4.81e-06	0.000207214	218.736	623.642	241.787	181.136	233.285	553.799	556.858	760.268		ENSMUSG00000009378	Slc16a12	4660.9	-1.28032	0.193104	-6.63022	3.35e-11	4.9e-09	6549.42	2772.39	6252.6	6915.1	6480.57	2016.97	2836.99	3463.19
ENSMUSG00000028378	Ptgr1	408.997	1.49166	0.480318	3.10556	0.00189917	0.0268845	213.806	604.187	317.052	213.913	110.453	995.204	432.56	384.798		ENSMUSG00000029352	Crybb3	819.204	-1.27988	0.415827	-3.07792	0.00208452	0.0290791	1160.15	478.259	902.233	1423.21	1155	358.641	709.994	366.142
ENSMUSG00000035104	Eva1a	1069.91	1.48606	0.442029	3.3619	0.000774074	0.0139415	552.701	1587.11	353.743	596.887	707.473	1465.22	2311.96	984.151		ENSMUSG00000023959	Clic5	5232.21	-1.27684	0.201357	-6.34118	2.28e-10	3.04e-08	7334.92	3129.51	6548.95	7899.27	7556.54	2170.24	3212.87	4005.4
ENSMUSG00000040747	Cd53	883.21	1.48009	0.482423	3.06803	0.00215473	0.0297609	420.898	1345.52	581.418	527.02	154.254	2948.83	656.297	431.441		ENSMUSG00000042155	Klhl23	669.299	-1.27062	0.321039	-3.95785	7.56e-05	0.00214112	938.113	400.484	978.439	851.341	984.559	366.815	278.429	556.209
ENSMUSG00000062609	Kcnj15	168.82	1.47862	0.450945	3.27893	0.00104202	0.0172303	82.2677	255.373	70.5605	72.4545	103.788	150.2	180.979	434.939		ENSMUSG00000021115	Vrk1	2409.18	-1.2671	0.251025	-5.04772	4.47e-07	2.54e-05	3401.62	1416.75	3565.66	2807.61	3831.59	1364.06	1687.48	1198.71
ENSMUSG00000030688	Stard10	611.962	1.45526	0.455066	3.1979	0.00138432	0.0216097	318.96	904.965	265.307	308.794	382.778	900.18	423.61	1391.1		ENSMUSG00000000148	Brat1	721.923	-1.26187	0.333096	-3.7883	0.000151681	0.00380812	1009.78	434.067	1239.04	896.194	894.101	479.21	568.791	254.2
ENSMUSG00000037370	Enpp1	398.756	1.44877	0.421581	3.43653	0.000589223	0.0112598	187.025	610.487	194.747	268.254	98.075	1237.36	408.694	185.403		ENSMUSG00000032554	Trf	22496.3	-1.25647	0.181513	-6.9222	4.45e-12	7.84e-10	31683.5	13309	30631.7	34153.7	30265.2	11034.1	15106.8	13786.3
ENSMUSG00000028415	Spink4	5375.26	1.44373	0.470037	3.07152	0.00212973	0.0296205	2020.08	8730.44	1619.13	2298.71	2142.42	20252.5	4119.76	1819.05		ENSMUSG00000027397	Slc20a1	2169.49	-1.2522	0.316368	-3.95806	7.56e-05	0.00214112	3044.67	1294.3	2264.52	3331.18	3538.32	1266.99	1672.56	943.339
ENSMUSG00000000253	Gmpr	3739.84	1.44107	0.371983	3.87402	0.000107055	0.00284215	2012.5	5467.18	1893.84	2210.73	1932.93	3674.29	8741.68	3985.58		ENSMUSG00000058966	Tlcd3b	460.995	-1.25072	0.381395	-3.27933	0.00104053	0.0172303	641.336	280.654	668.913	576.186	678.908	310.618	366.93	164.414
ENSMUSG00000001542	Ell2	594.774	1.43438	0.368996	3.88725	0.000101387	0.00271712	322.038	867.511	372.559	317.42	276.134	1108.62	613.539	880.372		ENSMUSG00000026923	Notch1	2436.73	-1.24971	0.271098	-4.60982	4.03e-06	0.000178205	3430.61	1442.85	3398.19	2723.08	4170.57	1378.37	1715.32	1234.85
ENSMUSG00000038068	Rnf144b	254.236	1.41381	0.477963	2.95799	0.00309648	0.0386646	139.437	369.035	111.015	194.937	112.358	333.097	440.515	333.492		ENSMUSG00000039206	Daglb	1178.23	-1.24704	0.374195	-3.33259	0.00086041	0.0150205	1657.9	698.556	2326.61	1310.22	1336.87	535.408	864.125	696.135
ENSMUSG00000071477	Zfp777	241.146	1.40311	0.486372	2.88486	0.00391593	0.0459353	129.396	352.896	171.227	111.269	105.693	311.64	272.463	474.585		ENSMUSG00000020329	Polrmt	554.945	-1.23878	0.353944	-3.49992	0.000465391	0.0093352	776.27	333.621	965.267	604.65	758.891	311.64	276.44	412.784
ENSMUSG00000009555	Cdk9	793.919	1.38938	0.380311	3.65328	0.000258915	0.00586478	436.724	1151.11	326.46	457.154	526.558	724.435	1497.55	1231.36		ENSMUSG00000049755	Zfp672	1600.37	-1.23078	0.212149	-5.8015	6.57e-09	6.68e-07	2243.66	957.074	2098.94	2358.22	2273.82	945.137	1088.86	837.228
ENSMUSG00000025007	Aldh18a1	1537	1.38783	0.468713	2.96094	0.00306698	0.03845	852.945	2221.05	1261.62	610.688	686.525	3170.55	1153.49	2339.11		ENSMUSG00000027210	Meis2	5518	-1.22872	0.197317	-6.22715	4.75e-10	6.12e-08	7719.65	3316.36	7158.6	7368.8	8631.55	2531.95	3776.69	3640.43
ENSMUSG00000006219	Fblim1	2243.62	1.38745	0.29143	4.76083	1.93e-06	9.33e-05	1232.7	3254.53	972.794	1730.28	995.033	3713.11	3844.31	2206.18		ENSMUSG00000004044	Cavin1	64251.3	-1.21724	0.254403	-4.78468	1.71e-06	8.4e-05	90299.7	38202.8	78073.8	62389.4	130436	35207.1	35137.8	44263.5
ENSMUSG00000025920	Stau2	558.311	1.38353	0.294596	4.69637	2.65e-06	0.000123519	306.568	810.053	294.472	342.434	282.799	710.13	762.697	957.332		ENSMUSG00000062075	Lmnb2	486.429	-1.21668	0.418928	-2.90427	0.00368106	0.0441986	667.621	305.236	832.614	458.016	712.234	418.926	317.21	179.573
ENSMUSG00000019947	Arid5b	1154.31	1.38232	0.333864	4.14038	3.47e-05	0.00112249	646.538	1662.07	573.892	941.046	424.674	1863.71	1892.32	1230.19		ENSMUSG00000021710	Nln	1220.73	-1.21202	0.354482	-3.41914	0.000628202	0.0117702	1705.67	735.781	1792.24	1798.43	1526.35	915.506	453.442	838.394
ENSMUSG00000074715	Ccl28	608.551	1.37877	0.352834	3.9077	9.32e-05	0.0025352	309.83	907.273	387.612	365.723	176.154	1708.4	661.269	352.149		ENSMUSG00000020937	Plcd3	693.864	-1.20217	0.327154	-3.67463	0.00023819	0.00545526	963.679	424.048	921.049	898.781	1071.21	423.013	538.959	310.171
ENSMUSG00000090035	Galnt4	1922.76	1.36444	0.352266	3.87333	0.00010736	0.00284531	1076.64	2768.89	1139.32	1085.09	1005.51	3687.57	1625.83	2993.27		ENSMUSG00000028480	Glipr2	996.452	-1.20173	0.369197	-3.25499	0.00113397	0.0184525	1341.5	651.4	1221.17	1208.44	1594.91	1015.64	608.567	329.994
ENSMUSG00000030562	Nox4	635.733	1.35968	0.375953	3.61661	0.000298483	0.00658078	346.92	924.547	450.646	359.685	230.429	1039.14	1320.55	413.95		ENSMUSG00000022010	Tsc22d1	40570.9	-1.20075	0.226816	-5.29391	1.2e-07	8.06e-06	56542	24599.9	62745.2	44837.3	62043.4	28593.2	20299.5	24907
ENSMUSG00000040710	St8sia4	784.419	1.34895	0.392411	3.4376	0.000586901	0.0112294	446.762	1122.08	603.998	464.917	271.373	1183.21	978.48	1204.54		ENSMUSG00000026773	Pfkfb3	16440.2	-1.20008	0.401504	-2.98897	0.00279923	0.0360656	21801.4	11079.1	14784.8	33781.9	16837.5	13196.2	17135.3	2905.81
ENSMUSG00000028719	Cmpk1	5692.12	1.34634	0.366579	3.67272	0.00023998	0.00547175	3165.9	8218.35	3393.49	3062.93	3041.28	9177.54	3982.53	11495		ENSMUSG00000026017	Carf	521.841	-1.19724	0.383733	-3.11999	0.00180855	0.026034	725.574	318.108	520.266	681.418	975.037	303.466	221.749	429.109
ENSMUSG00000044968	Napepld	815.82	1.33781	0.430735	3.10588	0.00189716	0.0268808	455.501	1176.14	586.122	480.443	299.938	735.675	1424.96	1367.78		ENSMUSG00000051427	Ccdc157	796.236	-1.19645	0.355776	-3.36293	0.000771191	0.0139059	1108.69	483.777	964.326	1169.62	1192.14	356.598	656.297	438.437
ENSMUSG00000007872	Id3	13046.1	1.33418	0.223795	5.96162	2.5e-09	2.72e-07	7373.18	18718.9	6956.32	8359.87	6803.36	18217.1	24412.3	13527.4		ENSMUSG00000020638	Cmpk2	3139.38	-1.19579	0.259467	-4.60865	4.05e-06	0.000178205	4351.4	1927.36	5554.52	3552.86	3946.81	1620.53	1878.4	2283.14
ENSMUSG00000069763	Tmem100	411.154	1.32757	0.409884	3.2389	0.00119992	0.0192603	228.308	593.999	205.096	312.245	167.585	951.268	456.425	374.304		ENSMUSG00000063564	Col23a1	19877	-1.19327	0.25002	-4.77269	1.82e-06	8.83e-05	26835.8	12918.1	27630.5	29193.1	23683.7	7386.38	11868	19500
ENSMUSG00000035493	Tgfbi	6102.68	1.32615	0.250325	5.2977	1.17e-07	7.93e-06	3442.97	8762.39	3045.39	3992.76	3290.75	8777.01	11593.6	5916.57		ENSMUSG00000017765	Slc12a4	1354.48	-1.19129	0.411806	-2.89285	0.00381764	0.0454474	1803.75	905.211	1557.03	1697.51	2156.7	1127.01	1246.97	341.654
ENSMUSG00000022769	Sdf2l1	1150.07	1.31176	0.460135	2.85081	0.00436075	0.0496776	653.491	1646.66	664.209	537.371	758.891	2591.21	815.4	1533.36		ENSMUSG00000036712	Cyld	2922.73	-1.18542	0.175036	-6.77248	1.27e-11	2.02e-09	4044.43	1801.02	4312.66	3946.18	3874.44	2244.83	1746.15	1412.09
ENSMUSG00000024516	Sec11c	3846.58	1.30661	0.441626	2.95864	0.00309	0.0386439	2202.17	5490.99	2137.51	2149.48	2319.52	6973.58	2110.1	7389.3		ENSMUSG00000028005	Gucy1b1	6410.27	-1.18483	0.341629	-3.46817	0.000524014	0.0102826	8905.38	3915.16	11174	5345.25	10196.9	4431.42	2820.09	4493.98
ENSMUSG00000050410	Tcf19	461.014	1.30198	0.445764	2.9208	0.00349139	0.0424527	256.213	665.815	321.756	253.591	193.293	576.278	440.515	980.653		ENSMUSG00000026473	Glul	2894.3	-1.1833	0.258925	-4.57004	4.88e-06	0.000209597	4001.4	1787.19	3534.61	3647.74	4821.86	2245.85	1654.66	1461.07
ENSMUSG00000025085	Ablim1	1478.76	1.29701	0.407556	3.18241	0.00146056	0.0223676	793.992	2163.53	621.873	1085.96	674.147	4052.34	1296.68	1141.57		ENSMUSG00000032397	Tipin	2907.78	-1.18209	0.231234	-5.1121	3.19e-07	1.92e-05	4034.52	1781.04	4254.33	4614.66	3234.57	1694.09	1672.56	1976.46
ENSMUSG00000027330	Cdc25b	349.395	1.29667	0.436601	2.96992	0.00297881	0.0377147	202.744	496.045	286.946	179.411	141.876	673.347	413.666	401.123		ENSMUSG00000035765	Dym	2291.45	-1.17242	0.231046	-5.07441	3.89e-07	2.3e-05	3153.99	1428.9	3294.7	2758.45	3408.82	1311.95	1079.91	1894.84
ENSMUSG00000044080	S100a1	1196.78	1.29472	0.349835	3.70093	0.000214808	0.00500187	658.503	1735.07	572.01	687.456	716.043	1440.7	949.642	2814.86		ENSMUSG00000031169	Porcn	469.707	-1.16777	0.407757	-2.8639	0.00418466	0.0482736	649.278	290.136	738.533	503.732	705.569	253.399	390.795	226.215
ENSMUSG00000036256	Igfbp7	2836.22	1.2871	0.435363	2.95639	0.00311267	0.0387694	1621.88	4050.56	718.776	2262.48	1884.37	5183.44	3898.01	3070.23		ENSMUSG00000009073	Nf2	2334.58	-1.16619	0.366332	-3.18342	0.00145546	0.0223341	3211.08	1458.07	2344.49	2787.77	4500.98	1558.2	1823.71	992.314
ENSMUSG00000006403	Adamts4	2825.77	1.27303	0.268749	4.73686	2.17e-06	0.000103116	1575.98	4075.55	1546.69	2190.02	991.224	5345.9	5303.08	1577.67		ENSMUSG00000002728	Naa20	5268.01	-1.1645	0.146237	-7.96305	1.68e-15	5.48e-13	7240.48	3295.54	7007.13	6265.59	8448.73	2599.38	3049.79	4237.45
ENSMUSG00000061666	Gdpd1	1302.76	1.26563	0.395432	3.20063	0.0013713	0.0214501	770.843	1834.68	907.878	850.478	554.171	2623.91	1080.9	1799.22		ENSMUSG00000031897	Psmb10	10089.9	-1.16447	0.14809	-7.86324	3.74e-15	1.09e-12	13953.4	6226.32	14370.8	12794.3	14695.1	6279.8	6515.24	5883.92
ENSMUSG00000020629	Adi1	865.961	1.26193	0.377307	3.34456	0.00082412	0.0146029	512.532	1219.39	756.408	399.362	381.826	1217.95	1238.02	1202.2		ENSMUSG00000028698	Pik3r3	908.898	-1.1628	0.38787	-2.99792	0.00271827	0.0352594	1254.69	563.109	1368.87	921.208	1473.98	624.302	342.07	722.955
ENSMUSG00000006360	Crip1	6360.38	1.25242	0.327771	3.82102	0.0001329	0.00342748	3688.47	9032.28	4623.12	3218.19	3224.1	14506.1	5722.71	6868.07		ENSMUSG00000054737	Zfp182	629.093	-1.16231	0.306736	-3.78929	0.000151078	0.00380047	856.695	401.492	852.371	980.724	736.991	483.297	510.122	211.056
ENSMUSG00000015745	Plekho1	2510.25	1.25086	0.237496	5.26687	1.39e-07	9.12e-06	1403.38	3617.13	1477.07	1325.75	1407.33	2103.82	3425.67	5321.88		ENSMUSG00000043909	Trp53bp1	1095.12	-1.16064	0.285984	-4.0584	4.94e-05	0.00151336	1515.52	674.723	1131.79	1372.32	2042.44	553.799	689.112	781.257
ENSMUSG00000002797	Ggct	1269	1.23926	0.260369	4.75964	1.94e-06	9.36e-05	744.04	1793.96	792.159	803.9	636.059	1451.94	1727.26	2202.68		ENSMUSG00000028763	Hspg2	1985.16	-1.16023	0.235672	-4.92306	8.52e-07	4.49e-05	2741.98	1228.34	2909.91	2391.86	2924.16	1162.77	1451.81	1070.44
ENSMUSG00000076609	Igkc	136320	1.23793	0.43442	2.84961	0.00437729	0.0497552	65683.7	206956	68661	83776.4	44613.7	490564	71126.7	59177.3		ENSMUSG00000029101	Rgs12	643.83	-1.15817	0.304301	-3.80599	0.000141237	0.00359417	888.883	398.778	788.396	1039.38	838.875	392.36	476.313	327.662
ENSMUSG00000029632	Ndufa4	4328.08	1.23639	0.328406	3.76482	0.000166668	0.0040986	2572.4	6083.76	3258.95	2207.28	2250.96	8749.42	3939.77	5562.09		ENSMUSG00000043391	2510009E07Rik	3266.37	-1.15654	0.201304	-5.74526	9.18e-09	9.09e-07	4503.66	2029.07	4770.83	4022.09	4718.08	2402.18	1862.49	1822.55
ENSMUSG00000017057	Il13ra1	1877.07	1.23515	0.405475	3.04619	0.00231761	0.0315281	1118.83	2635.3	672.677	1790.66	893.149	2729.15	3326.23	1850.53		ENSMUSG00000019082	Slc25a22	1020.38	-1.15487	0.228338	-5.05772	4.24e-07	2.48e-05	1403.5	637.271	1200.47	1290.38	1719.65	532.342	580.724	798.748
ENSMUSG00000035566	Pcdh17	648.365	1.21919	0.363749	3.35175	0.000803028	0.0143166	387.716	909.015	307.644	362.273	493.232	574.235	1119.68	1033.13		ENSMUSG00000020099	Unc5b	2732.19	-1.1518	0.227964	-5.05254	4.36e-07	2.51e-05	3756.06	1708.32	3765.11	3034.46	4468.6	1241.45	1881.39	2002.12
ENSMUSG00000025921	Rdh10	827.436	1.21798	0.383897	3.17266	0.0015105	0.0228812	480.784	1174.09	343.394	520.983	577.976	1691.03	1037.15	794.084		ENSMUSG00000026072	Il1r1	3663.85	-1.1502	0.265533	-4.33167	1.48e-05	0.000545853	4942.45	2385.24	4148.02	6353.57	4325.78	3026.48	2984.16	1145.07
ENSMUSG00000016252	Atp5e	6010.59	1.21721	0.273514	4.45028	8.58e-06	0.000343994	3562.26	8458.92	4216.69	3381.21	3088.89	8270.21	5954.41	11152.2		ENSMUSG00000001248	Gramd1a	12543.2	-1.14396	0.398134	-2.87331	0.00406195	0.0471844	17102.1	7984.33	12941.7	18077.4	20287.2	6340.08	13227.4	4385.54
ENSMUSG00000020534	Shmt1	489.822	1.21694	0.299561	4.06241	4.86e-05	0.00149104	290.134	689.511	303.88	348.472	218.05	961.486	659.281	447.765		ENSMUSG00000048489	Depp1	16153.3	-1.14029	0.305415	-3.73357	0.000188782	0.00453343	22153.7	10152.8	22573.7	14007.9	29879.6	9551.51	6507.29	14399.6
ENSMUSG00000022824	Muc13	2166.04	1.21235	0.412663	2.93787	0.00330475	0.0406668	976.595	3355.48	1650.17	789.237	490.375	7789.98	1727.26	549.212		ENSMUSG00000024773	Atg2a	1468.91	-1.13592	0.28523	-3.98248	6.82e-05	0.00197454	2018.35	919.464	2133.75	1500.84	2420.45	1003.38	924.783	830.232
ENSMUSG00000004791	Pgf	1590.82	1.20508	0.354682	3.39763	0.000679734	0.0125367	940.881	2240.76	917.286	1255.02	650.342	1661.4	2173.74	2887.15		ENSMUSG00000000126	Wnt9a	800.32	-1.13504	0.324872	-3.49382	0.000476157	0.00950148	1102.5	498.138	977.498	897.919	1432.09	406.665	588.679	499.072
ENSMUSG00000055612	Cdca7	499.05	1.20487	0.422476	2.85193	0.00434553	0.0495778	262.145	735.955	285.064	242.378	258.994	1375.3	553.875	278.687		ENSMUSG00000006517	Mvd	465.567	-1.13326	0.354931	-3.1929	0.00140849	0.0218758	621.861	309.274	562.602	692.631	610.35	478.188	286.384	163.248
ENSMUSG00000021453	Gadd45g	11230	1.20358	0.320361	3.75694	0.000172004	0.00418954	6652.17	15807.9	5662.71	7875.12	6418.68	14653.2	24000.6	8769.91		ENSMUSG00000046768	Rhoj	29080.2	-1.11489	0.216425	-5.15139	2.59e-07	1.59e-05	39819.5	18340.9	42169.8	41528.5	35760.2	15427.7	23131.5	16463.5
ENSMUSG00000049907	Rasl11b	383.123	1.19045	0.3924	3.03375	0.00241533	0.0324546	229.475	536.772	176.872	300.169	211.385	640.65	617.516	352.149		ENSMUSG00000028270	Gbp2	30752.5	-1.11208	0.206452	-5.38662	7.18e-08	5.21e-06	42047.9	19457.1	38654	46649.5	40840.2	17694	24224.3	16453
ENSMUSG00000052852	Reep1	4592.14	1.18984	0.389946	3.0513	0.00227851	0.031162	2824.78	6359.5	2540.18	3828.88	2105.28	4347.63	10016.5	4714.36		ENSMUSG00000026102	Inpp1	1258.07	-1.10919	0.228119	-4.86231	1.16e-06	5.95e-05	1719.24	796.901	1610.66	1821.71	1725.36	886.896	698.062	805.745
ENSMUSG00000027225	Duoxa2	380.133	1.18804	0.374157	3.17525	0.00149708	0.0227452	234.11	526.157	280.36	273.43	148.541	630.432	546.915	401.123		ENSMUSG00000023942	Slc29a1	7631.29	-1.10459	0.222922	-4.95507	7.23e-07	3.88e-05	10409.3	4853.27	10158.8	10399	10670.2	3747.85	6003.13	4808.81
ENSMUSG00000027957	Slc35a3	1507.44	1.18784	0.354404	3.35166	0.000803299	0.0143166	898.911	2115.97	949.274	868.592	878.866	2113.02	1183.32	3051.57		ENSMUSG00000060470	Adgrg3	66001.5	-1.10412	0.268444	-4.11303	3.9e-05	0.00124577	89922.2	42080.7	97459.1	85985.4	86322.2	28292.8	55991.1	41958.2
ENSMUSG00000002014	Ssr4	4361.57	1.17757	0.261737	4.49906	6.83e-06	0.000280794	2651.06	6072.08	2930.61	2365.99	2656.6	6274.69	4208.26	7733.28		ENSMUSG00000032507	Fbxl2	666.698	-1.101	0.386155	-2.85118	0.00435576	0.0496576	911.613	421.783	799.685	739.209	1195.94	344.337	554.87	366.142
ENSMUSG00000027716	Trpc3	395.149	1.17704	0.390619	3.01326	0.00258456	0.0339741	227.847	562.45	188.161	125.933	369.448	264.638	431.565	991.148		ENSMUSG00000021910	Nisch	6592.08	-1.10027	0.268885	-4.09198	4.28e-05	0.00134218	8904.99	4279.18	8369.41	7937.22	10408.3	4627.6	5425.39	2784.54
ENSMUSG00000027901	Dennd2d	671.427	1.17203	0.386969	3.02875	0.00245569	0.0328976	371.31	971.543	469.462	313.107	331.36	1760.51	737.837	416.282		ENSMUSG00000030519	Apba2	4575.32	-1.09826	0.20854	-5.26642	1.39e-07	9.12e-06	6129.19	3021.45	6073.85	5744.61	6569.12	1822.84	3098.52	4143
ENSMUSG00000013846	St3gal1	1227.35	1.15803	0.369432	3.13464	0.00172068	0.0252185	724.528	1730.17	626.577	909.994	637.012	1865.75	2571.49	753.272		ENSMUSG00000059248	Septin9	4438.42	-1.09784	0.20893	-5.25458	1.48e-07	9.57e-06	6044.54	2832.31	6373.02	5111.49	6649.11	2900.81	2335.82	3260.29
ENSMUSG00000027562	Car2	4274.1	1.15603	0.378523	3.05406	0.00225763	0.0309592	2449.62	6098.59	2494.08	2624.75	2230.02	4909.61	2736.56	10649.6		ENSMUSG00000026203	Dnajb2	943.611	-1.09705	0.269662	-4.06824	4.74e-05	0.00146553	1284.77	602.455	1059.35	1499.98	1294.97	651.889	635.415	520.061
ENSMUSG00000007038	Neu1	2679.6	1.15227	0.393207	2.93044	0.00338483	0.0414197	1679.4	3679.8	1480.83	2455.69	1101.68	3088.81	5711.78	2238.83		ENSMUSG00000047446	Arl4a	27967.4	-1.09636	0.237862	-4.60924	4.04e-06	0.000178205	38100.7	17834	33802.2	34672.1	45827.7	12797.7	22189.8	18514.6
ENSMUSG00000040283	Btnl9	1638.36	1.13753	0.258179	4.40597	1.05e-05	0.000411206	964.075	2312.65	1052.76	872.042	967.42	1335.45	2129.98	3472.51		ENSMUSG00000058486	Wdr91	786.605	-1.09569	0.2862	-3.82842	0.000128971	0.00333175	1066.05	507.157	901.292	941.909	1354.96	339.228	547.909	634.334
ENSMUSG00000038725	Pkhd1l1	599.586	1.13256	0.300143	3.7734	0.000161041	0.00398575	375.458	823.715	357.506	334.671	434.196	675.39	938.704	857.051		ENSMUSG00000026816	Gtf3c5	1918.96	-1.09539	0.253244	-4.32542	1.52e-05	0.000558885	2621.19	1216.73	2568.4	3261.32	2033.87	1331.37	1130.62	1188.21
ENSMUSG00000042834	Nrep	790.089	1.1286	0.289375	3.90014	9.61e-05	0.00259725	497.104	1083.07	610.583	522.708	358.021	1202.62	1268.84	777.759		ENSMUSG00000001029	Icam2	5043.77	-1.09524	0.200746	-5.45587	4.87e-08	3.77e-06	6818.58	3268.96	7734.37	5541.91	7179.47	2648.43	2958.31	4200.13
ENSMUSG00000034981	Parm1	334.387	1.12859	0.384277	2.93691	0.00331498	0.0407273	210.354	458.421	177.812	192.35	260.899	506.798	406.706	461.758		ENSMUSG00000049739	Zfp646	472.279	-1.09316	0.335776	-3.25562	0.00113146	0.0184312	627.671	316.887	643.512	506.319	733.182	171.657	310.25	468.754
ENSMUSG00000037458	Azin1	4203.81	1.12833	0.316494	3.56509	0.000363732	0.00773056	2620.2	5787.42	2647.43	3244.07	1969.12	6030.49	3998.44	7333.33		ENSMUSG00000041949	Tango6	381.858	-1.09253	0.328741	-3.32338	0.000889328	0.01542	519.911	243.804	562.602	456.291	540.841	257.486	226.721	247.204
ENSMUSG00000038991	Txndc5	2961.34	1.12723	0.395564	2.84968	0.0043763	0.0497552	1860.56	4062.12	1507.17	2427.23	1647.28	5926.27	2204.56	4055.54		ENSMUSG00000004561	Mettl17	708.897	-1.08732	0.376188	-2.89036	0.00384795	0.0455608	957.401	460.394	773.343	831.502	1267.36	571.17	468.358	341.654
ENSMUSG00000037852	Cpe	2742.79	1.12379	0.258119	4.35379	1.34e-05	0.000502009	1730.11	3755.47	2011.44	1708.72	1470.17	3172.6	4679.6	3414.21		ENSMUSG00000023947	Nfkbie	2417.75	-1.0873	0.346109	-3.14151	0.00168081	0.0248239	3194.5	1641	3208.15	2881.79	3493.57	1862.69	2326.87	733.449
ENSMUSG00000032366	Tpm1	6457.52	1.12265	0.295309	3.80162	0.000143754	0.0036401	4071.31	8843.72	4450.01	4510.29	3253.62	12536.1	5849	8146.07		ENSMUSG00000001687	Ubl3	7604.05	-1.0866	0.141791	-7.66336	1.81e-14	4.41e-12	10340	4868.15	9661.14	10993.3	10365.5	5033.24	4909.3	4661.89
ENSMUSG00000072568	Lratd2	836.474	1.11919	0.304524	3.67522	0.000237643	0.00545087	530.955	1141.99	511.799	684.005	397.061	1172.99	1302.65	950.336		ENSMUSG00000036941	Elac1	937.592	-1.08497	0.318812	-3.40317	0.000666084	0.0123294	1267.93	607.252	962.445	989.349	1852	352.511	648.342	820.903
ENSMUSG00000027808	Serp1	13500.6	1.11296	0.342435	3.25014	0.0011535	0.0186911	8587.8	18413.5	9273.53	10190.2	6299.65	23967.7	10703.6	20569.2		ENSMUSG00000038976	Ppp1r9b	2832.92	-1.0837	0.154861	-6.99787	2.6e-12	4.8e-10	3809.83	1856.01	3639.98	3595.12	4194.37	1413.11	1673.56	2481.37
ENSMUSG00000032028	Nxpe2	1292.18	1.11282	0.296637	3.75147	0.000175802	0.00427497	815.946	1768.42	707.486	1065.25	675.099	1591.92	1799.85	1913.5		ENSMUSG00000057554	Lgals8	5374.34	-1.0808	0.176865	-6.11087	9.91e-10	1.2e-07	7252.18	3496.5	6709.83	7144.53	7902.18	2554.43	3701.12	4233.95
ENSMUSG00000026321	Tnfrsf11a	1300.41	1.11162	0.285917	3.88791	0.000101109	0.00271712	820.31	1780.5	874.95	782.336	803.644	1632.79	2346.76	1361.95		ENSMUSG00000039497	Dse	637.811	-1.08079	0.346516	-3.11903	0.00181449	0.0260461	865.639	409.984	795.922	784.062	1016.93	513.95	317.21	398.791
ENSMUSG00000046402	Rbp1	2176.97	1.09809	0.285908	3.84073	0.000122671	0.00319049	1347.01	3006.93	1621.95	920.345	1498.74	2012.89	2918.53	4089.36		ENSMUSG00000021222	Dcaf4	894.934	-1.07776	0.28807	-3.74133	0.000183052	0.00441655	1152.17	637.697	1212.7	1012.64	1231.17	311.64	497.195	1104.25
ENSMUSG00000055320	Tead1	778.169	1.09738	0.350145	3.13407	0.00172399	0.0252237	496.108	1060.23	413.955	620.176	454.192	929.811	1389.16	861.715		ENSMUSG00000036181	H1f2	2734.77	-1.07399	0.304505	-3.52701	0.000420288	0.00861058	3699.65	1769.89	3535.55	3736.58	3826.83	1499.96	2531.72	1278
ENSMUSG00000033684	Qsox1	4050.88	1.09559	0.313908	3.49016	0.000482733	0.00962019	2581.96	5519.8	2210.89	2767.94	2767.05	6818.27	3438.6	6302.53		ENSMUSG00000050002	Idnk	3158.95	-1.07349	0.173701	-6.18008	6.41e-10	8.06e-08	4237.35	2080.55	3653.15	3941.87	5117.04	1423.33	2018.61	2799.7
ENSMUSG00000016758	Bik	1945.64	1.09484	0.339899	3.22108	0.00127707	0.0201404	1240.54	2650.73	1399.92	1335.23	986.463	1801.38	3573.84	2576.98		ENSMUSG00000009681	Bcr	30877.1	-1.0694	0.169417	-6.31223	2.75e-10	3.64e-08	41656.3	20097.9	46660.2	36057.3	42251.3	16708	20088.7	23497.2
ENSMUSG00000027368	Dusp2	959.235	1.09473	0.303138	3.61134	0.000304624	0.0066778	590.941	1327.53	667.972	592.575	512.275	1531.63	1776.97	673.98		ENSMUSG00000021395	Spin1	3346.69	-1.06631	0.181324	-5.88068	4.09e-09	4.29e-07	4526.64	2166.75	3953.27	4141.12	5485.54	1954.65	2024.58	2521.01
ENSMUSG00000043091	Tuba1c	492.549	1.09106	0.350831	3.10994	0.00187127	0.0265877	282.261	702.837	342.454	287.23	217.098	1281.3	557.853	269.359		ENSMUSG00000027333	Smox	4658.97	-1.06414	0.268688	-3.96051	7.48e-05	0.00212964	6294.31	3023.63	5417.16	7523.2	5942.58	2785.35	4036.23	2249.32
ENSMUSG00000022893	Adamts1	12492.3	1.08939	0.36003	3.02582	0.00247957	0.0330283	7897.83	17086.7	6111.48	11097.6	6484.38	15094.6	26766	9399.58		ENSMUSG00000046157	Tmem229b	510.923	-1.06389	0.307683	-3.45774	0.000544718	0.0105806	686.08	335.766	732.888	706.432	618.92	379.077	413.666	214.554
ENSMUSG00000072964	Bhlhb9	689.001	1.08792	0.350642	3.10264	0.00191802	0.0270514	398.243	979.76	411.132	403.675	379.922	595.692	622.488	1721.1		ENSMUSG00000022537	Tmem44	556.397	-1.062	0.317404	-3.34588	0.000820216	0.0145674	715.433	397.361	977.498	792.687	376.113	634.519	451.453	106.111
ENSMUSG00000030168	Adipor2	900.317	1.07331	0.343867	3.1213	0.00180056	0.0259677	556.755	1243.88	740.415	535.646	394.204	2114.04	923.788	693.803		ENSMUSG00000030806	Stx1b	447.193	-1.0619	0.349043	-3.04231	0.00234771	0.0318335	588.767	305.619	625.636	403.675	736.991	192.093	232.687	492.076
ENSMUSG00000049521	Cdc42ep1	1200.46	1.07082	0.373918	2.86379	0.00418603	0.0482736	760.947	1639.98	541.904	1096.31	644.629	1780.95	2188.65	950.336		ENSMUSG00000035764	Fbxo45	440.147	-1.05738	0.304941	-3.4675	0.000525321	0.0102951	590.881	289.413	487.338	551.172	734.134	223.768	265.502	378.968
ENSMUSG00000042684	Npl	1160.53	1.06195	0.285958	3.71365	0.000204295	0.00483036	743.321	1577.74	605.879	534.783	1089.3	984.986	1557.21	2191.02		ENSMUSG00000001910	Nacc1	554.583	-1.05718	0.348263	-3.03558	0.00240075	0.032287	743.307	365.858	588.004	509.769	1132.15	211.506	352.014	534.054
ENSMUSG00000070858	Gm1673	1319.54	1.05251	0.335544	3.13672	0.00170849	0.0251043	832.503	1806.57	873.068	531.333	1093.11	949.224	1952.98	2517.51		ENSMUSG00000041143	Tmco4	1527.69	-1.05681	0.29095	-3.63227	0.000280941	0.00628432	2066.86	988.528	2042.49	1393.89	2764.19	888.94	898.929	1177.72
ENSMUSG00000028214	Gem	1279.22	1.04588	0.303429	3.44686	0.000567138	0.0109331	820.321	1738.11	860.838	966.923	633.203	2717.91	1290.72	1205.7		ENSMUSG00000031660	Brd7	2139.87	-1.05643	0.19226	-5.49477	3.91e-08	3.13e-06	2860.85	1418.9	2593.8	2332.35	3656.39	1066.73	1177.36	2012.61
ENSMUSG00000060703	Cd302	2260.22	1.03212	0.252784	4.08302	4.45e-05	0.00139217	1479.78	3040.65	1321.83	1832.06	1285.45	3132.75	3773.71	2215.51		ENSMUSG00000037020	Wdr62	513.682	-1.05181	0.345827	-3.04143	0.00235458	0.0318335	691.854	335.51	646.334	852.203	577.024	284.052	354.003	368.474
ENSMUSG00000008540	Mgst1	5451.48	1.02996	0.21247	4.84754	1.25e-06	6.33e-05	3595.68	7307.27	4236.45	3651.19	2899.4	8915.97	6351.17	6654.68		ENSMUSG00000032333	Stoml1	2283.52	-1.05141	0.257564	-4.08211	4.46e-05	0.00139476	3089.52	1477.52	2370.83	2692.89	4204.85	1265.97	1515.45	1651.14
ENSMUSG00000021948	Prkcd	745.068	1.02923	0.350423	2.9371	0.00331297	0.0407273	482.488	1007.65	513.68	525.295	408.487	1557.18	709	756.77		ENSMUSG00000003746	Man1a	4547.45	-1.04996	0.178457	-5.88351	4.02e-09	4.25e-07	6132.78	2962.12	5262.87	5891.24	7244.22	2685.21	2985.16	3215.98
ENSMUSG00000004032	Gstm5	707.466	1.02558	0.354576	2.89241	0.00382296	0.0454755	465.735	949.196	608.702	338.121	450.383	992.139	829.321	1026.13		ENSMUSG00000031431	Tsc22d3	35962.8	-1.04971	0.18378	-5.71178	1.12e-08	1.08e-06	48453.2	23472.3	42395.6	46828.1	56136	25833.4	23577	21006.5
ENSMUSG00000030737	Slco2b1	6098.34	1.01671	0.166089	6.12149	9.27e-10	1.14e-07	4035.4	8161.27	3965.5	3541.65	4599.05	8042.35	7767.18	8674.29		ENSMUSG00000071604	Fam189a2	1739.62	-1.04848	0.254561	-4.11876	3.81e-05	0.00122542	2275.65	1203.59	2390.59	1666.45	2769.91	631.454	1100.79	1878.52
ENSMUSG00000054428	Atpif1	3094.24	1.01432	0.306448	3.30992	0.000933221	0.015966	2045.74	4142.73	2238.18	1815.68	2083.38	4888.15	2639.11	4900.93		ENSMUSG00000012519	Mlkl	2479.6	-1.04507	0.303786	-3.44015	0.000581392	0.0111388	3319.35	1639.86	3820.61	3119	3018.43	1560.24	2357.7	1001.64
ENSMUSG00000020857	Nme2	6008.33	1.01001	0.192199	5.255	1.48e-07	9.57e-06	3949.62	8067.05	4371.93	3936.7	3540.22	7177.94	7301.81	9721.41		ENSMUSG00000003992	Ssbp2	4846.75	-1.0443	0.183697	-5.68488	1.31e-08	1.22e-06	6496.82	3196.68	6559.3	6776.22	6154.92	2551.36	3314.3	3724.38
ENSMUSG00000039159	Ube2h	7137.08	0.999342	0.297482	3.35933	0.000781308	0.0140224	4755.64	9518.51	4277.85	4996.78	4992.3	7307.7	13651	7596.85		ENSMUSG00000117975	Itprip	6045.79	-1.04308	0.359245	-2.90354	0.00368966	0.0442327	8035.26	4056.31	6726.77	8029.51	9349.5	3687.57	6257.7	2223.67
ENSMUSG00000078974	Sec61g	788.233	0.998483	0.302375	3.30214	0.000959505	0.0162872	522.367	1054.1	573.892	512.357	480.853	1065.71	810.428	1286.16		ENSMUSG00000032714	Syde1	926.879	-1.04207	0.357597	-2.91411	0.00356709	0.0432021	1226.4	627.359	1182.59	980.724	1515.88	806.177	691.101	384.798
ENSMUSG00000048572	Tmem252	3006.61	0.994806	0.249937	3.98023	6.88e-05	0.0019859	1849.23	4163.99	1594.67	2313.37	1639.66	6444.3	4299.74	1747.92		ENSMUSG00000032826	Ank2	5394.21	-1.04191	0.304009	-3.42724	0.000609748	0.0115371	7258.24	3530.17	7159.54	8777.35	5837.84	2467.57	4618.94	3504
ENSMUSG00000057322	Rpl38	3397.61	0.994692	0.17535	5.67262	1.41e-08	1.28e-06	2257.49	4537.73	2186.43	2177.95	2408.08	4322.09	3850.28	5440.82		ENSMUSG00000002496	Tsc2	1375.2	-1.03684	0.196821	-5.26793	1.38e-07	9.12e-06	1849.04	901.362	1911.72	1759.61	1875.8	967.616	870.091	866.38
ENSMUSG00000008683	Rps15a	4586.59	0.991329	0.175209	5.65799	1.53e-08	1.37e-06	3070.78	6102.4	2748.1	3034.46	3429.77	6415.69	5882.81	6008.69		ENSMUSG00000020962	Gtf2a1	4415.5	-1.03399	0.198828	-5.20043	1.99e-07	1.24e-05	5933.62	2897.38	5996.7	5296.94	6507.23	3249.23	2520.78	2922.14
ENSMUSG00000063316	Rpl27	2377.48	0.990561	0.200404	4.94282	7.7e-07	4.1e-05	1592.47	3162.5	1379.22	1605.21	1792.96	3258.43	2931.46	3297.61		ENSMUSG00000027087	Itgav	3952.26	-1.03337	0.258625	-3.99564	6.45e-05	0.00189304	5317.23	2587.29	4854.56	4495.63	6601.5	2258.11	3161.17	2342.61
ENSMUSG00000045377	Tmem88	3701.77	0.985973	0.243424	4.05043	5.11e-05	0.00155655	2447.19	4956.36	2797.02	2183.12	2361.42	3465.84	5529.8	5873.42		ENSMUSG00000027641	Rbl1	606.656	-1.03216	0.260579	-3.96104	7.46e-05	0.00212964	814.966	398.345	880.595	816.839	747.465	448.557	383.835	362.643
ENSMUSG00000035268	Pkig	9411.79	0.980986	0.25137	3.90256	9.52e-05	0.00257594	6221.4	12602.2	5611.91	6691.69	6360.59	7890.11	15021.3	14895.2		ENSMUSG00000033721	Vav3	1216.11	-1.03112	0.274359	-3.75827	0.000171095	0.004174	1544.41	887.818	1489.3	1073.88	2070.05	348.424	733.86	1581.17
ENSMUSG00000042712	Tceal9	7919.89	0.972927	0.1954	4.97916	6.39e-07	3.48e-05	5162.63	10677.1	5165.97	5284.87	5037.06	8198.68	8485.13	15347.6		ENSMUSG00000024308	Tapbp	33596.4	-1.02634	0.154728	-6.63317	3.29e-11	4.85e-09	44946.9	22245.9	44937.6	44728.6	45174.5	23810.3	25415.6	17511.8
ENSMUSG00000066150	Slc31a1	3368.29	0.969481	0.233971	4.1436	3.42e-05	0.00111388	2280.58	4456	2595.68	2407.39	1838.67	4704.23	3816.47	4847.29		ENSMUSG00000051674	Dcun1d4	799.641	-1.02461	0.314123	-3.2618	0.00110706	0.018102	1050.17	549.109	1127.09	1035.06	988.368	656.998	713.972	276.355
ENSMUSG00000062997	Rpl35	5604.57	0.968382	0.295799	3.27378	0.00106119	0.0175096	3757.62	7451.53	2183.61	3860.79	5228.45	6075.45	5863.92	10415.2		ENSMUSG00000036644	Tbc1d9b	3328.66	-1.02377	0.220921	-4.63412	3.58e-06	0.000160516	4458.7	2198.61	4725.67	3621	5029.44	2391.96	2234.39	1969.47
ENSMUSG00000028121	Bcar3	1015.45	0.965114	0.248678	3.88098	0.000104035	0.00278039	688.432	1342.47	666.091	847.891	551.315	1570.46	1384.19	1072.77		ENSMUSG00000040289	Hey1	1712.56	-1.02177	0.353695	-2.88884	0.00386671	0.0456417	2253.52	1171.6	2797.02	1479.28	2484.25	973.747	741.815	1799.22
ENSMUSG00000020460	Rps27a	8339.21	0.962892	0.129716	7.42307	1.14e-13	2.51e-11	5650.82	11027.6	5756.79	5654.9	5540.76	10506.9	11152.1	11423.9		ENSMUSG00000030604	Zfp626	581.392	-1.02094	0.347146	-2.94094	0.00327213	0.0402977	777.403	385.382	688.67	686.593	956.946	258.508	467.363	430.275
ENSMUSG00000029629	Phf14	898.684	0.953999	0.306	3.11764	0.00182303	0.0261444	612.461	1184.91	573.892	770.261	493.232	1051.4	1277.79	1225.52		ENSMUSG00000020773	Trim47	1291.02	-1.0195	0.344043	-2.9633	0.0030436	0.0382193	1688.68	893.356	1457.31	1668.18	1940.55	1397.78	724.91	557.375
ENSMUSG00000025597	Klhl4	12143.6	0.950157	0.276846	3.43208	0.000598963	0.0113892	8286.87	16000.3	9203.91	8146.82	7509.88	11614.5	21812.9	14573.4		ENSMUSG00000028517	Plpp3	10840.6	-1.01927	0.327255	-3.1146	0.00184197	0.0263667	14520.5	7160.81	17072.8	10319.6	16169	9115.21	4619.94	7747.28
ENSMUSG00000027695	Pld1	2620.62	0.949481	0.199973	4.74804	2.05e-06	9.82e-05	1768.29	3472.95	1724.5	1565.54	2014.82	3122.53	2774.35	4521.96		ENSMUSG00000034201	Gas2l1	582.493	-1.01557	0.258917	-3.92239	8.77e-05	0.00241535	778.666	386.319	729.125	773.711	833.162	364.772	370.907	423.278
ENSMUSG00000030760	Acer3	1626.22	0.946759	0.319153	2.96648	0.00301232	0.037982	1089.47	2162.97	902.233	1557.77	808.405	2529.9	2815.12	1143.9		ENSMUSG00000026921	Egfl7	20826.7	-1.01198	0.227079	-4.45652	8.33e-06	0.000338162	27457	14196.4	32206.6	21438.8	28725.5	9369.63	14387.8	18831.8
ENSMUSG00000057863	Rpl36	4603.96	0.946298	0.156914	6.03067	1.63e-09	1.87e-07	3142.62	6065.31	3362.44	3042.23	3023.19	6002.9	5716.75	6476.27		ENSMUSG00000042726	Trafd1	4718.68	-1.00977	0.217908	-4.63393	3.59e-06	0.000160516	6287.41	3149.94	5765.26	6903.02	6193.96	3182.81	3913.92	2353.1
ENSMUSG00000091625	Lsm5	810.744	0.941853	0.236557	3.98151	6.85e-05	0.00197893	549.849	1071.64	533.437	566.698	549.411	925.724	998.368	1290.82		ENSMUSG00000025816	Sec61a2	830.166	-1.00954	0.298042	-3.38722	0.000706035	0.0128615	1094.88	565.451	937.984	1351.62	995.033	694.804	669.224	332.326
ENSMUSG00000031379	Pir	876.316	0.939297	0.31616	2.97096	0.00296873	0.0376558	565.408	1187.23	602.116	595.162	498.945	769.393	961.575	1830.71		ENSMUSG00000030930	Chst15	9500.06	-1.00776	0.217039	-4.64321	3.43e-06	0.000154367	12706.5	6293.58	11384.7	11120	15614.9	5606.45	7248.11	6026.18
ENSMUSG00000014956	Ppp1cb	4289.52	0.933621	0.260546	3.58332	0.000339255	0.00730136	2952.09	5626.94	2700.11	2498.82	3657.34	6093.84	4107.83	6679.17		ENSMUSG00000057069	Ero1b	849.465	-1.00774	0.349695	-2.88176	0.0039546	0.0462467	1110.34	588.591	947.392	1105.79	1277.83	732.609	709	324.164
ENSMUSG00000025289	Prdx4	2342.94	0.929315	0.215755	4.30726	1.65e-05	0.000598201	1609.81	3076.07	1883.49	1375.77	1570.15	2912.04	2967.26	3348.91		ENSMUSG00000032540	Abhd5	1354.15	-1.00715	0.20385	-4.94064	7.79e-07	4.13e-05	1808.63	899.683	1668.99	1800.15	1956.74	927.767	871.086	900.195
ENSMUSG00000028223	Decr1	1331.53	0.929007	0.305554	3.0404	0.00236267	0.0319148	917.21	1745.84	1152.49	756.46	842.683	1962.82	1382.2	1892.51		ENSMUSG00000029427	Zcchc8	2517.14	-1.00536	0.270705	-3.71387	0.000204118	0.00483036	3373.42	1660.87	2496.9	2994.79	4628.57	1520.39	1687.48	1774.74
ENSMUSG00000021187	Tc2n	4641	0.926128	0.250132	3.70256	0.000213437	0.00497825	3127.79	6154.2	3075.5	3577.01	2730.87	4214.8	6492.37	7755.44		ENSMUSG00000038393	Txnip	46202.3	-1.00349	0.144076	-6.96497	3.28e-12	5.93e-10	61479.3	30925.3	59769.4	56347.2	68321.2	24958.8	32546.4	35270.9
ENSMUSG00000019579	Mydgf	3043.26	0.924821	0.275215	3.36036	0.000778406	0.0139867	2069.67	4016.85	2217.48	2007.16	1984.35	3969.58	2693.8	5387.18		ENSMUSG00000044573	Acp1	1551.58	-1.00284	0.259127	-3.87007	0.000108804	0.00287376	2064.09	1039.07	2241.94	1734.6	2215.73	1037.1	804.462	1275.67
ENSMUSG00000079641	Rpl39	1352.17	0.923602	0.210216	4.39359	1.11e-05	0.000429866	932.919	1771.42	851.43	942.771	1004.55	1880.06	1788.91	1645.3		ENSMUSG00000059810	Rgs3	3181.07	-1.00232	0.298217	-3.36104	0.000776497	0.0139688	4215.71	2146.43	4331.47	3800.41	4515.26	2026.17	3008.03	1405.1
ENSMUSG00000046330	Rpl37a	8463.82	0.919637	0.137638	6.68156	2.36e-11	3.56e-09	5827.38	11100.3	5325.9	5904.18	6252.04	9698.64	11009.9	12592.2		ENSMUSG00000041153	Osgin2	676.543	-1.002	0.27854	-3.59731	0.000321523	0.00696861	897.44	455.645	871.187	1011.78	809.357	614.084	407.7	345.153
ENSMUSG00000037270	4932438A13Rik	2132.76	0.919611	0.319067	2.88219	0.00394923	0.046225	1475.71	2789.82	1522.22	1568.99	1335.92	2222.35	4041.2	2105.9		ENSMUSG00000025583	Rptor	570.889	-0.999785	0.280856	-3.55978	0.000371168	0.00784515	760.523	381.255	708.427	740.934	832.209	418.926	380.851	343.987
ENSMUSG00000020484	Xbp1	15492.9	0.910801	0.21745	4.18855	2.81e-05	0.000942655	10692.8	20293	9639.5	11336.5	11102.5	26556.8	16641.1	17680.9		ENSMUSG00000068742	Cry2	857.368	-0.998819	0.32555	-3.06809	0.00215429	0.0297609	1124.45	590.287	1014.19	1121.32	1237.84	695.825	729.882	345.153
ENSMUSG00000037563	Rps16	5417.91	0.906823	0.154609	5.86525	4.48e-09	4.68e-07	3769.3	7066.51	3464.05	3667.58	4176.28	6752.88	7218.28	7228.38		ENSMUSG00000027514	Zbp1	4862.19	-0.995982	0.28793	-3.45911	0.00054197	0.0105406	6468.49	3255.89	5696.58	7437.8	6271.09	2786.37	4565.24	2416.07
ENSMUSG00000015290	Ubl4a	1948.51	0.904416	0.226988	3.98441	6.76e-05	0.00196226	1354.56	2542.46	1357.58	1512.06	1194.04	2572.82	2203.57	2851.01		ENSMUSG00000038418	Egr1	50311.8	-0.994839	0.187027	-5.31922	1.04e-07	7.17e-06	66883.6	33740	62547.6	61613.1	76489.9	39573.2	31734	29912.8
ENSMUSG00000060636	Rpl35a	3794.91	0.901192	0.18142	4.96743	6.78e-07	3.68e-05	2647.94	4941.89	2406.58	2526.42	3010.81	5093.52	4510.55	5221.6		ENSMUSG00000026628	Atf3	11664.9	-0.991363	0.200922	-4.93408	8.05e-07	4.26e-05	15254.4	8075.48	16804.7	14499.5	14458.9	11899.5	7258.05	5068.85
ENSMUSG00000057841	Rpl32	22119.1	0.898892	0.172681	5.20551	1.93e-07	1.21e-05	15418.6	28819.6	17218.6	14320.1	14717	29426	25242.6	31790.2		ENSMUSG00000040430	Pitpnc1	16993.4	-0.990678	0.307257	-3.22426	0.00126299	0.0200828	22462.2	11524.7	18266.7	19504.1	29615.8	11787.1	14941.7	7845.22
ENSMUSG00000034892	Rps29	4486.82	0.890374	0.287344	3.09864	0.00194413	0.0273559	3151.01	5822.64	2015.21	3589.09	3848.73	5477.71	6094.62	5895.58		ENSMUSG00000029338	Antxr2	3271.37	-0.990224	0.165228	-5.99306	2.06e-09	2.27e-07	4350.35	2192.38	4135.78	4581.89	4333.39	2450.2	2099.16	2027.77
ENSMUSG00000021290	Atp5mpl	3141.54	0.890213	0.269578	3.30225	0.000959132	0.0162872	2197.78	4085.3	2261.7	2197.79	2133.85	4655.18	2828.05	4772.67		ENSMUSG00000046862	Pramel12	834.957	-0.989815	0.340561	-2.90642	0.00365589	0.0440689	1102.1	567.811	880.595	1076.47	1349.25	648.824	652.32	402.289
ENSMUSG00000031231	Cox7b	4856.07	0.88951	0.284366	3.12805	0.00175971	0.0255465	3395.57	6316.56	3973.97	2751.55	3461.19	7053.28	4368.36	7528.06		ENSMUSG00000050014	Apol10b	4534.52	-0.988435	0.251636	-3.92803	8.56e-05	0.00236795	6004.16	3064.88	4908.19	7235.97	5868.31	2309.2	3445.56	3439.87
ENSMUSG00000010406	Mrpl52	2417.74	0.88434	0.229251	3.85752	0.000114545	0.00299949	1678.48	3157.01	1501.53	1893.31	1640.61	2380.72	3353.08	3737.21		ENSMUSG00000022433	Csnk1e	2000.89	-0.987808	0.19209	-5.14242	2.71e-07	1.66e-05	2590.8	1410.97	2451.74	2402.21	2918.45	854.2	1239.01	2139.71
ENSMUSG00000070394	Tmem256	3784.74	0.87858	0.203929	4.30827	1.65e-05	0.00059689	2645.57	4923.9	2530.77	2882.66	2523.29	3871.49	5322.97	5577.25		ENSMUSG00000059970	Hspa2	1863.6	-0.987498	0.213359	-4.62834	3.69e-06	0.000164426	2477.05	1250.16	2226.89	2395.31	2808.94	1358.95	1216.14	1175.38
ENSMUSG00000062328	Rpl17	4157.12	0.877775	0.181038	4.84856	1.24e-06	6.32e-05	2895.24	5418.99	2845	2620.44	3220.29	4835.02	4374.32	7047.64		ENSMUSG00000039458	Mtmr12	6452.82	-0.986059	0.24516	-4.02211	5.77e-05	0.00172195	8535.07	4370.57	9277.29	8165.8	8162.13	4276.11	5880.82	2954.79
ENSMUSG00000030826	Bcat2	1620.8	0.877013	0.264779	3.31224	0.000925515	0.0158859	1080.13	2161.47	1229.63	973.823	1036.93	1397.78	1768.03	3318.6		ENSMUSG00000090523	Gypc	6471.43	-0.985	0.272353	-3.61663	0.000298461	0.00658078	8476.93	4465.94	10950	6497.62	7983.12	3587.43	3611.62	6198.75
ENSMUSG00000091803	Cox16	1480.3	0.867654	0.257298	3.37217	0.000745775	0.0134793	1027.76	1932.83	1016.07	916.032	1151.19	1712.49	1370.27	2715.74		ENSMUSG00000025584	Pde8a	1230.37	-0.984349	0.224151	-4.39146	1.13e-05	0.000433023	1609.98	850.759	1368.87	1669.04	1792.01	592.627	779.602	1180.05
ENSMUSG00000071528	Atp5md	1764.29	0.862936	0.272387	3.16805	0.00153467	0.0232015	1250.77	2277.82	1458.25	1124.77	1169.28	2527.86	1753.11	2552.5		ENSMUSG00000006362	Cbfa2t3	4196.66	-0.983884	0.202192	-4.86609	1.14e-06	5.86e-05	5567.97	2825.34	5370.12	4811.33	6522.47	2785.35	2314.94	3375.73
ENSMUSG00000030691	Fchsd2	843.737	0.859288	0.285752	3.00711	0.00263747	0.034503	585.781	1101.69	642.571	698.669	416.105	1712.49	926.772	665.818		ENSMUSG00000042507	Mideas	946.741	-0.97376	0.234038	-4.16069	3.17e-05	0.00104706	1252.65	640.833	1224.93	1207.58	1325.44	694.804	683.146	544.548
ENSMUSG00000026159	Agfg1	1784.17	0.856465	0.296904	2.88465	0.00391849	0.0459353	1261.57	2306.78	1198.59	1512.06	1074.06	1678.77	2741.53	2500.02		ENSMUSG00000045312	Lhfpl2	4682.47	-0.969166	0.226865	-4.272	1.94e-05	0.000683472	6196.07	3168.86	7335.47	5206.38	6046.37	3076.55	3732.94	2697.09
ENSMUSG00000044894	Uqcrq	5971.43	0.854246	0.254999	3.34999	0.000808133	0.0143861	4244.46	7698.41	4528.1	3543.37	4661.9	8412.23	5497.98	9185.02		ENSMUSG00000026439	Rbbp5	928.65	-0.968228	0.275705	-3.51183	0.000445033	0.0089974	1214.47	642.832	1090.39	1354.21	1198.8	772.458	753.748	402.289
ENSMUSG00000035202	Lars2	44782.1	0.85313	0.194176	4.3936	1.11e-05	0.000429866	31828.9	57735.3	24545.6	32103.4	38837.7	53283.3	50187.9	69734.8		ENSMUSG00000006800	Sulf2	2511.53	-0.962789	0.160022	-6.01661	1.78e-09	2.02e-07	3296.81	1726.24	3097.13	3194.04	3599.26	1429.46	1551.25	2198.02
ENSMUSG00000002379	Ndufa11	2023.29	0.852077	0.285786	2.98152	0.00286824	0.0367695	1417.28	2629.3	1632.3	1245.53	1374	2469.62	1832.66	3585.62		ENSMUSG00000019189	Rnf145	1830.36	-0.960925	0.317359	-3.02788	0.00246273	0.0329187	2398.01	1262.72	2111.17	2088.24	2994.62	1730.88	1071.95	985.317
ENSMUSG00000057604	Lmcd1	3583.99	0.850985	0.258119	3.29687	0.000977671	0.0165076	2547.61	4620.37	3004.94	2146.03	2491.87	3541.46	5524.83	4794.82		ENSMUSG00000058392	Rrp1b	1435.66	-0.959456	0.204024	-4.70265	2.57e-06	0.000120732	1892.53	978.778	1874.09	1956.27	1847.24	1179.12	918.816	838.394
ENSMUSG00000038803	Ost4	1267.78	0.850147	0.222822	3.81536	0.000135982	0.00348355	896.283	1639.29	802.508	979.861	906.48	1432.52	1499.54	1985.79		ENSMUSG00000039959	Hip1	3279.07	-0.959381	0.191851	-5.00066	5.71e-07	3.15e-05	4319.16	2238.99	4874.32	3829.74	4253.41	2569.75	2332.84	1814.38
ENSMUSG00000032010	Usp2	804.256	0.849461	0.251235	3.38115	0.000721842	0.0130723	546.389	1062.12	617.169	693.493	328.504	1624.61	1125.65	436.105		ENSMUSG00000006445	Epha2	822.221	-0.959209	0.302906	-3.16668	0.00154188	0.0232417	1080.62	563.818	1082.87	958.297	1200.7	733.631	490.234	467.588
ENSMUSG00000059534	Uqcr10	6232.55	0.847088	0.268008	3.16068	0.00157399	0.0236792	4441.29	8023.81	5092.58	3897.88	4333.39	8914.94	5646.15	9510.35		ENSMUSG00000026547	Tagln2	16630	-0.958639	0.242665	-3.95047	7.8e-05	0.00218808	21938.5	11321.5	27766	16400.6	21648.9	11366.2	10076.2	12522.3
ENSMUSG00000057278	Snrpg	1133.16	0.839456	0.260268	3.22535	0.00125818	0.0200486	805.988	1460.33	913.523	733.171	771.27	1387.56	1208.18	1785.23		ENSMUSG00000026519	Tmem63a	6268.95	-0.958015	0.171696	-5.57972	2.41e-08	2.03e-06	8247.05	4290.85	8991.29	7946.71	7803.15	3641.59	4306.7	4924.25
ENSMUSG00000001056	Nhp2	2157.34	0.838363	0.21454	3.90773	9.32e-05	0.0025352	1543.2	2771.49	1691.57	1552.6	1385.43	2744.47	2426.31	3143.69		ENSMUSG00000028796	Phc2	2688.5	-0.955973	0.235707	-4.05578	5e-05	0.00152436	3535.14	1841.85	3428.3	2652.35	4524.78	1611.33	1480.65	2433.56
ENSMUSG00000032309	Fbxo22	834.804	0.838006	0.284659	2.94389	0.00324115	0.0401093	597.466	1072.14	460.054	639.152	693.19	902.223	1123.66	1190.54		ENSMUSG00000039831	Arhgap29	13787.2	-0.955257	0.178816	-5.34212	9.19e-08	6.5e-06	18189.5	9384.87	18717.3	17341.6	18509.5	8162.92	10944.3	9047.43
ENSMUSG00000020186	Csrp2	1335.6	0.837672	0.269432	3.10903	0.00187701	0.0266445	950.133	1721.06	1036.77	809.076	1004.55	1828.97	2057.39	1276.83		ENSMUSG00000024811	Tnks2	1662.61	-0.954836	0.255179	-3.74183	0.000182683	0.00441459	2188.45	1136.77	2193.02	1659.55	2712.77	1045.27	923.788	1441.25
ENSMUSG00000024608	Rps14	23715.6	0.836709	0.137587	6.08129	1.19e-09	1.39e-07	17026.4	30404.7	16626.9	16067.7	18384.8	30092.2	31721	29400.9		ENSMUSG00000062980	Cped1	4648.86	-0.954763	0.156765	-6.09039	1.13e-09	1.33e-07	6115.11	3182.61	6276.12	5715.28	6353.93	2668.86	3273.53	3605.45
ENSMUSG00000025545	Clybl	1165.92	0.835258	0.26557	3.14516	0.00165999	0.0245637	804.194	1527.65	878.713	734.033	799.835	1137.23	1168.41	2277.31		ENSMUSG00000046447	Camk2n1	4209.56	-0.953067	0.189762	-5.02244	5.1e-07	2.84e-05	5472.27	2946.85	5570.51	4169.59	6676.72	2106.89	2500.89	4232.78
ENSMUSG00000032353	Tmed3	4940.18	0.831967	0.286378	2.90514	0.00367089	0.0441802	3422.1	6458.27	4208.23	3305.31	2752.77	5017.91	4968.97	9387.92		ENSMUSG00000020593	Lpin1	4673.89	-0.952799	0.237719	-4.00809	6.12e-05	0.00180633	6168.26	3179.51	5130.22	5303.84	8070.72	2374.59	3608.64	3555.3
ENSMUSG00000026385	Dbi	6630.37	0.826226	0.239466	3.45028	0.000560004	0.0108501	4783.96	8476.77	5812.3	4367.11	4172.47	9337.96	6817.54	9274.81		ENSMUSG00000037993	Dhx38	1682.27	-0.952657	0.244529	-3.89588	9.78e-05	0.00263401	2219.5	1145.04	2256.05	1782.04	2620.41	994.182	1260.89	1180.05
ENSMUSG00000036781	Rps27l	5910.58	0.821533	0.209795	3.91588	9.01e-05	0.00246823	4270.71	7550.46	4680.51	3903.92	4227.7	8407.12	6114.5	8129.74		ENSMUSG00000105504	Gbp5	1894	-0.951597	0.321122	-2.96335	0.0030431	0.0382193	2469.68	1318.32	1998.27	3569.25	1841.53	1543.89	1724.27	686.807
ENSMUSG00000070565	Rasal2	508.871	0.821423	0.282823	2.90437	0.00367989	0.0441986	365.192	652.551	380.086	326.045	389.444	542.56	651.325	763.767		ENSMUSG00000039523	Cep104	1083.43	-0.950953	0.269405	-3.52983	0.000415824	0.00854193	1411.39	755.48	1287.96	1446.5	1499.69	1015.64	724.91	525.891
ENSMUSG00000091337	Eid1	929.062	0.820558	0.283732	2.89202	0.00382778	0.0454975	623.279	1234.85	546.608	378.661	944.567	585.474	905.889	2213.17		ENSMUSG00000021701	Plk2	29553.2	-0.947913	0.253749	-3.73564	0.000187238	0.00450339	38953	20153.4	33966.9	35364.7	47527.3	17193.3	25969.5	17297.3
ENSMUSG00000039001	Rps21	4603.87	0.81437	0.146599	5.55507	2.78e-08	2.33e-06	3329.79	5877.95	3049.15	3356.2	3584.02	5426.62	5708.79	6498.43		ENSMUSG00000052837	Junb	82463	-0.94712	0.187498	-5.05135	4.39e-07	2.51e-05	107246	57680.2	110706	99099.7	111932	72064.4	63213.4	37762.7
ENSMUSG00000060938	Rpl26	6863.69	0.807853	0.176972	4.56488	5e-06	0.000214225	4955.54	8771.84	5103.87	4380.05	5382.7	8219.12	7285.9	10810.5		ENSMUSG00000030064	Frmd4b	4272.74	-0.944044	0.173164	-5.45172	4.99e-08	3.81e-06	5612.85	2932.63	6099.25	5391.82	5347.47	2818.04	2672.92	3306.93
ENSMUSG00000038607	Gng10	1855.07	0.805777	0.208572	3.8633	0.000111866	0.00294438	1343.71	2366.43	1499.65	1295.56	1235.94	2132.43	2286.1	2680.76		ENSMUSG00000023067	Cdkn1a	25371.9	-0.942131	0.27449	-3.4323	0.000598487	0.0113892	32983.5	17760.2	28276.9	36371.3	34302.5	18113.9	24662.9	10503.8
ENSMUSG00000040952	Rps19	16560.5	0.805127	0.133901	6.01284	1.82e-09	2.06e-07	11981.4	21139.5	12463.8	11157.1	12323.2	18944.6	19685.9	24788		ENSMUSG00000000530	Acvrl1	4343.25	-0.941882	0.171556	-5.49025	4.01e-08	3.19e-06	5711.02	2975.48	6576.24	5489.29	5067.53	3233.9	3222.82	2469.71
ENSMUSG00000023074	Mospd1	3284.68	0.802712	0.276418	2.90398	0.00368452	0.0442056	2392.8	4176.57	2606.03	2685.13	1887.23	3208.36	5066.42	4254.94		ENSMUSG00000034422	Parp14	3099	-0.941634	0.296002	-3.18117	0.0014668	0.022396	4025.55	2172.44	3469.69	4185.97	4420.99	2284.68	2925.5	1307.15
ENSMUSG00000063856	Gpx1	15406.9	0.795522	0.201759	3.94294	8.05e-05	0.00224564	11237	19576.7	13434.7	10367.9	9908.43	24962.9	17030.9	16736.4		ENSMUSG00000036986	Pml	2909.34	-0.939024	0.228166	-4.11552	3.86e-05	0.00123498	3819.51	1999.17	3645.62	4167	3645.92	2550.34	1632.79	1814.38
ENSMUSG00000079435	Rpl36a	3454.06	0.794211	0.261361	3.03875	0.00237564	0.0320435	2528.43	4379.7	1713.21	2667.02	3205.05	3859.23	4286.82	4993.05		ENSMUSG00000063268	Parp10	2265.79	-0.935238	0.262702	-3.56007	0.000370754	0.00784515	2975.13	1556.44	2577.81	3167.3	3180.3	1344.65	1970.88	1353.79
ENSMUSG00000025290	Rps24	7535.02	0.793173	0.163354	4.85555	1.2e-06	6.14e-05	5502.25	9567.78	5576.16	4833.75	6096.84	9268.48	8522.92	10912		ENSMUSG00000030094	Xpc	1455.82	-0.931513	0.262435	-3.5495	0.000385962	0.00805794	1904.72	1006.92	1975.69	1574.16	2164.32	1087.16	1119.68	813.907
ENSMUSG00000021131	Erh	1180.81	0.787504	0.235903	3.33826	0.000843057	0.014882	862.421	1499.2	969.971	765.085	852.205	1415.15	1354.36	1728.09		ENSMUSG00000024339	Tap2	8793.98	-0.931144	0.284018	-3.27847	0.00104371	0.0172397	11456.4	6131.58	9693.13	12634.7	12041.3	5849.63	8560.7	3984.41
ENSMUSG00000032359	Ctsh	6831.6	0.787317	0.269106	2.92568	0.00343702	0.0418912	4902.16	8761.05	6347.62	4292.07	4066.78	7018.54	7644.87	11619.7		ENSMUSG00000021510	Zfp729a	442.132	-0.928148	0.307566	-3.01772	0.00254685	0.0336328	579.655	304.609	635.044	610.688	493.232	369.881	280.418	263.529
ENSMUSG00000056602	Fry	4789.73	0.776906	0.268556	2.8929	0.00381703	0.0454474	3528.32	6051.14	2972.01	3681.38	3931.57	4485.57	7811.93	5855.93		ENSMUSG00000022220	Adcy4	3266.56	-0.927484	0.324152	-2.86127	0.00421954	0.0485738	4170.33	2362.78	3819.67	4391.26	4300.07	2594.27	3403.8	1090.26
ENSMUSG00000017778	Cox7c	3135.22	0.77643	0.24083	3.22397	0.00126425	0.0200828	2315.69	3954.75	1950.29	2174.5	2822.28	4406.89	3368	4089.36		ENSMUSG00000017309	Cd300lg	12308	-0.926612	0.224634	-4.12498	3.71e-05	0.00119526	16062.2	8553.81	16563.8	15359.5	16263.3	6000.86	10282	9378.59
ENSMUSG00000049517	Rps23	7079.98	0.775752	0.145638	5.32658	1e-07	6.92e-06	5211.95	8948	4755.78	5118.4	5761.67	8012.72	9121.54	9709.75		ENSMUSG00000040548	Tex2	1408.93	-0.925811	0.260072	-3.55983	0.000371096	0.00784515	1842.39	975.476	1600.31	1786.35	2140.51	1163.8	900.917	861.715
ENSMUSG00000020163	Uqcr11	5329.03	0.771519	0.24649	3.13002	0.00174795	0.0254239	3910.82	6747.25	4289.14	3233.71	4209.61	6822.36	4901.35	8518.04		ENSMUSG00000044456	Rin3	2292.35	-0.92567	0.291743	-3.17289	0.00150928	0.0228812	2961.34	1623.36	2783.85	2808.48	3291.7	1785.03	2116.06	968.992
ENSMUSG00000020547	Bzw2	1027.21	0.769989	0.218502	3.52394	0.000425177	0.00869311	745.58	1308.83	875.891	777.161	583.689	1768.68	1347.4	810.409		ENSMUSG00000116138	C030006K11Rik	381.164	-0.925639	0.313924	-2.94861	0.00319203	0.0396293	494.87	267.458	518.384	506.319	459.905	339.228	282.407	180.739
ENSMUSG00000014313	Cox6c	6720.11	0.767857	0.167066	4.59612	4.3e-06	0.000187112	4953.77	8486.45	5253.46	4514.61	5093.24	8223.21	7426.1	9810.03		ENSMUSG00000038305	Spats2l	3136.38	-0.922791	0.154821	-5.96036	2.52e-09	2.72e-07	4025.47	2247.29	3725.59	3535.61	4815.2	1553.09	1824.71	3364.07
ENSMUSG00000058600	Rpl30	2912.05	0.766959	0.180516	4.2487	2.15e-05	0.00074648	2147.76	3676.35	1849.63	2251.27	2342.37	3372.86	3445.56	4210.63		ENSMUSG00000003154	Foxj2	1352.45	-0.920867	0.235636	-3.90801	9.31e-05	0.0025352	1757.51	947.39	1459.19	1476.69	2336.66	752.023	766.675	1323.47
ENSMUSG00000113902	Ndufb1	1898.61	0.764607	0.201406	3.79635	0.000146841	0.00369997	1405.02	2392.19	1319.01	1406.83	1489.22	2729.15	2228.43	2219		ENSMUSG00000029581	Fscn1	14738.4	-0.920834	0.296003	-3.11089	0.00186524	0.0265758	19290.6	10186.1	21285.7	17507.3	19078.9	7327.11	14583.7	8647.47
ENSMUSG00000028383	Hsdl2	1355.89	0.763519	0.256427	2.97753	0.00290579	0.0370651	1007.88	1703.9	941.747	1223.96	857.918	1951.58	1512.47	1647.64		ENSMUSG00000093661	Eif4e3	5350.28	-0.920007	0.162223	-5.67126	1.42e-08	1.29e-06	6967.74	3732.82	6796.38	6237.99	7868.85	2888.54	3853.26	4456.67
ENSMUSG00000063882	Uqcrh	8940.19	0.763359	0.191127	3.99398	6.5e-05	0.00190093	6608.45	11271.9	7387.21	6224.19	6213.96	11379.5	9522.28	12914.1		ENSMUSG00000038244	Mical2	4368.2	-0.915685	0.288926	-3.16927	0.00152822	0.0231267	5709.71	3026.69	6237.55	3825.43	7066.16	3112.31	3310.32	2657.44
ENSMUSG00000090862	Rps13	3421.12	0.762222	0.168568	4.52176	6.13e-06	0.00025503	2537.77	4304.47	2288.98	2660.12	2664.21	4351.72	4394.21	4167.48		ENSMUSG00000016128	Stard13	2313.41	-0.91395	0.227735	-4.01323	5.99e-05	0.00177771	2998.27	1628.56	2849.7	3292.37	2852.75	1810.58	2011.65	1063.44
ENSMUSG00000003528	Slc25a1	1550.39	0.761671	0.254718	2.99026	0.00278743	0.0359437	1140.49	1960.3	1242.81	1126.5	1052.16	1902.54	1541.3	2437.06		ENSMUSG00000000194	Gpr107	3127	-0.913159	0.195287	-4.67599	2.93e-06	0.000134399	4083.39	2170.62	3981.49	3849.58	4419.09	2110.98	2471.06	1929.82
ENSMUSG00000028234	Rps20	7423.38	0.758802	0.137334	5.52521	3.29e-08	2.7e-06	5500.81	9345.95	5722.92	5133.06	5646.46	8630.89	9157.34	10249.6		ENSMUSG00000036944	Tmem71	1310.38	-0.911388	0.276807	-3.2925	0.000993008	0.0166532	1691.1	929.664	1903.25	1518.96	1651.09	816.394	691.101	1281.5
ENSMUSG00000026223	Itm2c	6286.59	0.75711	0.175406	4.31633	1.59e-05	0.000579622	4680.85	7892.33	5407.75	4440.43	4194.37	7838	8379.72	7459.26		ENSMUSG00000041187	Prkd2	4177.83	-0.909618	0.312846	-2.90756	0.00364259	0.043943	5422.16	2933.49	5678.71	4989.87	5597.89	2568.73	4327.59	1904.17
ENSMUSG00000042842	Serpinb6b	2508.05	0.756976	0.23595	3.2082	0.00133566	0.0209783	1853.72	3162.38	1784.71	1749.26	2027.2	2282.63	3724.99	3479.51		ENSMUSG00000029156	Sgcb	4096.38	-0.907956	0.258797	-3.50836	0.00045087	0.00909146	5349.46	2843.29	6062.56	5229.66	4756.16	2316.35	3690.18	2523.35
ENSMUSG00000012483	Rpa3	1287.72	0.755541	0.254526	2.96842	0.00299336	0.0378361	949.233	1626.2	915.405	885.843	1046.45	1560.24	1217.13	2101.23		ENSMUSG00000021806	Nid2	4561.73	-0.90389	0.280358	-3.22406	0.00126387	0.0200828	5945.86	3177.61	5887.57	5790.32	6159.68	2387.88	4360.4	2784.54
ENSMUSG00000062006	Rpl34	6593.85	0.75554	0.166962	4.52521	6.03e-06	0.000251588	4906.05	8281.65	5060.6	4292.93	5364.61	8452.08	7792.04	8600.83		ENSMUSG00000026641	Usf1	1756.8	-0.901586	0.244837	-3.6824	0.000231049	0.00534758	2267.02	1246.59	1907.96	2649.77	2243.35	1018.7	1110.73	1610.32
ENSMUSG00000048758	Rpl29	2995.09	0.755366	0.18773	4.02369	5.73e-05	0.00171376	2223.88	3766.3	1927.71	2243.5	2500.44	3648.74	3352.09	4298.08		ENSMUSG00000025969	Nrp2	13810.1	-0.899254	0.197477	-4.55371	5.27e-06	0.000225296	17975.3	9644.85	21331.8	14909.2	17684.9	8994.64	10190.5	9749.39
ENSMUSG00000087687	Pet100	1027.06	0.753618	0.237009	3.17971	0.00147424	0.022465	741.792	1312.34	613.406	752.147	859.823	963.529	1066.98	1906.5		ENSMUSG00000078851	H2aw	554.937	-0.898671	0.294253	-3.05407	0.00225758	0.0309592	722.729	387.144	668.913	847.028	652.247	383.164	388.806	389.463
ENSMUSG00000029066	Mrpl20	1975.05	0.75208	0.189368	3.97152	7.14e-05	0.00204838	1470.34	2479.76	1553.27	1509.47	1348.29	2436.92	2350.74	2651.61		ENSMUSG00000057147	Dph6	1869.17	-0.897707	0.284258	-3.15807	0.00158818	0.0237762	2417.84	1320.51	2651.19	2708.42	1893.9	1004.4	1398.11	1559.02
ENSMUSG00000001025	S100a6	6644.7	0.751511	0.138717	5.41757	6.04e-08	4.5e-06	4845.75	8443.66	4490.47	4688.84	5357.94	6513.78	7318.71	11498.5		ENSMUSG00000038816	Ctnnal1	10416.1	-0.896736	0.270467	-3.31551	0.000914746	0.0157717	13516.4	7315.71	12046.1	14602.2	13900.9	4898.37	9538.19	7510.57
ENSMUSG00000031167	Rbm3	3586.69	0.749385	0.243418	3.07859	0.00207985	0.0290403	2685.03	4488.35	2901.45	3047.4	2106.23	3904.18	5232.48	4328.4		ENSMUSG00000057789	Bak1	1583.36	-0.894404	0.222983	-4.01108	6.04e-05	0.00179049	2044.63	1122.08	2096.12	1901.07	2136.7	1383.48	1145.54	837.228
ENSMUSG00000073987	Ggh	3710.64	0.7406	0.244446	3.02971	0.00244793	0.0328352	2652.38	4768.89	3096.19	2372.89	2488.06	3120.49	4159.53	7026.65		ENSMUSG00000006611	Hfe	3895.67	-0.8944	0.226923	-3.94143	8.1e-05	0.00225166	5047.42	2743.91	4076.51	5677.33	5388.41	2133.46	3000.07	3098.21
ENSMUSG00000026767	Mindy3	1544.19	0.73733	0.222424	3.31498	0.000916494	0.0157841	1161.89	1926.48	1199.53	1329.2	956.946	1949.54	2002.7	1827.21		ENSMUSG00000014418	Hps5	1161.31	-0.886353	0.25613	-3.46056	0.000539046	0.0105104	1503.05	819.581	1601.25	1265.37	1642.52	937.985	836.282	684.475
ENSMUSG00000039958	Etfbkmt	1422	0.736825	0.234872	3.13714	0.00170607	0.0251003	1056.6	1787.4	1097.92	1063.53	1008.36	1375.3	1924.14	2062.75		ENSMUSG00000026174	Cnot9	1947.67	-0.877846	0.26934	-3.25925	0.00111708	0.0182163	2512.2	1383.13	2432.93	2272.83	2830.85	1386.54	1733.22	1029.63
ENSMUSG00000071014	Ndufb6	2018	0.735711	0.231603	3.17661	0.00149009	0.0226615	1499.19	2536.8	1612.54	1412	1473.03	2403.2	2001.71	3205.49		ENSMUSG00000034152	Exoc3	3635.68	-0.877431	0.23512	-3.73185	0.00019008	0.00455036	4689.56	2581.81	4421.79	5559.16	4087.73	2443.05	2186.66	3115.7
ENSMUSG00000025630	Hprt	5272.92	0.730666	0.207353	3.52377	0.00042545	0.00869311	3927.35	6618.49	4275.02	4132.5	3374.54	5487.93	6501.32	7866.21		ENSMUSG00000040483	Xaf1	7179.64	-0.877299	0.166758	-5.26093	1.43e-07	9.35e-06	9195.82	5163.46	8952.71	8792.01	9842.73	3626.26	5244.41	6619.7
ENSMUSG00000014294	Ndufa2	5527.79	0.728622	0.162927	4.47208	7.75e-06	0.000316971	4103.85	6951.74	3987.14	3872	4452.42	6023.34	5736.64	9095.24		ENSMUSG00000007036	Abhd16a	7143.79	-0.876996	0.143683	-6.1037	1.04e-09	1.24e-07	9236.82	5050.76	9243.42	9535.53	8931.49	4573.44	5104.2	5474.63
ENSMUSG00000041841	Rpl37	5855.41	0.728328	0.180033	4.04552	5.22e-05	0.00158635	4405.14	7305.68	3645.62	4431.8	5137.99	6826.45	7000.51	8090.1		ENSMUSG00000052534	Pbx1	5320.18	-0.873964	0.267899	-3.26229	0.00110516	0.0180989	6921.74	3718.62	5005.09	5841.22	9918.91	3516.93	3403.8	4235.12
ENSMUSG00000009927	Rps25	7692.6	0.724112	0.14246	5.08292	3.72e-07	2.23e-05	5754.23	9630.96	5594.03	5263.3	6405.35	8497.04	8461.26	11934.6		ENSMUSG00000019826	Zbtb24	797.293	-0.872801	0.285894	-3.05288	0.00226654	0.0310536	1017.37	577.217	1048.06	1129.95	874.106	672.325	739.826	319.499
ENSMUSG00000050856	Atp5k	2434.87	0.721338	0.251406	2.86921	0.00411493	0.0476916	1835.3	3034.45	1780.95	1631.09	2093.85	3227.77	2250.3	3625.27		ENSMUSG00000033039	Micall1	669.462	-0.871944	0.26136	-3.33619	0.000849361	0.0149338	853.503	485.421	750.763	709.019	1100.73	313.683	453.442	689.139
ENSMUSG00000058546	Rpl23a	1394.82	0.712473	0.205281	3.47073	0.00051905	0.0102113	1053.33	1736.31	919.168	1096.31	1144.53	1555.13	1685.49	1968.3		ENSMUSG00000001098	Kctd10	3438.43	-0.87185	0.244718	-3.56267	0.000367096	0.00779126	4231.24	2645.63	4245.86	4864.8	3583.07	3723.33	3272.54	941.007
ENSMUSG00000032383	Ppib	3556.6	0.706883	0.162645	4.34617	1.39e-05	0.000514731	2694.72	4418.48	2565.58	2880.07	2638.5	4146.34	4229.14	4879.94		ENSMUSG00000018143	Mafk	3159.49	-0.871324	0.301826	-2.88684	0.00389134	0.0457217	4016.26	2302.73	3372.79	4007.43	4668.56	2614.71	2951.35	1342.13
ENSMUSG00000030660	Pik3c2a	1196.17	0.706837	0.235181	3.0055	0.00265145	0.0345973	901.908	1490.43	1017.01	957.435	731.278	1686.94	1797.86	986.483		ENSMUSG00000066258	Trim12a	2819.3	-0.865962	0.299944	-2.88708	0.00388835	0.0457216	3630.8	2007.8	2973.89	3856.48	4062.02	1807.51	2718.66	1497.22
ENSMUSG00000020372	Rack1	10946.6	0.705069	0.201126	3.50561	0.000455559	0.00917396	8313.32	13579.9	8602.73	7233.38	9103.84	14338.5	10899.5	15501.5		ENSMUSG00000028037	Ifi44	5983.35	-0.862784	0.257107	-3.35573	0.000791545	0.014173	7703.97	4262.73	7733.43	7708.64	7669.85	2986.63	5466.16	4335.4
ENSMUSG00000064080	Fbln2	1944.31	0.704177	0.2207	3.19066	0.00141949	0.021932	1422.92	2465.71	1526.93	1882.96	858.871	3845.94	2435.26	1115.92		ENSMUSG00000027951	Adar	1369.13	-0.862474	0.210269	-4.10176	4.1e-05	0.00130264	1761.71	976.55	1859.97	2078.76	1346.39	1230.21	1010.3	689.139
ENSMUSG00000002416	Ndufb2	1775.28	0.701868	0.190506	3.68423	0.000229396	0.00531734	1345.82	2204.75	1353.82	1306.77	1376.86	2106.89	1942.04	2565.32		ENSMUSG00000028224	Nbn	2635.3	-0.861965	0.229155	-3.76149	0.000168904	0.00413371	3395.57	1875.02	3793.33	2946.48	3446.91	1534.7	2148.88	1941.48
ENSMUSG00000069662	Marcks	6691.5	0.699415	0.171964	4.06722	4.76e-05	0.00146899	4966.11	8416.89	4947.7	4954.51	4996.11	5985.53	7898.44	11366.7		ENSMUSG00000045954	Cavin2	125039	-0.860161	0.182924	-4.70228	2.57e-06	0.000120732	158785	91292	174253	129757	172346	61950.9	88050.3	123875
ENSMUSG00000025268	Maged2	1346.54	0.698253	0.227501	3.06923	0.00214608	0.0297217	1024.37	1668.72	1084.75	868.592	1119.77	1618.48	1477.66	1910		ENSMUSG00000026240	Cops7b	691.025	-0.858935	0.274253	-3.1319	0.00173677	0.0252853	887.803	494.247	886.24	765.948	1011.22	462.862	407.7	612.179
ENSMUSG00000063457	Rps15	8886.56	0.697784	0.130683	5.33951	9.32e-08	6.56e-06	6738.1	11035	6568.71	6205.21	7440.37	9763.01	10172.6	13169.4		ENSMUSG00000009097	Tbx1	3658	-0.858339	0.293259	-2.9269	0.00342359	0.0418092	4707.7	2608.3	2952.25	5279.69	5891.17	2025.15	2777.33	3022.42
ENSMUSG00000019872	Smpdl3a	4002.61	0.695023	0.222426	3.12473	0.00177968	0.0257876	3027.81	4977.41	3587.29	2591.97	2904.16	4507.03	4298.75	6126.46		ENSMUSG00000028266	Lmo4	3049.91	-0.85793	0.209607	-4.09303	4.26e-05	0.00133883	3933.55	2166.26	3939.16	3259.59	4601.91	2227.46	2005.68	2265.65
ENSMUSG00000049760	Micos13	2812.21	0.692759	0.227982	3.03865	0.00237638	0.0320435	2138.9	3485.52	2219.36	1794.97	2402.36	3420.89	2730.6	4305.08		ENSMUSG00000028676	Srsf10	4970.93	-0.857732	0.154983	-5.53436	3.12e-08	2.59e-06	6396.07	3545.79	6993.01	6115.51	6079.7	3925.64	3796.58	2915.14
ENSMUSG00000058558	Rpl5	6182.21	0.692499	0.211731	3.27066	0.00107298	0.0176851	4716.94	7647.48	3551.54	4622.43	5976.86	6802.95	6814.55	9324.95		ENSMUSG00000036339	Tmem260	1401.76	-0.856844	0.259973	-3.29589	0.000981095	0.0165076	1808.57	994.952	1650.17	1547.42	2228.11	948.203	1096.81	939.841
ENSMUSG00000038462	Uqcrfs1	6245.22	0.69122	0.210806	3.27894	0.00104198	0.0172303	4788.11	7702.33	5861.22	4525.82	3977.28	9140.76	6927.92	7038.31		ENSMUSG00000017756	Slc12a7	2036.5	-0.855479	0.2647	-3.23188	0.00122979	0.019678	2536.48	1536.52	2507.25	2662.7	2439.5	2015.95	1896.3	697.301
ENSMUSG00000003429	Rps11	11288.5	0.689795	0.1363	5.06085	4.17e-07	2.45e-05	8579.8	13997.2	8866.16	8031.24	8841.99	12410.4	12944	16637.3		ENSMUSG00000028954	Nub1	2748.29	-0.854571	0.227152	-3.76212	0.000168481	0.00412993	3533.94	1962.65	3103.72	4044.52	3453.57	1972.02	2348.75	1567.18
ENSMUSG00000017781	Pitpna	1277.84	0.689514	0.218698	3.15282	0.00161701	0.0241137	963.464	1592.21	780.869	875.492	1234.03	1197.51	1402.09	2177.03		ENSMUSG00000057137	Tmem140	714.06	-0.85362	0.259739	-3.28646	0.00101456	0.0169221	918.352	509.767	796.863	856.516	1101.68	437.318	510.122	581.862
ENSMUSG00000032575	Manf	4003.46	0.688961	0.21889	3.14753	0.00164659	0.0244361	3066.61	4940.3	3272.12	3011.18	2916.54	5701.48	3932.81	5186.62		ENSMUSG00000002968	Med25	1038.79	-0.852871	0.28648	-2.97707	0.00291019	0.0370872	1310.56	767.022	1300.19	1267.95	1363.53	958.42	908.872	433.773
ENSMUSG00000036850	Mrpl41	1724.29	0.687709	0.209073	3.28933	0.00100426	0.0168128	1287.89	2160.69	1308.66	1252.43	1302.59	1688.99	1806.81	2986.27		ENSMUSG00000024070	Prkd3	3274.69	-0.845357	0.279125	-3.0286	0.00245692	0.0328976	4187.45	2361.94	3795.21	4156.65	4610.48	2235.63	3178.07	1672.12
ENSMUSG00000023150	Ivns1abp	10849.7	0.671842	0.174532	3.84938	0.000118417	0.00308507	8311.75	13387.7	8208.54	7800.94	8925.78	16055.1	13112	10995.9		ENSMUSG00000031511	Arhgef7	4289.42	-0.840116	0.182444	-4.60478	4.13e-06	0.000181029	5509.74	3069.1	5165.97	6461.39	4901.85	3252.29	3066.7	2888.32
ENSMUSG00000025980	Hspd1	4110.34	0.671697	0.212086	3.1671	0.00153968	0.0232314	3160.49	5060.2	3902.46	3068.1	2510.91	6627.2	4617.95	3935.44		ENSMUSG00000042035	Igsf3	11466.3	-0.839497	0.253632	-3.3099	0.000933304	0.015966	14750.9	8181.58	11622.7	12795.1	19835	6083.62	9678.4	8782.73
ENSMUSG00000028936	Rpl22	3802.95	0.669248	0.180434	3.70911	0.000207989	0.00488759	2920.79	4685.11	3204.39	2803.3	2754.67	4311.87	4316.65	5426.82		ENSMUSG00000071042	Rasgrp3	3123.7	-0.839365	0.26628	-3.15219	0.00162053	0.0241427	3948.25	2299.15	4566.67	2963.74	4314.35	1911.73	1663.61	3322.09
ENSMUSG00000032330	Cox7a2	5979.31	0.668866	0.210247	3.18134	0.00146598	0.022396	4615.59	7343.03	4881.84	4589.65	4375.29	8141.46	5816.19	8071.44		ENSMUSG00000058756	Thra	1268.24	-0.834369	0.243854	-3.42159	0.000622554	0.0116929	1613.42	923.065	1607.84	1257.6	1974.83	771.436	754.742	1243.02
ENSMUSG00000036751	Cox6b1	9966.73	0.66829	0.21173	3.15634	0.00159764	0.0238891	7653.6	12279.9	8313.91	6703.77	7943.12	12297	9459.63	15082.9		ENSMUSG00000057143	Trim12c	2408.19	-0.833481	0.187236	-4.45149	8.53e-06	0.000343994	3089.45	1726.93	3331.4	3453.67	2483.3	1952.6	1779.96	1448.24
ENSMUSG00000038274	Fau	7414.13	0.661602	0.137809	4.80088	1.58e-06	7.82e-05	5716.76	9111.5	5719.16	5459.97	5971.15	7806.32	9265.73	10262.5		ENSMUSG00000024429	Gnl1	1134.38	-0.833361	0.20674	-4.03095	5.56e-05	0.00167473	1439.69	829.069	1434.73	1363.7	1520.64	659.042	757.725	1070.44
ENSMUSG00000025508	Rplp2	5893.43	0.658887	0.13458	4.89586	9.79e-07	5.11e-05	4570.38	7216.48	4541.27	4431.8	4738.07	7282.16	7137.73	7229.55		ENSMUSG00000075595	Zfp652	1989.56	-0.831351	0.257967	-3.2227	0.00126987	0.020127	2552.18	1426.94	2175.14	1918.32	3563.08	1226.12	1278.79	1775.9
ENSMUSG00000098274	Rpl24	4035.53	0.65485	0.143947	4.54926	5.38e-06	0.000228207	3107.58	4963.48	3064.21	2869.72	3388.83	4099.34	4773.07	6018.01		ENSMUSG00000018909	Arrb1	6672.57	-0.830162	0.164436	-5.04853	4.45e-07	2.54e-05	8542.6	4802.55	8521.82	7477.48	9628.49	4564.25	4906.32	4937.08
ENSMUSG00000020577	Tspan13	17478.9	0.654707	0.18291	3.57939	0.000344402	0.0073914	13166	21791.8	14070.7	10820.7	14606.5	16438.2	17094.6	31842.7		ENSMUSG00000027582	Zgpat	1000.22	-0.830075	0.247576	-3.35281	0.000799947	0.0142901	1281.2	719.252	1460.13	1226.55	1156.9	795.959	649.337	712.46
ENSMUSG00000042747	Krtcap2	3872.59	0.65458	0.17329	3.77736	0.000158502	0.00394199	2997.74	4747.44	2775.38	2995.65	3222.19	4605.12	4087.94	5549.26		ENSMUSG00000033355	Rtp4	5736.71	-0.825952	0.213633	-3.86622	0.000110536	0.00291438	7320.32	4153.1	6639.27	7449.02	7872.66	3163.4	4896.38	4399.53
ENSMUSG00000020439	Smtn	5022.14	0.654532	0.187615	3.48871	0.000485365	0.00964757	3869.68	6174.6	3742.53	3458.84	4407.66	4542.79	6707.16	7273.86		ENSMUSG00000025145	Lrrc45	991.402	-0.821353	0.247137	-3.32347	0.000889036	0.01542	1266.33	716.477	1267.27	1550.01	981.702	856.243	742.809	550.378
ENSMUSG00000012405	Rpl15	7928.29	0.653957	0.144274	4.53276	5.82e-06	0.000243846	6144.19	9712.39	6119.95	6424.3	5888.31	9095.8	9305.5	10735.9		ENSMUSG00000024338	Psmb8	9783.86	-0.821096	0.14596	-5.62548	1.85e-08	1.6e-06	12466.2	7101.56	11465.6	12699.4	13233.5	6053.99	7356.5	7894.2
ENSMUSG00000035674	Ndufa3	3652.41	0.652522	0.182589	3.57372	0.000351944	0.00752169	2829.21	4475.61	2637.08	2562.65	3287.89	4218.89	3791.61	5416.33		ENSMUSG00000068699	Flnc	1212.71	-0.816867	0.234227	-3.48751	0.000487546	0.00967838	1540.99	884.44	1369.81	1324.02	1929.13	770.415	737.837	1145.07
ENSMUSG00000012848	Rps5	21104.8	0.652202	0.177173	3.68117	0.000232167	0.00536537	16367.6	25842	18234.7	14165.7	16702.3	25497.3	22638.3	29390.4		ENSMUSG00000053134	Supt7l	1050.53	-0.813781	0.284858	-2.85679	0.00427943	0.0490791	1332.43	768.62	1584.32	1272.27	1140.72	617.149	795.512	893.199
ENSMUSG00000021606	Ndufs6	3163.61	0.648786	0.212781	3.04908	0.00229546	0.0313379	2449.05	3878.18	2606.97	2234.01	2506.15	3814.27	3089.57	4730.69		ENSMUSG00000027698	Nceh1	2554.43	-0.81163	0.218195	-3.71975	0.000199419	0.00475906	3236.08	1872.77	3678.55	2671.33	3358.36	1650.16	1647.7	2320.45
ENSMUSG00000026566	Mpzl1	3569.62	0.644492	0.151672	4.24925	2.14e-05	0.00074632	2754.88	4384.36	2634.26	2665.29	2965.1	3480.15	4299.74	5373.19		ENSMUSG00000022897	Dyrk1a	1271.57	-0.810339	0.26959	-3.00582	0.00264868	0.0345973	1619.05	924.101	1306.78	1918.32	1632.04	913.463	1046.1	812.741
ENSMUSG00000061518	Cox5b	3973.73	0.644444	0.221795	2.90558	0.00366576	0.0441531	3101.42	4846.03	3169.58	2623.03	3511.66	5238.62	3970.6	5328.88		ENSMUSG00000068263	Efcc1	1238.17	-0.81024	0.235939	-3.4341	0.000594523	0.011347	1557.45	918.882	1199.53	1500.84	1971.97	686.63	761.703	1308.31
ENSMUSG00000067847	Romo1	2196.58	0.643863	0.178895	3.5991	0.000319315	0.0069476	1695.31	2697.84	1535.4	1577.61	1972.93	2285.7	2305	3502.83		ENSMUSG00000062761	Zfp512	6305.4	-0.809187	0.268205	-3.01704	0.00255253	0.0336789	8034.08	4576.72	7464.36	7272.19	9365.69	3597.65	6061.8	4070.7
ENSMUSG00000059291	Rpl11	4204.44	0.643551	0.18807	3.42187	0.000621914	0.0116929	3275.08	5133.81	2741.51	3313.07	3770.65	4896.32	4572.21	5932.89		ENSMUSG00000038145	Snrk	8692.87	-0.808775	0.214804	-3.76517	0.000166435	0.0040986	11072.3	6313.48	9275.41	9597.64	14343.7	4841.15	6967.69	7131.6
ENSMUSG00000031059	Ndufb11	5391.19	0.638239	0.209826	3.04175	0.00235206	0.0318335	4127.8	6654.58	4414.26	3470.05	4499.07	5586.02	5030.62	9347.1		ENSMUSG00000003308	Keap1	1916.41	-0.799599	0.268016	-2.9834	0.00285066	0.0366053	2432.9	1399.91	2386.83	1928.67	2983.19	1599.07	1328.51	1272.17
ENSMUSG00000037152	Ndufc1	3840.27	0.637613	0.181537	3.51231	0.000444234	0.00899309	2987.53	4693.01	2924.03	2659.25	3379.3	4373.18	3919.89	5785.97		ENSMUSG00000032405	Pias1	6282.12	-0.797679	0.269784	-2.95673	0.00310918	0.0387573	7980.83	4583.41	6342.92	10461.1	7138.53	4307.78	5688.91	3753.53
ENSMUSG00000021520	Uqcrb	5805.82	0.636291	0.144648	4.39889	1.09e-05	0.000423773	4512.49	7099.16	4619.36	4224.79	4693.32	6284.91	6493.37	8519.2		ENSMUSG00000029298	Gbp9	7247.83	-0.794596	0.272273	-2.91838	0.00351853	0.0427151	9162.31	5333.36	8181.25	10014.3	9291.42	4811.52	7408.21	3780.35
ENSMUSG00000007892	Rplp1	10350.4	0.634389	0.129839	4.88599	1.03e-06	5.35e-05	8093.98	12606.8	7906.54	7644.82	8730.58	11334.5	12772.9	13712.8		ENSMUSG00000029650	Slc46a3	681.038	-0.793353	0.243275	-3.26113	0.00110968	0.018115	862.502	499.574	854.252	822.014	911.241	476.145	466.369	556.209
ENSMUSG00000034566	Atp5h	6267.89	0.633908	0.184827	3.42973	0.000604183	0.0114546	4859.08	7676.71	5372.94	4366.25	4838.05	6801.92	6604.74	9623.46		ENSMUSG00000019846	Lama4	10671	-0.792013	0.187702	-4.21953	2.45e-05	0.000838531	13527.1	7814.83	15430.2	12112.8	13038.3	7014.45	8731.74	7698.3
ENSMUSG00000020277	Pfkl	2200.73	0.632937	0.20988	3.01571	0.0025638	0.0337695	1720.47	2680.99	1899.49	1606.08	1655.85	2672.95	2314.94	3055.07		ENSMUSG00000038079	Tmem237	1161.09	-0.791741	0.224111	-3.53281	0.000411173	0.00848045	1467.56	854.634	1391.45	1297.28	1713.93	678.455	891.968	993.48
ENSMUSG00000028412	Slc44a1	1549.36	0.628832	0.187229	3.35862	0.000783324	0.0140422	1209.88	1888.83	1154.37	1085.09	1390.19	1626.66	1766.04	2273.81		ENSMUSG00000060675	Plaat3	3073.29	-0.788331	0.19325	-4.07933	4.52e-05	0.0014087	3813.24	2333.33	3636.22	3478.68	4324.82	1764.6	1730.24	3505.16
ENSMUSG00000063229	Ldha	14394.8	0.627338	0.219362	2.85982	0.00423875	0.0487218	11302.9	17486.8	14009.5	11689.3	8209.74	23985	15041.1	13434.1		ENSMUSG00000030605	Mfge8	28673.3	-0.78554	0.174033	-4.51375	6.37e-06	0.000264146	36279.9	21066.8	37416.8	36198.8	35224.2	18042.4	24383.4	20774.5
ENSMUSG00000028367	Txn1	8417.03	0.62546	0.191569	3.26493	0.00109492	0.018008	6613	10221.1	7124.73	6325.11	6389.16	12496.2	8667.1	9499.86		ENSMUSG00000025470	Zfp511	980.778	-0.781517	0.215935	-3.61922	0.000295493	0.00653364	1239.09	722.47	1234.34	1176.52	1306.4	709.108	671.213	787.088
ENSMUSG00000036372	Tmem258	2458.76	0.619498	0.188137	3.29281	0.000991906	0.0166532	1939.14	2978.38	1837.39	1851.9	2128.13	3194.05	2752.47	2988.6		ENSMUSG00000025060	Slk	1490.24	-0.780949	0.249293	-3.13265	0.00173237	0.0252693	1883.96	1096.51	2173.26	1499.98	1978.64	1051.4	1145.54	1092.59
ENSMUSG00000071415	Rpl23	5641.54	0.61499	0.180761	3.40223	0.000668377	0.0123569	4435.26	6847.82	3621.16	4032.44	5652.17	5507.34	6512.26	8523.87		ENSMUSG00000022438	Parvb	2203.19	-0.779934	0.250656	-3.11157	0.00186097	0.0265396	2736.07	1670.31	2820.54	2371.16	3016.52	981.921	1801.83	2227.17
ENSMUSG00000067288	Rps28	3354.33	0.6147	0.158589	3.87605	0.000106164	0.00282337	2649.97	4058.69	2739.63	2502.27	2708.01	3880.68	4254.99	4040.38		ENSMUSG00000031627	Irf2	4894.61	-0.773571	0.140665	-5.49938	3.81e-08	3.07e-06	6176.92	3612.3	5957.19	6432.93	6140.64	3734.57	3573.84	3528.49
ENSMUSG00000037089	Slc35b2	1961.73	0.613608	0.21242	2.88865	0.00386898	0.0456417	1543.87	2379.59	1737.67	1390.44	1503.5	2256.07	2131.97	2750.73		ENSMUSG00000021709	Erbin	4677.61	-0.769208	0.210934	-3.64667	0.000265662	0.00599497	5884.72	3470.51	4868.67	6675.31	6110.17	2919.2	3759.79	3732.55
ENSMUSG00000030037	Mrpl53	1792.36	0.613171	0.214118	2.86371	0.00418717	0.0482736	1405.58	2179.13	1488.36	1205.85	1522.54	1981.21	1841.61	2714.58		ENSMUSG00000022533	Atp13a3	2635.14	-0.760544	0.200287	-3.79727	0.000146301	0.00369241	3268.22	2002.06	2798.9	3064.65	3941.09	1283.34	2024.58	2698.25
ENSMUSG00000071866	Ppia	17490.5	0.611593	0.120005	5.09638	3.46e-07	2.08e-05	13688.5	21292.5	12951.1	13323	14791.2	17288.4	20267.7	26321.4		ENSMUSG00000019880	Rspo3	2763.84	-0.759531	0.196258	-3.87006	0.000108808	0.00287376	3316.17	2211.51	3234.49	2949.07	3764.94	1158.69	1816.75	3659.08
ENSMUSG00000028691	Prdx1	26614	0.610089	0.211722	2.88156	0.00395711	0.0462467	20877.2	32350.7	24275.6	18865.8	19490.3	30735.9	25921.8	40394.5		ENSMUSG00000066043	Phactr4	1191.28	-0.758437	0.246486	-3.077	0.00209094	0.0291156	1485.7	896.861	1443.2	1802.74	1211.18	1054.47	1079.91	556.209
ENSMUSG00000005054	Cstb	4496.75	0.609588	0.143124	4.25915	2.05e-05	0.000715647	3507.49	5486	3330.45	3242.34	3949.66	4146.34	5252.37	7059.3		ENSMUSG00000021583	Erap1	5713.87	-0.75573	0.191998	-3.93613	8.28e-05	0.00229356	7153.53	4274.21	7055.11	7744.01	6661.48	5577.84	3694.16	3550.64
ENSMUSG00000031818	Cox4i1	20150.7	0.607668	0.196207	3.09708	0.00195438	0.0274131	15925.9	24375.6	19116.2	13921.6	14739.8	23502.8	22376.8	27247.2		ENSMUSG00000044783	Hjurp	9997.22	-0.755664	0.181999	-4.15201	3.3e-05	0.00107828	12557.2	7437.23	13099.8	11969.7	12602.2	6568.96	8700.91	7041.81
ENSMUSG00000027900	Dram2	6388.82	0.606674	0.172657	3.51375	0.000441831	0.0089564	5068.18	7709.46	5568.63	4950.2	4685.7	7144.22	8524.91	7459.26		ENSMUSG00000038827	Abitram	655.869	-0.754379	0.248032	-3.04146	0.00235435	0.0318335	822.221	489.518	770.52	840.128	856.014	459.797	465.375	543.382
ENSMUSG00000026020	Nop58	2905.56	0.597706	0.174545	3.42436	0.000616254	0.0116172	2292.33	3518.79	2249.47	2704.11	1923.41	4312.89	3793.6	2449.88		ENSMUSG00000027011	Ube2e3	2468.82	-0.753393	0.256864	-2.93304	0.00335659	0.0411068	3110.88	1826.77	2425.4	2702.38	4204.85	1694.09	1816.75	1969.47
ENSMUSG00000017404	Rpl19	7905.86	0.597119	0.141501	4.2199	2.44e-05	0.000838531	6281.84	9529.89	5689.06	6193.14	6963.33	8880.2	9161.32	10548.1		ENSMUSG00000037940	Inpp4b	1431.36	-0.753078	0.252885	-2.97794	0.0029019	0.0370651	1776.45	1086.26	1549.51	1405.1	2374.75	659.042	1117.69	1482.06
ENSMUSG00000001289	Pfdn5	8405.51	0.593274	0.156651	3.78724	0.000152328	0.00380812	6442.95	10368.1	6460.52	5914.53	6953.8	6971.54	8801.35	15331.3		ENSMUSG00000026104	Stat1	17567.2	-0.751689	0.236398	-3.17976	0.00147398	0.022465	22003.3	13131	17224.3	21924.4	26861.1	13797	14677.2	10918.9
ENSMUSG00000044533	Rps2	12127.4	0.587022	0.150326	3.90499	9.42e-05	0.00255924	9689.04	14565.8	10303.7	9487.23	9276.18	14965.9	13253.2	15478.2		ENSMUSG00000048285	Frmd6	2418.17	-0.748975	0.215946	-3.46834	0.000523692	0.0102826	3023.47	1812.87	2829	3089.67	3151.73	1867.8	2145.89	1424.92
ENSMUSG00000013076	Amotl1	4412.1	0.584848	0.160098	3.65307	0.000259128	0.00586478	3497.7	5326.49	3110.31	3266.49	4116.29	4101.39	5312.03	6566.06		ENSMUSG00000052911	Lamb2	4099.68	-0.74796	0.234702	-3.18684	0.00143835	0.0221157	5092.26	3107.09	5467.03	4523.23	5286.53	3420.89	3815.47	2084.91
ENSMUSG00000006333	Rps9	19887.4	0.580444	0.167572	3.46386	0.00053249	0.010409	15874.8	23900	17994.8	14813.5	14816	21896.5	22776.5	27026.8		ENSMUSG00000021224	Numb	4361.83	-0.746809	0.21403	-3.48927	0.000484337	0.00963962	5468.94	3254.73	5068.12	6184.51	5154.18	2908.98	3884.09	2971.11
ENSMUSG00000016427	Ndufa1	3611.21	0.580236	0.192829	3.00907	0.00262047	0.0343392	2894.1	4328.31	2635.2	2567.82	3479.28	4202.54	3811.5	4970.9		ENSMUSG00000043953	Ccrl2	2882.99	-0.74643	0.227602	-3.27954	0.00103976	0.0172303	3506.64	2259.34	3451.82	3564.07	3504.04	3261.49	2305	1211.53
ENSMUSG00000027227	Sord	5850.84	0.578453	0.175109	3.30339	0.000955221	0.0162684	4659.42	7042.26	4992.86	3852.17	5133.23	5896.64	6779.75	8450.41		ENSMUSG00000035356	Nfkbiz	10409.4	-0.746059	0.180144	-4.14147	3.45e-05	0.00111955	12538.5	8280.34	12095.9	15311.2	10208.4	12243.9	9069.83	3527.32
ENSMUSG00000067274	Rplp0	40146.7	0.576469	0.172924	3.33366	0.000857129	0.0150144	32228.4	48065	37895.7	29251.8	29537.7	46454.8	48199.1	49541.1		ENSMUSG00000053536	Cstf2t	1867.33	-0.744837	0.233561	-3.18905	0.0014274	0.0219915	2338.34	1396.32	2361.42	2645.45	2008.16	1396.76	1725.27	1066.94
ENSMUSG00000027447	Cst3	28986.8	0.568358	0.161753	3.51374	0.000441838	0.0089564	23047.4	34926.2	24678.3	20499.5	23964.6	30071.7	29733.3	44973.6		ENSMUSG00000074886	Grk6	769.252	-0.743844	0.258164	-2.88129	0.00396054	0.0462515	960.57	577.935	889.062	1148.06	844.588	691.738	596.634	445.433
ENSMUSG00000037361	Sf3b6	3007.16	0.565218	0.194037	2.91293	0.00358052	0.0433305	2395.11	3619.22	2438.57	2399.63	2347.14	2746.52	3734.93	4376.21		ENSMUSG00000061410	Zcchc14	3489.12	-0.742937	0.256925	-2.89165	0.0038323	0.045516	4362.93	2615.31	3855.42	3857.34	5376.03	1814.66	3172.1	2859.17
ENSMUSG00000043716	Rpl7	16580.6	0.565027	0.183438	3.08021	0.00206855	0.0289088	13225.6	19935.6	15160.2	11794.6	12722.1	17036	18102.9	24667.9		ENSMUSG00000052752	Traf7	2539.16	-0.739312	0.257394	-2.8723	0.00407501	0.0473003	3159.21	1919.1	3576.95	2923.2	2977.48	1933.19	2515.81	1308.31
ENSMUSG00000050732	Vamp8	5321.75	0.564299	0.183368	3.07742	0.00208803	0.0291016	4237.4	6406.1	4187.53	3374.31	5150.37	5230.44	5336.89	8650.97		ENSMUSG00000032599	Ip6k2	1024.09	-0.738052	0.226823	-3.25386	0.00113847	0.0184865	1280.22	767.946	1160.96	1335.23	1344.48	825.59	744.798	733.449
ENSMUSG00000003423	Pih1d1	1421.42	0.562504	0.195035	2.88412	0.00392515	0.0459782	1143.15	1699.7	1141.2	1024.71	1263.55	1541.85	1576.11	1981.13		ENSMUSG00000047735	Samd9l	7016.8	-0.736971	0.234964	-3.13653	0.00170961	0.0251043	8693.54	5340.07	7654.4	9525.18	8901.02	3568.02	6113.51	6338.68
ENSMUSG00000029614	Rpl6	10316	0.553758	0.139271	3.97612	7e-05	0.00201293	8314.2	12317.7	8583.92	7915.66	8443.02	11250.7	11271.4	14431.1		ENSMUSG00000036402	Gng12	15240.4	-0.731695	0.189754	-3.85601	0.000115253	0.00300776	18996.8	11484.1	16091.6	21556.1	19342.7	9879.5	12424.9	12148
ENSMUSG00000059796	Eif4a1	15354.3	0.552022	0.167241	3.30076	0.000964217	0.0163491	12451.5	18257.1	11790.2	14211.4	11352.9	18704.5	20765.8	15301		ENSMUSG00000090698	Apold1	25240.6	-0.730039	0.214986	-3.39575	0.000684401	0.0125925	31456.3	19024.8	31703.3	30801.8	31863.9	17342.5	24499.8	15232.2
ENSMUSG00000033543	Gtf2a2	3233.57	0.543995	0.17712	3.07133	0.00213106	0.0296205	2617.01	3850.14	2220.3	2671.33	2959.39	3256.38	3769.73	4524.3		ENSMUSG00000001870	Ltbp1	8849.21	-0.729164	0.222241	-3.28097	0.00103451	0.0171802	11040.9	6657.54	9880.35	10826.8	12415.5	5792.41	8214.66	5965.54
ENSMUSG00000028081	Rps3a1	11280.6	0.541933	0.125718	4.3107	1.63e-05	0.000591772	9159.18	13402.1	8830.41	8792.01	9855.11	12485	12526.3	15194.9		ENSMUSG00000001750	Tcirg1	3217.94	-0.726992	0.17457	-4.16448	3.12e-05	0.00103204	4011.8	2424.08	4151.78	3614.96	4268.64	2449.18	2524.76	2298.3
ENSMUSG00000022450	Ndufa6	5205.6	0.539646	0.147874	3.64936	0.000262893	0.00594123	4221.35	6189.85	4257.15	3774.54	4632.38	5512.45	5743.6	7313.5		ENSMUSG00000008734	Gprc5b	4411.96	-0.724426	0.241419	-3.0007	0.00269362	0.0349989	5459.87	3364.06	6241.31	4468.03	5670.26	2387.88	3774.7	3929.61
ENSMUSG00000041881	Ndufa7	5158.12	0.537739	0.144747	3.71501	0.000203193	0.00482381	4126.08	6190.16	4052.05	3644.29	4681.89	4747.14	5391.58	8431.75		ENSMUSG00000023348	Trip6	2408.58	-0.722899	0.245658	-2.9427	0.0032536	0.0401984	3000.22	1816.93	2638.96	2994.79	3366.93	1494.85	2211.52	1744.42
ENSMUSG00000031320	Rps4x	10104.8	0.532077	0.148205	3.59015	0.000330487	0.00714271	8200.91	12008.6	8620.61	7260.12	8722.01	10476.2	11049.7	14499.9		ENSMUSG00000036570	Fxyd1	1334.23	-0.721661	0.247956	-2.91044	0.00360918	0.0436085	1656.89	1011.57	1504.35	1554.32	1911.99	1124.97	1062.01	847.723
ENSMUSG00000060036	Rpl3	16149.4	0.528921	0.127236	4.157	3.22e-05	0.00105726	13194.3	19104.5	12452.5	13610.2	13520.1	17556.1	19104.2	20653.2		ENSMUSG00000026707	Nsun6	1094.02	-0.720782	0.22451	-3.21046	0.00132522	0.0208356	1361.6	826.444	1462.95	1204.99	1416.85	833.764	795.512	850.055
ENSMUSG00000069833	Ahnak	22613.7	0.524294	0.154947	3.38369	0.000715187	0.0129876	18419.7	26807.6	16118.8	19711.1	19429.3	22273.6	26766	31383.2		ENSMUSG00000028923	Necap2	5794.48	-0.717241	0.184902	-3.87902	0.000104877	0.00279398	7208.05	4380.9	7078.63	6387.21	8158.32	3936.88	4857.6	4348.22
ENSMUSG00000075702	Selenom	5225.75	0.523873	0.153423	3.41458	0.00063881	0.0119107	4202.79	6248.71	3748.17	3838.37	5021.82	4863.63	5123.1	8759.41		ENSMUSG00000027931	Npr1	2325.07	-0.716752	0.197657	-3.62624	0.000287573	0.00640465	2882.38	1767.75	3136.65	2426.36	3084.13	1566.37	1690.46	2046.43
ENSMUSG00000061315	Naca	9079.51	0.520095	0.140007	3.71477	0.000203389	0.00482381	7373.77	10785.2	7392.86	7210.95	7517.5	9006.9	9890.2	13458.6		ENSMUSG00000033149	Phldb2	2780.8	-0.716505	0.216097	-3.31566	0.000914275	0.0157717	3457	2104.59	3709.6	3427.79	3233.62	1788.1	2464.1	2061.59
ENSMUSG00000002477	Snrpd1	1709.26	0.515201	0.174877	2.94607	0.0032184	0.0398599	1407.33	2011.18	1396.16	1386.12	1439.7	2041.5	2022.59	1969.47		ENSMUSG00000025026	Add3	20797.9	-0.716383	0.194643	-3.68049	0.000232783	0.00537152	25637.9	15957.9	24504.2	28743.7	23665.6	12155	16338.8	19379.8
ENSMUSG00000000740	Rpl13	19711.7	0.502643	0.1417	3.54723	0.000389298	0.00811655	16235.7	23187.8	17213	15588.9	15905.3	20227	23192.2	26144.1		ENSMUSG00000029428	Stx2	2035.19	-0.716312	0.21794	-3.28674	0.00101354	0.0169221	2494.94	1575.45	2677.53	1936.43	2870.84	1147.45	1410.05	2168.86
ENSMUSG00000030879	Mrpl17	3959.79	0.497348	0.15962	3.11583	0.00183429	0.0262812	3246.04	4673.54	3248.6	3203.53	3285.99	3748.87	4532.43	5739.33		ENSMUSG00000039316	Rftn1	5651.2	-0.714226	0.140756	-5.07421	3.89e-07	2.3e-05	7016.48	4285.92	6617.63	7133.32	7298.5	3964.47	4371.34	4521.96
ENSMUSG00000084786	Ubl5	2990.35	0.497258	0.15588	3.18999	0.00142275	0.0219419	2473.06	3507.64	2419.75	2304.74	2694.68	3256.38	3284.47	3982.08		ENSMUSG00000021288	Klc1	8557.45	-0.709185	0.131614	-5.38839	7.11e-08	5.19e-06	10589.5	6525.39	10100.5	9730.47	11937.5	5688.19	6266.65	7621.34
ENSMUSG00000061477	Rps7	6672.76	0.491139	0.161664	3.03802	0.0023814	0.032083	5543.23	7802.3	6131.23	5134.78	5363.66	7737.87	7378.37	8290.66		ENSMUSG00000062127	Cttnbp2nl	2505.45	-0.708869	0.170438	-4.15909	3.2e-05	0.00105215	3091.55	1919.34	3193.1	2859.37	3222.19	1585.79	1870.45	2301.79
ENSMUSG00000020267	Hint1	11279.8	0.486358	0.165315	2.942	0.00326098	0.0402389	9278.68	13281	10106.1	8189.95	9539.94	10508.9	12822.7	16511.4		ENSMUSG00000047514	Tspyl1	4972.54	-0.705994	0.188984	-3.73573	0.000187173	0.00450339	6172.39	3772.68	5560.17	5519.48	7437.51	3604.81	3851.27	3861.98
ENSMUSG00000021917	Spcs1	5244.31	0.469118	0.14844	3.16032	0.00157597	0.0236858	4392.76	6095.87	4399.21	4160.96	4618.1	6013.12	5582.51	6692		ENSMUSG00000023944	Hsp90ab1	69704.5	-0.705471	0.146512	-4.81512	1.47e-06	7.35e-05	86404.6	53004.4	94384.5	76673.3	88156.1	52304.4	53031.8	53677.1
ENSMUSG00000078578	Ube2d3	12746.7	0.467676	0.159002	2.94132	0.00326818	0.0402814	10684.6	14808.8	9860.59	11943.8	10249.3	13751	15036.2	15639.1		ENSMUSG00000024420	Zfp521	2832.76	-0.705065	0.215981	-3.26447	0.00109667	0.0180176	3499.76	2165.76	3909.05	3022.39	3567.84	2344.96	2445.21	1707.11
ENSMUSG00000055839	Elob	6839.69	0.445207	0.143684	3.09851	0.00194495	0.0273559	5670.17	8009.21	5585.57	5345.25	6079.7	5884.37	7372.41	10770.9		ENSMUSG00000019302	Atp6v0a1	1796.09	-0.704549	0.207756	-3.39123	0.000695801	0.0127411	2218.9	1373.28	2241	2094.28	2321.43	1500.98	1520.42	1098.42
ENSMUSG00000045128	Rpl18a	19696.4	0.444219	0.14196	3.12919	0.00175292	0.025472	16568.2	22824.7	17188.5	15953.8	16562.3	18953.8	22930.6	26589.6		ENSMUSG00000028030	Tbck	1848.49	-0.702963	0.245126	-2.86776	0.00413391	0.0478032	2292.92	1404.06	2036.85	2052.02	2789.9	1527.55	1227.08	1457.57
ENSMUSG00000020440	Arf5	3875.98	0.443595	0.154942	2.86298	0.00419683	0.0483486	3266.14	4485.81	3019.99	3162.99	3615.45	3691.66	4545.36	5220.43		ENSMUSG00000036599	Chst12	2488.11	-0.700705	0.210158	-3.33417	0.000855529	0.0150035	3078.46	1897.75	2827.12	2757.59	3650.68	1872.9	1592.02	2228.33
ENSMUSG00000006050	Sra1	4027.46	0.44232	0.141184	3.13294	0.00173066	0.0252684	3349.6	4705.33	3094.31	3163.85	3790.65	3544.52	4201.3	6370.16		ENSMUSG00000023104	Rfc2	3614.9	-0.700597	0.17184	-4.07703	4.56e-05	0.00141977	4444.31	2785.49	4301.37	4599.14	4432.42	2418.53	2463.1	3474.85
ENSMUSG00000071644	Eef1g	7341.03	0.404462	0.140887	2.87082	0.00409409	0.0474859	6318.16	8363.91	6702.3	6016.31	6235.86	9004.86	8213.66	7873.21		ENSMUSG00000001380	Hars	2899.83	-0.696114	0.172923	-4.02558	5.68e-05	0.00170675	3581.59	2218.07	3633.39	3789.2	3322.17	2348.03	2519.78	1786.4
ENSMUSG00000060126	Tpt1	10680.9	0.387557	0.124084	3.12334	0.00178812	0.0258856	9109.48	12252.3	8326.14	8324.51	10677.8	9166.3	11311.2	16279.3		ENSMUSG00000044786	Zfp36	78505.7	-0.695808	0.159759	-4.35537	1.33e-05	0.000499631	95051	61960.3	107493	91608.4	86051.8	85280	65122.6	35478.4
																	ENSMUSG00000035024	Ncapd3	1065.76	-0.69549	0.23256	-2.99058	0.00278446	0.0359357	1300.78	830.742	1379.22	1385.26	1137.86	1180.14	761.703	550.378
																	ENSMUSG00000022048	Dpysl2	35754.6	-0.692715	0.173641	-3.98934	6.63e-05	0.00192561	44087.5	27421.7	42984.5	37733.3	51544.6	21657.4	29795.9	30811.9
																	ENSMUSG00000025212	Sfxn3	1482.67	-0.692175	0.192856	-3.58908	0.000331846	0.007162	1815.86	1149.48	1886.32	1868.29	1692.98	1433.54	1216.14	798.748
																	ENSMUSG00000029863	Casp2	1826.53	-0.690252	0.219405	-3.14601	0.00165512	0.0245153	2244.65	1408.4	2256.99	2320.27	2156.7	1503.02	1705.38	1016.8
																	ENSMUSG00000026478	Lamc1	4051.24	-0.68949	0.160502	-4.29584	1.74e-05	0.000625406	4998.85	3103.62	5032.37	4961.41	5002.78	2804.76	3353.08	3153.02
																	ENSMUSG00000036249	Rbm43	1482.59	-0.686232	0.215008	-3.19166	0.00141458	0.0218861	1830.97	1134.2	2074.48	1822.58	1595.86	1124.97	1207.19	1070.44
																	ENSMUSG00000052921	Arhgef15	1574.83	-0.681862	0.209878	-3.24885	0.00115873	0.018756	1939.96	1209.71	2160.09	1919.18	1740.59	1248.6	1381.21	999.31
																	ENSMUSG00000001473	Tubb6	7910.69	-0.680937	0.233373	-2.9178	0.0035251	0.042761	9750.18	6071.2	10330.1	10468	8452.54	5489.97	7985.95	4737.69
																	ENSMUSG00000034158	Lrrc58	8883.62	-0.679465	0.224575	-3.02556	0.00248175	0.0330283	10971.2	6796.09	8594.27	9324.21	14995	5691.26	6929.9	7767.1
																	ENSMUSG00000003541	Ier3	9171.73	-0.671658	0.222247	-3.02213	0.00251006	0.0332041	10993.4	7350.06	10499.4	14004.4	8476.35	9316.5	9373.12	3360.57
																	ENSMUSG00000031871	Cdh5	17270.7	-0.671065	0.173919	-3.8585	0.000114087	0.00299259	21168.9	13372.5	21213.3	19927.6	22365.9	10679.5	15076.9	14361.1
																	ENSMUSG00000028811	Yars	2878.77	-0.670654	0.180775	-3.70988	0.00020736	0.00488028	3535.91	2221.63	3692.66	4102.31	2812.75	2568.73	2385.54	1710.6
																	ENSMUSG00000021608	Lpcat1	1200.04	-0.669814	0.234344	-2.85825	0.0042598	0.0488905	1462.46	937.622	1223.99	1299.01	1864.38	655.976	940.693	1216.2
																	ENSMUSG00000022307	Oxr1	4654.55	-0.669803	0.176861	-3.78717	0.000152374	0.00380812	5654.4	3654.7	5192.31	4600	7170.9	2495.16	3540.03	4928.92
																	ENSMUSG00000001151	Pcnt	1426.76	-0.669321	0.227113	-2.94708	0.00320792	0.0397621	1749.6	1103.93	1629.48	1657.83	1961.5	1170.95	1182.33	958.498
																	ENSMUSG00000030138	Bms1	1626.29	-0.665743	0.23387	-2.84664	0.00441832	0.0499994	1984.1	1268.47	1787.53	2089.97	2074.81	1398.8	1459.76	946.837
																	ENSMUSG00000036430	Tbcc	2132.14	-0.664304	0.227891	-2.91501	0.00355677	0.043111	2606.46	1657.81	2256.99	2999.1	2563.28	1377.35	1763.05	1833.04
																	ENSMUSG00000046822	Slc39a3	1285.96	-0.663179	0.232377	-2.8539	0.00431867	0.0493816	1573.95	997.965	1574.91	1420.63	1726.31	1054.47	1085.87	853.553
																	ENSMUSG00000066306	Numa1	2288.42	-0.657563	0.224179	-2.93321	0.00335478	0.0411068	2771.42	1805.41	2664.36	2679.09	2970.82	2172.28	1992.76	1251.18
																	ENSMUSG00000011306	Sugp1	3680.62	-0.655932	0.179306	-3.65817	0.000254021	0.00578332	4502.35	2858.9	4375.69	3849.58	5281.77	2610.62	2827.05	3139.02
																	ENSMUSG00000029163	Emilin1	6660.67	-0.653095	0.228444	-2.85889	0.00425132	0.0488297	8107.33	5214.01	7986.5	7479.21	8856.27	5231.46	6511.27	3899.29
																	ENSMUSG00000020357	Flt4	68011	-0.651835	0.17843	-3.65318	0.000259018	0.00586478	82249.3	53772.7	78740.8	81124.9	86882.1	36959.5	57919.2	66439.5
																	ENSMUSG00000020790	Ankfy1	3307.61	-0.65008	0.194178	-3.34786	0.000814379	0.0144805	3982.88	2632.34	4217.63	3928.93	3802.07	3230.84	3034.88	1631.31
																	ENSMUSG00000024560	Cxxc1	2341.4	-0.648408	0.224575	-2.88727	0.00388602	0.0457216	2858.46	1824.34	3321.05	3012.9	2241.44	1936.25	2221.47	1315.31
																	ENSMUSG00000003382	Etv3	1957.94	-0.647734	0.210951	-3.07054	0.00213674	0.0296727	2325.37	1590.51	2401.88	2795.54	1778.68	2141.63	1902.27	727.619
																	ENSMUSG00000040613	Apobec1	2225.04	-0.64332	0.19595	-3.28308	0.0010268	0.0170892	2713.97	1736.11	3183.69	2600.6	2357.61	1955.67	1753.11	1499.55
																	ENSMUSG00000025217	Btrc	2064.91	-0.641923	0.204824	-3.13402	0.00172432	0.0252237	2521.29	1608.53	2493.14	2947.35	2123.37	1758.47	1585.06	1482.06
																	ENSMUSG00000027546	Atp9a	5620.71	-0.641417	0.178806	-3.58721	0.000334229	0.0072033	6844.19	4397.23	7664.75	6304.41	6563.41	3936.88	4688.55	4566.28
																	ENSMUSG00000039849	Pcif1	2945.18	-0.6369	0.18325	-3.47557	0.00050976	0.0100543	3581	2309.35	3940.1	3532.16	3270.75	2194.76	2227.43	2505.85
																	ENSMUSG00000039115	Itga9	3441.01	-0.632084	0.17045	-3.70833	0.000208631	0.00489351	4143.89	2738.13	4296.66	3605.48	4529.54	2238.7	2413.38	3562.3
																	ENSMUSG00000030788	Rnf141	6769.85	-0.631393	0.196656	-3.21065	0.00132437	0.0208356	8218.45	5321.25	7712.73	7748.32	9194.3	4226.04	6152.29	5585.41
																	ENSMUSG00000028098	Rnf115	2970.23	-0.626831	0.20918	-2.99662	0.00272993	0.0353211	3604.97	2335.49	3136.65	3959.99	3718.28	2513.55	2032.53	2460.38
																	ENSMUSG00000014813	Stc1	10050.1	-0.626242	0.193553	-3.23551	0.00121426	0.0194496	12219.1	7881.04	11504.2	14722.1	10431.2	7691.89	8614.4	7336.82
																	ENSMUSG00000052684	Jun	56826.1	-0.620456	0.185989	-3.33598	0.000849984	0.0149338	67862.4	45789.9	62046.2	73603.5	67937.4	56106.4	52282	28981.2
																	ENSMUSG00000000058	Cav2	25323.4	-0.612859	0.209476	-2.92568	0.003437	0.0418912	30309.8	20337	34221.8	26772.8	29934.8	14256.8	21978	24776.4
																	ENSMUSG00000025532	Crcp	1563.25	-0.60827	0.192136	-3.16584	0.00154638	0.0232867	1876.34	1250.16	1909.84	1842.42	1876.76	1071.84	1160.45	1518.2
																	ENSMUSG00000005873	Reep5	11371	-0.606938	0.182264	-3.33	0.000868453	0.0151436	13701.8	9040.08	15930.7	12058.5	13116.3	8152.7	9088.72	9878.83
																	ENSMUSG00000003421	Nosip	5172.81	-0.604837	0.185362	-3.26301	0.00110235	0.0180722	6211.1	4134.51	6020.22	4934.67	7678.42	3172.6	4083.96	5146.97
																	ENSMUSG00000025626	Phf6	2673.64	-0.593054	0.193469	-3.06537	0.00217397	0.0299458	3200.1	2147.18	2922.14	3367.41	3310.75	2495.16	2260.25	1686.12
																	ENSMUSG00000023961	Enpp4	4707.65	-0.592866	0.149593	-3.9632	7.4e-05	0.00211711	5634.69	3780.61	5382.35	5733.4	5788.33	3173.62	3748.85	4419.35
																	ENSMUSG00000034403	Pja1	2720.35	-0.589398	0.199036	-2.96125	0.00306389	0.0384427	3266.86	2173.83	3282.47	2900.77	3617.35	2405.25	2073.3	2042.93
																	ENSMUSG00000063236	1110038F14Rik	2002.6	-0.584371	0.180184	-3.24319	0.00118199	0.0190321	2393.51	1611.69	2510.07	2290.94	2379.51	1432.52	1533.35	1869.19
																	ENSMUSG00000029128	Rab28	2755.03	-0.582135	0.200198	-2.90779	0.00363991	0.043943	3303.36	2206.69	2929.67	3491.62	3488.8	2093.61	2473.05	2053.42
																	ENSMUSG00000030067	Foxp1	9825.3	-0.581412	0.15608	-3.72508	0.00019525	0.00466684	11780.1	7870.46	11485.4	10767.3	13087.8	8047.46	7967.05	7596.85
																	ENSMUSG00000096727	Psmb9	8629.04	-0.574637	0.162781	-3.53012	0.00041537	0.00854193	10324.3	6933.76	9930.21	10277.3	10765.4	6283.89	7781.1	6736.31
																	ENSMUSG00000032316	Clk3	2382.99	-0.574596	0.188539	-3.04762	0.00230663	0.0314066	2852.39	1913.58	2982.36	2861.09	2713.73	1834.08	2172.74	1733.93
																	ENSMUSG00000033335	Dnm2	5602.98	-0.572266	0.192856	-2.96731	0.00300414	0.0379175	6705.75	4500.21	6689.13	5530.7	7897.42	4419.16	4483.7	4597.76
																	ENSMUSG00000020628	Trappc12	1499.43	-0.565719	0.19031	-2.97262	0.00295269	0.0375075	1789.35	1209.51	1881.61	1708.72	1777.73	1256.78	1269.84	1101.92
																	ENSMUSG00000041895	Wipi1	9766.02	-0.560863	0.188913	-2.9689	0.00298872	0.0378087	11474.7	8057.36	11052.6	10894.1	12477.4	5244.75	8551.75	10375.6
																	ENSMUSG00000033960	Jcad	5163.34	-0.557566	0.160306	-3.47814	0.00050491	0.00997148	6146.17	4180.5	6309.99	5877.44	6251.09	3772.38	4550.33	4218.79
																	ENSMUSG00000033628	Pik3c3	2020.01	-0.55709	0.167705	-3.32185	0.000894237	0.0154877	2405.66	1634.37	2393.41	2466.9	2356.66	1717.6	1595	1590.5
																	ENSMUSG00000062960	Kdr	24198.9	-0.549805	0.125341	-4.38646	1.15e-05	0.000439781	28631.8	19766.1	28573.2	25716.2	31605.9	17007.4	18714.4	23576.5
																	ENSMUSG00000020091	Eif4ebp2	1692.9	-0.548658	0.184309	-2.97684	0.00291236	0.0370872	2001.63	1384.17	2005.8	1851.9	2147.18	1238.39	1241.99	1672.12
																	ENSMUSG00000028107	Tars2	1779.41	-0.545391	0.17567	-3.10462	0.00190521	0.0269451	2112.12	1446.7	2253.23	2096.87	1986.26	1546.96	1476.67	1316.48
																	ENSMUSG00000030095	Tmem43	4518.31	-0.542932	0.167673	-3.23805	0.0012035	0.0192975	5359.74	3676.89	5787.84	5184.81	5106.57	4124.89	3374.96	3530.82
																	ENSMUSG00000032187	Smarca4	4753.83	-0.532717	0.181599	-2.93349	0.00335177	0.0411068	5624.6	3883.06	4821.63	5494.47	6557.7	3806.09	3774.7	4068.37
																	ENSMUSG00000029063	Nadk	6764.22	-0.531242	0.176855	-3.00382	0.00266611	0.0347295	8000.38	5528.07	7827.51	6938.38	9235.24	5204.9	5810.22	5569.08
																	ENSMUSG00000025793	Hgs	2728.59	-0.530602	0.166517	-3.18647	0.00144018	0.0221217	3224.98	2232.2	3131	3092.26	3451.67	2198.85	2321.9	2175.86
																	ENSMUSG00000055322	Tns1	28570.7	-0.529624	0.165218	-3.20561	0.00134777	0.0211288	33683.3	23458.2	31198.1	31141.6	38710.1	18683.1	25618.5	26073
																	ENSMUSG00000020427	Igfbp3	12837.3	-0.528691	0.178681	-2.95885	0.00308789	0.0386439	15158.9	10515.6	14506.3	14141.6	16828.9	10187	11934.7	9425.23
																	ENSMUSG00000026655	Fam107b	5100.3	-0.521463	0.157812	-3.30432	0.000952066	0.0162508	5991.99	4208.61	6391.84	5710.11	5874.03	3838.79	3946.73	4840.3
																	ENSMUSG00000000278	Scpep1	7846.8	-0.511884	0.149863	-3.41569	0.000636211	0.0118912	9222.89	6470.71	8478.55	9403.56	9786.55	6812.14	6432.71	6167.27
																	ENSMUSG00000003234	Abcf3	2900.37	-0.508447	0.158969	-3.19839	0.00138196	0.0215948	3406.23	2394.51	3309.76	3492.48	3416.44	2485.97	2272.18	2425.4
																	ENSMUSG00000021250	Fos	119076	-0.506865	0.130398	-3.88707	0.00010146	0.00271712	139384	98766.9	153792	139516	124845	111744	108670	75886.9
																	ENSMUSG00000032440	Tgfbr2	18882.8	-0.487442	0.140301	-3.47426	0.000512263	0.0100907	22027.2	15738.5	21282.9	20899.7	23898.9	14026.9	16721.7	16467
																	ENSMUSG00000029405	G3bp2	7145.57	-0.484383	0.138993	-3.48494	0.000492245	0.00975903	8336.48	5954.67	8373.18	8625.54	8010.73	5936.48	6396.91	5530.6
																	ENSMUSG00000031304	Il2rg	15457.2	-0.483835	0.169751	-2.85027	0.00436822	0.0497258	18003.8	12910.7	15830	18512.1	19669.3	10966.7	14128.3	13637
																	ENSMUSG00000020476	Dbnl	5530.44	-0.467178	0.163682	-2.85418	0.00431486	0.0493748	6427.11	4633.77	6956.32	6763.29	5561.71	4747.14	4629.88	4524.3
																	ENSMUSG00000021025	Nfkbia	65688.4	-0.45848	0.147876	-3.10043	0.00193241	0.0272294	75868.2	55508.5	80484.1	76198.9	70921.6	58856	64123.2	43546.4
																	ENSMUSG00000006589	Aprt	4406.8	-0.437324	0.147522	-2.96447	0.00303208	0.0381372	5057.85	3755.75	5082.24	4755.26	5336.04	3286.01	3825.42	4155.82
																	ENSMUSG00000056214	Pard6g	15917.6	-0.410656	0.140225	-2.92856	0.0034054	0.0416382	17957.3	13877.9	17819.8	15784.7	20267.3	10217.7	13441.2	17974.8

## Sheet: Shared BEC and LEC
Table S9 EC AHRKO RNAseq DE genes
Table shows differentially expressed genes (Padj<0.05, log2FC>0.25) between endothelial AHR KO mice and WT controls, divided into positively enriched (increased in KO - orange highlight), and negatively enriched (decreased in KO - blue highlight), sorted by log2FC. First tab shows comparison for BEC, second comparison for LEC
Tab 3 shows list of shared DE genes from BEC and LEC datasets.				Adjusted P values calculated by Wald tests as part of the DESeq2 package.
BEC and LEC shared DE genes
ensembl_gene_id	mgi_symbol	BEC baseMean	BEC log2FoldChange	BEC lfcSE	BEC stat	BEC pvalue	BEC padj	BEC baseMean_Ahr_WT	BEC baseMean_Ahr_KO	BEC_WT_Rep1_normCounts	BEC_WT_Rep3_normCounts	BEC_WT_Rep4_normCounts	BEC_KO_Rep2_normCounts	BEC_KO_Rep3_normCounts	BEC_KO_Rep4_normCounts	LEC baseMean	LEC log2FoldChange	LEC lfcSE	LEC stat	LEC pvalue	LEC padj	LEC baseMean_Ahr_WT	LEC baseMean_Ahr_KO	LEC_WT_Rep1_normCounts	LEC_WT_Rep3_normCounts	LEC_WT_Rep4_normCounts	LEC_KO_Rep2_normCounts	LEC_KO_Rep3_normCounts	LEC_KO_Rep4_normCounts
ENSMUSG00000043391	2510009E07Rik	765.484	-0.853046	0.270428	-3.15443	0.00160813	0.0381445	890.702	640.266	1071.32	767.836	832.944	576.929	343.057	1000.81	3266.37	-1.15654	0.201304	-5.74526	9.18e-09	9.09e-07	4503.66	2029.07	4770.83	4022.09	4718.08	2402.18	1862.49	1822.55
ENSMUSG00000037953	A4gnt	157.786	2.50992	0.612913	4.09507	4.22e-05	0.00192468	70.5447	245.026	187.086	13.0326	11.5154	509.458	101.537	124.084	1222.84	4.2625	0.700663	6.08353	1.18e-09	1.38e-07	105.228	2340.45	142.062	79.355	94.2663	2081.35	341.076	4598.92
ENSMUSG00000024130	Abca3	1862.58	-0.579778	0.169953	-3.41139	0.000646314	0.0190495	2328.83	1396.34	1733.11	2608.69	2644.69	1444.28	1774.44	970.299	1373.56	-1.45592	0.393071	-3.70398	0.000212245	0.00496479	1895.1	852.025	1996.39	1638.85	2050.05	1232.25	1071.95	251.868
ENSMUSG00000059430	Actg2	407.603	1.79885	0.549307	3.27477	0.00105748	0.0280048	352.266	462.94	888.892	156.391	11.5154	865.393	460.367	63.0593	1277.45	2.05813	0.56599	3.63633	0.000276546	0.00619503	500.3	2054.59	232.379	914.307	354.213	2812.93	1218.13	2132.72
ENSMUSG00000000530	Acvrl1	36664.6	-1.12795	0.156004	-7.23025	4.82e-13	1.1e-10	50720.9	22608.2	31875.4	58885.5	61401.8	19917.7	22585.6	25321.3	4343.25	-0.941882	0.171556	-5.49025	4.01e-08	3.19e-06	5711.02	2975.48	6576.24	5489.29	5067.53	3233.9	3222.82	2469.71
ENSMUSG00000022893	Adamts1	45003.4	0.463036	0.130837	3.53903	0.000401596	0.0131519	38785.5	51221.2	27030.7	43953.5	45372.4	46796.8	55321	51545.9	12492.3	1.08939	0.36003	3.02582	0.00247957	0.0330283	7897.83	17086.7	6111.48	11097.6	6484.38	15094.6	26766	9399.58
ENSMUSG00000060470	Adgrg3	444.28	-1.89333	0.314735	-6.01566	1.79e-09	2.57e-07	719.128	169.431	575.22	904.678	677.487	190.68	247.435	70.1788	66001.5	-1.10412	0.268444	-4.11303	3.9e-05	0.00124577	89922.2	42080.7	97459.1	85985.4	86322.2	28292.8	55991.1	41958.2
ENSMUSG00000020629	Adi1	880.795	0.829262	0.26611	3.11623	0.00183176	0.0417087	647.888	1113.7	593.836	524.561	825.267	1041.41	1279.56	1020.14	865.961	1.26193	0.377307	3.34456	0.00082412	0.0146029	512.532	1219.39	756.408	399.362	381.826	1217.95	1238.02	1202.2
ENSMUSG00000069833	Ahnak	19041.1	0.506894	0.130591	3.88154	0.000103799	0.00419304	16056.7	22025.5	12529.2	18058.8	17582	21268.1	23404.8	21403.5	22613.7	0.524294	0.154947	3.38369	0.000715187	0.0129876	18419.7	26807.6	16118.8	19711.1	19429.3	22273.6	26766	31383.2
ENSMUSG00000021575	Ahrr	3107.73	-5.52067	0.171936	-32.1088	3.32e-226	2.64e-222	6095.63	119.835	6442.84	6755.22	5088.83	155.477	140.969	63.0593	4143.33	-8.58324	1.3163	-6.52073	7e-11	9.76e-09	8141.36	145.301	8964	7116.07	8343.99	347.402	88.5007	0
ENSMUSG00000022178	Ajuba	177.864	-1.54707	0.470111	-3.29086	0.000998814	0.0267179	261.587	94.1415	258.756	223.726	302.278	101.696	73.9348	106.794	522.282	-1.4298	0.47098	-3.03579	0.00239904	0.032287	745.632	298.933	533.437	778.886	924.571	344.337	406.706	145.757
ENSMUSG00000029338	Antxr2	2315.28	-2.70768	0.163945	-16.5158	2.82e-61	8.98e-58	4043.06	587.494	4574.77	3934.75	3619.66	730.451	586.549	445.483	3271.37	-0.990224	0.165228	-5.99306	2.06e-09	2.27e-07	4350.35	2192.38	4135.78	4581.89	4333.39	2450.2	2099.16	2027.77
ENSMUSG00000021458	Aopep	4521.26	-0.637241	0.142805	-4.46232	8.11e-06	0.000464184	5547.92	3494.6	5060.64	5964.58	5618.53	3662.03	3487.75	3334	9718.83	-1.29723	0.212605	-6.10159	1.05e-09	1.25e-07	13810.1	5627.52	13813.9	12706.3	14910.3	4469.22	6838.42	5574.91
ENSMUSG00000020955	Ap4s1	351.28	-3.23846	0.339854	-9.529	1.59e-21	1.01e-18	635.341	67.219	626.413	597.327	682.285	64.5378	69.9916	67.1276	685.532	-2.88008	0.268519	-10.7258	7.7e-27	7.88e-24	1199.07	171.991	1127.09	1024.71	1445.42	125.678	130.265	260.03
ENSMUSG00000090698	Apold1	44661.3	-0.408437	0.100639	-4.05843	4.94e-05	0.00222861	49900.4	39422.1	47027.5	50165.7	52508.1	35536.9	37080.8	45648.8	25240.6	-0.730039	0.214986	-3.39575	0.000684401	0.0125925	31456.3	19024.8	31703.3	30801.8	31863.9	17342.5	24499.8	15232.2
ENSMUSG00000019947	Arid5b	6297.78	0.508047	0.151903	3.34454	0.000824199	0.0226954	5028.96	7566.59	3808.74	5595.32	5682.83	6379.47	6852.28	9468.04	1154.31	1.38232	0.333864	4.14038	3.47e-05	0.00112249	646.538	1662.07	573.892	941.046	424.674	1863.71	1892.32	1230.19
ENSMUSG00000018909	Arrb1	5842.73	-1.32596	0.201022	-6.59608	4.22e-11	7.72e-09	8117.05	3568.42	5255.17	9550.71	9545.27	2077.92	3800.25	4827.08	6672.57	-0.830162	0.164436	-5.04853	4.45e-07	2.54e-05	8542.6	4802.55	8521.82	7477.48	9628.49	4564.25	4906.32	4937.08
ENSMUSG00000026628	Atf3	54123	-0.629482	0.132082	-4.76584	1.88e-06	0.00013423	64991.5	43254.4	51723.3	58708.5	84542.8	37713.6	40813	51236.7	11664.9	-0.991363	0.200922	-4.93408	8.05e-07	4.26e-05	15254.4	8075.48	16804.7	14499.5	14458.9	11899.5	7258.05	5068.85
ENSMUSG00000037621	Atoh8	1383.75	-0.943633	0.198454	-4.75492	1.99e-06	0.000140432	1754.04	1013.45	1177.43	1785.46	2299.23	750.985	835.956	1453.41	627.055	-2.18141	0.311415	-7.00486	2.47e-12	4.63e-10	987.661	266.448	1064.99	1087.68	810.309	449.579	270.474	79.2918
ENSMUSG00000021070	Bdkrb2	5378.28	-1.90713	0.158243	-12.0519	1.9e-33	2.32e-30	8658.14	2098.41	8894.51	8883.87	8196.05	2227.53	2840.08	1227.62	506.685	-5.5195	1.06223	-5.19614	2.03e-07	1.26e-05	848.695	164.675	1039.59	447.666	1058.83	438.339	55.6858	0
ENSMUSG00000040283	Btnl9	945.897	1.72022	0.217821	7.89739	2.85e-15	9.44e-13	446.243	1445.55	538.92	457.226	342.582	1604.64	1374.2	1357.81	1638.36	1.13753	0.258179	4.40597	1.05e-05	0.000411206	964.075	2312.65	1052.76	872.042	967.42	1335.45	2129.98	3472.51
ENSMUSG00000025217	Btrc	2582.3	-0.892438	0.179021	-4.98511	6.19e-07	4.93e-05	3485.9	1678.69	2647.13	3785.96	4024.62	1986	1895.69	1154.39	2064.91	-0.641923	0.204824	-3.13402	0.00172432	0.0252237	2521.29	1608.53	2493.14	2947.35	2123.37	1758.47	1585.06	1482.06
ENSMUSG00000046447	Camk2n1	1448.54	0.985232	0.18505	5.32414	1.01e-07	9.28e-06	1019.71	1877.36	1107.63	1027.4	924.107	2400.61	1980.47	1251.01	4209.56	-0.953067	0.189762	-5.02244	5.1e-07	2.84e-05	5472.27	2946.85	5570.51	4169.59	6676.72	2106.89	2500.89	4232.78
ENSMUSG00000007655	Cav1	101019	-0.767646	0.114156	-6.72455	1.76e-11	3.42e-09	128724	73314.8	113543	138327	134303	76410.8	75167	68366.4	82109.6	-1.28414	0.209813	-6.1204	9.33e-10	1.14e-07	116320	47898.7	135184	109217	104560	38957	55655	49084
ENSMUSG00000004044	Cavin1	110657	-0.393168	0.106928	-3.67695	0.000236042	0.00838583	120741	100572	110632	112801	138791	83708.5	89172.3	128834	64251.3	-1.21724	0.254403	-4.78468	1.71e-06	8.4e-05	90299.7	38202.8	78073.8	62389.4	130436	35207.1	35137.8	44263.5
ENSMUSG00000045954	Cavin2	65977.9	-0.724442	0.119438	-6.06544	1.32e-09	1.92e-07	80228.1	51727.7	70019.6	82976.3	87688.4	47245.6	44815.3	63122.3	125039	-0.860161	0.182924	-4.70228	2.57e-06	0.000120732	158785	91292	174253	129757	172346	61950.9	88050.3	123875
ENSMUSG00000044033	Ccdc141	405.328	-3.12343	0.494975	-6.31029	2.79e-10	4.62e-08	694.266	116.39	658.99	459.398	964.411	33.2468	108.438	207.485	1649.6	-1.88508	0.332274	-5.67326	1.4e-08	1.28e-06	2596.73	702.471	2988	1902.79	2899.4	536.429	916.828	654.157
ENSMUSG00000042417	Ccno	88.7917	-2.33308	0.649354	-3.59293	0.000326982	0.0111919	148.775	28.8087	124.724	182.456	139.144	22.4905	36.4745	27.4613	206.423	-1.90928	0.604312	-3.15944	0.00158075	0.0237344	320.865	91.9811	249.314	411.438	301.843	82.7634	42.7588	150.421
ENSMUSG00000002944	Cd36	87562.1	0.911104	0.142669	6.38612	1.7e-10	2.91e-08	65409.1	109715	67661.9	74558.3	54007	126922	149688	52534.5	6737.86	1.59243	0.279355	5.70039	1.2e-08	1.13e-06	3247.7	10228	3256.13	2971.5	3515.47	10942.1	13883.7	5858.27
ENSMUSG00000032679	Cd59a	5188.35	0.686056	0.133833	5.12621	2.96e-07	2.48e-05	3815	6561.69	2885.41	4012.95	4546.64	5191.38	6081.38	8412.31	461.946	1.59808	0.455925	3.50514	0.000456363	0.0091781	229.184	694.708	181.576	262.216	243.759	861.352	407.7	815.073
ENSMUSG00000074272	Ceacam1	11204.2	0.468209	0.115313	4.06033	4.9e-05	0.00222201	9521.18	12887.3	9098.35	9631.08	9834.11	13581.3	13035.2	12045.3	2620.74	1.6122	0.304127	5.30107	1.15e-07	7.82e-06	1258.89	3982.58	1355.7	1314.53	1106.44	6381.98	2700.76	2865
ENSMUSG00000036599	Chst12	3535.72	-0.92964	0.169358	-5.48921	4.04e-08	4.31e-06	4489.19	2582.25	3106	4547.28	5814.29	2056.41	2090.88	3599.46	2488.11	-0.700705	0.210158	-3.33417	0.000855529	0.0150035	3078.46	1897.75	2827.12	2757.59	3650.68	1872.9	1592.02	2228.33
ENSMUSG00000030930	Chst15	7535.47	-0.549823	0.1429	-3.84761	0.000119275	0.00471061	9270.6	5800.35	7999.1	10736.7	9076.02	6509.52	6775.38	4116.14	9500.06	-1.00776	0.217039	-4.64321	3.43e-06	0.000154367	12706.5	6293.58	11384.7	11120	15614.9	5606.45	7248.11	6026.18
ENSMUSG00000032316	Clk3	4242.56	-0.810664	0.136698	-5.93033	3.02e-09	4.13e-07	5571.84	2913.28	4883.79	5775.6	6056.12	3319.79	3364.53	2055.53	2382.99	-0.574596	0.188539	-3.04762	0.00230663	0.0314066	2852.39	1913.58	2982.36	2861.09	2713.73	1834.08	2172.74	1733.93
ENSMUSG00000071553	Cpa2	255.984	-9.76424	2.85091	-3.42495	0.000614902	0.018293	511.968	0	1479.01	27.1512	29.748	0	0	0	241.418	5.38707	1.07199	5.0253	5.03e-07	2.8e-05	13.6953	469.14	16.9345	24.1515	0	308.575	862.136	236.709
ENSMUSG00000068742	Cry2	1504.43	-0.623137	0.195801	-3.1825	0.00146007	0.0356967	1800.48	1208.38	1501.34	1625.81	2274.28	1066.83	1142.54	1415.78	857.368	-0.998819	0.32555	-3.06809	0.00215429	0.0297609	1124.45	590.287	1014.19	1121.32	1237.84	695.825	729.882	345.153
ENSMUSG00000027447	Cst3	117845	0.664638	0.214155	3.10354	0.00191221	0.0432926	84644.4	151045	45471.3	81953.2	126509	114442	96369.6	242323	28986.8	0.568358	0.161753	3.51374	0.000441838	0.0089564	23047.4	34926.2	24678.3	20499.5	23964.6	30071.7	29733.3	44973.6
ENSMUSG00000036712	Cyld	2325.45	-0.671392	0.184721	-3.63462	0.000278388	0.00963222	2845.37	1805.53	3139.51	2487.05	2909.55	1987.96	1633.47	1795.15	2922.73	-1.18542	0.175036	-6.77248	1.27e-11	2.02e-09	4044.43	1801.02	4312.66	3946.18	3874.44	2244.83	1746.15	1412.09
ENSMUSG00000032315	Cyp1a1	291378	-6.41982	1.32065	-4.86109	1.17e-06	8.72e-05	573563	9192.53	505801	634437	580450	9826.37	3043.16	14708.1	145811	-5.96342	1.28175	-4.65255	3.28e-06	0.000148842	286714	4908.18	351809	241864	266469	9725.21	1510.48	3488.84
ENSMUSG00000024087	Cyp1b1	15690.4	-6.02922	0.64926	-9.2863	1.6e-20	9.42e-18	30847.2	533.69	27592	42541.6	22407.9	731.429	255.322	614.319	53971.9	-9.05876	1.27887	-7.0834	1.41e-12	2.73e-10	106669	1274.99	117677	92148.4	110181	3099.03	718.944	6.99634
ENSMUSG00000022150	Dab2	14067.1	-2.04597	0.151423	-13.5116	1.34e-41	2.13e-38	22810.7	5323.52	26662.1	23615	18154.9	7170.54	4640.15	4159.88	25090.9	-2.11128	0.150758	-14.0045	1.46e-44	5.62e-41	40748.5	9433.32	43372.1	38144.7	40728.7	8707.53	10318.8	9273.64
ENSMUSG00000021222	Dcaf4	851.687	-0.718097	0.223442	-3.21379	0.00130994	0.03273	1027.89	675.485	1148.58	1010.02	925.067	676.669	541.203	808.582	894.934	-1.07776	0.28807	-3.74133	0.000183052	0.00441655	1152.17	637.697	1212.7	1012.64	1231.17	311.64	497.195	1104.25
ENSMUSG00000040296	Ddx58	5690.33	-1.04585	0.143481	-7.28909	3.12e-13	7.41e-11	7785.53	3595.13	7439.7	8702.5	7214.37	3873.25	3876.16	3036	5472.69	-1.86701	0.143318	-13.027	8.59e-39	1.88e-35	8589.68	2355.7	8252.75	8907.59	8608.7	2432.83	2470.06	2164.2
ENSMUSG00000048489	Depp1	180599	0.464604	0.13078	3.55256	0.000381504	0.0126237	154661	206538	140939	150965	172078	183111	249149	187353	16153.3	-1.14029	0.305415	-3.73357	0.000188782	0.00453343	22153.7	10152.8	22573.7	14007.9	29879.6	9551.51	6507.29	14399.6
ENSMUSG00000022099	Dmtn	3093.06	-1.59752	0.220659	-7.23976	4.49e-13	1.04e-10	4595.48	1590.65	2808.16	4272.51	6705.77	1351.38	1214.5	2206.06	8913.41	-1.60893	0.21064	-7.63832	2.2e-14	5.2e-12	13425.8	4400.97	15123.5	10453.3	14700.8	4531.55	4056.12	4615.25
ENSMUSG00000034973	Dop1a	2239.91	-1.31915	0.262703	-5.02144	5.13e-07	4.19e-05	3207.69	1272.14	2687.15	4210.61	2725.3	1041.41	1493.48	1281.53	2356.03	-1.8235	0.18644	-9.78061	1.36e-22	9.51e-20	3673.98	1038.07	3650.33	4024.68	3346.93	989.074	1057.04	1068.11
ENSMUSG00000043671	Dpy19l3	704.174	-2.78858	0.343251	-8.12404	4.51e-16	1.63e-13	1237.82	170.529	1125.31	1278.28	1309.87	251.306	131.111	129.17	526.3	-2.32402	0.334646	-6.94469	3.79e-12	6.77e-10	866.868	185.733	912.582	762.498	925.524	104.221	185.951	267.027
ENSMUSG00000038957	Edc3	5727.9	-1.14928	0.143464	-8.01094	1.14e-15	3.94e-13	8026.57	3429.22	5889.03	9085.88	9104.8	3163.33	3920.52	3203.82	2072.95	-1.63778	0.287686	-5.69294	1.25e-08	1.18e-06	3054.53	1091.37	2634.26	3736.58	2792.76	1469.31	1352.37	452.43
ENSMUSG00000038418	Egr1	90861.9	-0.581516	0.104641	-5.55726	2.74e-08	3.05e-06	108705	73018.6	108200	111948	105968	74940.1	70089.2	74026.5	50311.8	-0.994839	0.187027	-5.31922	1.04e-07	7.17e-06	66883.6	33740	62547.6	61613.1	76489.9	39573.2	31734	29912.8
ENSMUSG00000021709	Erbin	4845.74	-0.900832	0.13219	-6.81468	9.45e-12	1.92e-09	6382.02	3309.45	6037.95	6196.99	6911.13	3384.32	3553.8	2990.23	4677.61	-0.769208	0.210934	-3.64667	0.000265662	0.00599497	5884.72	3470.51	4868.67	6675.31	6110.17	2919.2	3759.79	3732.55
ENSMUSG00000034152	Exoc3	7764.97	-1.75644	0.120246	-14.6071	2.53e-48	5.03e-45	11952.3	3577.67	10434.9	11637	13784.8	3266.98	3601.12	3864.92	3635.68	-0.877431	0.23512	-3.73185	0.00019008	0.00455036	4689.56	2581.81	4421.79	5559.16	4087.73	2443.05	2186.66	3115.7
ENSMUSG00000039253	Fn3krp	241.7	-1.85589	0.499611	-3.71467	0.000203472	0.00754885	344.802	138.597	172.194	482.205	380.007	68.4492	79.8496	267.493	321.968	-2.49573	0.445558	-5.60135	2.13e-08	1.81e-06	547.245	96.6907	364.092	588.262	689.382	96.0464	105.405	88.6203
ENSMUSG00000030064	Frmd4b	6647.92	-0.572817	0.138013	-4.15044	3.32e-05	0.0015672	7875.65	5420.19	6574.08	8428.82	8624.04	4442.35	5746.21	6072	4272.74	-0.944044	0.173164	-5.45172	4.99e-08	3.81e-06	5612.85	2932.63	6099.25	5391.82	5347.47	2818.04	2672.92	3306.93
ENSMUSG00000056602	Fry	7683.56	0.815609	0.158712	5.13892	2.76e-07	2.35e-05	5972.54	9394.57	5240.28	7236.34	5441	10529.4	12378.7	5275.62	4789.73	0.776906	0.268556	2.8929	0.00381703	0.0454474	3528.32	6051.14	2972.01	3681.38	3931.57	4485.57	7811.93	5855.93
ENSMUSG00000033066	Gas7	2459.16	1.31164	0.195013	6.72591	1.75e-11	3.42e-09	1491.32	3427.01	1988.14	1215.29	1270.53	4498.09	3627.73	2155.2	8570.68	-2.01235	0.368459	-5.46152	4.72e-08	3.7e-06	13882.7	3258.68	9663.02	8015.71	23969.3	2907.96	3289.44	3578.63
ENSMUSG00000028270	Gbp2	12305.6	-0.692794	0.164562	-4.20994	2.55e-05	0.00125871	15161.4	9449.7	13191.9	13621.2	18671.2	9667.96	8513.35	10167.8	30752.5	-1.11208	0.206452	-5.38662	7.18e-08	5.21e-06	42047.9	19457.1	38654	46649.5	40840.2	17694	24224.3	16453
ENSMUSG00000040264	Gbp2b	261.283	-1.36988	0.390707	-3.50616	0.000454626	0.0144659	390.032	132.534	938.224	161.821	70.0517	138.854	51.2615	207.485	428.272	-2.68393	0.929147	-2.8886	0.00386965	0.0456417	345.534	511.009	457.232	362.273	217.098	1361	172.029	0
ENSMUSG00000105504	Gbp5	2186.93	-0.861671	0.190089	-4.53299	5.82e-06	0.000346668	2882.32	1491.55	1842.94	3358.06	3445.97	1354.32	1637.41	1482.91	1894	-0.951597	0.321122	-2.96335	0.0030431	0.0382193	2469.68	1318.32	1998.27	3569.25	1841.53	1543.89	1724.27	686.807
ENSMUSG00000050234	Gja4	19281.4	0.786576	0.188751	4.16726	3.08e-05	0.00147347	14191.1	24371.7	7005.96	15497.9	20069.3	19333	20746.1	33035.9	4538.82	-1.72811	0.212052	-8.14945	3.66e-16	1.4e-13	6965.64	2111.99	8676.12	5997.34	6223.48	2464.51	2153.85	1717.6
ENSMUSG00000036402	Gng12	7106.27	-0.527451	0.153689	-3.43194	0.000599276	0.0180304	8543.55	5668.99	9591.66	8622.14	7416.85	5629.46	6556.54	4820.98	15240.4	-0.731695	0.189754	-3.85601	0.000115253	0.00300776	18996.8	11484.1	16091.6	21556.1	19342.7	9879.5	12424.9	12148
ENSMUSG00000046733	Gprc5a	10057.8	-1.13168	0.266493	-4.24657	2.17e-05	0.00108987	14120.7	5994.97	5404.09	18245.6	18712.4	4911.72	5205.01	7868.17	1159.33	-3.31414	0.584071	-5.67422	1.39e-08	1.28e-06	2076.61	242.052	2089.53	2178.81	1961.5	529.277	68.6129	128.266
ENSMUSG00000042808	Gpx2	905.187	0.867005	0.235297	3.68472	0.000228953	0.00824438	871.529	938.844	2160.33	341.019	113.234	1698.52	537.26	580.755	1914.75	2.03041	0.473188	4.29093	1.78e-05	0.000635916	689.681	3139.81	756.408	801.313	511.323	6528.09	1232.05	1659.3
ENSMUSG00000001248	Gramd1a	2566.06	-0.812418	0.148515	-5.47027	4.49e-08	4.74e-06	3373.27	1758.86	2953.36	3487.3	3679.15	1898	2152.98	1225.59	12543.2	-1.14396	0.398134	-2.87331	0.00406195	0.0471844	17102.1	7984.33	12941.7	18077.4	20287.2	6340.08	13227.4	4385.54
ENSMUSG00000022575	Gsdmd	5639.52	-1.06427	0.186667	-5.70144	1.19e-08	1.44e-06	7803.31	3475.72	6375.82	9124.98	7909.13	4197.89	3440.43	2788.85	4885.23	-2.22909	0.190531	-11.6994	1.28e-31	1.64e-28	8024.31	1746.15	7374.98	8343.48	8354.47	2072.15	1895.31	1271
ENSMUSG00000033910	Gucy1a1	2862.72	-1.24957	0.285231	-4.38089	1.18e-05	0.00063792	3688.98	2036.47	2612.69	5053.38	3400.87	1387.56	1297.31	3424.52	6320.07	-2.09762	0.346425	-6.05504	1.4e-09	1.62e-07	10238.4	2401.7	13518.4	6547.65	10649.2	3164.42	1734.22	2306.46
ENSMUSG00000028980	H6pd	344.6	-1.91233	0.391276	-4.88741	1.02e-06	7.78e-05	551.697	137.503	585.459	425.731	643.9	177.968	140.969	93.5718	4702.48	-1.53519	0.215363	-7.12841	1.02e-12	2.05e-10	6958.38	2446.59	7118.14	6131.9	7625.1	3084.72	2356.7	1898.34
ENSMUSG00000029798	Herc6	3810.56	-0.610255	0.170898	-3.57086	0.000355805	0.0119725	4667.49	2953.64	4685.53	4146.53	5170.39	3295.34	3009.64	2555.93	3183.32	-1.59037	0.232464	-6.84133	7.85e-12	1.31e-09	4769.78	1596.86	4631.59	4061.77	5615.99	1828.97	1628.81	1332.8
ENSMUSG00000051022	Hs3st1	4731.29	0.83283	0.14567	5.71724	1.08e-08	1.34e-06	3364.42	6098.16	2720.66	3700.17	3672.44	5464.2	6000.55	6829.72	1251.91	1.70314	0.328736	5.18089	2.21e-07	1.36e-05	559.606	1944.21	454.409	660.716	563.693	2323.51	2516.8	992.314
ENSMUSG00000090877	Hspa1b	1245.39	2.40452	0.310234	7.75066	9.14e-15	2.83e-12	365.371	2125.4	236.417	221.554	638.142	1210.57	2055.39	3110.25	639.852	1.55318	0.363909	4.26803	1.97e-05	0.000692466	317.489	962.216	207.918	284.643	459.905	519.059	1010.3	1357.29
ENSMUSG00000025757	Hspa4l	1297.37	-0.985534	0.222182	-4.4357	9.18e-06	0.000514323	1621.72	973.007	1486.45	1614.95	1763.77	849.748	656.541	1412.73	4766.01	-1.53781	0.179006	-8.59082	8.64e-18	3.79e-15	7077.21	2454.8	7548.09	5876.58	7806.96	2200.89	2302.01	2861.5
ENSMUSG00000045932	Ifit2	4439.86	-0.763731	0.18657	-4.09354	4.25e-05	0.00193192	5774.42	3105.29	7689.15	4876.36	4757.76	3571.09	3740.11	2004.67	10301.5	-2.81442	0.221139	-12.727	4.19e-37	8.03e-34	18030.1	2572.97	20288.5	14576.3	19225.6	2660.69	2074.3	2983.94
ENSMUSG00000020427	Igfbp3	43722.9	1.05251	0.181398	5.8022	6.54e-09	8.47e-07	30660.4	56785.3	30179.5	36447.8	25353.9	58529	82723.2	29103.9	12837.3	-0.528691	0.178681	-2.95885	0.00308789	0.0386439	15158.9	10515.6	14506.3	14141.6	16828.9	10187	11934.7	9425.23
ENSMUSG00000076586	Igkv8-21	5697.24	-4.45285	0.297316	-14.9768	1.04e-50	2.37e-47	11093.6	300.859	29807.2	2421.89	1051.74	714.805	172.515	15.2563	2080.39	-4.00815	1.04974	-3.81822	0.000134417	0.00345499	3461.3	699.478	2972.95	2555.75	4855.19	1496.89	581.718	19.823
ENSMUSG00000025746	Il6	738.88	1.24801	0.370726	3.36638	0.000761617	0.0216077	494.194	983.565	299.71	788.471	394.401	1221.33	1335.76	393.612	407.462	3.34457	0.65866	5.07784	3.82e-07	2.28e-05	63.6556	751.268	30.1058	138.009	22.8524	1108.62	1019.25	125.934
ENSMUSG00000018899	Irf1	25746.2	-0.806284	0.148429	-5.43214	5.57e-08	5.7e-06	33486.5	18005.8	25834.7	39949.2	34675.6	17127	21188.7	15701.8	13484.5	-1.3814	0.1942	-7.11331	1.13e-12	2.26e-10	19525.7	7443.36	21922.7	21781.2	14873.1	7718.45	8768.53	5843.11
ENSMUSG00000021922	Itih4	74.7139	4.34372	0.929512	4.67312	2.97e-06	0.000198386	19.5046	129.923	0	16.2907	42.223	84.0947	271.094	34.5809	61.9499	3.37174	1.01754	3.31363	0.000920939	0.0158251	10.8614	113.038	14.1121	14.6634	3.80874	82.7634	230.698	25.6532
ENSMUSG00000031239	Itm2a	4257.98	2.20174	0.173772	12.6703	8.64e-37	1.15e-33	1685.07	6830.89	1482.73	2141.69	1430.78	9058.76	9169.89	2264.03	2768.12	1.82155	0.425771	4.27823	1.88e-05	0.000667604	1209.6	4326.64	1659.58	1089.41	879.819	2305.11	6209.97	4464.83
ENSMUSG00000026223	Itm2c	12384	0.56699	0.122979	4.61047	4.02e-06	0.000258024	10125	14643	9734.07	9559.4	11081.6	14491.7	15832.9	13604.5	6286.59	0.75711	0.175406	4.31633	1.59e-05	0.000579622	4680.85	7892.33	5407.75	4440.43	4194.37	7838	8379.72	7459.26
ENSMUSG00000023150	Ivns1abp	24487.1	0.911629	0.13171	6.92148	4.47e-12	9.49e-10	18318.3	30655.9	22331.2	18510.6	14113	39188.1	40568.5	12211.1	10849.7	0.671842	0.174532	3.84938	0.000118417	0.00308507	8311.75	13387.7	8208.54	7800.94	8925.78	16055.1	13112	10995.9
ENSMUSG00000052837	Junb	116023	-0.406239	0.105016	-3.86835	0.000109575	0.0043709	133042	99003.4	111631	141087	146407	93866.3	102915	100229	82463	-0.94712	0.187498	-5.05135	4.39e-07	2.51e-05	107246	57680.2	110706	99099.7	111932	72064.4	63213.4	37762.7
ENSMUSG00000035165	Kcne3	13470.3	-1.19547	0.260653	-4.58645	4.51e-06	0.000278122	17120.4	9820.29	9079.73	17160.6	25120.7	6605.35	4627.33	18228.2	1180.82	1.75566	0.604401	2.90479	0.003675	0.044195	540.22	1821.42	577.655	408.851	634.155	2673.97	473.33	2316.95
ENSMUSG00000057604	Lmcd1	11332.1	0.600967	0.180026	3.33823	0.000843139	0.0230178	8650.87	14013.3	6667.16	7716.37	11569.1	12708.1	11084.3	18247.5	3583.99	0.850985	0.258119	3.29687	0.000977671	0.0165076	2547.61	4620.37	3004.94	2146.03	2491.87	3541.46	5524.83	4794.82
ENSMUSG00000020593	Lpin1	795.911	-0.960083	0.24805	-3.87052	0.000108603	0.00435268	1055.97	535.857	1104.83	947.034	1116.03	501.635	597.393	508.542	4673.89	-0.952799	0.237719	-4.00809	6.12e-05	0.00180633	6168.26	3179.51	5130.22	5303.84	8070.72	2374.59	3608.64	3555.3
ENSMUSG00000042622	Maff	3866.96	-1.32141	0.154286	-8.5647	1.08e-17	4.93e-15	5588.98	2144.93	3549.05	6117.71	7100.17	1856.93	2276.21	2301.66	7214.58	-2.17575	0.239172	-9.09701	9.29e-20	5.28e-17	11813.8	2615.39	11074.2	12565.7	11801.4	2225.42	3415.73	2205.01
ENSMUSG00000027377	Mall	12437.7	-0.990454	0.120782	-8.20037	2.4e-16	9.54e-14	16260.2	8615.28	12900.6	17046.6	18833.4	7312.33	7973.13	10560.4	13778.2	-1.31773	0.170316	-7.73697	1.02e-14	2.6e-12	19664.4	7892.09	20992.2	19186.7	18814.2	7660.21	9258.77	6757.29
ENSMUSG00000003746	Man1a	1965.46	-0.655389	0.19022	-3.44543	0.000570156	0.017318	2179.48	1751.44	2030.03	1814.79	2693.63	1127.46	1328.85	2798	4547.45	-1.04996	0.178457	-5.88351	4.02e-09	4.25e-07	6132.78	2962.12	5262.87	5891.24	7244.22	2685.21	2985.16	3215.98
ENSMUSG00000024277	Mapre2	11879.4	-0.989434	0.21113	-4.68638	2.78e-06	0.00018754	16249.3	7509.49	16689.8	19711.8	12346.4	7239.97	9944.72	5343.76	20917.6	-1.3477	0.266384	-5.05924	4.21e-07	2.47e-05	30033.7	11801.4	26409.4	33242.8	30449	8919.03	15951	10534.1
ENSMUSG00000069662	Marcks	1782.72	0.529509	0.167814	3.15533	0.00160318	0.0380879	1374.63	2190.8	1453.87	1289.14	1380.88	1918.53	1868.09	2785.8	6691.5	0.699415	0.171964	4.06722	4.76e-05	0.00146899	4966.11	8416.89	4947.7	4954.51	4996.11	5985.53	7898.44	11366.7
ENSMUSG00000038732	Mboat1	96.0314	2.13667	0.620698	3.44237	0.00057664	0.0174483	41.8756	150.187	75.393	35.8396	14.3942	193.613	139.983	116.965	6339.51	-2.50185	0.17595	-14.2191	6.97e-46	3.57e-42	10772.5	1906.51	11410.1	10571.5	10336	1641.98	2115.07	1962.47
ENSMUSG00000071856	Mcc	4339.95	-1.32104	0.142697	-9.25765	2.09e-20	1.15e-17	6297.33	2382.57	6744.41	5941.77	6205.82	2767.3	2568.99	1811.43	268.82	-3.18819	0.850952	-3.74661	0.000179238	0.00433819	446.626	91.0133	338.69	362.273	638.916	137.939	129.271	5.83028
ENSMUSG00000027210	Meis2	2083.01	-0.90166	0.175155	-5.1478	2.64e-07	2.27e-05	2728.36	1437.67	2586.63	2621.72	2976.72	1545	1393.92	1374.08	5518	-1.22872	0.197317	-6.22715	4.75e-10	6.12e-08	7719.65	3316.36	7158.6	7368.8	8631.55	2531.95	3776.69	3640.43
ENSMUSG00000030605	Mfge8	27300.4	0.517373	0.124024	4.17155	3.03e-05	0.00145877	23012.6	31588.2	22849.7	23946.3	22241.9	30939	36648	27177.5	28673.3	-0.78554	0.174033	-4.51375	6.37e-06	0.000264146	36279.9	21066.8	37416.8	36198.8	35224.2	18042.4	24383.4	20774.5
ENSMUSG00000038022	Mindy4	612.661	1.31807	0.387423	3.40215	0.000668591	0.0194184	374.624	850.699	227.11	342.105	554.656	1025.76	650.626	875.71	827.406	-1.31606	0.246901	-5.33033	9.8e-08	6.81e-06	1176.91	477.903	1196.71	1179.97	1154.05	446.514	414.661	572.533
ENSMUSG00000012519	Mlkl	2395.27	-0.614923	0.187821	-3.27398	0.00106044	0.0280364	2933.43	1857.1	2820.26	3410.19	2569.84	1952.76	1930.19	1688.36	2479.6	-1.04507	0.303786	-3.44015	0.000581392	0.0111388	3319.35	1639.86	3820.61	3119	3018.43	1560.24	2357.7	1001.64
ENSMUSG00000070576	Mn1	5978.18	-1.35389	0.125284	-10.8066	3.2e-27	3.19e-24	8622.88	3333.47	8981.07	8410.36	8477.22	3360.86	3460.15	3179.41	887.793	-1.86016	0.531601	-3.49916	0.000466718	0.0093496	1378.96	396.629	1217.4	759.91	2159.55	624.302	283.401	282.186
ENSMUSG00000042485	Mustn1	4315.52	1.4345	0.235915	6.08059	1.2e-09	1.78e-07	2405.64	6225.4	1939.74	2977.94	2299.23	4731.8	8519.26	5425.13	9661.64	1.55473	0.386691	4.02061	5.8e-05	0.00172962	4923.71	14399.6	3466.87	7001.35	4302.92	10064.4	21866.6	11267.6
ENSMUSG00000061086	Myl4	378.504	-1.19024	0.324841	-3.66406	0.000248248	0.00876078	514.88	242.129	527.751	491.98	524.908	250.328	190.259	285.801	655.75	-1.48893	0.324037	-4.59495	4.33e-06	0.000187634	963.472	348.028	1143.08	732.308	1015.03	273.834	360.964	409.286
ENSMUSG00000048612	Myof	6874.44	-0.969037	0.236494	-4.09752	4.18e-05	0.00190992	9054.72	4694.15	5856.45	12376.6	8931.11	3809.69	4768.3	5504.46	472.753	2.05594	0.587957	3.49674	0.000470973	0.00942253	166.972	778.534	85.6134	346.747	68.5573	1402.89	709.994	222.717
ENSMUSG00000021365	Nedd9	13777.2	-0.850456	0.108608	-7.8305	4.86e-15	1.55e-12	17516.8	10037.5	16714	17292.1	18544.5	9168.28	9765.31	11178.8	4472.4	-1.30907	0.303477	-4.31357	1.61e-05	0.00058552	6307.35	2637.46	7391.92	5973.19	5556.95	2500.27	1672.56	3739.54
ENSMUSG00000047180	Neurl3	3506.95	-2.43902	0.221269	-11.0229	2.96e-28	3.15e-25	5878.2	1135.71	5824.8	5817.96	5991.82	1360.18	815.254	1231.69	2355.66	-2.74818	0.402119	-6.83425	8.24e-12	1.33e-09	3988.08	723.234	4765.18	3156.08	4042.98	1426.39	449.464	293.846
ENSMUSG00000015839	Nfe2l2	20482.2	-0.931848	0.13077	-7.12583	1.03e-12	2.32e-10	27402.9	13561.4	22763.1	30206.3	29239.4	14699	14300	11685.3	13990.4	-1.30922	0.168494	-7.77015	7.84e-15	2.07e-12	19890.3	8090.47	20633.8	20815.2	18222	8565.5	9711.21	5994.69
ENSMUSG00000026796	Niban2	8402.88	-1.12076	0.150491	-7.4474	9.52e-14	2.44e-11	11527.2	5278.58	8235.52	12536.3	13809.8	4884.34	5016.72	5934.69	1084.89	-1.49635	0.392719	-3.81023	0.000138836	0.00353912	1496.15	673.623	1358.52	1529.31	1600.62	1259.84	535.976	225.049
ENSMUSG00000030835	Nomo1	2111.34	-0.910503	0.21076	-4.32009	1.56e-05	0.000811234	2738.37	1484.3	2917.06	2596.74	2701.31	1200.79	1682.76	1569.36	4054.75	-1.63556	0.367469	-4.45087	8.55e-06	0.000343994	6092.69	2016.81	6220.61	4976.07	7081.4	3167.49	1213.16	1669.79
ENSMUSG00000003849	Nqo1	6008.95	-3.45429	0.164443	-21.0061	5.77e-98	3.06e-94	11078.6	939.302	9318.01	12845.8	11072	886.906	1199.72	731.284	10321.1	-1.40025	0.242468	-5.77497	7.7e-09	7.77e-07	14800.6	5841.6	18525.4	11941.2	13935.2	4423.24	5195.69	7905.86
ENSMUSG00000034422	Parp14	3472.48	-0.462029	0.143244	-3.22547	0.00125766	0.0318218	4128.18	2816.77	3751.03	4037.93	4595.58	2957.01	3235.39	2257.93	3099	-0.941634	0.296002	-3.18117	0.0014668	0.022396	4025.55	2172.44	3469.69	4185.97	4420.99	2284.68	2925.5	1307.15
ENSMUSG00000035566	Pcdh17	5401.27	0.492615	0.129894	3.79243	0.000149182	0.00566677	4551.1	6251.44	4848.42	4331.16	4473.71	6684.55	6440.21	5629.56	648.365	1.21919	0.363749	3.35175	0.000803028	0.0143166	387.716	909.015	307.644	362.273	493.232	574.235	1119.68	1033.13
ENSMUSG00000038370	Pcp4l1	7995.54	-0.834932	0.162208	-5.14729	2.64e-07	2.27e-05	10594.9	5396.17	15042.3	8647.12	8095.29	6966.17	5914.78	3307.56	17664.7	-1.87137	0.33821	-5.53316	3.15e-08	2.59e-06	27586.8	7742.53	36190.9	16319.5	30250	4743.06	9110.6	9373.92
ENSMUSG00000019577	Pdk4	2015.53	-0.838633	0.226447	-3.70344	0.000212696	0.00780016	2493.49	1537.57	1317.05	2966	3197.43	1017.94	1301.25	2293.53	990.649	-1.70951	0.220233	-7.76229	8.34e-15	2.17e-12	1490.96	490.337	1593.73	1798.43	1080.73	711.152	535.976	223.883
ENSMUSG00000055866	Per2	698.533	-1.32649	0.376738	-3.521	0.000429925	0.013768	1068.95	328.118	469.112	1499.83	1237.9	496.746	403.191	84.418	251.852	-3.37066	0.75908	-4.44046	8.98e-06	0.00035779	434.529	69.1755	301.999	541.684	459.905	171.657	21.8766	13.9927
ENSMUSG00000004791	Pgf	744.687	1.2484	0.277743	4.49481	6.96e-06	0.000408946	474.254	1015.12	565.913	427.903	428.947	1150.92	1422.51	471.927	1590.82	1.20508	0.354682	3.39763	0.000679734	0.0125367	940.881	2240.76	917.286	1255.02	650.342	1661.4	2173.74	2887.15
ENSMUSG00000031379	Pir	899.64	-0.743128	0.243302	-3.05435	0.00225549	0.0484495	1022.55	776.733	832.115	1002.42	1233.1	571.062	493.884	1265.25	876.316	0.939297	0.31616	2.97096	0.00296873	0.0376558	565.408	1187.23	602.116	595.162	498.945	769.393	961.575	1830.71
ENSMUSG00000035268	Pkig	5192.79	0.746267	0.136501	5.46713	4.57e-08	4.79e-06	3671.34	6714.25	3623.52	3623.06	3767.44	5439.76	6280.51	8422.48	9411.79	0.980986	0.25137	3.90256	9.52e-05	0.00257594	6221.4	12602.2	5611.91	6691.69	6360.59	7890.11	15021.3	14895.2
ENSMUSG00000031538	Plat	134177	0.667735	0.195273	3.4195	0.000627365	0.0185253	110637	157717	50527.2	124841	156544	141002	152096	180051	4916.83	1.78769	0.521132	3.43039	0.000602707	0.0114462	1892.76	7940.89	961.504	1991.64	2725.15	9959.19	11481.2	2382.25
ENSMUSG00000021701	Plk2	58390.3	0.542449	0.140717	3.85489	0.000115783	0.00459552	49594.2	67186.5	56557.8	44003.4	48221.5	84821.3	73444.9	43293.2	29553.2	-0.947913	0.253749	-3.73564	0.000187238	0.00450339	38953	20153.4	33966.9	35364.7	47527.3	17193.3	25969.5	17297.3
ENSMUSG00000028517	Plpp3	41882.5	0.677173	0.114068	5.93658	2.91e-09	4.03e-07	33957.3	49807.8	39017.3	34099.7	28754.8	68384.7	53182.8	27855.9	10840.6	-1.01927	0.327255	-3.1146	0.00184197	0.0263667	14520.5	7160.81	17072.8	10319.6	16169	9115.21	4619.94	7747.28
ENSMUSG00000036986	Pml	3003.43	-0.811575	0.201462	-4.02842	5.62e-05	0.00249014	3961.78	2045.08	2662.95	5007.77	4214.62	1898.98	2624.19	1612.08	2909.34	-0.939024	0.228166	-4.11552	3.86e-05	0.00123498	3819.51	1999.17	3645.62	4167	3645.92	2550.34	1632.79	1814.38
ENSMUSG00000022474	Pmm1	1911.41	-2.35578	0.305066	-7.72221	1.14e-14	3.37e-12	3131.31	691.501	1971.39	3807.69	3614.86	636.578	423.893	1014.03	3902.51	-2.94094	0.184319	-15.9557	2.6e-57	1.99e-53	6902.77	902.263	6743.7	6488.99	7475.6	912.441	757.725	1036.62
ENSMUSG00000029086	Prom1	7332.18	-0.618549	0.138655	-4.46106	8.16e-06	0.000465255	8857.95	5806.41	6765.82	8207.27	11600.8	5069.15	5748.18	6601.9	2589.18	3.11982	0.987684	3.15873	0.0015846	0.0237458	515.178	4663.18	562.602	822.014	160.919	5132.35	1304.64	7552.54
ENSMUSG00000031897	Psmb10	7490.61	-0.687682	0.144712	-4.75207	2.01e-06	0.000141798	9005.08	5976.15	9756.41	7947.7	9311.12	5909.12	5017.71	7001.61	10089.9	-1.16447	0.14809	-7.86324	3.74e-15	1.09e-12	13953.4	6226.32	14370.8	12794.3	14695.1	6279.8	6515.24	5883.92
ENSMUSG00000056529	Ptafr	1608.76	1.03205	0.281541	3.66572	0.00024664	0.00872338	1074.87	2142.66	1104.83	1162.07	957.693	1588.02	2895.29	1944.67	1573.43	1.67079	0.359644	4.64567	3.39e-06	0.000152984	718.165	2428.7	505.213	897.056	752.226	2826.22	3183.04	1276.83
ENSMUSG00000026604	Ptpn14	2753.93	-0.858571	0.228614	-3.75555	0.000172963	0.00647736	3512.82	1995.04	1617.69	3851.13	5069.63	1459.92	1596.01	2929.2	6134	-1.36775	0.19295	-7.08863	1.35e-12	2.66e-10	8827.08	3440.93	8739.15	7779.37	9962.71	2677.04	3857.24	3788.52
ENSMUSG00000022469	Rapgef3	8122.72	0.453773	0.140686	3.22542	0.00125787	0.0318218	7257.23	8988.21	4951.74	8315.87	8504.09	8124.92	11880.8	6958.89	468.973	1.50501	0.48354	3.11249	0.00185514	0.0265057	229.735	708.212	154.292	231.164	303.747	912.441	847.22	364.976
ENSMUSG00000070565	Rasal2	890.423	0.999293	0.255919	3.90472	9.43e-05	0.00386961	617.251	1163.6	617.105	680.952	553.696	1086.39	1473.77	930.633	508.871	0.821423	0.282823	2.90437	0.00367989	0.0441986	365.192	652.551	380.086	326.045	389.444	542.56	651.325	763.767
ENSMUSG00000046402	Rbp1	1299.12	0.765968	0.193297	3.96265	7.41e-05	0.0031521	975.877	1622.36	910.3	941.604	1075.73	1523.48	1812.88	1530.71	2176.97	1.09809	0.285908	3.84073	0.000122671	0.00319049	1347.01	3006.93	1621.95	920.345	1498.74	2012.89	2918.53	4089.36
ENSMUSG00000039601	Rcan2	512.239	-0.85817	0.275346	-3.11669	0.00182892	0.0417087	699.605	324.873	1174.64	594.068	330.107	528.037	349.958	96.623	97.9073	-3.9958	1.20411	-3.31847	0.000905129	0.015641	135.299	60.5155	180.635	113.857	111.406	169.614	11.9327	0
ENSMUSG00000071356	Reg3b	8993.55	1.3825	0.148403	9.31585	1.21e-20	7.41e-18	6746.3	11240.8	16654.4	2591.31	993.199	23373.4	5763.96	4585.02	19455.7	2.43114	0.431941	5.6284	1.82e-08	1.59e-06	5628.19	33283.2	7840.68	6752.94	2290.96	71771.2	14483.3	13595
ENSMUSG00000030017	Reg3g	8143.39	1.30784	0.132821	9.84668	7.08e-23	4.9e-20	6818.87	9467.91	17186.8	2558.73	711.073	18540	5028.55	4835.22	17559.3	2.21461	0.406584	5.44688	5.13e-08	3.87e-06	5594.66	29523.9	7391.92	6306.99	3085.08	63537.8	12678.5	12355.5
ENSMUSG00000059810	Rgs3	6124.31	0.525841	0.142887	3.68011	0.000233129	0.00834051	5294.29	6954.33	3597.45	5139.18	7146.24	6764.74	7933.7	6164.55	3181.07	-1.00232	0.298217	-3.36104	0.000776497	0.0139688	4215.71	2146.43	4331.47	3800.41	4515.26	2026.17	3008.03	1405.1
ENSMUSG00000046768	Rhoj	11486.7	-0.703136	0.12234	-5.7474	9.06e-09	1.14e-06	14266.1	8707.34	12670.7	15269.8	14857.7	7998.78	9299.03	8824.23	29080.2	-1.11489	0.216425	-5.15139	2.59e-07	1.59e-05	39819.5	18340.9	42169.8	41528.5	35760.2	15427.7	23131.5	16463.5
ENSMUSG00000044456	Rin3	3237.17	0.591727	0.176659	3.34954	0.000809448	0.0224446	2770.74	3703.59	1977.9	3222.31	3112.02	3392.15	5481.03	2237.59	2292.35	-0.92567	0.291743	-3.17289	0.00150928	0.0228812	2961.34	1623.36	2783.85	2808.48	3291.7	1785.03	2116.06	968.992
ENSMUSG00000036492	Rnf39	157.729	-3.62573	0.667819	-5.42921	5.66e-08	5.74e-06	284.401	31.0579	265.272	269.34	318.591	58.6707	34.5029	0	2788.86	-2.70337	0.346084	-7.81132	5.66e-15	1.61e-12	4820.08	757.632	6280.82	3022.39	5157.03	709.108	532.993	1030.79
ENSMUSG00000007892	Rplp1	8636.47	0.440996	0.137181	3.21469	0.00130585	0.03273	7086.31	10186.6	6418.64	6568.42	8271.86	9361.89	8975.68	12222.3	10350.4	0.634389	0.129839	4.88599	1.03e-06	5.35e-05	8093.98	12606.8	7906.54	7644.82	8730.58	11334.5	12772.9	13712.8
ENSMUSG00000024608	Rps14	24982.9	0.435976	0.103984	4.19272	2.76e-05	0.00134566	20689.7	29276	21320.4	20003.9	20744.9	27765.9	26976.3	33085.8	23715.6	0.836709	0.137587	6.08129	1.19e-09	1.39e-07	17026.4	30404.7	16626.9	16067.7	18384.8	30092.2	31721	29400.9
ENSMUSG00000008683	Rps15a	3918.4	0.522702	0.162757	3.21155	0.00132019	0.0328828	3150.24	4686.57	3450.39	2710.78	3289.55	4666.28	4305.96	5087.46	4586.59	0.991329	0.175209	5.65799	1.53e-08	1.37e-06	3070.78	6102.4	2748.1	3034.46	3429.77	6415.69	5882.81	6008.69
ENSMUSG00000020460	Rps27a	7533.03	0.374503	0.122323	3.06159	0.00220164	0.0480676	6292.12	8773.95	6363.72	5887.47	6625.17	7841.34	7848.92	10631.6	8339.21	0.962892	0.129716	7.42307	1.14e-13	2.51e-11	5650.82	11027.6	5756.79	5654.9	5540.76	10506.9	11152.1	11423.9
ENSMUSG00000023809	Rps6ka2	331.433	-1.36695	0.328407	-4.16237	3.15e-05	0.00150048	486.362	176.504	670.16	462.657	326.268	236.639	161.671	131.204	176.401	-3.52412	1.02198	-3.44832	0.000564087	0.0109016	287.991	64.8116	371.619	246.69	245.664	124.656	68.6129	1.16606
ENSMUSG00000044080	S100a1	3053.23	0.557039	0.179614	3.10131	0.00192663	0.0433923	2447.06	3659.4	2532.65	2257.89	2550.65	4105	3148.64	3724.56	1196.78	1.29472	0.349835	3.70093	0.000214808	0.00500187	658.503	1735.07	572.01	687.456	716.043	1440.7	949.642	2814.86
ENSMUSG00000000278	Scpep1	4173.61	-0.534147	0.164132	-3.25438	0.00113641	0.0294579	4773.1	3574.12	4803.74	4385.46	5130.09	3529.05	2836.14	4357.19	7846.8	-0.511884	0.149863	-3.41569	0.000636211	0.0118912	9222.89	6470.71	8478.55	9403.56	9786.55	6812.14	6432.71	6167.27
ENSMUSG00000059248	Septin9	2510.73	0.676288	0.161782	4.18024	2.91e-05	0.00140871	1960.57	3060.88	1558.12	2040.68	2282.92	2999.05	3085.55	3098.04	4438.42	-1.09784	0.20893	-5.25458	1.48e-07	9.57e-06	6044.54	2832.31	6373.02	5111.49	6649.11	2900.81	2335.82	3260.29
ENSMUSG00000041481	Serpina3g	2403.93	0.944306	0.30917	3.05433	0.00225566	0.0484495	1653.19	3154.68	1731.25	1757.23	1471.09	1998.72	4489.32	2975.99	2132.09	1.54344	0.490232	3.14838	0.00164176	0.0244116	962.916	3301.26	540.023	1524.13	824.592	3833.68	5189.72	880.372
ENSMUSG00000042842	Serpinb6b	659.399	1.38502	0.309215	4.47914	7.49e-06	0.000432188	376.977	941.821	326.703	453.968	350.259	1189.06	835.956	800.446	2508.05	0.756976	0.23595	3.2082	0.00133566	0.0209783	1853.72	3162.38	1784.71	1749.26	2027.2	2282.63	3724.99	3479.51
ENSMUSG00000036206	Sh3bp4	4959.47	0.508353	0.13234	3.84127	0.0001224	0.00482209	4043.1	5875.85	3350.8	3890.22	4888.27	4899.01	6097.16	6631.39	404.583	1.68844	0.40613	4.15739	3.22e-05	0.00105726	184.577	624.589	193.806	146.634	213.289	874.635	588.679	410.452
ENSMUSG00000046280	She	3276.75	-0.566752	0.177927	-3.18531	0.00144597	0.0354608	3635.79	2917.72	3249.34	3027.9	4630.13	2191.35	2224.94	4336.85	1774.36	-1.28775	0.362227	-3.5551	0.000377834	0.00795317	2525.27	1023.46	1974.75	2058.92	3542.13	1270.06	729.882	1070.44
ENSMUSG00000032902	Slc16a1	2219.74	0.652987	0.201436	3.24165	0.00118839	0.0305127	1778.66	2660.81	2581.98	1474.85	1279.16	3962.23	2157.91	1862.28	510.634	1.80767	0.531781	3.39927	0.000675648	0.0124763	217.978	803.29	239.906	267.392	146.636	1547.98	356.986	504.902
ENSMUSG00000074796	Slc4a11	226.456	-6.60024	0.740702	-8.91078	5.07e-19	2.52e-16	414.657	38.2554	288.541	384.461	570.97	0.977846	3.94319	109.845	2222.8	-3.36171	0.417696	-8.04824	8.4e-16	3.07e-13	4028.23	417.363	4558.21	3413.99	4112.49	159.396	566.802	525.891
ENSMUSG00000030737	Slco2b1	9062.86	1.52021	0.188268	8.07471	6.76e-16	2.39e-13	5017.46	13108.3	5365	5441.1	4246.29	12853.8	18190.9	8280.09	6098.34	1.01671	0.166089	6.12149	9.27e-10	1.14e-07	4035.4	8161.27	3965.5	3541.65	4599.05	8042.35	7767.18	8674.29
ENSMUSG00000020439	Smtn	2995.55	0.859163	0.249362	3.44545	0.000570114	0.017318	2233	3758.1	2518.68	2252.46	1927.86	3200.49	5377.52	2696.29	5022.14	0.654532	0.187615	3.48871	0.000485365	0.00964757	3869.68	6174.6	3742.53	3458.84	4407.66	4542.79	6707.16	7273.86
ENSMUSG00000006050	Sra1	4985.15	0.42938	0.13075	3.28399	0.00102349	0.0272864	4197.93	5772.37	4099.14	4345.28	4149.37	5426.07	5694.95	6196.08	4027.46	0.44232	0.141184	3.13294	0.00173066	0.0252684	3349.6	4705.33	3094.31	3163.85	3790.65	3544.52	4201.3	6370.16
ENSMUSG00000003992	Ssbp2	1146.46	-0.701086	0.215116	-3.25911	0.00111764	0.029209	1330.38	962.533	1238.86	1443.36	1308.91	722.628	781.737	1383.24	4846.75	-1.0443	0.183697	-5.68488	1.31e-08	1.22e-06	6496.82	3196.68	6559.3	6776.22	6154.92	2551.36	3314.3	3724.38
ENSMUSG00000013846	St3gal1	3362.52	0.957765	0.17821	5.37437	7.69e-08	7.41e-06	2454.19	4270.86	1513.44	2961.65	2887.47	3980.81	5306.55	3525.22	1227.35	1.15803	0.369432	3.13464	0.00172068	0.0252185	724.528	1730.17	626.577	909.994	637.012	1865.75	2571.49	753.272
ENSMUSG00000014813	Stc1	20598.8	0.677874	0.125527	5.40024	6.66e-08	6.5e-06	16865.8	24331.7	14683	18934.2	16980.3	25744.7	32436.7	14813.8	10050.1	-0.626242	0.193553	-3.23551	0.00121426	0.0194496	12219.1	7881.04	11504.2	14722.1	10431.2	7691.89	8614.4	7336.82
ENSMUSG00000026880	Stom	27824.9	0.594375	0.157297	3.77868	0.000157664	0.00593234	23819	31830.8	13679.6	28743.4	29034	30093.2	38406.7	26992.4	1864.9	1.55102	0.493342	3.14392	0.00166704	0.0246442	826.858	2902.94	436.534	1276.58	767.461	3626.26	4290.79	791.752
ENSMUSG00000032333	Stoml1	2298.39	-0.620954	0.157901	-3.93254	8.41e-05	0.00351126	2792.04	1804.73	2419.09	2693.4	3263.64	1676.03	1878.93	1859.23	2283.52	-1.05141	0.257564	-4.08211	4.46e-05	0.00139476	3089.52	1477.52	2370.83	2692.89	4204.85	1265.97	1515.45	1651.14
ENSMUSG00000036923	Stox1	1465.32	-1.15106	0.2516	-4.57496	4.76e-06	0.000291571	2068.15	862.481	2089.6	2036.34	2078.52	756.853	1254.92	575.67	1046.2	-2.37578	0.307153	-7.73485	1.04e-14	2.6e-12	1754.79	337.613	1637	1635.4	1991.97	271.791	435.543	305.507
ENSMUSG00000032437	Stt3b	2134.37	-1.39053	0.181937	-7.64292	2.12e-14	6.14e-12	3113.98	1154.76	3207.46	3484.04	2650.45	1254.58	1167.18	1042.51	13276.3	-1.94217	0.186018	-10.4408	1.62e-25	1.46e-22	21008	5544.62	15999.4	19324.7	27700	4246.48	5070.39	7317
ENSMUSG00000038213	Tapbpl	5037.52	-0.671048	0.154422	-4.34554	1.39e-05	0.000732212	6133.2	3941.85	6035.16	5735.42	6629	4131.4	3495.64	4198.53	5079.8	-1.46352	0.191032	-7.66112	1.84e-14	4.42e-12	7458.68	2700.91	7808.69	7698.29	6869.06	2541.14	3224.81	2336.78
ENSMUSG00000029174	Tbc1d1	3715.11	-0.929218	0.197335	-4.70883	2.49e-06	0.000170922	4733.81	2696.41	4287.16	5593.15	4321.14	2148.33	2560.12	3380.79	2877.75	-2.57874	0.294493	-8.75653	2.01e-18	9.66e-16	4900.42	855.091	4130.14	5388.37	5182.74	1291.52	666.241	607.515
ENSMUSG00000042712	Tceal9	6263.19	0.937996	0.148627	6.31109	2.77e-10	4.62e-08	4354.88	8171.49	5028.06	3889.14	4147.45	8377.2	8677.97	7459.3	7919.89	0.972927	0.1954	4.97916	6.39e-07	3.48e-05	5162.63	10677.1	5165.97	5284.87	5037.06	8198.68	8485.13	15347.6
ENSMUSG00000024028	Tff2	20282.6	2.16522	0.508618	4.25707	2.07e-05	0.00104654	7910.99	32654.2	17657.8	5002.34	1072.85	57641.1	8297.46	32023.9	203191	4.74262	1.28092	3.70252	0.000213469	0.00497825	10300.5	396082	2928.73	22061.5	5911.16	238894	43377.3	905975
ENSMUSG00000074743	Thbd	47014.2	0.519421	0.119411	4.34986	1.36e-05	0.000720315	40938.1	53090.3	37894.7	46503.5	38416.2	60762.4	66313.6	32194.8	25125.5	1.64198	0.352973	4.65184	3.29e-06	0.000148916	12235.8	38015.1	9506.85	17030.3	10170.3	29285	57610	27150.4
ENSMUSG00000034640	Tiparp	23110.4	-3.62842	0.110295	-32.8975	2.38e-237	3.79e-233	42667.9	3552.94	47474.3	42578.5	37950.8	3474.29	3337.91	3846.61	43868.7	-3.32611	0.286747	-11.5994	4.15e-31	4.9e-28	79439.4	8297.96	72187.1	92011.2	74120	8481.71	12192.2	4219.96
ENSMUSG00000032397	Tipin	2995.43	-0.858824	0.184415	-4.65703	3.21e-06	0.000211867	3788.51	2202.35	3227.01	4369.17	3769.36	1796.3	2181.57	2629.16	2907.78	-1.18209	0.231234	-5.1121	3.19e-07	1.92e-05	4034.52	1781.04	4254.33	4614.66	3234.57	1694.09	1672.56	1976.46
ENSMUSG00000048572	Tmem252	36630.7	1.16236	0.245332	4.73791	2.16e-06	0.000150081	25408	47853.4	13433.9	38311.4	24478.8	44974.1	73063.4	25522.7	3006.61	0.994806	0.249937	3.98023	6.88e-05	0.0019859	1849.23	4163.99	1594.67	2313.37	1639.66	6444.3	4299.74	1747.92
ENSMUSG00000036944	Tmem71	1053.74	-0.649597	0.207433	-3.1316	0.00173854	0.0402189	1254.76	852.714	1242.59	1177.28	1344.42	801.833	743.291	1013.02	1310.38	-0.911388	0.276807	-3.2925	0.000993008	0.0166532	1691.1	929.664	1903.25	1518.96	1651.09	816.394	691.101	1281.5
ENSMUSG00000045377	Tmem88	11501.5	0.680084	0.120184	5.65867	1.53e-08	1.79e-06	8970.9	14032	8170.36	8581.95	10160.4	13681	15100.4	13314.7	3701.77	0.985973	0.243424	4.05043	5.11e-05	0.00155655	2447.19	4956.36	2797.02	2183.12	2361.42	3465.84	5529.8	5873.42
ENSMUSG00000055322	Tns1	15391.9	0.63965	0.121326	5.27218	1.35e-07	1.21e-05	12412.5	18371.2	9412.95	13679.9	14144.7	16686.9	21461.8	16965	28570.7	-0.529624	0.165218	-3.20561	0.00134777	0.0211288	33683.3	23458.2	31198.1	31141.6	38710.1	18683.1	25618.5	26073
ENSMUSG00000041779	Tram2	2248.87	-0.729934	0.181708	-4.01708	5.89e-05	0.00259067	2844.85	1652.88	2825.84	3230.99	2477.72	1819.77	1693.6	1445.28	1325.07	-1.40608	0.410442	-3.42577	0.000613054	0.0115711	1861.37	788.777	1623.83	1593.14	2367.13	1336.48	606.578	423.278
ENSMUSG00000020628	Trappc12	1371.58	-0.708989	0.19157	-3.70095	0.000214795	0.00784099	1769.62	973.533	1412.92	1755.05	2140.9	1069.76	1193.8	657.037	1499.43	-0.565719	0.19031	-2.97262	0.00295269	0.0375075	1789.35	1209.51	1881.61	1708.72	1777.73	1256.78	1269.84	1101.92
ENSMUSG00000020773	Trim47	4009.71	-0.626153	0.177773	-3.5222	0.000427977	0.0137496	4607.96	3411.46	4719.97	3866.33	5237.57	3049.9	2569.97	4614.51	1291.02	-1.0195	0.344043	-2.9633	0.0030436	0.0382193	1688.68	893.356	1457.31	1668.18	1940.55	1397.78	724.91	557.375
ENSMUSG00000027217	Tspan18	2896.04	-0.501562	0.154077	-3.25526	0.00113287	0.029414	3492.87	2299.21	3977.21	3280.95	3220.46	2787.84	2539.41	1570.38	25035.2	-1.89451	0.235641	-8.03983	9e-16	3.21e-13	38943.8	11126.6	47039.4	28996.5	40795.4	7233.11	10205.4	15941.2
ENSMUSG00000034127	Tspan8	9718.15	-1.00255	0.200334	-5.00441	5.6e-07	4.53e-05	12483	6953.3	9909.06	12364.7	15175.3	6585.79	4764.36	9509.74	2501.17	2.15952	0.54098	3.99188	6.56e-05	0.00191238	915.976	4086.36	1293.61	903.957	550.363	7493.66	1352.37	3413.05
ENSMUSG00000042734	Ttc9	53.5958	-3.34288	0.859745	-3.88822	0.000100983	0.0041066	97.9105	9.28121	138.686	111.863	43.1826	8.80061	8.87218	10.1708	462.262	-2.15885	0.404369	-5.33881	9.36e-08	6.56e-06	750.598	173.926	584.241	895.331	772.222	159.396	116.344	246.038
ENSMUSG00000020099	Unc5b	1245.41	-2.04846	0.250947	-8.1629	3.27e-16	1.21e-13	1953.08	537.745	2129.62	1620.38	2109.23	543.682	365.731	703.823	2732.19	-1.1518	0.227964	-5.05254	4.36e-07	2.51e-05	3756.06	1708.32	3765.11	3034.46	4468.6	1241.45	1881.39	2002.12
ENSMUSG00000020811	Wscd1	1619.85	-1.20677	0.334297	-3.60988	0.00030634	0.0105535	2155.94	1083.77	2351.14	2117.79	1998.87	529.992	1230.28	1491.05	3702.86	-1.40544	0.263629	-5.33114	9.76e-08	6.81e-06	5348.51	2057.21	6063.5	4084.19	5897.83	1391.65	2348.75	2431.23
ENSMUSG00000062861	Zfp28	727.211	-1.14662	0.252447	-4.54202	5.57e-06	0.000334639	1035.89	418.529	1179.29	1051.29	877.086	510.435	588.521	156.631	1228.68	-2.00457	0.256828	-7.8051	5.95e-15	1.66e-12	1959.97	497.394	1748.96	1792.39	2338.57	334.119	552.881	605.183
ENSMUSG00000021127	Zfp36l1	22859.9	-1.10856	0.143311	-7.73535	1.03e-14	3.1e-12	31049.2	14670.5	22120.9	33450.3	37576.5	13172.6	13365.4	17473.5	19580.7	-1.99421	0.249612	-7.98923	1.36e-15	4.63e-13	31026.9	8134.37	25706.6	30985.5	36388.7	10939.1	8026.72	5437.32
ENSMUSG00000025470	Zfp511	669.547	-0.875082	0.248279	-3.52459	0.000424144	0.0137496	854.685	484.409	815.361	810.192	938.501	470.344	436.708	546.174	980.778	-0.781517	0.215935	-3.61922	0.000295493	0.00653364	1239.09	722.47	1234.34	1176.52	1306.4	709.108	671.213	787.088
ENSMUSG00000039501	Znfx1	4607.54	-0.466236	0.144391	-3.22899	0.00124228	0.0316861	5432.61	3782.47	4226.66	6060.15	6011.01	3555.45	4164.01	3627.94	3633.12	-1.39011	0.247277	-5.62167	1.89e-08	1.63e-06	5230.31	2035.93	4620.3	5401.31	5669.31	2159	2536.69	1412.09
