# Supplementary material for: Endothelial sensing of AHR ligands regulates intestinal homeostasis
Source: Nature. 2023 Aug 16;621(7980):821–9. doi: 10.1038/s41586-023-06508-4 (PMC10533400; doi:10.1038/s41586-023-06508-4)
Supplement: Supplementary file 12 — Endothelial cell AHR KO DE pathways. Table shows significantly enriched (padj <0.05) pathways following EnrichR queries of the GO_BP 2021 and KEGG_2019_MOUSE database (first tab), and GSEA on Hallmark genesets (second tab) in BEC and LEC. Lists of enriched pathways increased in KO (blue highlight), decreased in KO (orange highlight). Only differentially expressed pathways shown (Padj<0.05) and sorted by Padj. Adjusted P values calculated by Fisher’s exact tests as part of the EnrichR web tool. [file 41586_2023_6508_MOESM12_ESM.xlsx]

## Sheet: EnrichR
Table S10 EC AHRKO DE pathways
Table shows significantly enriched (padj <0.05) pathways following EnrichR queries of the GO_BP 2021 and KEGG_2019_MOUSE database (first tab), and GSEA on Hallmark genesets (second tab) in BEC and LEC. Lists of enriched pathways increased in KO (blue highlight), decreased in KO (orange highlight). Only differentially expressed pathways shown (Padj<0.05) and sorted by Padj.
Adjusted P values calculated by Fisher's exact tests as part of the EnrichR web tool.
BEC												BEC													LEC												LEC
EnrichR - GO_BP_2021												Enrichr - GO_BP_2021													Enrichr GO_BP_2021												Enrichr - GO_BP_2021
UP IN KO												DN in KO													UP IN KO												DN in KO
Term	Overlap	P-value	Adjusted P-value	Old P-value	Old Adjusted P-value	Odds Ratio	Combined Score	Genes	enrichment val (-log10 padj			Term	Overlap	P-value	Adjusted P-value	Old P-value	Old Adjusted P-value	Odds Ratio	Combined Score	Genes	enrichment val (-log10 padj				Term	Overlap	P-value	Adjusted P-value	Old P-value	Old Adjusted P-value	Odds Ratio	Combined Score	Genes	enrichment val (-log10 padj			Term	Overlap	P-value	Adjusted P-value	Old P-value	Old Adjusted P-value	Odds Ratio	Combined Score	Genes	enrichment val (-log10 padj
regulation of angiogenesis (GO:0045765)	19/203	4.55e-09	1.08e-05	0	0	5.94483	114.189	SEMA5A;RAMP2;FLT1;JUP;CEMIP2;ECSCR;HSPB1;HIPK1;TSPAN12;PGF;HIPK2;CEACAM1;IL6;RGCC;ADAMTS1;NINJ1;PPARG;CD34;RAPGEF3	4.96506			necroptotic process (GO:0070266)	2016-04-01	8.56447e-05	0.0459521	0	0	21.6513	202.771	CYLD;MLKL;RIPK3;RIPK1	1.33769				SRP-dependent cotranslational protein targeting to membrane (GO:0006614)	51/90	3.11469e-55	8.39099e-52	0	0	48.7618	6119.91	RPL5;RPL30;RPL3;RPL32;RPL34;RPLP1;RPLP0;RPL6;RPL7;RPS15;RPS4X;RPS14;RPS16;RPL18A;RPS19;RPL36;RPL35;RPLP2;RPL38;RPL37;RPS11;RPL39;RPS13;RPS9;RPS7;RPL23;RPS5;RPL22;RPL37A;RPL24;RPL27;RPL26;RPL29;RPL11;RPL36A;RPS15A;RPL13;RPL15;RPS2;RPS27A;RPL17;RPL19;RPL35A;RPL23A;RPS25;RPS28;RPS29;RPS20;RPS21;RPS24;RPS23	51.0762			cellular response to type I interferon (GO:0071357)	13/65	1.20437e-07	0.000195711	0	0	7.67329	122.252	EGR1;RSAD2;STAT1;ADAR;IFIT1;IFIT3;PSMB8;IFIT2;IRF1;IRF2;GBP2;XAF1;IP6K2	3.70839
positive regulation of angiogenesis (GO:0045766)	12/116	1.13e-06	0.00135	0	0	6.53478	89.4673	SEMA5A;RAMP2;FLT1;JUP;S100A1;NINJ1;HSPB1;HIPK1;CD34;PGF;RAPGEF3;HIPK2	2.86998			regulation of plasma membrane bounded cell projection assembly (GO:0120032)	1970-07-01	9.82674e-05	0.0459521	0	0	7.27037	67.0897	PPP1R16B;TBC1D1;CYLD;DMTN;P2RX4;CAV1;RAC1	1.33769				protein targeting to ER (GO:0045047)	53/103	2.58647e-54	2.92574e-51	0	0	39.6559	4893.11	RPL5;RPL30;RPL3;RPL32;RPL34;RPLP1;RPLP0;RPL6;RPL7;RPS15;RPS4X;RPS14;RPS16;RPL18A;RPS19;SEC61G;RPL36;RPL35;RPLP2;RPL38;RPL37;RPS11;RPL39;RPS13;RPS9;RPS7;RPL23;RPS5;RPL22;RPL37A;RPL24;RPL27;RPL26;RPL29;RPL11;RPL36A;RPS15A;RPL13;RPL15;RPS2;RPS27A;RPL17;RPL19;RPL35A;RPL23A;RPS25;RPS28;SPCS1;RPS29;RPS20;RPS21;RPS24;RPS23	50.5338			type I interferon signaling pathway (GO:0060337)	13/65	1.20437e-07	0.000195711	0	0	7.67329	122.252	EGR1;RSAD2;STAT1;ADAR;IFIT1;IFIT3;PSMB8;IFIT2;IRF1;IRF2;GBP2;XAF1;IP6K2	3.70839
positive regulation of vasculature development (GO:1904018)	11/102	2.1e-06	0.00146	0	0	6.83072	89.2985	SEMA5A;RAMP2;FLT1;JUP;NINJ1;HSPB1;HIPK1;CD34;PGF;RAPGEF3;HIPK2	2.83522			cellular response to organic cyclic compound (GO:0071407)	10/150	0.000110551	0.0459521	0	0	4.7025	42.8399	P2RX7;EGR1;DMTN;P2RX4;TIPARP;CASP3;CYP1A1;CYP1B1;RAPGEF2;ZFP36L1	1.33769				cytoplasmic translation (GO:0002181)	51/93	3.25807e-54	2.92574e-51	0	0	45.2718	5575.61	EIF4A1;RPL5;RPL30;RPL3;RPL32;RPL34;RPLP1;RPLP0;RPL6;RPL7;RPS15;RPS4X;RPS14;RPS16;RPL18A;RPS19;RPL36;RPL35;RPL38;RPL37;RPS11;RPL39;RPS13;RPS9;RPS7;RPL23;RPS5;RPL22;RPL37A;RPL24;RPL27;RPL26;RPL29;RPL11;RPL36A;RPS15A;RPL13;RPL15;RPS2;RPS27A;RPL17;RPL19;RPL35A;RPL23A;RPS25;RPS28;RPS29;RPS20;RPS21;RPS24;RPS23	50.5338			endocardial cushion morphogenesis (GO:0003203)	43647	1.22316e-06	0.00132509	0	0	17.7719	241.948	ACVRL1;HEYL;TGFB2;NOTCH1;HEY1;NOS3;TGFBR2	2.87776
positive regulation of cell motility (GO:2000147)	16/221	2.45e-06	0.00146	0	0	4.44901	57.4711	SEMA5A;FLT1;INSR;RDX;F2R;FAM107A;LAMB1;IGF1;SEMA3F;CXCL12;PDGFD;SPOCK2;SNAI1;GCNT2;MYADM;PECAM1	2.83522			positive regulation of ER-associated ubiquitin-dependent protein catabolic process (GO:1903071)	2021-07-03	0.000119753	0.0459521	0	0	48.5748	438.635	CAV1;UBQLN1;NFE2L2	1.33769				cotranslational protein targeting to membrane (GO:0006613)	51/94	6.94051e-54	4.67444e-51	0	0	44.2167	5412.23	RPL5;RPL30;RPL3;RPL32;RPL34;RPLP1;RPLP0;RPL6;RPL7;RPS15;RPS4X;RPS14;RPS16;RPL18A;RPS19;RPL36;RPL35;RPLP2;RPL38;RPL37;RPS11;RPL39;RPS13;RPS9;RPS7;RPL23;RPS5;RPL22;RPL37A;RPL24;RPL27;RPL26;RPL29;RPL11;RPL36A;RPS15A;RPL13;RPL15;RPS2;RPS27A;RPL17;RPL19;RPL35A;RPL23A;RPS25;RPS28;RPS29;RPS20;RPS21;RPS24;RPS23	50.3303			negative regulation of cell population proliferation (GO:0008285)	31/379	2.04822e-06	0.00166418	0	0	2.77155	36.3033	ACVRL1;CDKN1A;NOTCH1;IFIT3;RERG;PTHLH;DNAJB2;DUSP10;CAMK2N1;RPS6KA2;CYP1B1;BRD7;TGFB2;NIBAN2;TGFB3;NOS3;IGFBP3;TSC2;WNT9A;MCC;CBFA2T3;PTPN14;PML;PARP10;PER2;MN1;MED25;HGS;IRF1;NF2;NODAL	2.7788
endothelial cell development (GO:0001885)	2026-06-01	5.28e-06	0.00252	0	0	16.7718	203.805	SOX18;RDX;MYADM;PECAM1;STC1;RAPGEF3	2.59942			programmed necrotic cell death (GO:0097300)	2018-04-01	0.000140547	0.0459521	0	0	18.5563	164.594	CYLD;MLKL;RIPK3;RIPK1	1.33769				nuclear-transcribed mRNA catabolic process, nonsense-mediated decay (GO:0000184)	51/113	1.67209e-48	9.00922e-46	0	0	30.6364	3370.31	RPL5;RPL30;RPL3;RPL32;RPL34;RPLP1;RPLP0;RPL6;RPL7;RPS15;RPS4X;RPS14;RPS16;RPL18A;RPS19;RPL36;RPL35;RPLP2;RPL38;RPL37;RPS11;RPL39;RPS13;RPS9;RPS7;RPL23;RPS5;RPL22;RPL37A;RPL24;RPL27;RPL26;RPL29;RPL11;RPL36A;RPS15A;RPL13;RPL15;RPS2;RPS27A;RPL17;RPL19;RPL35A;RPL23A;RPS25;RPS28;RPS29;RPS20;RPS21;RPS24;RPS23	45.0453			regulation of cell population proliferation (GO:0042127)	49/764	3.51212e-06	0.00228288	0	0	2.15452	27.0593	ACVRL1;CDKN1A;FLT4;TCIRG1;IFIT3;RERG;PPP1R9B;RPS6KA2;KDR;CYP1B1;ITGAV;JUNB;TIPIN;IGFBP3;TBC1D8;TSC2;WNT9A;CBFA2T3;PIAS1;TGFBR2;HGS;IRF1;MVD;CSF1R;NOTCH1;PTHLH;ZFP36L1;DNAJB2;CAMK2N1;NACC1;BRD7;WNT2;STOX1;TBX1;JUN;TGFB2;NIBAN2;STAT1;TGFB3;NOS3;FN1;LIF;OSGIN1;PTPN14;MEIS2;PML;BMP6;ACER2;NF2	2.64152
cellular protein metabolic process (GO:0044267)	22/417	6.64e-06	0.00264	0	0	3.20012	38.1529	CHRM3;RPLP1;IGFBP3;PLAT;LAMB1;IGF1;UBE2G2;PRSS23;FBXW2;CST3;RPS14;IL6;RPS15A;PENK;VWA1;RPL27;MFGE8;RPS27A;ST3GAL1;LMCD1;MRRF;PNPLA2	2.57901			cellular response to hydrogen peroxide (GO:0070301)	1935-05-01	0.000183521	0.0459521	0	0	10.8515	93.3578	PLEKHA1;RIPK3;CYP1B1;RIPK1;NFE2L2	1.33769				peptide biosynthetic process (GO:0043043)	53/162	1.47212e-41	6.60982e-39	0	0	18.1354	1705.08	RPL5;RPL30;RPL3;RPL32;RPL34;RPLP1;RPLP0;RPL6;RPL7;RPS15;MRPL41;RPS4X;RPS14;RPS16;RPL18A;RPS19;RPL36;RPL35;RPLP2;RPL38;RPL37;RPS11;RPL39;RPS13;RPS9;RPS7;RPL23;RPS5;RPL22;MRPL52;RPL37A;RPL24;RPL27;RPL26;RPL29;RPL11;RPL36A;RPS15A;RPL13;RPL15;RPS2;RPS27A;RPL17;RPL19;RPL35A;RPL23A;RPS25;RPS28;RPS29;RPS20;RPS21;RPS24;RPS23	38.1798			regulation of angiogenesis (GO:0045765)	20/203	9.20045e-06	0.00374665	0	0	3.36918	39.0699	TGFB2;NIBAN2;STAT1;NPR1;NOS3;FOXJ2;HSPG2;PML;AQP1;CDH5;HGS;AGO1;RHOJ;KDR;CYP1B1;PRKD2;EMILIN1;GLUL;NODAL;EPHA2	2.42636
regulation of cell migration (GO:0030334)	21/408	1.56e-05	0.0052	0	0	3.10982	34.4193	SEMA5A;MACF1;FLT1;SERPINE2;INSR;RDX;F2R;FAM107A;STC1;LAMB1;IGF1;LDB2;SEMA3F;TTBK2;CEACAM1;CXCL12;PDGFD;SNAI1;GCNT2;MYADM;PECAM1	2.28404			positive regulation of interleukin-1 beta production (GO:0032731)	1956-06-01	0.000212187	0.0459521	0	0	7.8311	66.2357	GSDMD;P2RX7;GBP5;EGR1;RIPK2;CASP1	1.33769				cellular protein metabolic process (GO:0044267)	78/417	3.23902e-41	1.24656e-38	0	0	8.90951	830.64	RPL5;RPL30;RPL3;RPL32;RPL34;RPLP1;RPLP0;UBE2D3;PLAT;MSLN;FBXO22;RPL6;RPL7;MRPL41;RPS15;RPS4X;UBL5;RPS14;RPS16;SERP1;EVA1A;RPL18A;RPS19;RPL36;RPL35;RPLP2;CTSH;RPL38;QSOX1;RPL37;TIMP1;RPS11;RPL39;LMCD1;RPS13;RPS9;RPS7;RPL23;RPS5;RPL22;MRPL52;LOX;MMP15;RPL37A;RPL24;RPL27;RPL26;RPL29;ITIH2;RPL11;RPL36A;CST3;RPS15A;ST8SIA4;RPL13;IGFBP7;RPL15;RPS2;IGFBP6;RPS27A;ST3GAL1;RPL17;RPL19;SEC11C;UBL4A;GOLM1;RP…	37.9043			mesenchyme morphogenesis (GO:0072132)	42887	9.77323e-06	0.00374665	0	0	16.5926	191.41	ACVRL1;HEYL;TGFB2;NOTCH1;HEY1;NOS3	2.42636
positive regulation of cell differentiation (GO:0045597)	16/258	1.75e-05	0.0052	0	0	3.76162	41.2102	CSF3;ZHX3;BMPR2;IGFBP3;IGF1;CEACAM1;IL6;RGCC;FRZB;SNAI1;GCNT2;PPARG;CCN2;CD36;NBL1;CD34	2.28404			regulation of programmed necrotic cell death (GO:0062098)	2020-04-01	0.000217208	0.0459521	0	0	16.2351	136.938	CYLD;MLKL;RIPK3;RIPK1	1.33769				translation (GO:0006412)	56/214	6.02348e-38	2.02841e-35	0	0	13.2626	1136.64	RPL5;RPL30;RPL3;RPL32;RPL34;RPLP1;RPLP0;RPL6;RPL7;RPS15;MRPL41;RPS4X;RPS14;RPS16;RPL18A;RPS19;RPL36;RPL35;RPLP2;RPL38;RPL37;RPS11;RPL39;RPS13;RPS9;RPS7;RPL23;RPS5;RPL22;MRPL52;EEF1G;LARS2;RPL37A;RPL24;RPL27;RPL26;RPL29;RPL11;RPL36A;RPS15A;RPL13;RPL15;RPS2;RPS27A;RPL17;RPL19;NDUFA7;RPL35A;RPL23A;RPS25;RPS28;RPS29;RPS20;RPS21;RPS24;RPS23	34.6928			pulmonary valve morphogenesis (GO:0003184)	42887	9.77323e-06	0.00374665	0	0	16.5926	191.41	HEYL;TGFB2;NOTCH1;HEY1;NOS3;STRA6	2.42636
receptor internalization (GO:0031623)	1949-07-01	2.45e-05	0.0063	0	0	9.33381	99.0806	DNM3;CEACAM1;RAMP2;RAB31;RAMP3;ACKR3;CD36	2.20048			retinol metabolic process (GO:0042572)	2021-04-01	0.000265089	0.0459521	0	0	15.2794	125.832	CYP1A2;CYP1A1;CYP1B1;ADH7	1.33769				nuclear-transcribed mRNA catabolic process (GO:0000956)	51/171	9.7124e-38	2.90725e-35	0	0	15.7814	1344.97	RPL5;RPL30;RPL3;RPL32;RPL34;RPLP1;RPLP0;RPL6;RPL7;RPS15;RPS4X;RPS14;RPS16;RPL18A;RPS19;RPL36;RPL35;RPLP2;RPL38;RPL37;RPS11;RPL39;RPS13;RPS9;RPS7;RPL23;RPS5;RPL22;RPL37A;RPL24;RPL27;RPL26;RPL29;RPL11;RPL36A;RPS15A;RPL13;RPL15;RPS2;RPS27A;RPL17;RPL19;RPL35A;RPL23A;RPS25;RPS28;RPS29;RPS20;RPS21;RPS24;RPS23	34.5365			circulatory system development (GO:0072359)	15/126	1.28409e-05	0.00374665	0	0	4.14824	46.7211	ACVRL1;TBX1;TGFB2;CDKN1A;NOTCH1;FLT4;FN1;TSC2;MICAL2;HSPG2;TGFBR2;CDH5;HEY1;DVL2;STRA6	2.42636
cellular response to vascular endothelial growth factor stimulus (GO:0035924)	1934-06-01	2.73e-05	0.0063	0	0	11.975	125.822	DLL4;NUS1;RAMP2;FLT1;HSPB1;PGF	2.20048			negative regulation of cell population proliferation (GO:0008285)	16/379	0.000272305	0.0459521	0	0	2.92787	24.0337	ACVRL1;CDKN2B;NIBAN2;GSTP1;MCC;PTPN14;PML;PER2;MN1;SLC9A3R1;RPS6KA2;IRF1;LMNA;CYP1B1;RAPGEF2;HES1	1.33769				rRNA metabolic process (GO:0016072)	43/162	1.2914e-29	3.47903e-27	0	0	13.2151	879.057	RPL5;RPL30;RPL3;RPL32;RPL34;RPLP1;RPLP0;RPL11;RPL36A;RPL6;RPL7;RPS15;RPS14;RPS16;RPL18A;RPS19;RPL36;RPL35;RPLP2;RPL13;RPL38;RPL37;RPL15;RPS2;RPL39;RPL17;RPL19;RPS9;NOP58;RPS7;PIH1D1;RPL23;RPL22;RPL35A;RPL23A;RPS25;RPS28;RPL37A;RPL24;RPL27;RPL26;RPL29;RPS24	26.4585			positive regulation of non-canonical Wnt signaling pathway (GO:2000052)	44505	1.32006e-05	0.00374665	0	0	25.3166	284.438	DAB2;RSPO3;CSNK1E;MLLT3;NKD1	2.42636
positive regulation of cell migration (GO:0030335)	16/269	2.91e-05	0.0063	0	0	3.59603	37.5591	SEMA5A;BMPR2;FLT1;INSR;RDX;F2R;FAM107A;LAMB1;IGF1;SEMA3F;CXCL12;PDGFD;SNAI1;GCNT2;MYADM;PECAM1	2.20048			regulation of ER-associated ubiquitin-dependent protein catabolic process (GO:1903069)	2021-09-03	0.000280914	0.0459521	0	0	32.3799	264.786	CAV1;UBQLN1;NFE2L2	1.33769				rRNA processing (GO:0006364)	44/173	2.0176e-29	4.94128e-27	0	0	12.4914	825.342	RPL5;RPL30;RPL3;RPL32;RPL34;RPLP1;RPLP0;RPL11;RPL36A;RPL6;RPL7;RPS15;RPS14;RPS16;RPL18A;RPS19;RPL36;RPL35;RPLP2;RPL13;RPL38;RPL37;RPL15;RPS2;RPL39;RPL17;RPL19;RPS9;NOP58;RPS7;PIH1D1;RPL23;RPL22;RPL35A;RPL23A;RPS25;RPS28;RPL37A;NHP2;RPL24;RPL27;RPL26;RPL29;RPS24	26.3062			regulation of pathway-restricted SMAD protein phosphorylation (GO:0060393)	21459	1.4065e-05	0.00374665	0	0	6.36537	71.1128	ACVRL1;TGFB2;DAB2;TGFB3;HFE;PMEPA1;EMILIN1;BMP7;BMP6;NODAL	2.42636
negative regulation of signaling receptor activity (GO:2000272)	2026-05-01	8.51e-05	0.0169	0	0	13.2725	124.383	ERRFI1;RAMP3;CBLC;CBLB;PPARG	1.77223			regulation of interleukin-1 beta production (GO:0032651)	1983-07-01	0.000287256	0.0459521	0	0	6.02276	49.1165	GSDMD;P2RX7;GBP5;EGR1;RIPK2;GSTP1;CASP1	1.33769				cellular macromolecule biosynthetic process (GO:0034645)	56/314	1.40959e-28	3.16454e-26	0	0	8.0799	518.156	RPL5;RPL30;RPL3;RPL32;RPL34;RPLP1;RPLP0;RPL6;RPL7;RPS15;MRPL41;RPS4X;RPS14;RPS16;RPL18A;RPS19;RPL36;RPL35;RPLP2;RPL38;RPL37;RPS11;RPL39;RPS13;RPS9;RPS7;RPL23;RPS5;RPL22;MRPL52;EEF1G;RPL37A;RPL24;RPL27;RPL26;RPL29;RPL11;RPL36A;RPS15A;RPL13;RPL15;RPS2;RPS27A;RPL17;RPL19;RPL35A;RPL23A;RPS25;RPS28;RPS29;A4GNT;RPA3;RPS20;RPS21;RPS24;RPS23	25.4997			pulmonary valve development (GO:0003177)	43252	1.42626e-05	0.00374665	0	0	15.2091	169.701	HEYL;TGFB2;NOTCH1;HEY1;NOS3;STRA6	2.42636
positive regulation of DNA-binding transcription factor activity (GO:0051091)	14/246	0.000145	0.0244	0	0	3.41502	30.1786	CSF3;JUP;ARID5B;CFLAR;HIPK2;IL6;RGCC;HCLS1;PPARG;CD36;PLPP3;RPS27A;HSPA1B;CARD11	1.6132			cell projection assembly (GO:0030031)	2022-04-01	0.000320103	0.0459521	0	0	14.4298	116.115	RHOJ;PDGFA;RAC1;NEFH	1.33769				gene expression (GO:0010467)	59/356	2.69954e-28	5.59429e-26	0	0	7.42311	471.214	RPL5;RPL30;RPL3;RPL32;RPL34;RPLP1;RPLP0;RPL6;RPL7;RPS15;MRPL41;RBM3;RPS4X;RPS14;RPS16;RPL18A;RPS19;DUOXA2;RPL36;RPL35;RPLP2;RPL38;RPL37;RPS11;RPL39;RPS13;AGFG1;RPS9;NUP210;RPS7;RPL23;RPS5;RPL22;MRPL52;RPL37A;RPL24;RPL27;RPL26;RPL29;RPL11;RPL36A;HSPD1;RPS15A;RPL13;RPL15;RPS2;RPS27A;RPL17;RPL19;RPL35A;RPL23A;RPS25;RPS28;RPS29;NOX4;RPS20;RPS21;RPS24;RPS23	25.2523			positive regulation of Wnt signaling pathway, planar cell polarity pathway (GO:2000096)	44351	1.49866e-05	0.00374665	0	0	60.6771	674.023	DAB2;RSPO3;MLLT3;NKD1	2.42636
establishment of endothelial barrier (GO:0061028)	2029-05-01	0.000147	0.0244	0	0	11.6116	102.469	SOX18;RDX;MYADM;PECAM1;RAPGEF3	1.6132			protein localization to organelle (GO:0033365)	9/142	0.000353308	0.0459521	0	0	4.44164	35.3029	PPP1R15A;GBP5;LAMP1;LMNA;RPA1;GBP2;OBSL1;TRAM2;WDR35	1.33769				ribosome biogenesis (GO:0042254)	43/192	2.47866e-26	4.76965e-24	0	0	10.5379	621.311	RPL5;RPL30;RPL3;RPL32;RPL34;RPLP1;RPLP0;RPL11;RPL36A;RPL6;RPL7;RPS15;RPS14;RPS16;RPL18A;RPS19;RPL36;RPL35;RPLP2;RPL13;RPL38;RPL37;RPL15;RPS2;RPL39;RPL17;RPL19;RPS9;NOP58;RPS7;PIH1D1;RPL23;RPL22;RPL35A;RPL23A;RPS25;RPS28;RPL37A;RPL24;RPL27;RPL26;RPL29;RPS24	23.3215			positive regulation of transcription, DNA-templated (GO:0045893)	64/1183	2.98186e-05	0.00675207	0	0	1.80478	18.8064	ACVRL1;THRA;ARRB1;RPTOR;CREB3L3;HEY1;SPIN1;BTRC;JUNB;DTX3L;DDX58;DYRK1A;FOS;KLF15;DNM2;MED25;RBL1;IRF1;IRF2;RARB;PRKD2;ATF3;NOTCH1;CXXC1;XPC;NOD2;FOXO3;MLLT3;SEC14L2;PRDM16;ATOH8;DVL2;BRD7;RXRG;WNT2;TBX1;EGR1;ARNT2;AFAP1L2;JUN;NIBAN2;STAT1;TGFB3;FOXJ2;LIF;NFATC2;RRP1B;BMP7;MEIS2;PBX1;PML;BMP6;USF1;SMARCA4;NFKBIA;HEYL;BCL9;DAB2;AGO1;MAFF;F2RL1;SSBP2;LPIN1;NFE2L2	2.17056
positive regulation of cellular process (GO:0048522)	25/625	0.000159	0.0244	0	0	2.38993	20.9087	COLEC12;CSF3;RAMP3;FLT1;AKAP6;REG3G;CXCL5;ADGRG1;RPS15A;PDGFD;S100A13;GCNT2;CCN2;CD36;TGM2;IL15;INSR;F2R;RAB27A;IGF1;OSMR;PGF;IL6;CXCL12;HCLS1	1.6132			positive regulation of interleukin-1 production (GO:0032732)	1962-06-01	0.00037201	0.0459521	0	0	6.98991	55.1965	GSDMD;P2RX7;GBP5;EGR1;RIPK2;CASP1	1.33769				ncRNA processing (GO:0034470)	43/201	1.79498e-25	3.22378e-23	0	0	9.93303	565.98	RPL5;RPL30;RPL3;RPL32;RPL34;RPLP1;RPLP0;RPL11;RPL36A;RPL6;RPL7;RPS15;RPS14;RPS16;RPL18A;RPS19;RPL36;RPL35;RPLP2;RPL13;RPL38;RPL37;RPL15;RPS2;RPL39;RPL17;RPL19;RPS9;NOP58;RPS7;PIH1D1;RPL23;RPL22;RPL35A;RPL23A;RPS25;RPS28;RPL37A;RPL24;RPL27;RPL26;RPL29;RPS24	22.4916			blood circulation (GO:0008015)	18872	3.11634e-05	0.00675207	0	0	6.53893	67.8497	ACVRL1;SCPEP1;GUCY1A1;GUCY1B1;NPR1;NOS3;STAT1;BDKRB2;TBC1D8	2.17056
protein localization to plasma membrane (GO:0072659)	10/136	0.000168	0.0244	0	0	4.46389	38.7933	RAMP2;TSPAN14;EHD4;RAMP3;JUP;TMEM88;RDX;MYADM;SPTBN1;TNFRSF1A	1.6132			regulation of necroptotic process (GO:0060544)	2023-04-01	0.000382837	0.0459521	0	0	13.6696	107.551	CYLD;MLKL;RIPK3;RIPK1	1.33769				aerobic electron transport chain (GO:0019646)	25/70	2.84469e-21	4.78974e-19	0	0	19.7232	933.083	COX7B;NDUFA11;NDUFB6;UQCRB;NDUFB11;COX4I1;NDUFB2;NDUFB1;UQCR11;UQCR10;COX5B;COX7C;UQCRH;UQCRFS1;NDUFA7;NDUFA6;NDUFA4;NDUFA3;NDUFA2;NDUFA1;NDUFC1;COX6C;COX6B1;NDUFS6;UQCRQ	18.3197			negative regulation of cellular process (GO:0048523)	37/566	3.7331e-05	0.00693273	0	0	2.1768	22.1939	ACVRL1;CDKN1A;NOTCH1;NPR1;IFIT3;RERG;PTHLH;PPP1R9B;DNAJB2;CAMK2N1;RPS6KA2;CYP1B1;EMILIN1;BRD7;PDE8A;IP6K2;TBX1;TGFB2;NIBAN2;TGFB3;NOS3;IGFBP3;OSGIN1;TSC2;WNT9A;OSGIN2;PTPN14;CBFA2T3;BMP7;PML;SMARCA4;CTTNBP2NL;HGS;IRF1;TXNIP;NF2;FCGR2B	2.1591
maintenance of blood-brain barrier (GO:0035633)	1930-05-01	0.000174	0.0244	0	0	11.1466	96.4961	IL6;SLC1A1;PECAM1;ESAM;JAM2	1.6132			protein poly-ADP-ribosylation (GO:0070212)	2021-10-03	0.000396752	0.0459521	0	0	27.7528	217.366	ZC3HAV1;PARP14;PARP9	1.33769				mitochondrial ATP synthesis coupled electron transport (GO:0042775)	25/71	4.27536e-21	6.77519e-19	0	0	19.2935	904.892	COX7B;NDUFA11;NDUFB6;UQCRB;NDUFB11;COX4I1;NDUFB2;NDUFB1;UQCR11;UQCR10;COX5B;COX7C;UQCRH;UQCRFS1;NDUFA7;NDUFA6;NDUFA4;NDUFA3;NDUFA2;NDUFA1;NDUFC1;COX6C;COX6B1;NDUFS6;UQCRQ	18.1691			positive regulation of transmembrane receptor protein serine/threonine kinase signaling pathway (GO:0090100)	33939	3.75543e-05	0.00693273	0	0	4.59	46.7708	ACVRL1;CDH5;TGFB2;DAB2;HSP90AB1;NOTCH1;NUMA1;TGFB3;HFE;BMP7;BMP6;NODAL	2.1591
protein localization to cell periphery (GO:1990778)	10/140	0.000213	0.0282	0	0	4.32565	36.5665	RAMP2;TSPAN14;EHD4;RAMP3;JUP;TMEM88;RDX;MYADM;SPTBN1;TNFRSF1A	1.5496			omega-hydroxylase P450 pathway (GO:0097267)	2021-10-03	0.000396752	0.0459521	0	0	27.7528	217.366	CYP1A2;CYP1A1;CYP1B1	1.33769				mitochondrial electron transport, NADH to ubiquinone (GO:0006120)	13/39	3.00703e-11	4.50052e-09	0	0	17.3862	421.224	NDUFA7;NDUFA6;NDUFA11;NDUFB6;NDUFB11;NDUFA4;NDUFA3;NDUFA2;NDUFB2;NDUFA1;NDUFB1;NDUFC1;NDUFS6	8.34674			endocardial cushion development (GO:0003197)	44348	3.83966e-05	0.00693273	0	0	12.1654	123.692	ACVRL1;HEYL;TGFB2;NOTCH1;HEY1;NOS3	2.1591
regulation of signal transduction (GO:0009966)	12/198	0.000241	0.0302	0	0	3.63852	30.3087	LFNG;SEMA5A;TCF7L1;SRMS;RGS3;IGFBP3;MFNG;CASTOR1;CD36;TSPAN12;MGLL;DHRS3	1.52063			cellular response to reactive oxygen species (GO:0034614)	1963-06-01	0.000405937	0.0459521	0	0	6.86693	53.626	RIPK3;PLEKHA1;CYP1B1;RIPK1;CAMKK2;NFE2L2	1.33769				ribosome assembly (GO:0042255)	14/50	7.4338e-11	1.05404e-08	0	0	13.5399	315.783	RPL5;RPL3;RPS5;RPLP0;RPL11;RPS27L;RPL23A;RPL6;RPS15;RPS14;MRPL20;RPS28;RPS19;RPL24	7.97714			defense response to symbiont (GO:0140546)	14/124	4.50854e-05	0.00771198	0	0	3.90087	39.0358	ZBP1;RTP4;RSAD2;MLKL;DDX58;STAT1;PRF1;ABCC9;IFIT1;IFIT3;IFIT2;IRF1;IRF2;F2RL1	2.11283
receptor-mediated endocytosis (GO:0006898)	10/143	0.000253	0.0302	0	0	4.22743	35.0088	DNM3;COLEC12;SCARB1;RAMP2;RAB31;RAMP3;INSR;ACKR3;CD36;RABEPK	1.52063			positive regulation of Ras protein signal transduction (GO:0046579)	1963-06-01	0.000405937	0.0459521	0	0	6.86693	53.626	LPAR6;ERBIN;ARRB1;GPR4;RAC1;MAPRE2	1.33769				ribonucleoprotein complex biogenesis (GO:0022613)	13/60	1.10418e-08	1.48733e-06	0	0	9.60749	176.024	RPL5;RPS7;RPL11;RPL35A;RPL7;RPS15;RPS25;RPS28;RPS16;RPS19;RPL38;RPL26;RPS24	5.82759			negative regulation of intracellular steroid hormone receptor signaling pathway (GO:0033144)	11871	5.68062e-05	0.009231	0	0	8.52479	83.3372	HEYL;DAB2;CRY2;CNOT9;NODAL;FOXP1;SMARCA4	2.03475
regulation of cell population proliferation (GO:0042127)	28/764	0.000276	0.0313	0	0	2.18629	17.9176	CSF3;FLT1;BMPR2;REG3G;CXCL5;DLL4;ADGRG1;RPS15A;CAMK2N1;FRZB;ADAMTS1;PDGFD;S100A13;GCNT2;SH3BP4;JUP;IL15;INSR;IGFBP3;F2R;IGF1;OSMR;PGF;IL6;RGCC;HCLS1;PLPP1;HSPA1B	1.01074																mitochondrial respiratory chain complex assembly (GO:0033108)	15/90	3.61328e-08	4.63532e-06	0	0	6.96187	119.299	NDUFA7;NDUFA6;NDUFA11;COX16;NDUFB6;PET100;NDUFB11;NDUFA3;NDUFA2;NDUFB2;NDUFA1;NDUFB1;NDUFC1;NDUFS6;UQCRFS1	5.33392			regulation of defense response (GO:0031347)	30621	6.77923e-05	0.0104403	0	0	4.66953	44.8231	ZBP1;CYLD;SEMA7A;IL1R1;IRF1;ERAP1;NOD2;DAGLB;FCGR2B;FOXP1;PTGES	1.98129
basement membrane assembly (GO:0070831)	2021-09-01	0.000437	0.0464	0	0	27.7359	214.53	RAMP2;PXDN;LAMB1	0.896129																ribosomal large subunit biogenesis (GO:0042273)	1957-12-01	5.7269e-08	7.01285e-06	0	0	9.24699	154.198	RPL5;MRPL20;RPL3;RPLP0;RPL11;NHP2;RPL24;RPL35A;RPL23A;RPL26;RPL6;RPL7	5.15411			positive regulation of protein phosphorylation (GO:0001934)	27/371	7.1982e-05	0.0104403	0	0	2.42663	23.1479	ACVRL1;CSF1R;CDKN1A;HSP90AB1;HFE;FLT4;BRAT1;PIK3R3;ARRB1;RPTOR;KDR;DVL2;NBN;PDE8A;STOX1;TBX1;TGFB2;TGFB3;CAV1;LIF;BMP7;BMP6;CLIP3;DAB2;PRKD2;CNOT9;NODAL	1.98129
positive regulation of phosphatidylinositol 3-kinase signaling (GO:0014068)	1977-07-01	0.000448	0.0464	0	0	5.59229	43.1165	CSF3;FLT1;PDGFD;INSR;F2R;HCLS1;IGF1	0.78152			BEC													ribonucleoprotein complex assembly (GO:0022618)	18/136	6.52096e-08	7.58148e-06	0	0	5.32685	88.1362	RPL5;RPL3;XRCC5;RPS5;RPLP0;RPL11;RPS27L;RPL23A;RPL6;RPS15;RPS14;MRPL20;RPS28;RPS19;SNRPD1;SNRPG;RPL24;RPL38	5.12025			regulation of plasma membrane bounded cell projection assembly (GO:0120032)	25842	7.56904e-05	0.0104403	0	0	5.08914	48.2901	TBC1D1;CYLD;ABITRAM;TBC1D9B;DMTN;CAV1;TBC1D8;FSCN1;EPHA2;TBC1D16	1.98129
negative regulation of endothelial cell proliferation (GO:0001937)	1937-05-01	0.00048	0.0477	0	0	8.70517	66.5184	DLL4;FLT1;RGCC;PPARG;XDH	0.666912			KEGG 2019 Mouse													mitochondrial respiratory chain complex I assembly (GO:0032981)	1958-12-01	7.03553e-08	7.58148e-06	0	0	9.0455	148.977	NDUFA7;NDUFA6;NDUFA11;NDUFB6;NDUFS6;NDUFB11;NDUFA3;NDUFA2;NDUFB2;NDUFA1;NDUFB1;NDUFC1	5.12025			negative regulation of androgen receptor signaling pathway (GO:0060766)	42125	7.70975e-05	0.0104403	0	0	15.1868	143.826	HEYL;DAB2;NODAL;FOXP1;SMARCA4	1.98129
negative regulation of endothelial cell migration (GO:0010596)	1938-05-01	0.000545	0.0507	0	0	8.44094	63.4317	DLL4;RGCC;JUP;STC1;PPARG	0.552304			DN in KO													NADH dehydrogenase complex assembly (GO:0010257)	1958-12-01	7.03553e-08	7.58148e-06	0	0	9.0455	148.977	NDUFA7;NDUFA6;NDUFA11;NDUFB6;NDUFS6;NDUFB11;NDUFA3;NDUFA2;NDUFB2;NDUFA1;NDUFB1;NDUFC1	5.12025			positive regulation of pri-miRNA transcription by RNA polymerase II (GO:1902895)	12601	8.58717e-05	0.0111633	0	0	7.89251	73.8948	EGR1;JUN;TGFB2;ATOH8;FOS;FOXO3;SMARCA4	1.95221
regulation of insulin secretion (GO:0050796)	8/104	0.000554	0.0507	0	0	4.66738	34.9968	IL6;ENSA;CCN3;ACSL4;INHBB;KCNA5;RAPGEF3;RAPGEF4	0.437695			Term	Overlap	P-value	Adjusted P-value	Old P-value	Old Adjusted P-value	Odds Ratio	Combined Score	Genes	enrichment val (-log10 padj				ribosomal small subunit biogenesis (GO:0042274)	1940-10-01	1.30307e-07	1.35018e-05	0	0	11.5264	182.733	RPS15;RPS14;RPS25;RPS28;RPS16;RPS19;RPS7;RPS5;RPS27L;RPS24	4.86961			regulation of ERK1 and ERK2 cascade (GO:0070372)	20/238	9.03325e-05	0.0112916	0	0	2.82309	26.2887	DUSP4;CSF1R;SEMA7A;NOTCH1;FLT4;FN1;ARRB1;NOD2;TRAF7;DUSP10;GLIPR2;CAMK2N1;KDR;F2RL1;PRKD2;TNFAIP8L3;EMILIN1;PDE8A;NODAL;EPHA2	1.94725
receptor metabolic process (GO:0043112)	1958-06-01	0.000574	0.0507	0	0	6.44017	48.0587	DNM3;RAMP2;RAB31;RAMP3;ACKR3;CD36	0.323087			N/A													ribosomal small subunit assembly (GO:0000028)	2017-07-01	2.26009e-07	2.17453e-05	0	0	24.1016	368.819	RPS15;RPS14;RPS28;RPS19;XRCC5;RPS5;RPS27L	4.66264			defense response to virus (GO:0051607)	14/133	9.7396e-05	0.0117236	0	0	3.60416	33.2906	ZBP1;RTP4;RSAD2;MLKL;DDX58;STAT1;PRF1;ABCC9;IFIT1;IFIT3;IFIT2;IRF1;IRF2;F2RL1	1.93094
regulation of phosphatidylinositol 3-kinase signaling (GO:0014066)	8/106	0.000629	0.0535	0	0	4.57166	33.6985	CSF3;CEACAM1;FLT1;PDGFD;INSR;F2R;HCLS1;IGF1	0.208478																mitochondrial electron transport, cytochrome c to oxygen (GO:0006123)	2017-07-01	2.26009e-07	2.17453e-05	0	0	24.1016	368.819	COX7B;NDUFA4;COX4I1;COX5B;COX6C;COX7C;COX6B1	4.66264			positive regulation of pathway-restricted SMAD protein phosphorylation (GO:0010862)	17380	0.000112213	0.0122808	0	0	6.25059	56.8498	ACVRL1;TGFB2;DAB2;TGFB3;HFE;BMP7;BMP6;NODAL	1.91077
negative regulation of blood coagulation (GO:0030195)	1940-05-01	0.000694	0.0547	0	0	7.95779	57.8785	THBD;SERPINE2;PLAUR;PLAT;CD34	0.0938699																ribosomal large subunit assembly (GO:0000027)	2025-08-01	2.96032e-07	2.75004e-05	0	0	16.2257	243.917	RPL5;MRPL20;RPL3;RPL11;RPLP0;RPL24;RPL23A;RPL6	4.56066			regulation of CD8-positive, alpha-beta T cell activation (GO:2001185)	2021-09-04	0.000116523	0.0122808	0	0	24.2671	219.797	CD274;HFE;IRF1;MAPK8IP1	1.91077
glycoprotein biosynthetic process (GO:0009101)	2022-07-01	0.000707	0.0547	0	0	5.14921	37.3573	NUS1;BMPR2;ST6GALNAC2;A4GNT;B3GNT3;GCNT2;IGF1	-0.0207385																mitochondrial electron transport, ubiquinol to cytochrome c (GO:0006122)	2021-12-06	4.21044e-07	3.78098e-05	0	0	34.377	504.672	UQCRB;UQCRQ;UQCRFS1;UQCR11;UQCR10;UQCRH	4.4224			regulation of Wnt signaling pathway, planar cell polarity pathway (GO:2000095)	2021-09-04	0.000116523	0.0122808	0	0	24.2671	219.797	DAB2;RSPO3;MLLT3;NKD1	1.91077
																									protein modification process (GO:0036211)	1978-11-01	1.28389e-05	0.00111574	0	0	5.67649	63.9345	UBL4A;UBL5;SERP1;LOX;MMP15;UBE2D3;ST8SIA4;CPE;PLAT;FBXO22;ST3GAL1	2.95244			Notch signaling pathway (GO:0007219)	1960-09-01	0.00011714	0.0122808	0	0	5.38249	48.7231	TRAF7;HEYL;NOTCH1;HEY1;DTX3L;STAT1;DTX1;DTX2;PBX1	1.91077
BEC																									smooth muscle contraction (GO:0006939)	2014-05-01	3.01303e-05	0.00253639	0	0	19.0616	198.431	ACTA2;SMTN;MYH11;PIK3C2A;SLC8A1	2.59578			negative regulation of protein binding (GO:0032091)	1974-10-01	0.000122189	0.0124099	0	0	4.77008	42.9781	DNAJB2;CDKN1A;DAB2;HFE;CAV1;ATP2A2;CSNK1E;ADRB2;IFIT1;IFIT2	1.90623
EnrichR - KEGG 2019 mouse																									neutrophil mediated immunity (GO:0002446)	31/488	3.10693e-05	0.00253639	0	0	2.38322	24.7362	CSTB;PTAFR;STXBP2;MGST1;PLD1;CST3;PRDX4;TTR;NEU1;CTSH;STOM;QSOX1;CD36;PGLYRP1;PRSS2;CD177;TXNDC5;CD53;XRCC5;PRKCD;NME2;GGH;OLFM4;VAMP8;PFKL;CEACAM1;IL6;CYSTM1;PPIA;HSPA1B;CD44	2.59578			regulation of endothelial cell migration (GO:0010594)	1989-11-01	0.000128939	0.0126986	0	0	4.30899	38.5921	ACVRL1;NRP2;FLT4;RHOJ;ATOH8;KDR;STC1;PRKD2;GLUL;FOXP1;EPHA2	1.89624
UP IN KO
Term	Overlap	P-value	Adjusted P-value	Old P-value	Old Adjusted P-value	Odds Ratio	Combined Score	Genes	enrichment val (-log10 padj																neutrophil degranulation (GO:0043312)	30/481	5.81547e-05	0.0046079	0	0	2.33345	22.7567	CSTB;PTAFR;STXBP2;MGST1;PLD1;CST3;PRDX4;TTR;NEU1;CTSH;STOM;QSOX1;CD36;PGLYRP1;PRSS2;CD177;TXNDC5;CD53;XRCC5;PRKCD;NME2;GGH;OLFM4;VAMP8;PFKL;CEACAM1;CYSTM1;PPIA;HSPA1B;CD44	2.3365			negative regulation of macromolecule metabolic process (GO:0010605)	17/194	0.000181053	0.0173065	0	0	2.94759	25.3986	ACVRL1;APOBEC1;TGFB2;NOTCH1;HSP90AB1;TIPARP;PARP14;FOXP1;PARP10;RBL1;AGO4;AGO1;ATOH8;KDR;RIN3;EMILIN1;STOX1	1.76179
Glycerolipid metabolism	1961-07-01	0.000103759	0.0156521	0	0	7.25519	66.555	AGPAT5;ALDH2;MBOAT1;PLPP3;MGLL;PLPP1;PNPLA2	1.80543																neutrophil activation involved in immune response (GO:0002283)	30/485	6.75519e-05	0.00519956	0	0	2.31245	22.2055	CSTB;PTAFR;STXBP2;MGST1;PLD1;CST3;PRDX4;TTR;NEU1;CTSH;STOM;QSOX1;CD36;PGLYRP1;PRSS2;CD177;TXNDC5;CD53;XRCC5;PRKCD;NME2;GGH;OLFM4;VAMP8;PFKL;CEACAM1;CYSTM1;PPIA;HSPA1B;CD44	2.28403			negative regulation of blood vessel morphogenesis (GO:2000181)	1978-10-01	0.000190809	0.017311	0	0	4.48855	38.441	TGFB2;NIBAN2;HGS;NPR1;STAT1;AGO1;FOXJ2;EMILIN1;HSPG2;PML	1.76168
Glycosphingolipid biosynthesis	1945-06-01	0.000140378	0.0156521	0	0	8.59259	76.2264	GCNT2;B3GNT3;GM34653;A4GALT;ST3GAL1;B4GALT4	1.80543																negative regulation of ubiquitin protein ligase activity (GO:1904667)	2021-09-04	7.38926e-05	0.00552963	0	0	27.406	260.71	RPL5;RPS7;RPL23;RPL11	2.2573			regulation of epithelial cell proliferation (GO:0050678)	1993-11-01	0.000191753	0.017311	0	0	4.09795	35.0756	ACVRL1;TBX1;ZFP36;TGFB2;DUSP10;LAMC1;NOD2;MCC;BMP6;NODAL;ZFP36L1	1.76168
Phospholipase D signaling pathway	10/149	0.000352295	0.0261873	0	0	4.0437	32.1517	DNM3;AGPAT5;PLCB4;PDGFD;INSR;F2R;PLPP3;PLPP1;RAPGEF3;RAPGEF4	1.58191																positive regulation of macromolecule biosynthetic process (GO:0010557)	13/129	8.35308e-05	0.00608195	0	0	3.87883	36.4234	BCAR3;RPL5;XBP1;HGF;RPS27L;PLD1;RBM3;RPS4X;SMOC2;IL6;RPL26;TLR4;NOX1	2.21596			negative regulation of cell growth (GO:0030308)	13/126	0.000209361	0.0179058	0	0	3.51992	29.8188	ACVRL1;CDKL3;TGFB2;CDKN1A;NPR1;OSGIN1;OSGIN2;RERG;PML;SMARCA4;PPP1R9B;DNAJB2;IP6K2	1.74701
Cytokine-cytokine receptor interaction	14/292	0.000816692	0.0455306	0	0	2.84319	20.2158	IFNAR2;IL33;CSF3;BMPR2;IL15;TNFRSF11B;INHBB;OSMR;CXCL5;TNFRSF1A;IL6;CXCL12;FAS;ACKR3	1.3417																positive regulation of cellular amide metabolic process (GO:0034250)	1981-10-01	0.000101148	0.00717085	0	0	4.86003	44.7071	RBM3;RPS4X;RPL5;EPHA4;IL6;PRKCD;RACK1;RPS27L;RPL26;PLD1	2.14443			negative regulation of growth (GO:0045926)	13/126	0.000209361	0.0179058	0	0	3.51992	29.8188	ACVRL1;TGFB2;CDKN1A;NOTCH1;NPR1;OSGIN1;OSGIN2;RERG;PML;SMARCA4;PPP1R9B;DNAJB2;IP6K2	1.74701
Leukocyte transendothelial migration	8/115	0.00107474	0.0479332	0	0	4.1852	28.6087	VCAM1;CXCL12;CLDN15;PECAM1;ESAM;RAPGEF3;JAM2;RAPGEF4	1.31936																maintenance of gastrointestinal epithelium (GO:0030277)	2018-05-01	0.000117286	0.00810177	0	0	13.1938	119.416	MUC13;TFF2;SOX9;TLR4;INAVA	2.09142			heart morphogenesis (GO:0003007)	1953-08-01	0.000267105	0.0218017	0	0	5.41549	44.558	ACVRL1;TBX1;MYLK2;HEYL;TGFB2;NOTCH1;HEY1;NOS3	1.66151
																									amino sugar metabolic process (GO:0006040)	2021-10-04	0.000120374	0.0081072	0	0	22.8372	206.103	SLC35A3;GFPT1;B4GALNT2;ST3GAL1	2.09113			atrioventricular valve morphogenesis (GO:0003181)	2019-05-01	0.000268328	0.0218017	0	0	10.8455	89.1856	HEYL;TGFB2;NOTCH1;HEY1;TGFBR2	1.66151
																									positive regulation of cellular process (GO:0048522)	34/625	0.000269454	0.0173885	0	0	2.01814	16.5873	SLC44A4;REG3G;TNFRSF11A;FGF1;RPS4X;TMEM102;RPS15A;RAB25;RPS19;CTSH;ROMO1;TIMP1;SOX9;CD36;PRSS2;IL13RA1;EPHA4;RPS9;XBP1;TRPC3;RPL23;PRKCD;TPM1;CLEC11A;DUSP26;PGF;CDC25B;IL6;ACER3;NUPR1;VIP;TLR4;NOX1;SHANK2	1.75974			positive regulation of transcription by RNA polymerase II (GO:0045944)	49/908	0.000277022	0.0219591	0	0	1.77949	14.5766	ACVRL1;THRA;ARRB1;CREB3L3;HEY1;JUNB;DDX58;FOS;KLF15;MED25;RBL1;IRF1;IRF2;RARB;PRKD2;ATF3;NOTCH1;NOD2;FOXO3;ATOH8;DVL2;RXRG;WNT2;TBX1;EGR1;ARNT2;JUN;TGFB2;STAT1;TGFB3;FOXJ2;LIF;MICAL2;RRP1B;MEIS2;PBX1;BMP6;USF1;SMARCA4;NFKBIA;HEYL;BCL9;DAB2;AGO1;MAFF;F2RL1;SSBP2;LPIN1;NFE2L2	1.65839
																									nucleotide-sugar metabolic process (GO:0009225)	2021-12-04	0.000271091	0.0173885	0	0	17.1261	140.658	SLC35A3;GMDS;GFPT1;B4GALNT2	1.75974			regulation of response to external stimulus (GO:0032101)	13/130	0.000285465	0.0220896	0	0	3.39887	27.7395	ZBP1;SEMA7A;IL1R1;CAV1;ERAP1;NOD2;FOXP1;CYLD;IRF1;F2RL1;DAGLB;FCGR2B;PTGES	1.65581
																									regulation of heart contraction (GO:0008016)	1993-10-01	0.000320657	0.0196341	0	0	4.1548	33.426	NPPC;DES;DMPK;S100A1;FXYD3;TPM1;ATP2A3;NOS1;ATP1B1;SLC8A1	1.70699			import into cell (GO:0098657)	1941-07-01	0.000295403	0.0223269	0	0	6.26531	50.9192	SLC22A4;SLC6A6;SLC12A4;SLC12A6;SLC29A1;GLUL;SLC12A7	1.65117
																									O-glycan processing (GO:0016266)	1961-08-01	0.000326753	0.0196341	0	0	5.19481	41.6952	GALNT7;GALNT6;GALNT4;GALNT3;A4GNT;MUC13;GCNT3;ST3GAL1	1.70699			canonical Wnt signaling pathway (GO:0060070)	1968-09-01	0.000311012	0.0226544	0	0	4.65073	37.5578	BCL9;PORCN;CAV1;WNT9B;DVL2;CSNK1E;WNT9A;PLPP3;WNT2	1.64485
																									positive regulation of signal transduction by p53 class mediator (GO:1901798)	2022-05-01	0.000327964	0.0196341	0	0	10.0873	80.9264	RPS15;RPS7;RPL23;RPS20;RPL37	1.70699			cellular response to salt stress (GO:0071472)	2021-05-03	0.000313676	0.0226544	0	0	45.4366	366.544	SLC12A6;AQP1;ZFP36L1	1.64485
																									negative regulation of amyloid precursor protein biosynthetic process (GO:0042985)	2021-06-03	0.00043411	0.0254238	0	0	34.2007	264.789	BACE2;ITM2A;ITM2C	1.59476			regulation of cell migration (GO:0030334)	27/408	0.000338155	0.0235879	0	0	2.18671	17.4762	ACVRL1;CSF1R;SEMA7A;ROBO4;NOTCH1;PIK3R3;STC1;NEDD9;FOXO3;NKD1;ADGRG3;CDH5;SLK;DUSP10;PLAU;KDR;CYP1B1;LMO4;DDX58;CAV1;OSGIN1;DAB2;ABI3;TRIP6;NUMB;F2RL1;NF2	1.62731
																									nucleoside triphosphate metabolic process (GO:0009141)	2014-04-01	0.000523814	0.0300246	0	0	13.6995	103.491	NME2;CMPK1;ENPP1;SMPDL3A	1.52252			potassium ion import across plasma membrane (GO:1990573)	1942-07-01	0.000344783	0.0235879	0	0	6.08598	48.5211	KCNJ5;SLC12A4;KCNJ8;ABCC9;ATP12A;SLC12A6;SLC12A7	1.62731
																									acute-phase response (GO:0006953)	2015-04-01	0.000698243	0.0383891	0	0	12.4534	90.4983	IL22;ITIH4;IL6;PLSCR1	1.41579			cardiac epithelial to mesenchymal transition (GO:0060317)	2020-05-01	0.000348375	0.0235879	0	0	10.1219	80.5931	ACVRL1;HEYL;TGFB2;NOTCH1;HEY1	1.62731
																									negative regulation of ubiquitin-protein transferase activity (GO:0051444)	2015-04-01	0.000698243	0.0383891	0	0	12.4534	90.4983	RPL5;RPS7;RPL23;RPL11	1.41579			blood vessel morphogenesis (GO:0048514)	1956-08-01	0.000393462	0.026097	0	0	5.07624	39.8004	TBX1;EGFL7;FLT4;CAV1;KDR;CYP1B1;TGFBR2;STRA6	1.58341
																									negative regulation of proteolysis involved in cellular protein catabolic process (GO:1903051)	2026-05-01	0.000745527	0.040169	0	0	8.16423	58.794	RPL5;EPHA4;RPS7;RPL23;RPL11	1.39611			negative regulation of microtubule polymerization (GO:0031115)	2021-12-04	0.000423818	0.0275482	0	0	15.1646	117.771	CLIP3;CDH5;DYRK1A;ARHGEF7	1.55991
																									transport across blood-brain barrier (GO:0150104)	1986-09-01	0.000771716	0.0407648	0	0	4.02477	28.8451	SLC12A2;SLC38A1;SLC16A1;SLC44A1;TFRC;SLCO2B1;ATP2A3;CD36;SLC38A5	1.38972			cyclic purine nucleotide metabolic process (GO:0052652)	2021-05-01	0.000445244	0.0283734	0	0	9.48881	73.2241	GUCY1A1;GUCY1B1;NPR1;ADCY4;ADCY7	1.54709
																									cellular response to oxidative stress (GO:0034599)	11/125	0.000918698	0.0468704	0	0	3.32809	23.2718	GPX2;GPX1;PRDX1;PRKCD;TPM1;GPX8;PYCR1;NOX4;ROMO1;PPIA;HSPA1B	1.3291			negative regulation of angiogenesis (GO:0016525)	1987-10-01	0.000468808	0.0293005	0	0	3.96207	30.3705	TGFB2;NIBAN2;HGS;NPR1;STAT1;AGO1;FOXJ2;EMILIN1;HSPG2;PML	1.53312
																									regulation of cardiac conduction (GO:1903779)	1955-07-01	0.000922097	0.0468704	0	0	5.01134	35.0236	NPPC;DMPK;FXYD3;ATP2A3;NOS1;ATP1B1;SLC8A1	1.3291			cytokine-mediated signaling pathway (GO:0019221)	36/621	0.000493388	0.0302549	0	0	1.90637	14.5155	CSF1R;CDKN1A;ADAR;NOD2;FOXO3;IL2RG;IFIT1;IFIT3;PSMB10;IL18BP;IFIT2;BTRC;GBP2;JUNB;IP6K2;EDARADD;IL15RA;EGR1;RSAD2;STAT1;IL1R1;FN1;LIF;IL19;FOS;PSMB8;PML;PSMB9;SMARCA4;NFKBIA;IRF1;TRAF5;IRF2;FSCN1;TRIM38;XAF1	1.5192
																									positive regulation of inflammatory response (GO:0050729)	1989-09-01	0.000989336	0.0493569	0	0	3.87324	26.7969	VAMP8;IL6;RPS19;NAPEPLD;CCN4;MGST2;NUPR1;TLR4;IL17RA	1.30665			positive regulation of signal transduction (GO:0009967)	19/252	0.000531092	0.0315355	0	0	2.50329	18.8762	TGFB2;DMTN;NOTCH1;CAV2;NOS3;SORBS1;NOD2;BMP6;SMARCA4;SULF2;STX1B;MN1;TRAF7;SPIN1;RSPO3;PRKD2;ITGAV;BAK1;JCAD	1.5012
																																					regulation of pri-miRNA transcription by RNA polymerase II (GO:1902893)	1945-07-01	0.000533677	0.0315355	0	0	5.60464	42.235	EGR1;JUN;TGFB2;ATOH8;FOS;FOXO3;SMARCA4	1.5012
																																					activation of GTPase activity (GO:0090630)	11/105	0.000554485	0.0316381	0	0	3.57258	26.7853	BCR;SYDE1;TBCK;TBC1D1;TBC1D9B;ARHGEF15;ARHGEF16;TBC1D8;ARHGAP29;EPHA2;TBC1D16	1.49979
																									LEC												positive regulation of cellular process (GO:0048522)	36/625	0.000554883	0.0316381	0	0	1.89302	14.1915	CSF1R;NOTCH1;HSP90AB1;NUMA1;FLT4;BRAT1;TCIRG1;IL2RG;ACACA;PTHLH;ZFP36L1;RPTOR;ZFP36;NACC1;DVL2;KDR;ITGAV;WNT2;STOX1;TBX1;IL15RA;TIPIN;TGFB2;TGFB3;CAV1;FN1;LIF;TBC1D8;MEIS2;BMP6;TGFBR2;ACER2;SLC6A6;PRKD2;MVD;FCGR2B	1.49979
																									EnrichR - KEGG 2019 mouse												positive regulation of MAPK cascade (GO:0043410)	20/274	0.000579	0.0323047	0	0	2.41841	18.0273	TBX1;CSF1R;SEMA7A;TGFB2;NOTCH1;CAV2;FLT4;LIF;ARRB1;ADRB2;NOD2;TRAF7;GLIPR2;KDR;F2RL1;PRKD2;TNFAIP8L3;PDE8A;NODAL;JCAD	1.49073
																									UP IN KO												cellular response to growth factor stimulus (GO:0071363)	14/158	0.000586454	0.0323047	0	0	2.97457	22.135	ACVRL1;TBX1;NOTCH1;FLT4;BMP7;BMP6;ZFP36L1;TGFBR2;EHD1;ZFP36;KDR;PRKD2;PDE8A;WNT2	1.49073
																									Term	Overlap	P-value	Adjusted P-value	Old P-value	Old Adjusted P-value	Odds Ratio	Combined Score	Genes	enrichment val (-log10 padj			regulation of cell cycle (GO:0051726)	21/296	0.000618596	0.0335073	0	0	2.34661	17.3369	AFAP1L2;JUN;CDKN1A;TGFB2;NOTCH1;HSP90AB1;TSC2;BMP7;PML;PPP1R9B;PER2;CYLD;MED25;CAMK2N1;RPS6KA2;IRF1;NBN;NF2;GAS2L1;JUNB;PHACTR4	1.47486
																									Ribosome	56/170	4.59605e-44	1.15361e-41	0	0	18.4234	1838.45	RPL5;RPL30;RPL3;RPL32;RPL34;RPLP1;RPLP0;RPL6;RPL7;RPS15;RPS4X;RPS14;RPS16;RPS19;RPL18A;RPL36;RPL35;RPLP2;RPL38;RPL37;RPS11;RPL39;RPS13;RPS9;RPS7;RPL23;RPS5;RPL22;RPL37A;RPL24;RPL27;RPL26;RPL29;RPL11;RPL36A;MRPL17;RPS27L;MRPL20;RPS15A;RPL13;RPL15;RPS2;RPS27A;RPL17;RPL19;RPL35A;RPL23A;RPS25;RPS28;RPS29;RPS3A1;RPS20;FAU;RPS21;RPS24;RPS23	40.9379			cell-substrate junction assembly (GO:0007044)	1934-06-01	0.000667294	0.0349791	0	0	6.5128	47.6234	BCR;TRIP6;FN1;LAMC1;SORBS1;ARHGEF7	1.45619
																									Oxidative phosphorylation	28/134	1.00743e-16	1.26433e-14	0	0	9.39998	346.238	COX7B;NDUFA11;UQCRB;NDUFB6;NDUFB11;COX4I1;ATP5K;NDUFB2;COX7A2;UQCR11;ATP5H;UQCR10;COX5B;COX7C;UQCRH;ATP5E;UQCRFS1;NDUFA7;NDUFA6;NDUFA4;NDUFA3;NDUFA2;NDUFA1;NDUFC1;COX6C;COX6B1;UQCRQ;NDUFS6	13.8981			regulation of cell adhesion mediated by integrin (GO:0033628)	1934-06-01	0.000667294	0.0349791	0	0	6.5128	47.6234	ACER2;TGFB2;PLAU;LIF;CYP1B1;EPHA2	1.45619
																									Alzheimer disease	30/175	2.43854e-15	1.64216e-13	0	0	7.37485	248.144	COX7B;NDUFA11;UQCRB;NDUFB6;NDUFB11;COX4I1;ATP2A3;NDUFB2;COX7A2;UQCR11;ATP5H;UQCR10;COX5B;COX7C;UQCRH;ATP5E;UQCRFS1;NOS1;NDUFA7;NDUFA6;NDUFA4;NDUFA3;NDUFA2;NDUFA1;NDUFC1;COX6C;COX6B1;BACE2;UQCRQ;NDUFS6	12.7846			regulation of DNA-templated transcription, initiation (GO:2000142)	1961-08-01	0.000708895	0.0357611	0	0	4.59615	33.3304	CSF1R;CDKN1A;MED25;JUN;THRA;AGO4;AGO1;MED27	1.44659
																									Non-alcoholic fatty liver disease (NAFLD)	28/151	2.61699e-15	1.64216e-13	0	0	8.09367	271.759	COX7B;NDUFA11;UQCRB;NDUFB6;NDUFB11;COX4I1;NDUFB2;COX7A2;UQCR11;UQCR10;COX5B;ADIPOR2;COX7C;UQCRH;UQCRFS1;XBP1;NDUFA7;NDUFA6;NDUFA4;NDUFA3;NDUFA2;NDUFA1;NDUFC1;COX6C;COX6B1;IL6;UQCRQ;NDUFS6	12.7846			regulation of endothelial cell proliferation (GO:0001936)	1992-10-01	0.000732428	0.0357611	0	0	3.71951	26.8517	ACVRL1;NRP2;EGFL7;CAV2;STAT1;FLT4;CAV1;ATOH8;KDR;PRKD2	1.44659
																									Parkinson disease	27/144	6.2066e-15	3.11571e-13	0	0	8.19231	267.996	COX7B;NDUFA11;UQCRB;NDUFB6;NDUFB11;COX4I1;NDUFB2;COX7A2;UQCR11;ATP5H;UQCR10;COX5B;COX7C;UQCRH;ATP5E;UQCRFS1;NDUFA7;NDUFA6;NDUFA4;NDUFA3;NDUFA2;NDUFA1;NDUFC1;COX6C;COX6B1;UQCRQ;NDUFS6	12.5064			Wnt signaling pathway (GO:0016055)	1992-10-01	0.000732428	0.0357611	0	0	3.71951	26.8517	BCL9;PORCN;CCDC88C;WNT9B;DVL2;CSNK1E;WNT9A;BTRC;PLPP3;WNT2	1.44659
																									Huntington disease	29/192	2.11123e-13	8.83197e-12	0	0	6.32416	184.579	COX7B;NDUFA11;UQCRB;NDUFB6;NDUFB11;COX4I1;NDUFB2;COX7A2;UQCR11;ATP5H;UQCR10;COX5B;COX7C;UQCRH;CREB3L4;ATP5E;UQCRFS1;NDUFA7;GPX1;NDUFA6;NDUFA4;NDUFA3;NDUFA2;NDUFA1;NDUFC1;COX6C;COX6B1;UQCRQ;NDUFS6	11.0539			positive regulation of cell population proliferation (GO:0008284)	29/474	0.000739852	0.0357611	0	0	2.01066	14.4949	CSF1R;CDKN1A;NOTCH1;FLT4;TCIRG1;NOD2;LAMC1;PTHLH;AQP1;NACC1;KDR;ITGAV;WNT2;STOX1;TBX1;TIPIN;TGFB2;STAT1;TGFB3;FN1;LIF;TBC1D8;MEIS2;BMP6;FOXP1;TGFBR2;ACER2;MVD;NODAL	1.44659
																									Thermogenesis	30/231	4.44021e-12	1.59213e-10	0	0	5.30471	138.667	COX7B;NDUFA11;COX16;UQCRB;NDUFB6;NDUFB11;COX4I1;ATP5K;NDUFB2;UQCR11;COX7A2;ATP5H;UQCR10;COX5B;COX7C;UQCRH;CREB3L4;ATP5E;UQCRFS1;NDUFA7;NDUFA6;NDUFA4;NDUFA3;NDUFA2;NDUFA1;NDUFC1;COX6C;COX6B1;UQCRQ;NDUFS6	9.79802			blood vessel diameter maintenance (GO:0097746)	1935-06-01	0.000783757	0.0357611	0	0	6.2879	44.9673	PER2;SCPEP1;NPR1;NOS3;BDKRB2;F2RL1	1.44659
																									Cardiac muscle contraction	16/78	5.29123e-10	1.66012e-08	0	0	9.00529	192.351	COX7B;UQCRB;COX4I1;TPM1;UQCR11;COX7A2;UQCR10;ATP1B1;COX5B;COX6C;COX7C;SLC8A1;UQCRH;COX6B1;UQCRQ;UQCRFS1	7.77986			regulation of organelle assembly (GO:1902115)	1977-09-01	0.000788768	0.0357611	0	0	4.03331	28.8182	TBC1D1;CYLD;TBC1D9B;PLK2;CENPJ;TRAPPC12;TBC1D8;CEP76;TBC1D16	1.44659
																									Retrograde endocannabinoid signaling	15/150	2.65867e-05	0.000741473	0	0	3.85572	40.6203	NDUFA7;NDUFA6;NDUFA11;NDUFB6;NDUFB11;NDUFA4;NDUFA3;NDUFA2;NDUFB2;NDUFA1;NDUFC1;GNG10;NDUFS6;NAPEPLD;GRIA4	3.1299			positive regulation of endocytosis (GO:0045807)	1948-07-01	0.000796911	0.0357611	0	0	5.19374	37.0561	CLIP3;DAB2;HIP1;HFE;NEDD4L;ANKFY1;F2RL1	1.44659
																									Pancreatic secretion	12/105	4.55577e-05	0.0011435	0	0	4.46327	44.6172	SLC12A2;CPA2;CAR2;CPA1;CELA3B;ATP2A3;RAB27B;ATP1B1;PRSS2;TRY5;CFTR;TRY4	2.94176			atrioventricular valve development (GO:0003171)	2014-04-01	0.000814253	0.0357611	0	0	12.1304	86.2865	HEYL;TGFB2;NOTCH1;TGFBR2	1.44659
																									Mucin type O-glycan biosynthesis	2028-06-01	0.000116276	0.0026532	0	0	9.36782	84.8682	GALNT7;GALNT6;GALNT4;GALNT3;GCNT3;ST3GAL1				cAMP metabolic process (GO:0046058)	2014-04-01	0.000814253	0.0357611	0	0	12.1304	86.2865	ADCY4;ADCY7;PTHLH;EPHA2	1.44659
																									Protein digestion and absorption	1990-10-01	0.000245016	0.00512492	0	0	4.31127	35.8447	CPA2;CPA1;CELA3B;KCNE3;ATP1B1;KCNN4;PRSS2;TRY5;SLC8A1;TRY4				cytoplasmic sequestering of transcription factor (GO:0042994)	2014-04-01	0.000814253	0.0357611	0	0	12.1304	86.2865	NFKBIA;G3BP2;KEAP1;NFKBIE	1.44659
																									Malaria	1949-07-01	0.000452254	0.00873199	0	0	5.72902	44.1207	COMP;SELP;IL6;HGF;CD36;THBS2;TLR4				positive regulation of SMAD protein signal transduction (GO:0060391)	2014-04-01	0.000814253	0.0357611	0	0	12.1304	86.2865	DAB2;TGFB3;BMP6;NODAL	1.44659
																									Glutathione metabolism	1964-07-01	0.00226511	0.0406101	0	0	4.21812	25.6889	GGCT;GPX2;GPX1;GPX8;MGST1;MGST2;GSTM5				regulation of macrophage cytokine production (GO:0010935)	2014-04-01	0.000814253	0.0357611	0	0	12.1304	86.2865	SEMA7A;TGFB2;GPRC5B;TGFB3	1.44659
																																					protein kinase B signaling (GO:0043491)	2024-05-01	0.000858809	0.0372151	0	0	7.98934	56.4045	KDR;PIK3R3;TSC2;ZFP36L1;EPHA2	1.42928
																																					response to unfolded protein (GO:0006986)	1949-07-01	0.000904379	0.0386741	0	0	5.06982	35.5306	DNAJB2;HSP90AB1;HSPB8;HSPA4L;BAK1;HSPA2;STT3B	1.41258
																																					positive regulation of proteasomal ubiquitin-dependent protein catabolic process (GO:0032436)	1979-09-01	0.00095091	0.0401358	0	0	3.91767	27.2595	DNAJB2;NUB1;DAB2;CAV1;KEAP1;CSNK1E;CBFA2T3;PIAS1;NFE2L2	1.39647
																																					regulation of protein phosphorylation (GO:0001932)	19/266	0.00101784	0.0409613	0	0	2.35967	16.2583	TBX1;CSF1R;IGFBP3;FLT4;BRAT1;FN1;PIK3R3;ARRB1;BMP7;PML;CLIP3;CDH5;DAB2;CCDC88C;KDR;DVL2;PLPP3;PDE8A;ATF3	1.38763
																																					miRNA loading onto RISC involved in gene silencing by miRNA (GO:0035280)	2021-07-03	0.00104609	0.0409613	0	0	22.716	155.893	AGO4;AGO1;ADAR	1.38763
																																					nuclear-transcribed mRNA catabolic process, deadenylation-independent decay (GO:0031086)	2021-07-03	0.00104609	0.0409613	0	0	22.716	155.893	ZFP36;EDC3;ZFP36L1	1.38763
																																					positive regulation of cardiac epithelial to mesenchymal transition (GO:0062043)	2021-07-03	0.00104609	0.0409613	0	0	22.716	155.893	TGFB2;NOTCH1;TGFBR2	1.38763
																																					regulation of cardiac muscle cell membrane potential (GO:0086036)	2021-07-03	0.00104609	0.0409613	0	0	22.716	155.893	FXYD1;ATP2A2;SLC8B1	1.38763
																																					regulation of transforming growth factor beta activation (GO:1901388)	2021-07-03	0.00104609	0.0409613	0	0	22.716	155.893	HSP90AB1;ITGAV;LTBP1	1.38763
																																					positive regulation of cell migration (GO:0030335)	19/269	0.00116137	0.0444737	0	0	2.33099	15.7532	CSF1R;SEMA7A;TGFB2;DMTN;NOTCH1;CAV1;FN1;PIK3R3;NEDD9;CDH5;SYDE1;DAB2;GLIPR2;PLAU;TRIP6;KDR;NUMB;F2RL1;ARHGEF7	1.3519
																																					positive regulation of nucleic acid-templated transcription (GO:1903508)	30/511	0.00116316	0.0444737	0	0	1.92379	12.9983	ACVRL1;NOTCH1;CXXC1;XPC;FOXO3;MLLT3;SEC14L2;HEY1;PRDM16;ATOH8;SPIN1;BRD7;BTRC;TBX1;EGR1;ARNT2;AFAP1L2;JUN;NIBAN2;DTX3L;STAT1;TGFB3;DYRK1A;NFATC2;FOS;BMP7;PML;SMARCA4;DNM2;IRF1	1.3519
																																					ventricular septum development (GO:0003281)	1938-06-01	0.00122876	0.0464355	0	0	5.69752	38.1834	HEYL;TGFB2;NOTCH1;HEY1;STRA6;TGFBR2	1.33315
																																					LEC
																																					KEGG 2019 Mouse
																																					DN in KO
																																					Term	Overlap	P-value	Adjusted P-value	Old P-value	Old Adjusted P-value	Odds Ratio	Combined Score	Genes	ENRICH SCORE
																																					Pathways in cancer	42/535	9.9239e-08	2.52067e-05	0	0	2.6786	43.1944	CSF1R;CDKN1A;NOTCH1;HSP90AB1;FLT4;PTGER2;LAMA4;ADCY4;KEAP1;PIK3R3;LAMC1;IL2RG;ADCY7;RASGRP3;HEY1;DVL2;BDKRB2;ITGAV;BAK1;RXRG;WNT2;IL15RA;ARNT2;NQO1;JUN;TGFB2;STAT1;TGFB3;LAMB2;FN1;WNT9B;WNT9A;FOS;GNG12;PML;TGFBR2;BCR;NFKBIA;HEYL;TRAF5;RARB;NFE2L2	4.59848
																																					Small cell lung cancer	1992-12-01	3.75543e-05	0.00406978	0	0	4.59	46.7708	NFKBIA;CDKN1A;LAMB2;LAMA4;TRAF5;FN1;RARB;PIK3R3;ITGAV;LAMC1;BAK1;RXRG	2.39043
																																					Hippo signaling pathway	16/159	5.48759e-05	0.00406978	0	0	3.43439	33.6929	TGFB2;TGFB3;WNT9B;PARD6G;CSNK1E;WNT9A;BMP7;BMP6;NKD1;TGFBR2;FRMD6;DVL2;NF2;BTRC;AJUBA;WNT2	2.39043
																																					Osteoclast differentiation	14/128	6.4091e-05	0.00406978	0	0	3.76321	36.3346	CSF1R;TGFB2;JUN;IL1R1;STAT1;PIK3R3;NFATC2;FOS;TGFBR2;NFKBIA;CYLD;FOSB;FCGR2B;JUNB	2.39043
																																					Fluid shear stress and atherosclerosis	14/143	0.000211007	0.00983219	0	0	3.32304	28.1249	NQO1;JUN;HSP90AB1;IL1R1;CAV2;NOS3;CAV1;KEAP1;PIK3R3;FOS;CDH5;KDR;ITGAV;NFE2L2	2.00735
																																					Focal adhesion	17/199	0.00024526	0.00983219	0	0	2.86586	23.8245	VAV3;MYLK2;JUN;TNXB;CAV2;LAMB2;CAV1;FLT4;LAMA4;FN1;PIK3R3;PARVB;LAMC1;KDR;ITGAV;FLNC;ITGA9	2.00735
																																					Human papillomavirus infection	25/360	0.000270966	0.00983219	0	0	2.30085	18.8981	CDKN1A;TNXB;NOTCH1;LAMA4;PIK3R3;PARD6G;LAMC1;TCIRG1;CREB3L3;HEY1;DVL2;ITGAV;BAK1;WNT2;ATP6V0A1;STAT1;LAMB2;FN1;WNT9B;TSC2;WNT9A;HEYL;RBL1;IRF1;ITGA9	2.00735
																																					Hepatocellular carcinoma	15/171	0.00042159	0.0121793	0	0	2.94473	22.8849	NQO1;TGFB2;CDKN1A;TGFB3;WNT9B;KEAP1;PIK3R3;WNT9A;SMARCA4;TGFBR2;DVL2;BAK1;BRD7;WNT2;NFE2L2	1.91438
																																					Th17 cell differentiation	11/102	0.000432259	0.0121793	0	0	3.69093	28.5918	NFKBIA;JUN;HSP90AB1;IL1R1;STAT1;NFATC2;FOS;NFKBIE;IL2RG;RXRG;TGFBR2	1.91438
																																					B cell receptor signaling pathway	1972-09-01	0.000479502	0.0121793	0	0	4.35455	33.2808	VAV3;NFKBIA;JUN;PIK3R3;NFATC2;FOS;FCGR2B;NFKBIE;RASGRP3	1.91438
																																					Parathyroid hormone synthesis, secretion and action	11/107	0.000651015	0.0150325	0	0	3.49779	25.6632	EGR1;CDKN1A;MMP25;CREB3L3;ADCY4;ITPR3;ARRB1;FOS;ADCY7;RXRG;PTHLH
																																					TNF signaling pathway	11/110	0.000821745	0.0167326	0	0	3.39127	24.0918	NFKBIA;JUN;CREB3L3;MLKL;IRF1;TRAF5;LIF;PIK3R3;FOS;NOD2;JUNB
																																					Proteoglycans in cancer	16/203	0.000890336	0.0167326	0	0	2.62029	18.4047	CDKN1A;TGFB2;CAV2;CAV1;FN1;WNT9B;PIK3R3;ANK2;ITPR3;WNT9A;HSPG2;PLAU;KDR;ITGAV;FLNC;WNT2
																																					Breast cancer	13/147	0.000926271	0.0167326	0	0	2.96505	20.7089	JUN;CDKN1A;NOTCH1;FLT4;WNT9B;PIK3R3;WNT9A;FOS;HEYL;HEY1;DVL2;BAK1;WNT2
																																					NOD-like receptor signaling pathway	16/205	0.000988146	0.0167326	0	0	2.59229	17.9378	GSDMD;GBP5;JUN;GBP2B;HSP90AB1;STAT1;ERBIN;ITPR3;NOD2;ANTXR2;NFKBIA;TRIP6;TRAF5;TXNIP;TRP53BP1;GBP2
																																					Thyroid hormone signaling pathway	11/115	0.00118795	0.0188586	0	0	3.22739	21.7382	NOTCH1;THRA;STAT1;RCAN2;TSC2;PIK3R3;ATP2A2;ITGAV;MED27;PLCD3;RXRG
																																					cGMP-PKG signaling pathway	14/172	0.00134487	0.0189825	0	0	2.70902	17.9106	MYLK2;GUCY1A1;GUCY1B1;KCNJ8;NPR1;NOS3;ADCY4;NFATC2;ATP2A2;ITPR3;ADRB2;ADCY7;CREB3L3;BDKRB2
																																					MAPK signaling pathway	20/294	0.00137623	0.0189825	0	0	2.23954	14.755	DUSP4;CSF1R;JUN;TGFB2;IL1R1;TGFB3;FLT4;ARRB1;FOS;HSPA2;GNG12;MAPK8IP1;RASGRP3;TGFBR2;DUSP10;MAPKAPK3;RPS6KA2;KDR;FLNC;EPHA2
																																					Oxytocin signaling pathway	13/154	0.00141995	0.0189825	0	0	2.81682	18.4703	MYLK2;KCNJ5;GUCY1A1;JUN;CDKN1A;GUCY1B1;NPR1;NOS3;ADCY4;NFATC2;ITPR3;FOS;ADCY7
																																					AGE-RAGE signaling pathway in diabetic complications	10/101	0.00150976	0.019174	0	0	3.35008	21.7615	EGR1;TGFB2;JUN;TGFB3;STAT1;NOS3;FN1;PIK3R3;PLCD3;TGFBR2
																																					Cushing syndrome	13/159	0.0018926	0.0228914	0	0	2.71965	17.0517	CDKN1A;WNT9B;ADCY4;ITPR3;WNT9A;ADCY7;PBX1;NCEH1;CREB3L3;RBBP5;DVL2;PDE8A;WNT2
																																					Hepatitis B	13/163	0.00235814	0.0272258	0	0	2.64657	16.0114	TGFB2;JUN;CDKN1A;TGFB3;DDX58;STAT1;PIK3R3;NFATC2;FOS;HSPG2;TGFBR2;NFKBIA;CREB3L3
																																					Human T-cell leukemia virus 1 infection	17/245	0.00248574	0.0274512	0	0	2.28218	13.6866	IL15RA;EGR1;JUN;CDKN1A;TGFB2;IL1R1;TGFB3;ADCY4;PIK3R3;NFATC2;FOS;IL2RG;ADCY7;TGFBR2;NFKBIA;ZFP36;CREB3L3
																																					Cellular senescence	14/185	0.00265775	0.0281278	0	0	2.50138	14.8339	TGFB2;CDKN1A;TGFB3;IGFBP3;TSC2;PIK3R3;NFATC2;ITPR3;FOXO3;ZFP36L1;TGFBR2;RBL1;NBN;BTRC
																																					Chronic myeloid leukemia	1976-08-01	0.00298507	0.0291618	0	0	3.57951	20.8118	BCR;NFKBIA;CDKN1A;TGFB2;TGFB3;PIK3R3;BAK1;TGFBR2
																																					Renin secretion	1976-08-01	0.00298507	0.0291618	0	0	3.57951	20.8118	GUCY1A1;GUCY1B1;NPR1;PTGER2;CLCA2;ITPR3;ADRB2;AQP1
																																					Gastric cancer	12/150	0.00332972	0.0303896	0	0	2.65286	15.1342	TGFB2;CDKN1A;TGFB3;DVL2;WNT9B;PIK3R3;RARB;WNT9A;BAK1;WNT2;RXRG;TGFBR2
																																					Relaxin signaling pathway	11/131	0.00335003	0.0303896	0	0	2.79474	15.9266	NFKBIA;JUN;CREB3L3;NOS3;ADCY4;PIK3R3;ARRB1;FOS;GNG12;ADCY7;TGFBR2
																																					Human cytomegalovirus infection	17/255	0.00374445	0.0327962	0	0	2.18514	12.2094	CDKN1A;IL1R1;PTGER2;ADCY4;TAP2;PIK3R3;NFATC2;TSC2;ITPR3;GNG12;ADCY7;TAPBP;NFKBIA;CREB3L3;TRAF5;ITGAV;BAK1
																																					Estrogen signaling pathway	11/134	0.00398409	0.033732	0	0	2.72615	15.0632	KCNJ5;JUN;HSP90AB1;CREB3L3;NOS3;ADCY4;PIK3R3;ITPR3;HSPA2;FOS;ADCY7
																																					Circadian entrainment	1999-09-01	0.00455175	0.0367009	0	0	3.04392	16.4135	PER2;KCNJ5;GUCY1A1;GUCY1B1;ADCY4;ITPR3;FOS;GNG12;ADCY7
																																					Notch signaling pathway	1949-06-01	0.00462374	0.0367009	0	0	4.2376	22.7837	NOTCH1;DTX3L;NUMB;DVL2;DTX1;DTX2
																																					ECM-receptor interaction	1983-08-01	0.00514016	0.0395636	0	0	3.24425	17.0994	TNXB;LAMB2;LAMA4;FN1;ITGAV;LAMC1;HSPG2;ITGA9
																																					Aldosterone synthesis and secretion	9/102	0.00553656	0.0401796	0	0	2.94527	15.3047	KCNJ5;CREB3L3;PRKD3;NPR1;ADCY4;PRKD2;ITPR3;DAGLB;ADCY7
																																					Longevity regulating pathway	9/102	0.00553656	0.0401796	0	0	2.94527	15.3047	RPTOR;CREB3L3;ADCY4;TSC2;PIK3R3;EIF4EBP2;HSPA2;FOXO3;ADCY7
																																					PI3K-Akt signaling pathway	21/357	0.00589822	0.0416152	0	0	1.91445	9.82709	CSF1R;CDKN1A;TNXB;HSP90AB1;LAMB2;NOS3;FLT4;LAMA4;FN1;PIK3R3;TSC2;LAMC1;GNG12;FOXO3;IL2RG;RPTOR;CREB3L3;KDR;ITGAV;EPHA2;ITGA9
																																					Transcriptional misregulation in cancer	13/183	0.00629807	0.0432354	0	0	2.33278	11.8214	CSF1R;ARNT2;CDKN1A;IGFBP3;MLLT3;PBX1;PML;TGFBR2;PER2;PLAU;NFKBIZ;BAK1;RXRG
																																					Cortisol synthesis and secretion	1969-07-01	0.00655533	0.0432796	0	0	3.43084	17.2484	NCEH1;CREB3L3;ADCY4;ITPR3;PDE8A;ADCY7;PBX1
																																					Measles	11/144	0.00681497	0.0432796	0	0	2.51987	12.5707	NFKBIA;JUN;DDX58;STAT1;PIK3R3;ADAR;HSPA2;FOS;BAK1;IL2RG;FCGR2B
																																					Th1 and Th2 cell differentiation	1987-08-01	0.00681568	0.0432796	0	0	3.07934	15.3614	NFKBIA;JUN;NOTCH1;STAT1;NFATC2;FOS;IL2RG;NFKBIE
																																					Colorectal cancer	1988-08-01	0.00729253	0.0451781	0	0	3.04069	14.963	CDKN1A;TGFB2;JUN;TGFB3;PIK3R3;FOS;BAK1;TGFBR2
																																					Inflammatory mediator regulation of TRP channels	10/127	0.00786415	0.0475594	0	0	2.6021	12.6083	HRH1;IL1R1;PTGER2;BDKRB2;ADCY4;PIK3R3;F2RL1;ITPR3;PLA2G6;ADCY7
																																					Dilated cardiomyopathy (DCM)	1990-08-01	0.00832112	0.0491527	0	0	2.96622	14.2051	TGFB2;SGCB;TGFB3;ADCY4;ATP2A2;ITGAV;ADCY7;ITGA9
																																					TGF-beta signaling pathway	1991-08-01	0.00887441	0.0502145	0	0	2.93033	13.8446	TGFB2;RBL1;TGFB3;LTBP1;BMP7;BMP6;NODAL;TGFBR2
																																					Regulation of lipolysis in adipocytes	1956-06-01	0.00889626	0.0502145	0	0	3.64302	17.2028	NPR1;ADCY4;PIK3R3;ABHD5;ADRB2;ADCY7
																																					Pancreatic cancer	1975-07-01	0.010239	0.0565371	0	0	3.12714	14.3272	CDKN1A;TGFB2;TGFB3;STAT1;PIK3R3;BAK1;TGFBR2
																																					Inflammatory bowel disease (IBD)	1959-06-01	0.0113936	0.061574	0	0	3.43628	15.3763	TGFB2;JUN;TGFB3;STAT1;NOD2;IL2RG
																																					Phosphatidylinositol signaling system	1998-08-01	0.0135468	0.070736	0	0	2.70144	11.6205	INPP4B;INPP5A;INPP1;PIK3R3;ITPR3;PIK3C3;PLCD3;IP6K2
																																					Endocytosis	16/269	0.0136459	0.070736	0	0	1.93007	8.28831	CAV2;CAV1;NEDD4L;PARD6G;ARRB1;HSPA2;VPS37B;IL2RG;PML;DNM2;TGFBR2;EHD1;DAB2;HGS;GRK6;RAB11FIP5
																																					Choline metabolism in cancer	1999-08-01	0.0143376	0.0715055	0	0	2.67161	11.3406	SLC22A4;SLC22A3;JUN;SLC22A5;TSC2;PIK3R3;FOS;PLPP3
																																					Wnt signaling pathway	11/160	0.0143574	0.0715055	0	0	2.24741	9.53685	PORCN;JUN;DVL2;WNT9B;NFATC2;RSPO3;CSNK1E;WNT9A;BTRC;WNT2;NKD1
																																					Circadian rhythm	1930-04-01	0.0148599	0.0725851	0	0	4.66168	19.6214	PER2;CRY2;CSNK1E;BTRC
																																					Basal cell carcinoma	1963-06-01	0.0154423	0.0740063	0	0	3.19447	13.323	CDKN1A;WNT9B;DVL2;WNT9A;BAK1;WNT2
																																					Chagas disease (American trypanosomiasis)	8/103	0.0178385	0.0839071	0	0	2.55859	10.3019	NFKBIA;TGFB2;JUN;TGFB3;BDKRB2;PIK3R3;FOS;TGFBR2
																																					cAMP signaling pathway	13/211	0.0190549	0.0864766	0	0	1.99997	7.92073	VAV3;JUN;NPR1;PTGER2;ADCY4;PIK3R3;ATP2A2;FOS;ADRB2;ADCY7;NFKBIA;CREB3L3;FXYD1
																																					Non-small cell lung cancer	1966-06-01	0.0190657	0.0864766	0	0	3.03428	12.0153	CDKN1A;RARB;PIK3R3;BAK1;FOXO3;RXRG
																																					Leishmaniasis	1967-06-01	0.0203921	0.09087	0	0	2.98438	11.617	NFKBIA;TGFB2;JUN;TGFB3;STAT1;FOS
																																					Amoebiasis	8/106	0.0208388	0.0912595	0	0	2.47988	9.59947	TGFB2;IL1R1;TGFB3;LAMB2;LAMA4;FN1;PIK3R3;LAMC1
																																					Renal cell carcinoma	1968-06-01	0.0217797	0.0937634	0	0	2.93609	11.2358	ARNT2;CDKN1A;TGFB2;JUN;TGFB3;PIK3R3
																																					Toxoplasmosis	8/108	0.0230275	0.0974833	0	0	2.43003	9.1638	NFKBIA;TGFB2;TGFB3;LAMB2;STAT1;LAMA4;HSPA2;LAMC1
																																					C-type lectin receptor signaling pathway	8/112	0.0278807	0.116093	0	0	2.33608	8.36276	NFKBIA;CYLD;JUN;STAT1;IRF1;PIK3R3;NFATC2;ITPR3
																																					Morphine addiction	1992-07-01	0.0285194	0.116837	0	0	2.49951	8.89118	KCNJ5;GRK6;ADCY4;ARRB1;GNG12;PDE8A;ADCY7
																																					Axon guidance	11/180	0.0310662	0.125251	0	0	1.97938	6.87168	EFNB1;SEMA7A;RGS3;EFNB3;UNC5B;DPYSL2;PIK3R3;NFATC2;PARD6G;BMP7;EPHA2
																																					Hepatitis C	10/160	0.0339197	0.133044	0	0	2.02616	6.85604	NFKBIA;CDKN1A;RSAD2;DDX58;STAT1;PIK3R3;BAK1;IFIT1;IFIT1BL1;PIAS1
																																					Apelin signaling pathway	9/138	0.0340468	0.133044	0	0	2.11937	7.1635	MYL4;MYLK2;EGR1;NOS3;ADCY4;ITPR3;PIK3C3;GNG12;ADCY7
																																					Ovarian steroidogenesis	1957-05-01	0.0357271	0.137495	0	0	2.9142	9.70967	ADCY4;CYP1A1;CYP1B1;ADCY7;BMP6
																																					VEGF signaling pathway	1958-05-01	0.0381059	0.142921	0	0	2.85907	9.34168	MAPKAPK3;NOS3;KDR;PIK3R3;NFATC2
																																					Apoptosis	9/141	0.0382623	0.142921	0	0	2.07087	6.75787	NFKBIA;JUN;PRF1;PIK3R3;CASP2;ITPR3;FOS;BAK1;LMNB2
																																					Salivary secretion	1978-06-01	0.039242	0.144456	0	0	2.52699	8.18242	GUCY1A1;GUCY1B1;ADCY4;ITPR3;ADRB2;ADCY7
																																					Melanogenesis	7/100	0.0420381	0.152538	0	0	2.28355	7.23697	CREB3L3;DVL2;WNT9B;ADCY4;WNT9A;WNT2;ADCY7
																																					T cell receptor signaling pathway	7/101	0.0439757	0.155903	0	0	2.25914	7.05782	NFKBIA;VAV3;JUN;PIK3R3;NFATC2;FOS;NFKBIE
																																					Human immunodeficiency virus 1 infection	13/238	0.0441929	0.155903	0	0	1.75749	5.48195	TRIM12C;JUN;TAP2;PIK3R3;NFATC2;ITPR3;FOS;GNG12;TAPBP;NFKBIA;TRAF5;BAK1;BTRC
																																					Kaposi sarcoma-associated herpesvirus infection	12/216	0.0466128	0.162187	0	0	1.78842	5.48309	NFKBIA;JUN;CDKN1A;ZFP36;STAT1;PIK3R3;NFATC2;ITPR3;PIK3C3;FOS;BAK1;GNG12
																																					Platelet activation	8/125	0.0484172	0.166189	0	0	2.07512	6.28324	MYLK2;GUCY1A1;GUCY1B1;NOS3;ADCY4;PIK3R3;ITPR3;ADCY7

## Sheet: GSEA Hallmark
Table S10 EC AHRKO DE pathways
Table shows significantly enriched (padj <0.05) pathways following EnrichR queries of the GO_BP 2021 and KEGG_2019_MOUSE database (first tab), and GSEA on Hallmark genesets (second tab) in BEC and LEC. Lists of enriched pathways increased in KO (blue highlight), decreased in KO (orange highlight). Only differentially expressed pathways shown (Padj<0.05) and sorted by Padj.
BEC															LEC
NAME	SIZE	ES	NES	FDR.q.val	GS	no.genes.in.Core	rank								NAME	SIZE	ES	NES	FDR.q.val	GS	no.genes.in.Core	rank
HALLMARK_EPITHELIAL_MESENCHYMAL_TRANSITION	174	0.400576	1.74212	0.0197642	EPITHELIAL_MESENCHYMAL_TRANSITION	40	1								HALLMARK_OXIDATIVE_PHOSPHORYLATION	189	0.56448	2.69497	0	OXIDATIVE_PHOSPHORYLATION	94	1
HALLMARK_IL2_STAT5_SIGNALING	182	0.365061	1.59366	0.0666372	IL2_STAT5_SIGNALING	53	2								HALLMARK_MYC_TARGETS_V1	184	0.431618	2.0591	0	MYC_TARGETS_V1	72	2
HALLMARK_INFLAMMATORY_RESPONSE	175	0.36332	1.5847	0.0468746	INFLAMMATORY_RESPONSE	52	3								HALLMARK_REACTIVE_OXYGEN_SPECIES_PATHWAY	46	0.464692	1.73979	0.00919751	REACTIVE_OXYGEN_SPECIES_PATHWAY	24	3
HALLMARK_ANGIOGENESIS	32	0.48275	1.54531	0.0482271	ANGIOGENESIS	14	4								HALLMARK_ADIPOGENESIS	186	0.356093	1.67767	0.0129072	ADIPOGENESIS	71	4
HALLMARK_COAGULATION	103	0.368287	1.49421	0.0604063	COAGULATION	35	5								HALLMARK_FATTY_ACID_METABOLISM	142	0.368102	1.67461	0.0106434	FATTY_ACID_METABOLISM	54	5
HALLMARK_APICAL_JUNCTION	169	0.345	1.47155	0.0650271	APICAL_JUNCTION	53	6								HALLMARK_GLYCOLYSIS	180	0.354605	1.67348	0.00915079	GLYCOLYSIS	68	6
HALLMARK_ALLOGRAFT_REJECTION	177	0.335317	1.45662	0.0625615	ALLOGRAFT_REJECTION	36	7								HALLMARK_COMPLEMENT	164	0.350048	1.62886	0.0130278	COMPLEMENT	52	7
HALLMARK_IL6_JAK_STAT3_SIGNALING	74	0.367513	1.38861	0.102089	IL6_JAK_STAT3_SIGNALING	21	8								HALLMARK_EPITHELIAL_MESENCHYMAL_TRANSITION	174	0.344412	1.62514	0.0120919	EPITHELIAL_MESENCHYMAL_TRANSITION	41	8
HALLMARK_KRAS_SIGNALING_UP	182	0.316651	1.37407	0.103109	KRAS_SIGNALING_UP	44	9								HALLMARK_MTORC1_SIGNALING	192	0.341442	1.60792	0.013273	MTORC1_SIGNALING	84	9
HALLMARK_UV_RESPONSE_DN	136	0.324314	1.36747	0.0993314	UV_RESPONSE_DN	35	10								HALLMARK_MYC_TARGETS_V2	55	0.404542	1.53521	0.0196895	MYC_TARGETS_V2	21	10
HALLMARK_COMPLEMENT	167	0.309841	1.35231	0.100986	COMPLEMENT	45	11								HALLMARK_ESTROGEN_RESPONSE_LATE	171	0.317574	1.45733	0.0371745	ESTROGEN_RESPONSE_LATE	61	11
HALLMARK_APICAL_SURFACE	36	0.40686	1.32546	0.115344	APICAL_SURFACE	8	12								HALLMARK_PANCREAS_BETA_CELLS	27	0.427797	1.40662	0.0527	PANCREAS_BETA_CELLS	12	12
HALLMARK_MITOTIC_SPINDLE	195	0.296541	1.30613	0.125252	MITOTIC_SPINDLE	42	13								HALLMARK_ANDROGEN_RESPONSE	93	0.322965	1.37904	0.0585324	ANDROGEN_RESPONSE	29	13
HALLMARK_HYPOXIA	188	0.301325	1.30475	0.117212	HYPOXIA	36	14								HALLMARK_CHOLESTEROL_HOMEOSTASIS	70	0.333573	1.3396	0.0789886	CHOLESTEROL_HOMEOSTASIS	30	14
HALLMARK_MYOGENESIS	154	0.288702	1.23306	0.187945	MYOGENESIS	45	15								HALLMARK_COAGULATION	103	0.299182	1.30153	0.101015	COAGULATION	35	15
HALLMARK_ADIPOGENESIS	186	0.273295	1.20187	0.220067	ADIPOGENESIS	40	16								HALLMARK_PEROXISOME	91	0.297522	1.2678	0.122799	PEROXISOME	29	16
HALLMARK_SPERMATOGENESIS	82	-0.331977	-1.27597	0.175423	SPERMATOGENESIS	23	39								HALLMARK_UNFOLDED_PROTEIN_RESPONSE	109	0.288401	1.26606	0.117184	UNFOLDED_PROTEIN_RESPONSE	19	17
HALLMARK_NOTCH_SIGNALING	31	-0.397734	-1.27705	0.190014	NOTCH_SIGNALING	9	40								HALLMARK_TGF_BETA_SIGNALING	52	0.325109	1.25161	0.125325	TGF_BETA_SIGNALING	8	18
HALLMARK_BILE_ACID_METABOLISM	92	-0.33032	-1.30014	0.176524	BILE_ACID_METABOLISM	29	41								HALLMARK_BILE_ACID_METABOLISM	96	0.280593	1.21129	0.160734	BILE_ACID_METABOLISM	29	19
HALLMARK_P53_PATHWAY	187	-0.320455	-1.39104	0.0981332	P53_PATHWAY	64	42								HALLMARK_KRAS_SIGNALING_DN	104	0.267065	1.15212	0.237546	KRAS_SIGNALING_DN	25	20
HALLMARK_PANCREAS_BETA_CELLS	28	-0.450485	-1.40575	0.0986182	PANCREAS_BETA_CELLS	8	43								HALLMARK_UV_RESPONSE_DN	140	-0.284714	-1.19146	0.237712	UV_RESPONSE_DN	39	36
HALLMARK_XENOBIOTIC_METABOLISM	173	-0.333905	-1.42887	0.095237	XENOBIOTIC_METABOLISM	44	44								HALLMARK_HEME_METABOLISM	169	-0.285062	-1.22073	0.223502	HEME_METABOLISM	29	38
HALLMARK_INTERFERON_GAMMA_RESPONSE	182	-0.330636	-1.43971	0.103597	INTERFERON_GAMMA_RESPONSE	43	45								HALLMARK_INFLAMMATORY_RESPONSE	170	-0.283496	-1.23067	0.226139	INFLAMMATORY_RESPONSE	28	39
HALLMARK_REACTIVE_OXYGEN_SPECIES_PATHWAY	46	-0.413783	-1.44516	0.116914	REACTIVE_OXYGEN_SPECIES_PATHWAY	9	46								HALLMARK_SPERMATOGENESIS	75	-0.331284	-1.25412	0.207948	SPERMATOGENESIS	12	40
HALLMARK_G2M_CHECKPOINT	191	-0.339153	-1.48875	0.109289	G2M_CHECKPOINT	72	47								HALLMARK_MITOTIC_SPINDLE	195	-0.289165	-1.26647	0.209476	MITOTIC_SPINDLE	47	41
HALLMARK_E2F_TARGETS	187	-0.384753	-1.68041	0.0322724	E2F_TARGETS	86	48								HALLMARK_HYPOXIA	184	-0.309996	-1.35274	0.11766	HYPOXIA	38	42
HALLMARK_INTERFERON_ALPHA_RESPONSE	87	-0.458027	-1.77696	0.0232291	INTERFERON_ALPHA_RESPONSE	30	49								HALLMARK_XENOBIOTIC_METABOLISM	167	-0.348759	-1.50181	0.0366994	XENOBIOTIC_METABOLISM	25	43
HALLMARK_TNFA_SIGNALING_VIA_NFKB	188	-0.430977	-1.89204	0.0146494	TNFA_SIGNALING_VIA_NFKB	38	50								HALLMARK_WNT_BETA_CATENIN_SIGNALING	36	-0.517637	-1.67853	0.00638249	WNT_BETA_CATENIN_SIGNALING	9	44
															HALLMARK_P53_PATHWAY	184	-0.384875	-1.67891	0.00733671	P53_PATHWAY	31	45
															HALLMARK_HEDGEHOG_SIGNALING	28	-0.570093	-1.77336	0.00343086	HEDGEHOG_SIGNALING	8	46
															HALLMARK_NOTCH_SIGNALING	32	-0.609868	-1.93537	0.00053069	NOTCH_SIGNALING	13	47
															HALLMARK_TNFA_SIGNALING_VIA_NFKB	188	-0.480775	-2.11473	0.000460275	TNFA_SIGNALING_VIA_NFKB	51	48
															HALLMARK_INTERFERON_ALPHA_RESPONSE	87	-0.582306	-2.27912	0	INTERFERON_ALPHA_RESPONSE	45	49
															HALLMARK_INTERFERON_GAMMA_RESPONSE	180	-0.520293	-2.28114	0	INTERFERON_GAMMA_RESPONSE	55	50
