# Supplementary material for: Endothelial sensing of AHR ligands regulates intestinal homeostasis
Source: Nature. 2023 Aug 16;621(7980):821–9. doi: 10.1038/s41586-023-06508-4 (PMC10533400; doi:10.1038/s41586-023-06508-4)
Supplement: Supplementary file 13 — HUVEC RNA-seq DEGs. Table shows DEGs (Padj<0.05) between FICZ-stimulated HUVEC and DMSO vehicle treated controls sorted by Padj. Adjusted P values calculated by Wald tests as part of the DESeq2 package. [file 41586_2023_6508_MOESM13_ESM.xlsx]

## Sheet: Sheet1
Table S11 HUVEC RNAseq DE genes
Table shows differentially expressed genes (Padj<0.05) between FICZ-stimulated HUVEC and DMSO vehicle treated controls sorted by Padj									Adjusted P values calculated by Wald tests as part of the DESeq2 package.
ensembl_gene_id	baseMean	log2FoldChange	Fold change	lfcSE	stat	pvalue	padj	external_gene_name
ENSG00000163659	2787.95	1.84966	3.60414	0.0448747	41.2183	0	0	TIPARP
ENSG00000140465	5947.16	5.10408	34.3939	0.124478	41.0039	0	0	CYP1A1
ENSG00000138061	488.538	8.34509	325.18	0.301668	27.6632	1.93555e-168	9.6068e-165	CYP1B1
ENSG00000063438	780.646	1.72291	3.30102	0.070213	24.5384	5.75893e-133	2.14376e-129	AHRR
ENSG00000073756	1953.09	1.37787	2.59884	0.0712046	19.3508	2.00559e-83	5.97266e-80	PTGS2
ENSG00000171246	313.15	2.32301	5.00374	0.120813	19.2282	2.15077e-82	5.3375e-79	NPTX1
ENSG00000179151	2168.28	1.02046	2.02856	0.0540682	18.8735	1.88335e-79	4.00615e-76	EDC3
ENSG00000197632	1195.16	1.43698	2.70754	0.0836995	17.1683	4.58368e-66	8.53138e-63	SERPINB2
ENSG00000110900	450.543	1.23347	2.35132	0.0745323	16.5494	1.61576e-61	2.67319e-58	TSPAN11
ENSG00000180730	191.455	1.8624	3.63611	0.113853	16.3579	3.82355e-60	5.69327e-57	SHISA2
ENSG00000137809	100.3	3.05055	8.2853	0.193327	15.7793	4.32168e-56	5.84999e-53	ITGA11
ENSG00000178878	647.898	1.06408	2.09083	0.0682502	15.5909	8.39939e-55	1.04222e-51	APOLD1
ENSG00000077238	3070.17	0.675135	1.59675	0.0436014	15.4842	4.43242e-54	5.07682e-51	IL4R
ENSG00000204634	1622.9	0.751083	1.68306	0.0501035	14.9906	8.45603e-51	8.9936e-48	TBC1D8
ENSG00000116711	1347.72	0.958309	1.94303	0.0654148	14.6497	1.35244e-48	1.34252e-45	PLA2G4A
ENSG00000185022	2506.74	0.867257	1.82419	0.0604915	14.3368	1.28792e-46	1.19857e-43	MAFF
ENSG00000091879	7523.45	0.462873	1.37828	0.0327206	14.1462	1.97085e-45	1.72623e-42	ANGPT2
ENSG00000136111	5975.82	0.449142	1.36523	0.0318973	14.0809	4.9778e-45	4.11775e-42	TBC1D4
ENSG00000183578	4291.88	0.628059	1.54548	0.0450332	13.9466	3.30125e-44	2.58714e-41	TNFAIP8L3
ENSG00000141574	85.4782	2.26788	4.81614	0.163073	13.9071	5.7325e-44	4.26785e-41	SECTM1
ENSG00000074527	6841.91	0.776138	1.71254	0.0558866	13.8877	7.51761e-44	5.33035e-41	NTN4
ENSG00000162337	1653.94	0.933488	1.90989	0.0675624	13.8167	2.02188e-43	1.36845e-40	LRP5
ENSG00000153815	3512.69	0.785124	1.72324	0.0577587	13.5932	4.39621e-42	2.84607e-39	CMIP
ENSG00000111912	3452.81	0.590667	1.50594	0.0438773	13.4618	2.62405e-41	1.628e-38	NCOA7
ENSG00000144645	986.256	0.675861	1.59755	0.0505318	13.375	8.46718e-41	5.04305e-38	OSBPL10
ENSG00000163171	3357.74	0.646286	1.56513	0.049293	13.1111	2.84328e-39	1.62832e-36	CDC42EP3
ENSG00000178695	29954.3	0.677705	1.59959	0.0529163	12.8071	1.49607e-37	8.25057e-35	KCTD12
ENSG00000254087	1201.46	0.72101	1.64834	0.0563553	12.794	1.77073e-37	9.41648e-35	LYN
ENSG00000078269	3992.12	0.447653	1.36382	0.0352697	12.6923	6.52631e-37	3.35092e-34	SYNJ2
ENSG00000101412	770.674	-0.716972	-1.64373	0.0579296	-12.3766	3.49844e-35	1.73639e-32	E2F1
ENSG00000168309	2003.8	0.605832	1.52186	0.0504671	12.0045	3.36451e-33	1.61605e-30	FAM107A
ENSG00000122378	10186.3	0.466577	1.38183	0.0391256	11.9251	8.75942e-33	4.07587e-30	PRXL2A
ENSG00000106003	357.176	-1.07886	-2.11236	0.0920527	-11.72	1.00695e-31	4.54348e-29	LFNG
ENSG00000165092	3311.27	0.837831	1.78736	0.0721578	11.6111	3.61904e-31	1.58493e-28	ALDH1A1
ENSG00000171227	609.484	0.908539	1.87714	0.0798895	11.3725	5.73523e-30	2.43993e-27	TMEM37
ENSG00000187513	518.254	-1.46611	-2.76276	0.130411	-11.2422	2.52929e-29	1.04614e-26	GJA4
ENSG00000114812	61.3808	2.76759	6.80972	0.249218	11.1051	1.18444e-28	4.76657e-26	VIPR1
ENSG00000141655	1514.52	0.527194	1.44112	0.0476117	11.0728	1.70028e-28	6.49158e-26	TNFRSF11A
ENSG00000155011	63.71	1.89657	3.72328	0.171282	11.0728	1.69936e-28	6.49158e-26	DKK2
ENSG00000145287	383.156	1.09175	2.13133	0.0989215	11.0366	2.54578e-28	9.47665e-26	PLAC8
ENSG00000175746	995	0.496776	1.41106	0.0458347	10.8384	2.26349e-27	8.22034e-25	C15orf54
ENSG00000172602	238.998	1.09174	2.1313	0.101295	10.7778	4.3812e-27	1.55324e-24	RND1
ENSG00000141179	841.883	0.531677	1.44561	0.0508875	10.4481	1.49528e-25	5.17784e-23	PCTP
ENSG00000164292	5116.88	0.492456	1.40684	0.0472043	10.4325	1.7627e-25	5.96513e-23	RHOBTB3
ENSG00000179776	29124.2	-0.258509	-1.19624	0.0248562	-10.4002	2.47431e-25	8.18722e-23	CDH5
ENSG00000137331	5253.51	0.519758	1.43371	0.0505427	10.2835	8.35972e-25	2.706e-22	IER3
ENSG00000156453	3300.85	-0.506299	-1.4204	0.0494006	-10.2488	1.19761e-24	3.79413e-22	PCDH1
ENSG00000073111	2263.55	-0.484189	-1.3988	0.0479198	-10.1042	5.29512e-24	1.64259e-21	MCM2
ENSG00000010319	638.63	-0.808805	-1.75176	0.0806665	-10.0265	1.16542e-23	3.54144e-21	SEMA3G
ENSG00000147642	103.421	1.44209	2.71713	0.146551	9.84019	7.55693e-23	2.25045e-20	SYBU
ENSG00000120738	388.484	1.09339	2.13375	0.113417	9.64042	5.39662e-22	1.5453e-19	EGR1
ENSG00000131386	231.488	1.27097	2.41324	0.134488	9.45044	3.3742e-21	9.4796e-19	GALNT15
ENSG00000179981	1831.02	0.518971	1.43293	0.0550434	9.42839	4.16425e-21	1.14825e-18	TSHZ1
ENSG00000109079	3913.16	0.306983	1.23712	0.0330043	9.30129	1.38757e-20	3.75653e-18	TNFAIP1
ENSG00000147010	764.192	0.534064	1.448	0.0576179	9.26907	1.87785e-20	4.99306e-18	SH3KBP1
ENSG00000159733	307.304	0.853401	1.80676	0.092204	9.25557	2.13085e-20	5.56637e-18	ZFYVE28
ENSG00000198435	2304.59	-0.43692	-1.35371	0.0473654	-9.22445	2.85021e-20	7.31717e-18	NRARP
ENSG00000162434	17599.2	0.288992	1.22179	0.0317314	9.10744	8.43463e-20	2.12867e-17	JAK1
ENSG00000108691	866.728	0.923067	1.89614	0.101929	9.05594	1.35396e-19	3.36008e-17	CCL2
ENSG00000104738	4677.79	-0.413109	-1.33155	0.0458166	-9.01658	1.94053e-19	4.7368e-17	MCM4
ENSG00000180011	1656.62	0.42634	1.34382	0.0476918	8.93948	3.90997e-19	9.39023e-17	ZADH2
ENSG00000105497	802.546	0.461589	1.37706	0.0517742	8.91543	4.85929e-19	1.14849e-16	ZNF175
ENSG00000101670	5255.13	0.578387	1.49318	0.0654299	8.8398	9.58884e-19	2.2309e-16	LIPG
ENSG00000156802	1730.24	-0.418941	-1.33695	0.0477554	-8.77265	1.74517e-18	3.99779e-16	ATAD2
ENSG00000104419	1937.92	0.34066	1.26634	0.0390207	8.73025	2.54121e-18	5.73312e-16	NDRG1
ENSG00000077684	1771.54	-0.343696	-1.269	0.0394263	-8.71741	2.84628e-18	6.32555e-16	JADE1
ENSG00000128917	1497.98	-0.627966	-1.54538	0.0721891	-8.69889	3.35134e-18	7.33844e-16	DLL4
ENSG00000116062	3425.37	-0.344454	-1.26967	0.0396453	-8.6884	3.67567e-18	7.93199e-16	MSH6
ENSG00000102804	3206.79	0.312095	1.24151	0.0361561	8.63187	6.03556e-18	1.28385e-15	TSC22D1
ENSG00000196611	24747.8	0.539722	1.45369	0.0626475	8.61522	6.98059e-18	1.46396e-15	MMP1
ENSG00000144476	1043.47	0.515697	1.42968	0.0599276	8.60534	7.60932e-18	1.57365e-15	ACKR3
ENSG00000137198	741.861	0.613011	1.52945	0.0716305	8.55796	1.14881e-17	2.34325e-15	GMPR
ENSG00000111276	2734.45	0.320128	1.24844	0.0375231	8.53148	1.44482e-17	2.90722e-15	CDKN1B
ENSG00000177570	308.294	0.847382	1.79923	0.100169	8.45954	2.68437e-17	5.32938e-15	SAMD12
ENSG00000112118	2653.72	-0.355443	-1.27938	0.042275	-8.40788	4.1749e-17	8.17952e-15	MCM3
ENSG00000137310	1052.78	-0.47186	-1.3869	0.0561931	-8.39711	4.57603e-17	8.84896e-15	TCF19
ENSG00000076248	1873.64	-0.395244	-1.31516	0.0471926	-8.37511	5.51707e-17	1.0532e-14	UNG
ENSG00000127564	447.514	-0.667247	-1.58804	0.0799196	-8.34898	6.88559e-17	1.2978e-14	PKMYT1
ENSG00000143476	1089.91	-0.41654	-1.33472	0.0499246	-8.34337	7.22016e-17	1.34385e-14	DTL
ENSG00000144354	1333.83	-0.501625	-1.41581	0.0607284	-8.26014	1.45507e-16	2.67481e-14	CDCA7
ENSG00000092853	1248.44	-0.433328	-1.35035	0.0528539	-8.1986	2.43199e-16	4.41614e-14	CLSPN
ENSG00000179820	4049.94	0.364509	1.28744	0.0449611	8.10721	5.17948e-16	9.29185e-14	MYADM
ENSG00000183741	4232.8	-0.277763	-1.21231	0.0343457	-8.08727	6.10177e-16	1.08161e-13	CBX6
ENSG00000167513	1116.45	-0.468795	-1.38395	0.0581636	-8.05994	7.63311e-16	1.33714e-13	CDT1
ENSG00000166825	13122.7	0.379631	1.30101	0.0471477	8.05194	8.14892e-16	1.4109e-13	ANPEP
ENSG00000173638	1121.14	-0.432935	-1.34998	0.0537968	-8.0476	8.44308e-16	1.44503e-13	SLC19A1
ENSG00000140873	1187.25	0.489713	1.40417	0.0608783	8.04414	8.68561e-16	1.46964e-13	ADAMTS18
ENSG00000123892	251.784	0.71722	1.64401	0.0892306	8.03782	9.145e-16	1.52999e-13	RAB38
ENSG00000139289	3116.83	0.363236	1.28631	0.0452676	8.02419	1.02198e-15	1.69081e-13	PHLDA1
ENSG00000151748	1648.47	0.364774	1.28768	0.0455694	8.00481	1.1965e-15	1.95778e-13	SAV1
ENSG00000167670	1218.16	-0.466349	-1.38161	0.058739	-7.93935	2.03245e-15	3.28948e-13	CHAF1A
ENSG00000128567	15080.3	-0.378961	-1.3004	0.0480361	-7.88907	3.04446e-15	4.87442e-13	PODXL
ENSG00000076003	1049.91	-0.403172	-1.32241	0.051197	-7.87492	3.40962e-15	5.40098e-13	MCM6
ENSG00000087074	3406.73	0.374386	1.29629	0.0477582	7.8392	4.53426e-15	7.10686e-13	PPP1R15A
ENSG00000135709	367.253	0.653264	1.57272	0.0833884	7.83399	4.72615e-15	7.33046e-13	KIAA0513
ENSG00000259207	2984.59	-0.423643	-1.34131	0.0542452	-7.80979	5.7283e-15	8.79324e-13	ITGB3
ENSG00000144063	8979.84	-0.32143	-1.24957	0.0411974	-7.8022	6.0838e-15	9.24365e-13	MALL
ENSG00000090776	1676.47	-0.51236	-1.42638	0.0660747	-7.75426	8.88586e-15	1.33647e-12	EFNB1
ENSG00000110400	1363.54	-0.370922	-1.29318	0.047892	-7.74497	9.56018e-15	1.42351e-12	NECTIN1
ENSG00000113739	1637.86	0.549969	1.46405	0.0713769	7.70514	1.30703e-14	1.9269e-12	STC2
ENSG00000203883	6164.38	-0.46883	-1.38399	0.0609689	-7.68965	1.47539e-14	2.15378e-12	SOX18
ENSG00000173269	15860.3	-0.229454	-1.17239	0.0298699	-7.68176	1.56913e-14	2.26838e-12	MMRN2
ENSG00000129173	820.938	-0.450664	-1.36667	0.0586839	-7.67952	1.59692e-14	2.26951e-12	E2F8
ENSG00000116044	4539.85	0.309732	1.23948	0.0403338	7.67924	1.60039e-14	2.26951e-12	NFE2L2
ENSG00000065328	677.811	-0.56163	-1.47594	0.0733513	-7.65671	1.90751e-14	2.67951e-12	MCM10
ENSG00000164736	2075.93	0.356039	1.27991	0.0465399	7.65019	2.00686e-14	2.79272e-12	SOX17
ENSG00000145685	2774.06	-0.339737	-1.26553	0.0444635	-7.6408	2.15873e-14	2.97625e-12	LHFPL2
ENSG00000175745	1111.92	-0.385558	-1.30636	0.0505788	-7.6229	2.48032e-14	3.38825e-12	NR2F1
ENSG00000173598	12162.4	0.346446	1.27142	0.0455322	7.60882	2.76605e-14	3.74422e-12	NUDT4
ENSG00000184254	130.749	0.919649	1.89165	0.121493	7.56959	3.74402e-14	5.02239e-12	ALDH1A3
ENSG00000168874	1038.01	0.521383	1.43533	0.0690114	7.55503	4.18767e-14	5.56736e-12	ATOH8
ENSG00000158859	1015.48	-0.599329	-1.51501	0.0801238	-7.48004	7.43007e-14	9.7906e-12	ADAMTS4
ENSG00000100439	1372.32	0.395166	1.31509	0.0530402	7.45032	9.31162e-14	1.21623e-11	ABHD4
ENSG00000261253	70.6802	1.35211	2.55285	0.182458	7.41053	1.25799e-13	1.62882e-11	AC137932.2
ENSG00000229644	2179.01	0.356141	1.28	0.0481183	7.40137	1.34791e-13	1.7302e-11	NAMPTP1
ENSG00000104765	3656.18	0.341025	1.26666	0.0462884	7.36741	1.73969e-13	2.21402e-11	BNIP3L
ENSG00000140350	6094.87	0.294884	1.22679	0.0403416	7.30966	2.67821e-13	3.37954e-11	ANP32A
ENSG00000028137	3315.58	-0.311144	-1.24069	0.0427592	-7.27665	3.42199e-13	4.28181e-11	TNFRSF1B
ENSG00000166508	5690.1	-0.338092	-1.26408	0.0464965	-7.27136	3.55889e-13	4.41599e-11	MCM7
ENSG00000130816	3371.69	-0.324453	-1.25219	0.0446364	-7.2688	3.62682e-13	4.46308e-11	DNMT1
ENSG00000103241	114.234	0.994899	1.99294	0.137607	7.23	4.83001e-13	5.89498e-11	FOXF1
ENSG00000189057	1593.37	-0.423463	-1.34114	0.0588908	-7.19065	6.44833e-13	7.80615e-11	FAM111B
ENSG00000146670	1912.01	-0.39919	-1.31877	0.0556782	-7.16959	7.52238e-13	9.03292e-11	CDCA5
ENSG00000135914	60.471	1.39724	2.63398	0.195086	7.1622	7.93908e-13	9.45703e-11	HTR2B
ENSG00000107719	1886.92	-0.437351	-1.35412	0.0610843	-7.1598	8.07946e-13	9.4727e-11	PALD1
ENSG00000173083	769.829	0.425071	1.34264	0.0593603	7.16086	8.01752e-13	9.4727e-11	HPSE
ENSG00000171206	4018.26	-0.229014	-1.17203	0.0320128	-7.15384	8.43848e-13	9.81633e-11	TRIM8
ENSG00000115594	1487.13	0.52245	1.43639	0.073242	7.13321	9.80582e-13	1.13185e-10	IL1R1
ENSG00000144802	481.659	0.523134	1.43707	0.073723	7.09595	1.2847e-12	1.47148e-10	NFKBIZ
ENSG00000110031	193.945	0.705306	1.63049	0.0995164	7.08734	1.36716e-12	1.55397e-10	LPXN
ENSG00000064393	3291.97	0.593228	1.50862	0.0846473	7.00823	2.41346e-12	2.72246e-10	HIPK2
ENSG00000154380	4684.37	-0.27106	-1.20669	0.038793	-6.98734	2.80148e-12	3.1364e-10	ENAH
ENSG00000125845	1763.05	0.372754	1.29482	0.0534904	6.96861	3.20093e-12	3.55685e-10	BMP2
ENSG00000003989	1974.08	0.447503	1.36368	0.0645223	6.93564	4.04391e-12	4.46028e-10	SLC7A2
ENSG00000171320	843.653	-0.385828	-1.30661	0.0559582	-6.89493	5.38911e-12	5.90028e-10	ESCO2
ENSG00000158555	1428.37	-0.391366	-1.31163	0.0567994	-6.89032	5.56683e-12	6.05037e-10	GDPD5
ENSG00000150347	659.401	0.534978	1.44892	0.0777572	6.88011	5.98069e-12	6.45308e-10	ARID5B
ENSG00000106688	1098.53	0.395326	1.31524	0.0575665	6.86729	6.54331e-12	6.95928e-10	SLC1A1
ENSG00000134138	785.255	0.438556	1.35525	0.063861	6.86735	6.5406e-12	6.95928e-10	MEIS2
ENSG00000168411	1910.55	-0.284975	-1.21839	0.0415997	-6.85042	7.36359e-12	7.77616e-10	RFWD3
ENSG00000174804	10776.7	-0.286398	-1.21959	0.0418352	-6.84586	7.60194e-12	7.97134e-10	FZD4
ENSG00000050820	8369.88	-0.317083	-1.24581	0.0464432	-6.82733	8.65082e-12	9.00774e-10	BCAR1
ENSG00000174371	396.59	-0.463795	-1.37916	0.0683947	-6.78115	1.19221e-11	1.23278e-09	EXO1
ENSG00000178921	2597.7	-0.377871	-1.29942	0.0557578	-6.77701	1.22691e-11	1.25991e-09	PFAS
ENSG00000119899	917.861	0.358558	1.28214	0.0529563	6.77083	1.28049e-11	1.30593e-09	SLC17A5
ENSG00000260912	552.133	0.600493	1.51623	0.0887447	6.76652	1.31918e-11	1.33623e-09	AL158206.1
ENSG00000162654	389.356	0.586202	1.50129	0.0866711	6.76352	1.34677e-11	1.35496e-09	GBP4
ENSG00000105825	3477.55	-0.358602	-1.28218	0.0530754	-6.75647	1.4139e-11	1.41295e-09	TFPI2
ENSG00000085999	367.014	-0.521607	-1.43555	0.0777543	-6.70839	1.96779e-11	1.92765e-09	RAD54L
ENSG00000196584	821.45	-0.337532	-1.26359	0.0503006	-6.71031	1.94212e-11	1.92765e-09	XRCC2
ENSG00000267107	977.892	0.373956	1.2959	0.0557423	6.70866	1.96424e-11	1.92765e-09	PCAT19
ENSG00000113368	3390.94	-0.318311	-1.24687	0.0475208	-6.69835	2.10785e-11	2.05136e-09	LMNB1
ENSG00000204397	582.727	0.464543	1.37988	0.0694071	6.69303	2.18602e-11	2.11363e-09	CARD16
ENSG00000124762	6181.04	0.287123	1.2202	0.0430077	6.67609	2.45398e-11	2.3574e-09	CDKN1A
ENSG00000007968	223.661	-0.601668	-1.51747	0.0902079	-6.66979	2.56161e-11	2.44503e-09	E2F2
ENSG00000119969	634.566	-0.384409	-1.30532	0.0577157	-6.66039	2.73099e-11	2.5737e-09	HELLS
ENSG00000148926	1069.61	0.348153	1.27293	0.052265	6.66131	2.71399e-11	2.5737e-09	ADM
ENSG00000072274	1182.5	-0.435478	-1.35236	0.0655988	-6.6385	3.16886e-11	2.96757e-09	TFRC
ENSG00000160223	560.156	-0.469947	-1.38506	0.0708601	-6.63204	3.31084e-11	3.08115e-09	ICOSLG
ENSG00000188549	922.383	0.513782	1.42779	0.0775375	6.62624	3.4434e-11	3.18461e-09	CCDC9B
ENSG00000160949	664.063	-0.379717	-1.30109	0.0576133	-6.59078	4.37512e-11	4.02133e-09	TONSL
ENSG00000107443	2372.43	0.272866	1.20821	0.0414885	6.57691	4.8033e-11	4.3878e-09	CCNJ
ENSG00000013573	465.148	-0.443396	-1.3598	0.0675171	-6.56716	5.12833e-11	4.65615e-09	DDX11
ENSG00000111602	2055.55	-0.257787	-1.19564	0.0396154	-6.50724	7.65441e-11	6.90752e-09	TIMELESS
ENSG00000105835	3873.09	0.404576	1.3237	0.0622494	6.49928	8.0706e-11	7.23923e-09	NAMPT
ENSG00000182541	1710.16	-0.233093	-1.17535	0.0360242	-6.47045	9.77145e-11	8.71239e-09	LIMK2
ENSG00000242265	2066.67	-0.405139	-1.32422	0.0627145	-6.46005	1.04665e-10	9.2766e-09	PEG10
ENSG00000117595	892.213	0.379373	1.30078	0.0587633	6.45594	1.07547e-10	9.47558e-09	IRF6
ENSG00000131016	46135.4	0.436202	1.35304	0.067584	6.45423	1.08772e-10	9.52716e-09	AKAP12
ENSG00000094804	1512.87	-0.343829	-1.26912	0.0533072	-6.44995	1.11886e-10	9.74262e-09	CDC6
ENSG00000183696	1113.48	0.421656	1.33946	0.0657149	6.41645	1.3949e-10	1.20756e-08	UPP1
ENSG00000166974	7673.44	0.230769	1.17346	0.036135	6.38632	1.69927e-10	1.46255e-08	MAPRE2
ENSG00000130940	180.527	0.71518	1.64169	0.112301	6.36843	1.90977e-10	1.63428e-08	CASZ1
ENSG00000214548	4994.91	0.548995	1.46307	0.0862346	6.3663	1.93641e-10	1.64761e-08	MEG3
ENSG00000147113	6448.58	-0.232097	-1.17454	0.036497	-6.35933	2.02634e-10	1.71433e-08	DIPK2B
ENSG00000170425	405.859	0.550292	1.46438	0.086676	6.34884	2.16947e-10	1.82506e-08	ADORA2B
ENSG00000047346	1259.56	0.405871	1.32489	0.0641505	6.32685	2.50211e-10	2.09306e-08	FAM214A
ENSG00000167747	1968.39	-0.421516	-1.33933	0.0667692	-6.31303	2.73633e-10	2.2762e-08	C19orf48
ENSG00000141753	33082.4	0.321055	1.24924	0.0509148	6.30572	2.8685e-10	2.37289e-08	IGFBP4
ENSG00000170891	458.949	0.557417	1.47163	0.0887325	6.28199	3.34257e-10	2.74977e-08	CYTL1
ENSG00000235505	411.974	0.7871	1.7256	0.125436	6.27493	3.49787e-10	2.86172e-08	CASP17P
ENSG00000100297	1655.31	-0.273051	-1.20836	0.0436184	-6.26001	3.84958e-10	3.13225e-08	MCM5
ENSG00000156535	8375.74	0.442387	1.35885	0.0706789	6.25912	3.87163e-10	3.13307e-08	CD109
ENSG00000145335	1833.46	0.390874	1.31119	0.0625035	6.25364	4.00993e-10	3.22745e-08	SNCA
ENSG00000181019	7917.01	0.330454	1.25741	0.0530599	6.22794	4.72617e-10	3.78348e-08	NQO1
ENSG00000070950	586.608	-0.370319	-1.29264	0.0594835	-6.22558	4.79789e-10	3.82035e-08	RAD18
ENSG00000171848	8927.99	-0.311689	-1.24116	0.0501808	-6.21133	5.25377e-10	4.1611e-08	RRM2
ENSG00000160957	992.874	-0.346032	-1.27106	0.0557295	-6.20914	5.32747e-10	4.19714e-08	RECQL4
ENSG00000076706	46724.9	-0.231922	-1.1744	0.0373709	-6.20593	5.43732e-10	4.24027e-08	MCAM
ENSG00000170542	4170.23	0.298181	1.22959	0.0480481	6.20588	5.43917e-10	4.24027e-08	SERPINB9
ENSG00000048052	313.939	0.408046	1.32689	0.0657973	6.20156	5.5906e-10	4.33563e-08	HDAC9
ENSG00000111859	2749.76	0.319467	1.24787	0.0516046	6.19067	5.99079e-10	4.62191e-08	NEDD9
ENSG00000184162	465.371	-0.444961	-1.36128	0.0720291	-6.17751	6.51211e-10	4.99821e-08	NR2C2AP
ENSG00000184497	469.136	0.44526	1.36156	0.0720998	6.17561	6.59071e-10	5.0326e-08	TMEM255B
ENSG00000113555	1627.68	-0.734435	-1.66375	0.118966	-6.17348	6.68048e-10	5.07512e-08	PCDH12
ENSG00000154447	1209.5	0.270932	1.20659	0.0439064	6.17066	6.80037e-10	5.13997e-08	SH3RF1
ENSG00000062822	1004.37	-0.344716	-1.2699	0.0560508	-6.15007	7.74505e-10	5.82443e-08	POLD1
ENSG00000256663	499.041	-0.507662	-1.42174	0.0825715	-6.14816	7.83885e-10	5.86535e-08	AC112777.1
ENSG00000136114	1166.93	-0.316889	-1.24564	0.0517018	-6.12916	8.83431e-10	6.54442e-08	THSD1
ENSG00000166881	1434.14	-0.315173	-1.24416	0.0515166	-6.1179	9.48175e-10	6.98927e-08	NEMP1
ENSG00000084112	3831.51	0.449513	1.36558	0.0735243	6.1138	9.72876e-10	7.13602e-08	SSH1
ENSG00000183688	5017.74	-0.194934	-1.14467	0.0319011	-6.11058	9.92686e-10	7.24564e-08	RFLNB
ENSG00000142627	3818.33	-0.232822	-1.17513	0.0381901	-6.09638	1.08495e-09	7.88043e-08	EPHA2
ENSG00000082397	2996.65	0.265351	1.20193	0.0436165	6.08373	1.17421e-09	8.48736e-08	EPB41L3
ENSG00000221869	340.707	0.529047	1.44298	0.086998	6.08114	1.1933e-09	8.58372e-08	CEBPD
ENSG00000103966	9048.17	-0.188305	-1.13942	0.0310805	-6.05862	1.37292e-09	9.82823e-08	EHD4
ENSG00000205038	123.129	1.99473	3.98541	0.330743	6.03106	1.62892e-09	1.16051e-07	PKHD1L1
ENSG00000117525	68.7166	0.935067	1.91198	0.155285	6.02161	1.7269e-09	1.22446e-07	F3
ENSG00000166197	6062.25	-0.256867	-1.19488	0.0426961	-6.01616	1.78598e-09	1.26034e-07	NOLC1
ENSG00000044115	12387.1	0.175602	1.12944	0.0294159	5.96962	2.37813e-09	1.6703e-07	CTNNA1
ENSG00000172731	600.724	-0.336625	-1.2628	0.0565544	-5.95224	2.64495e-09	1.84898e-07	LRRC20
ENSG00000065809	12577.6	0.218621	1.16362	0.0367506	5.94877	2.70159e-09	1.87975e-07	FAM107B
ENSG00000126950	470.697	0.447418	1.3636	0.075224	5.94781	2.7175e-09	1.88203e-07	TMEM35A
ENSG00000103257	1717.35	-0.339534	-1.26535	0.0570994	-5.94636	2.74169e-09	1.88999e-07	SLC7A5
ENSG00000184992	999.272	-0.298243	-1.22965	0.0502265	-5.93796	2.88596e-09	1.98027e-07	BRI3BP
ENSG00000070814	2529.42	-0.288468	-1.22134	0.0486041	-5.93506	2.93739e-09	2.00632e-07	TCOF1
ENSG00000164251	1155.45	-0.375762	-1.29752	0.0633769	-5.929	3.04782e-09	2.07224e-07	F2RL1
ENSG00000092470	538.519	-0.413688	-1.33209	0.0697858	-5.92797	3.06704e-09	2.07583e-07	WDR76
ENSG00000102385	66.7401	0.989861	1.98599	0.167552	5.90778	3.46744e-09	2.33621e-07	DRP2
ENSG00000136492	446.493	-0.43525	-1.35215	0.0739107	-5.88887	3.88847e-09	2.60807e-07	BRIP1
ENSG00000138835	3814.45	-0.225457	-1.16915	0.038297	-5.88707	3.93094e-09	2.62098e-07	RGS3
ENSG00000186665	900.091	0.406713	1.32566	0.0690917	5.88657	3.94291e-09	2.62098e-07	C17orf58
ENSG00000139567	12328.1	0.216692	1.16207	0.0368408	5.88184	4.05724e-09	2.68499e-07	ACVRL1
ENSG00000167191	1316.88	-0.380825	-1.30209	0.0648815	-5.86955	4.36973e-09	2.879e-07	GPRC5B
ENSG00000095637	443.386	0.530636	1.44457	0.090544	5.86053	4.61396e-09	3.02652e-07	SORBS1
ENSG00000137767	168.915	0.612244	1.52863	0.104708	5.84715	5.0007e-09	3.26581e-07	SQOR
ENSG00000239306	2634.32	-0.233546	-1.17572	0.0399729	-5.8426	5.13922e-09	3.34162e-07	RBM14
ENSG00000162407	1508.3	-0.261507	-1.19873	0.0448633	-5.82898	5.57677e-09	3.61035e-07	PLPP3
ENSG00000164442	3202.42	0.245218	1.18527	0.0420883	5.82628	5.6675e-09	3.6532e-07	CITED2
ENSG00000143344	1423.47	0.272457	1.20786	0.0467769	5.82461	5.72463e-09	3.67413e-07	RGL1
ENSG00000122359	2274.28	0.29258	1.22483	0.0503142	5.81505	6.06156e-09	3.87367e-07	ANXA11
ENSG00000213694	1040.16	-0.330258	-1.25724	0.0568744	-5.8068	6.36776e-09	4.05196e-07	S1PR3
ENSG00000116991	474.681	0.525938	1.43987	0.0906072	5.8046	6.45207e-09	4.08814e-07	SIPA1L2
ENSG00000131153	664.075	-0.43041	-1.34762	0.0744005	-5.78504	7.2497e-09	4.57407e-07	GINS2
ENSG00000157570	5340.63	-0.337749	-1.26378	0.0585928	-5.76435	8.19755e-09	5.15028e-07	TSPAN18
ENSG00000114850	11511.5	0.245977	1.1859	0.042679	5.76343	8.2423e-09	5.15663e-07	SSR3
ENSG00000134323	92.6303	-0.850512	-1.80314	0.147796	-5.75462	8.68359e-09	5.40999e-07	MYCN
ENSG00000179051	7009.95	-0.187653	-1.13891	0.0328041	-5.72041	1.06269e-08	6.59311e-07	RCC2
ENSG00000170667	134.335	0.710259	1.6361	0.12419	5.71911	1.07083e-08	6.61606e-07	RASA4B
ENSG00000138767	2758.25	0.29938	1.23062	0.0524176	5.71144	1.12021e-08	6.89253e-07	CNOT6L
ENSG00000159167	159.433	0.815734	1.76019	0.142842	5.71073	1.12494e-08	6.89318e-07	STC1
ENSG00000132436	2075.37	-0.317949	-1.24656	0.0559041	-5.68739	1.28995e-08	7.87188e-07	FIGNL1
ENSG00000140525	1031.93	-0.278585	-1.213	0.0490143	-5.68375	1.31774e-08	8.00865e-07	FANCI
ENSG00000167721	2621.78	-0.251395	-1.19036	0.044254	-5.68074	1.34114e-08	8.1177e-07	TSR1
ENSG00000166265	2549.15	-0.282953	-1.21668	0.0498829	-5.67234	1.40857e-08	8.49136e-07	CYYR1
ENSG00000087903	240.584	0.478412	1.39321	0.0845339	5.65941	1.51892e-08	9.11964e-07	RFX2
ENSG00000166086	6443.8	-0.222058	-1.1664	0.0393227	-5.64709	1.63191e-08	9.71994e-07	JAM3
ENSG00000111339	1548.19	0.393623	1.31369	0.0697038	5.64708	1.63196e-08	9.71994e-07	ART4
ENSG00000137752	291.423	0.524557	1.43849	0.0931887	5.62897	1.81286e-08	1.07544e-06	CASP1
ENSG00000095370	1688.47	-0.248737	-1.18817	0.0443416	-5.60956	2.02845e-08	1.19855e-06	SH2D3C
ENSG00000184292	2032.57	0.268518	1.20457	0.0478834	5.60775	2.04974e-08	1.20635e-06	TACSTD2
ENSG00000137507	6360.31	-0.226382	-1.1699	0.0406125	-5.57419	2.48685e-08	1.45784e-06	LRRC32
ENSG00000118655	643.541	-0.334134	-1.26062	0.0599552	-5.57307	2.50292e-08	1.46151e-06	DCLRE1B
ENSG00000093009	241.049	-0.44115	-1.35769	0.0792841	-5.56417	2.63409e-08	1.53209e-06	CDC45
ENSG00000180448	600.118	-0.330209	-1.2572	0.0594935	-5.55033	2.85126e-08	1.65195e-06	ARHGAP45
ENSG00000049130	1187.93	-0.325771	-1.25333	0.0588146	-5.53895	3.04295e-08	1.75618e-06	KITLG
ENSG00000135540	2058.19	0.378867	1.30032	0.0684225	5.53716	3.07413e-08	1.76733e-06	NHSL1
ENSG00000108179	1740.86	-0.266768	-1.20311	0.0482009	-5.53449	3.12126e-08	1.78068e-06	PPIF
ENSG00000105808	200.241	0.616089	1.53272	0.111455	5.5277	3.24458e-08	1.84396e-06	RASA4
ENSG00000101003	1133.16	-0.324094	-1.25188	0.0586779	-5.52327	3.32755e-08	1.88393e-06	GINS1
ENSG00000086062	4300.84	-0.165637	-1.12166	0.0300063	-5.52007	3.38866e-08	1.91126e-06	B4GALT1
ENSG00000164161	25109.7	-0.260519	-1.19791	0.0474809	-5.48683	4.09207e-08	2.29928e-06	HHIP
ENSG00000119801	2459.47	0.250352	1.1895	0.0456613	5.4828	4.18637e-08	2.34342e-06	YPEL5
ENSG00000198959	56419.4	-0.170265	-1.12526	0.0311117	-5.47268	4.4328e-08	2.47207e-06	TGM2
ENSG00000129422	14181.8	-0.248995	-1.18838	0.0455301	-5.4688	4.53102e-08	2.51742e-06	MTUS1
ENSG00000177602	501.553	-0.331445	-1.25827	0.0607925	-5.45207	4.97861e-08	2.75582e-06	HASPIN
ENSG00000171223	670.682	0.372677	1.29475	0.0684162	5.44721	5.11655e-08	2.82168e-06	JUNB
ENSG00000134802	1226.38	-0.328418	-1.25564	0.0604632	-5.43171	5.58178e-08	3.06689e-06	SLC43A3
ENSG00000136158	881.619	0.376086	1.29782	0.0693454	5.42338	5.84828e-08	3.2015e-06	SPRY2
ENSG00000106511	1797.1	-0.221817	-1.1662	0.041091	-5.39817	6.73233e-08	3.67196e-06	MEOX2
ENSG00000197712	2270	0.199205	1.14807	0.0369155	5.39624	6.80504e-08	3.69807e-06	FAM114A1
ENSG00000146278	1996.75	0.266001	1.20247	0.0493306	5.39221	6.95958e-08	3.7683e-06	PNRC1
ENSG00000147119	676.472	-0.364623	-1.28755	0.0676608	-5.38899	7.08551e-08	3.82258e-06	CHST7
ENSG00000182253	1530.45	-0.262325	-1.19941	0.0486866	-5.38803	7.12361e-08	3.82926e-06	SYNM
ENSG00000170779	1562.77	-0.301331	-1.23228	0.0559954	-5.38136	7.39265e-08	3.95959e-06	CDCA4
ENSG00000132361	3094.59	-0.271427	-1.207	0.0505492	-5.36956	7.89311e-08	4.21249e-06	CLUH
ENSG00000145911	1047.37	-0.533016	-1.44695	0.0993077	-5.36731	7.99183e-08	4.22819e-06	N4BP3
ENSG00000014138	513.805	-0.310173	-1.23986	0.0577932	-5.36695	8.00772e-08	4.22819e-06	POLA2
ENSG00000138674	4668.78	0.251935	1.1908	0.0469325	5.36802	7.96077e-08	4.22819e-06	SEC31A
ENSG00000145632	5748.79	0.191537	1.14198	0.0357028	5.36475	8.10634e-08	4.26514e-06	PLK2
ENSG00000163513	26356.9	0.216107	1.16159	0.0403835	5.35136	8.72976e-08	4.57698e-06	TGFBR2
ENSG00000166912	2703.01	0.263517	1.2004	0.0493467	5.34012	9.28826e-08	4.85271e-06	MTMR10
ENSG00000178966	802.749	-0.343834	-1.26912	0.0644053	-5.33859	9.36714e-08	4.87681e-06	RMI1
ENSG00000111445	552.148	-0.332473	-1.25917	0.0623418	-5.33307	9.65668e-08	4.99813e-06	RFC5
ENSG00000105976	3367.02	-0.283822	-1.21742	0.0532212	-5.33287	9.66731e-08	4.99813e-06	MET
ENSG00000070614	7142.26	-0.332911	-1.25955	0.062543	-5.32291	1.02123e-07	5.26163e-06	NDST1
ENSG00000138092	953.189	-0.27488	-1.20989	0.0516763	-5.31928	1.0418e-07	5.34913e-06	CENPO
ENSG00000001617	3928.05	-0.240571	-1.18146	0.045254	-5.31602	1.06059e-07	5.42686e-06	SEMA3F
ENSG00000092445	571.549	-0.311327	-1.24085	0.0586781	-5.30567	1.12257e-07	5.72434e-06	TYRO3
ENSG00000151503	1591.11	-0.273563	-1.20879	0.0516279	-5.29875	1.16596e-07	5.92528e-06	NCAPD3
ENSG00000255717	2272.75	-0.274536	-1.20961	0.0518738	-5.29239	1.20728e-07	6.11444e-06	SNHG1
ENSG00000124875	61.8071	-0.788055	-1.72674	0.149	-5.28895	1.23019e-07	6.18836e-06	CXCL6
ENSG00000143842	1204.74	-0.299113	-1.23039	0.0565539	-5.28898	1.23e-07	6.18836e-06	SOX13
ENSG00000180900	3423.2	-0.25101	-1.19004	0.0475422	-5.27974	1.29367e-07	6.48579e-06	SCRIB
ENSG00000129048	290.8	0.953287	1.93628	0.180606	5.27827	1.3041e-07	6.51612e-06	ACKR4
ENSG00000185483	246.591	0.400374	1.31985	0.0759087	5.27442	1.33178e-07	6.63216e-06	ROR1
ENSG00000090339	596.795	0.431282	1.34843	0.0817973	5.27257	1.34524e-07	6.67688e-06	ICAM1
ENSG00000128965	146.108	-0.617198	-1.53389	0.11717	-5.26755	1.38253e-07	6.83917e-06	CHAC1
ENSG00000188807	765.986	-0.28831	-1.22121	0.0548201	-5.2592	1.44685e-07	7.13365e-06	TMEM201
ENSG00000105281	4414.42	-0.220625	-1.16524	0.0419556	-5.25854	1.45203e-07	7.13556e-06	SLC1A5
ENSG00000066735	1096.1	-0.405447	-1.3245	0.0771139	-5.25776	1.45818e-07	7.1422e-06	KIF26A
ENSG00000127533	50.2847	1.06416	2.09095	0.202543	5.25399	1.48841e-07	7.26635e-06	F2RL3
ENSG00000144935	153.682	0.506018	1.42012	0.0965087	5.24323	1.57787e-07	7.67796e-06	TRPC1
ENSG00000164045	924.287	-0.351871	-1.27621	0.0671495	-5.24011	1.60477e-07	7.78338e-06	CDC25A
ENSG00000115548	985.278	0.288272	1.22118	0.0550566	5.23591	1.6417e-07	7.93664e-06	KDM3A
ENSG00000162062	230.253	-0.46376	-1.37913	0.0886049	-5.23402	1.65858e-07	7.99232e-06	TEDC2
ENSG00000164484	203.368	0.490743	1.40517	0.0939947	5.22097	1.77988e-07	8.54915e-06	TMEM200A
ENSG00000171877	475.894	-0.309205	-1.23902	0.0593943	-5.20597	1.92985e-07	9.23968e-06	FRMD5
ENSG00000132688	21677.6	-0.327835	-1.25513	0.0630089	-5.20299	1.96103e-07	9.35888e-06	NES
ENSG00000124772	212.654	-0.519705	-1.43366	0.0999177	-5.20133	1.97865e-07	9.41282e-06	CPNE5
ENSG00000171552	4703.54	-0.214637	-1.16041	0.0413189	-5.19465	2.05106e-07	9.7262e-06	BCL2L1
ENSG00000168496	3262.76	-0.342079	-1.26758	0.0658638	-5.19374	2.06114e-07	9.74298e-06	FEN1
ENSG00000141682	418.443	-0.367824	-1.29041	0.0710357	-5.17801	2.2426e-07	1.05672e-05	PMAIP1
ENSG00000080839	686.82	-0.324796	-1.25249	0.0627599	-5.17521	2.27656e-07	1.06933e-05	RBL1
ENSG00000168672	1954.75	0.29013	1.22275	0.0560907	5.17252	2.30952e-07	1.08141e-05	LRATD2
ENSG00000170379	1100.26	0.25682	1.19484	0.0496652	5.17102	2.32818e-07	1.08673e-05	TCAF2
ENSG00000130726	13429.4	-0.214458	-1.16027	0.0414916	-5.1687	2.35731e-07	1.09689e-05	TRIM28
ENSG00000184205	887.62	0.312112	1.24152	0.0606008	5.15029	2.60084e-07	1.20643e-05	TSPYL2
ENSG00000107130	2342.61	-0.210396	-1.15701	0.0409395	-5.13919	2.75925e-07	1.27594e-05	NCS1
ENSG00000145990	1997.29	-0.329008	-1.25615	0.0641215	-5.13101	2.88192e-07	1.32854e-05	GFOD1
ENSG00000035928	1690.4	-0.226797	-1.17023	0.0442217	-5.12864	2.91838e-07	1.34119e-05	RFC1
ENSG00000158683	122.378	0.647054	1.56597	0.126325	5.12212	3.02117e-07	1.38416e-05	PKD1L1
ENSG00000128849	2085.53	-0.366885	-1.28957	0.0717148	-5.11589	3.12271e-07	1.42629e-05	CGNL1
ENSG00000186767	470.943	-0.401573	-1.32095	0.0785441	-5.11271	3.17573e-07	1.44607e-05	SPIN4
ENSG00000137312	2976.31	-0.23437	-1.17639	0.0458619	-5.11034	3.21573e-07	1.45982e-05	FLOT1
ENSG00000152127	5123.55	-0.276211	-1.21101	0.0541292	-5.1028	3.34661e-07	1.51462e-05	MGAT5
ENSG00000077782	3429.56	-0.168518	-1.1239	0.0330528	-5.09846	3.42426e-07	1.54507e-05	FGFR1
ENSG00000102359	1328.13	0.245553	1.18555	0.0481681	5.09784	3.43555e-07	1.54548e-05	SRPX2
ENSG00000179546	96.3535	0.712	1.63807	0.139713	5.09618	3.46584e-07	1.55441e-05	HTR1D
ENSG00000135476	1272.61	-0.296642	-1.22828	0.0582295	-5.09436	3.49918e-07	1.55996e-05	ESPL1
ENSG00000123933	3802.97	0.219124	1.16403	0.0430107	5.09463	3.49421e-07	1.55996e-05	MXD4
ENSG00000168314	55.2545	0.835897	1.78497	0.164267	5.08863	3.60651e-07	1.60301e-05	MOBP
ENSG00000070214	4065.27	0.264735	1.20142	0.0521091	5.08039	3.76651e-07	1.6642e-05	SLC44A1
ENSG00000211445	463.161	0.446124	1.36237	0.0878115	5.08047	3.76503e-07	1.6642e-05	GPX3
ENSG00000127586	890.045	-0.272719	-1.20808	0.0536931	-5.07922	3.7899e-07	1.66723e-05	CHTF18
ENSG00000085563	217.954	0.442761	1.3592	0.0871761	5.07892	3.79578e-07	1.66723e-05	ABCB1
ENSG00000169991	1355.1	-0.218015	-1.16313	0.0429432	-5.07682	3.83814e-07	1.68088e-05	IFFO2
ENSG00000177084	1395.19	-0.337844	-1.26387	0.0666952	-5.06549	4.07354e-07	1.77874e-05	POLE
ENSG00000129351	16537.6	-0.155657	-1.11393	0.0307565	-5.06097	4.17134e-07	1.81612e-05	ILF3
ENSG00000205476	742.699	-0.370824	-1.29309	0.0733486	-5.05564	4.28951e-07	1.86212e-05	CCDC85C
ENSG00000119917	375.895	0.414001	1.33238	0.0819242	5.05346	4.33883e-07	1.87806e-05	IFIT3
ENSG00000072310	2467.03	-0.246258	-1.18613	0.0487797	-5.04836	4.45609e-07	1.92322e-05	SREBF1
ENSG00000138346	331.471	-0.375784	-1.29754	0.0745412	-5.04129	4.62411e-07	1.98997e-05	DNA2
ENSG00000176619	11793.1	-0.26278	-1.19979	0.052164	-5.03757	4.71482e-07	2.02316e-05	LMNB2
ENSG00000121898	164.603	0.542192	1.45618	0.107687	5.03489	4.78117e-07	2.04574e-05	CPXM2
ENSG00000079337	694.756	-0.297544	-1.22905	0.0591618	-5.02932	4.92233e-07	2.1001e-05	RAPGEF3
ENSG00000186185	1336.21	-0.232148	-1.17458	0.0462654	-5.01775	5.22794e-07	2.21148e-05	KIF18B
ENSG00000074590	5223.3	0.293264	1.22541	0.058443	5.01794	5.22272e-07	2.21148e-05	NUAK1
ENSG00000250508	137.196	0.715623	1.64219	0.142588	5.01881	5.19929e-07	2.21148e-05	LINC02701
ENSG00000012048	1484.82	-0.394772	-1.31473	0.078702	-5.01603	5.27497e-07	2.22505e-05	BRCA1
ENSG00000132932	126.125	0.608077	1.52423	0.121256	5.01484	5.30771e-07	2.23254e-05	ATP8A2
ENSG00000125257	912.542	0.278981	1.21334	0.0556403	5.01401	5.33065e-07	2.23587e-05	ABCC4
ENSG00000146263	553.455	-0.320781	-1.24901	0.0641057	-5.00393	5.61722e-07	2.34945e-05	MMS22L
ENSG00000090889	1396.63	-0.208048	-1.15512	0.0415967	-5.00156	5.6869e-07	2.37193e-05	KIF4A
ENSG00000185070	5834.55	-0.373856	-1.29581	0.07478	-4.99941	5.75066e-07	2.39183e-05	FLRT2
ENSG00000198554	672.317	-0.319364	-1.24778	0.0639164	-4.99658	5.83548e-07	2.41453e-05	WDHD1
ENSG00000137449	583.619	0.376041	1.29778	0.0752606	4.99651	5.83767e-07	2.41453e-05	CPEB2
ENSG00000143067	1393.03	0.242383	1.18294	0.0485915	4.98817	6.09545e-07	2.51416e-05	ZNF697
ENSG00000205336	3746.29	-0.175981	-1.12973	0.0353233	-4.98201	6.29266e-07	2.58834e-05	ADGRG1
ENSG00000136802	9519.65	-0.194089	-1.144	0.0389776	-4.9795	6.37483e-07	2.60773e-05	LRRC8A
ENSG00000141448	795.36	0.264325	1.20107	0.0530827	4.9795	6.37484e-07	2.60773e-05	GATA6
ENSG00000120278	1409.56	-0.360119	-1.28353	0.0723337	-4.97857	6.40542e-07	2.61306e-05	PLEKHG1
ENSG00000110931	2984.18	-0.199334	-1.14817	0.0400604	-4.97584	6.49637e-07	2.64292e-05	CAMKK2
ENSG00000118777	245.888	0.571915	1.48649	0.11508	4.9697	6.70552e-07	2.72058e-05	ABCG2
ENSG00000124570	3933.11	0.24188	1.18253	0.0487756	4.95904	7.08442e-07	2.86649e-05	SERPINB6
ENSG00000156970	1276	-0.219017	-1.16394	0.0441724	-4.95823	7.11395e-07	2.87064e-05	BUB1B
ENSG00000122952	3094.59	-0.228877	-1.17192	0.0461683	-4.95745	7.14255e-07	2.87439e-05	ZWINT
ENSG00000235109	622.201	0.332334	1.25905	0.0670684	4.95515	7.22729e-07	2.90066e-05	ZSCAN31
ENSG00000132646	4415.62	-0.281821	-1.21573	0.0569624	-4.94749	7.51774e-07	2.99302e-05	PCNA
ENSG00000128016	325.542	0.431611	1.34874	0.0872299	4.94797	7.49896e-07	2.99302e-05	ZFP36
ENSG00000166451	585.171	-0.295709	-1.22749	0.059779	-4.9467	7.54804e-07	2.99707e-05	CENPN
ENSG00000004399	19921.7	-0.329435	-1.25652	0.0667488	-4.93544	7.99684e-07	3.16683e-05	PLXND1
ENSG00000179241	1207.08	-0.230852	-1.17353	0.0468285	-4.92973	8.23431e-07	3.25223e-05	LDLRAD3
ENSG00000184678	111.728	0.606578	1.52264	0.12323	4.92231	8.55285e-07	3.3691e-05	H2BC21
ENSG00000180198	3572.65	-0.224598	-1.16845	0.0456521	-4.91978	8.66406e-07	3.4039e-05	RCC1
ENSG00000166401	2131.57	0.232303	1.17471	0.0473268	4.90849	9.17805e-07	3.59635e-05	SERPINB8
ENSG00000024862	292.533	0.429942	1.34718	0.087791	4.89734	9.71427e-07	3.79647e-05	CCDC28A
ENSG00000128973	1303.29	-0.270893	-1.20655	0.0553357	-4.89544	9.8085e-07	3.82326e-05	CLN6
ENSG00000085840	373.434	-0.370381	-1.29269	0.0757034	-4.89254	9.95451e-07	3.87004e-05	ORC1
ENSG00000248187	123.116	-0.507682	-1.42176	0.103863	-4.888	1.01868e-06	3.95004e-05	AC078850.1
ENSG00000120942	842.219	-0.216968	-1.16229	0.0444831	-4.87754	1.07417e-06	4.1544e-05	UBIAD1
ENSG00000102934	119.961	-0.764643	-1.69895	0.157279	-4.86171	1.16375e-06	4.47133e-05	PLLP
ENSG00000165244	690.743	-0.352102	-1.27642	0.0724241	-4.86166	1.16403e-06	4.47133e-05	ZNF367
ENSG00000105011	1274.6	-0.313593	-1.2428	0.0645058	-4.86148	1.16513e-06	4.47133e-05	ASF1B
ENSG00000134954	4773.05	-0.26268	-1.19971	0.0540443	-4.86045	1.17119e-06	4.48305e-05	ETS1
ENSG00000179889	2534.61	0.155721	1.11398	0.0320615	4.85696	1.19202e-06	4.55108e-05	PDXDC1
ENSG00000002587	99.1792	-0.608595	-1.52477	0.125422	-4.85237	1.21993e-06	4.6457e-05	HS3ST1
ENSG00000117152	2853.38	-0.337839	-1.26386	0.0697021	-4.8469	1.25405e-06	4.76347e-05	RGS4
ENSG00000175643	405.278	-0.391173	-1.31146	0.0807251	-4.84574	1.26143e-06	4.77931e-05	RMI2
ENSG00000149573	1486.62	-0.291737	-1.22411	0.0602278	-4.84388	1.27326e-06	4.79971e-05	MPZL2
ENSG00000228495	1147.06	0.318292	1.24685	0.0657064	4.84415	1.27154e-06	4.79971e-05	LINC01013
ENSG00000213160	499.44	-0.329781	-1.25682	0.0680954	-4.84293	1.27936e-06	4.81054e-05	KLHL23
ENSG00000099810	1632.67	-0.184773	-1.13664	0.0382285	-4.83338	1.34233e-06	5.03457e-05	MTAP
ENSG00000178726	2360.32	0.428323	1.34567	0.0886692	4.83058	1.36138e-06	5.09322e-05	THBD
ENSG00000176890	3594.86	-0.293277	-1.22542	0.0607326	-4.82899	1.37228e-06	5.12111e-05	TYMS
ENSG00000198431	20341	0.230917	1.17358	0.0478248	4.8284	1.37632e-06	5.12334e-05	TXNRD1
ENSG00000181938	1199.54	-0.296887	-1.22849	0.0615051	-4.82704	1.38578e-06	5.1457e-05	GINS3
ENSG00000119681	13803.8	-0.281753	-1.21567	0.0583968	-4.82479	1.40149e-06	5.1911e-05	LTBP2
ENSG00000065054	2624.45	-0.252136	-1.19097	0.0523521	-4.81616	1.46346e-06	5.40718e-05	SLC9A3R2
ENSG00000198952	3333.47	-0.177768	-1.13113	0.0369539	-4.81052	1.50536e-06	5.54822e-05	SMG5
ENSG00000084774	4755.34	-0.277907	-1.21243	0.0578353	-4.80515	1.54635e-06	5.67124e-05	CAD
ENSG00000091409	13363.8	-0.254017	-1.19252	0.0528624	-4.80525	1.54558e-06	5.67124e-05	ITGA6
ENSG00000011105	2481.03	-0.221748	-1.16615	0.0462487	-4.79469	1.62925e-06	5.96056e-05	TSPAN9
ENSG00000119139	4667.12	-0.195333	-1.14499	0.040754	-4.79298	1.64323e-06	5.99699e-05	TJP2
ENSG00000221829	1198.98	-0.215839	-1.16138	0.045085	-4.78739	1.68966e-06	6.15136e-05	FANCG
ENSG00000185950	373.546	0.45517	1.37094	0.0951094	4.78575	1.70353e-06	6.17735e-05	IRS2
ENSG00000149218	3107.26	-0.194259	-1.14414	0.0406544	-4.7783	1.76784e-06	6.38911e-05	ENDOD1
ENSG00000100284	670.033	0.308508	1.23843	0.0646061	4.77521	1.79516e-06	6.47214e-05	TOM1
ENSG00000167110	2863.36	0.181466	1.13404	0.0380312	4.77151	1.82852e-06	6.57648e-05	GOLGA2
ENSG00000103855	2508.64	-0.17033	-1.12532	0.0357212	-4.76831	1.85776e-06	6.66554e-05	CD276
ENSG00000242247	997.874	0.237927	1.1793	0.049905	4.7676	1.86433e-06	6.67303e-05	ARFGAP3
ENSG00000170525	1267.78	-0.255948	-1.19412	0.0537477	-4.76203	1.91652e-06	6.84341e-05	PFKFB3
ENSG00000038295	215.286	0.471451	1.3865	0.0990781	4.75838	1.95155e-06	6.93521e-05	TLL1
ENSG00000100784	217.413	0.476615	1.39148	0.100157	4.75866	1.94883e-06	6.93521e-05	RPS6KA5
ENSG00000065911	2106.63	-0.240719	-1.18158	0.050606	-4.75673	1.96755e-06	6.97544e-05	MTHFD2
ENSG00000134690	1811.74	-0.211892	-1.15821	0.0445909	-4.75191	2.01509e-06	7.127e-05	CDCA8
ENSG00000225415	64.5799	0.883868	1.84532	0.186097	4.74949	2.03926e-06	7.19541e-05	ACKR4P1
ENSG00000146918	1332.18	-0.207383	-1.15459	0.0436864	-4.74709	2.06363e-06	7.26418e-05	NCAPG2
ENSG00000213024	4066.45	-0.142043	-1.10347	0.0299265	-4.74638	2.07092e-06	7.27264e-05	NUP62
ENSG00000144724	1268.24	-0.297177	-1.22874	0.0628193	-4.73067	2.23781e-06	7.84025e-05	PTPRG
ENSG00000184232	1460.59	-0.212436	-1.15864	0.0449128	-4.72996	2.24561e-06	7.84909e-05	OAF
ENSG00000148841	2370.59	-0.248294	-1.1878	0.0525597	-4.72404	2.31204e-06	8.06236e-05	ITPRIP
ENSG00000088247	10266	-0.135391	-1.09839	0.0286783	-4.72103	2.34657e-06	8.16365e-05	KHSRP
ENSG00000163697	4214.52	-0.206072	-1.15354	0.0436635	-4.71955	2.36361e-06	8.20377e-05	APBB2
ENSG00000150961	2450.63	0.173056	1.12744	0.0366944	4.71613	2.40378e-06	8.30446e-05	SEC24D
ENSG00000089876	901.919	0.23511	1.177	0.0498494	4.71641	2.40041e-06	8.30446e-05	DHX32
ENSG00000169242	1368.11	-0.302294	-1.2331	0.0641051	-4.71559	2.4101e-06	8.30705e-05	EFNA1
ENSG00000101445	5405.04	-0.372378	-1.29449	0.0790099	-4.71306	2.44027e-06	8.35303e-05	PPP1R16B
ENSG00000102409	1377.27	0.200381	1.149	0.042514	4.7133	2.43738e-06	8.35303e-05	BEX4
ENSG00000134668	1069.29	0.232137	1.17457	0.0492507	4.71338	2.43635e-06	8.35303e-05	SPOCD1
ENSG00000124145	923.621	-0.269342	-1.20526	0.0572343	-4.70596	2.52672e-06	8.6291e-05	SDC4
ENSG00000144810	7328.84	-0.204085	-1.15196	0.0433853	-4.70401	2.55096e-06	8.69195e-05	COL8A1
ENSG00000051341	638.348	-0.457043	-1.37273	0.0971735	-4.70337	2.55898e-06	8.69935e-05	POLQ
ENSG00000230266	148.408	0.517785	1.43176	0.110144	4.70098	2.58921e-06	8.7821e-05	XXYLT1-AS2
ENSG00000130826	2775.34	-0.230259	-1.17305	0.0490213	-4.69712	2.63852e-06	8.929e-05	DKC1
ENSG00000171617	2496.97	-0.2479	-1.18748	0.0527838	-4.69652	2.6463e-06	8.93501e-05	ENC1
ENSG00000115380	77108.9	0.203734	1.15167	0.0434596	4.68789	2.76039e-06	9.29914e-05	EFEMP1
ENSG00000162607	2591.54	-0.225439	-1.16913	0.0481076	-4.68615	2.78394e-06	9.33623e-05	USP1
ENSG00000234975	1312.64	0.413839	1.33223	0.0883089	4.68627	2.78226e-06	9.33623e-05	FTH1P2
ENSG00000051620	2383.6	0.276946	1.21163	0.0591229	4.68424	2.81006e-06	9.40264e-05	HEBP2
ENSG00000110675	228.154	-0.390363	-1.31072	0.0833532	-4.68324	2.82379e-06	9.4274e-05	ELMOD1
ENSG00000120337	569.883	-0.360122	-1.28353	0.0769133	-4.68218	2.8384e-06	9.45499e-05	TNFSF18
ENSG00000139641	7699.1	-0.149718	-1.10935	0.0320453	-4.67208	2.98171e-06	9.91021e-05	ESYT1
ENSG00000196739	993.159	-0.248124	-1.18766	0.0531138	-4.67156	2.98926e-06	9.91315e-05	COL27A1
ENSG00000187210	1109.28	-0.271345	-1.20693	0.058283	-4.65565	3.22961e-06	0.000106627	GCNT1
ENSG00000121057	1162.35	-0.282848	-1.21659	0.0607628	-4.65495	3.24054e-06	0.000106752	AKAP1
ENSG00000090530	110.485	-0.509395	-1.42345	0.109478	-4.65295	3.27222e-06	0.000106977	P3H2
ENSG00000138658	399.005	-0.399549	-1.3191	0.085866	-4.65317	3.26867e-06	0.000106977	ZGRF1
ENSG00000155463	8644.3	0.160669	1.11781	0.0345324	4.6527	3.27614e-06	0.000106977	OXA1L
ENSG00000132109	883.598	0.280544	1.21465	0.0602927	4.65304	3.27076e-06	0.000106977	TRIM21
ENSG00000197208	145.895	0.519526	1.43348	0.111711	4.65063	3.30924e-06	0.000107822	SLC22A4
ENSG00000176834	1436.29	-0.176582	-1.1302	0.0379894	-4.64819	3.34866e-06	0.000108868	VSIG10
ENSG00000237870	363.568	-0.322672	-1.25064	0.0694524	-4.64595	3.3852e-06	0.000109816	AC073130.1
ENSG00000158270	2224.66	0.262024	1.19916	0.0564117	4.64485	3.4032e-06	0.00011016	COLEC12
ENSG00000136261	1653.32	0.222576	1.16681	0.0479382	4.64297	3.43434e-06	0.000110927	BZW2
ENSG00000097046	635.085	-0.270457	-1.20619	0.0583007	-4.63901	3.50089e-06	0.000112832	CDC7
ENSG00000147536	882.121	-0.277042	-1.21171	0.0597297	-4.63826	3.51356e-06	0.000112996	GINS4
ENSG00000168077	8500.02	-0.267397	-1.20363	0.0577375	-4.63125	3.63467e-06	0.000116638	SCARA3
ENSG00000181544	192.86	-0.531873	-1.44581	0.114963	-4.62647	3.71952e-06	0.000119105	FANCB
ENSG00000130309	7028.36	-0.161944	-1.11879	0.0350081	-4.62592	3.72945e-06	0.000119166	COLGALT1
ENSG00000130052	1353.26	-0.263605	-1.20047	0.0569983	-4.62478	3.74994e-06	0.000119564	STARD8
ENSG00000117139	2085.8	0.236827	1.1784	0.0512639	4.61976	3.84181e-06	0.000122232	KDM5B
ENSG00000051180	370.558	-0.349313	-1.27395	0.0757085	-4.61393	3.95134e-06	0.000125449	RAD51
ENSG00000165490	826.163	-0.272851	-1.20819	0.0591885	-4.60986	4.02939e-06	0.00012746	DDIAS
ENSG00000178904	1756.51	0.280909	1.21496	0.0609382	4.60974	4.03181e-06	0.00012746	DPY19L3
ENSG00000095002	860.467	-0.233686	-1.17584	0.0507053	-4.60871	4.05181e-06	0.000127746	MSH2
ENSG00000151702	8949.34	-0.192406	-1.14267	0.0417513	-4.60839	4.05803e-06	0.000127746	FLI1
ENSG00000196411	9026.47	-0.205023	-1.15271	0.0445347	-4.60367	4.15101e-06	0.000130398	EPHB4
ENSG00000165449	35.2929	-0.906775	-1.87485	0.197032	-4.60218	4.18097e-06	0.000131062	SLC16A9
ENSG00000250303	63.9901	0.82066	1.76621	0.178357	4.60123	4.20013e-06	0.000131386	LINC02762
ENSG00000120889	7008.56	-0.163163	-1.11974	0.0354747	-4.59942	4.2367e-06	0.000132252	TNFRSF10B
ENSG00000181026	1698.21	-0.221283	-1.16577	0.0481468	-4.59601	4.30652e-06	0.000134151	AEN
ENSG00000119630	2414.2	-0.284595	-1.21807	0.061953	-4.59373	4.354e-06	0.000135347	PGF
ENSG00000102996	679.001	-0.277316	-1.21194	0.0604483	-4.58766	4.48247e-06	0.00013905	MMP15
ENSG00000167703	1232.69	-0.23753	-1.17897	0.0519389	-4.57326	4.8019e-06	0.000148649	SLC43A2
ENSG00000106144	1773.18	-0.231756	-1.17426	0.0507046	-4.57072	4.8605e-06	0.000150151	CASP2
ENSG00000198380	2265.83	0.20228	1.15052	0.044275	4.56872	4.90707e-06	0.000151276	GFPT1
ENSG00000178718	1419.85	0.250182	1.18936	0.0548062	4.56485	4.99862e-06	0.00015378	RPP25
ENSG00000149636	918.39	-0.305404	-1.23576	0.0669348	-4.56271	5.04974e-06	0.000155032	DSN1
ENSG00000179604	1436.58	-0.202553	-1.15073	0.0444422	-4.55767	5.17233e-06	0.000158469	CDC42EP4
ENSG00000116016	19936.1	-0.252457	-1.19123	0.0554261	-4.55485	5.24225e-06	0.000160282	EPAS1
ENSG00000104763	630.728	0.291209	1.22367	0.0639399	4.55442	5.25314e-06	0.000160285	ASAH1
ENSG00000167460	38817.3	0.14921	1.10896	0.0327825	4.55152	5.32596e-06	0.000162175	TPM4
ENSG00000000003	1580.16	0.230333	1.17311	0.0506201	4.55022	5.35889e-06	0.000162845	TSPAN6
ENSG00000136051	3899.82	0.27357	1.2088	0.0601391	4.54895	5.39139e-06	0.000163498	WASHC4
ENSG00000154864	129.009	0.663233	1.58363	0.145862	4.54699	5.44197e-06	0.000164697	PIEZO2
ENSG00000188985	827.834	-0.286807	-1.21994	0.0631183	-4.54396	5.52081e-06	0.000166407	DHFRP1
ENSG00000109685	6620.21	-0.161641	-1.11856	0.03557	-4.5443	5.51175e-06	0.000166407	NSD2
ENSG00000171067	808.463	0.267993	1.20413	0.059033	4.53971	5.63307e-06	0.000169447	C11orf24
ENSG00000169184	171.389	0.690533	1.61388	0.152271	4.53489	5.76332e-06	0.000173016	MN1
ENSG00000173210	1746.96	0.206088	1.15356	0.0454994	4.52946	5.91344e-06	0.000177165	ABLIM3
ENSG00000117114	2103.84	-0.245228	-1.18528	0.0541733	-4.52674	5.99011e-06	0.000178743	ADGRL2
ENSG00000075218	2010.73	-0.194458	-1.14429	0.0429563	-4.52688	5.98603e-06	0.000178743	GTSE1
ENSG00000198885	125.682	-0.549354	-1.46343	0.121371	-4.52623	6.00457e-06	0.000178816	ITPRIPL1
ENSG00000108064	2449.77	-0.222747	-1.16695	0.0494029	-4.50878	6.52022e-06	0.000193785	TFAM
ENSG00000100196	886.549	0.255054	1.19338	0.0566778	4.50006	6.79338e-06	0.000201501	KDELR3
ENSG00000116133	14851.6	-0.189889	-1.14068	0.0422217	-4.49742	6.87817e-06	0.00020361	DHCR24
ENSG00000003436	13387.2	0.286269	1.21948	0.0637129	4.4931	7.01927e-06	0.000207375	TFPI
ENSG00000071246	6079.55	-0.377351	-1.29895	0.0840204	-4.49118	7.08296e-06	0.000208842	VASH1
ENSG00000148229	3684.43	-0.218199	-1.16328	0.0485932	-4.49032	7.11161e-06	0.000209272	POLE3
ENSG00000197912	1443.95	0.187749	1.13899	0.0418247	4.48895	7.15736e-06	0.000210203	SPG7
ENSG00000117586	2467.86	-0.297284	-1.22883	0.0662529	-4.48711	7.21962e-06	0.000211614	TNFSF4
ENSG00000196954	1103.91	0.241102	1.18189	0.0537577	4.48497	7.29243e-06	0.000213329	CASP4
ENSG00000134853	31.6702	0.956877	1.9411	0.213412	4.4837	7.33584e-06	0.000214178	PDGFRA
ENSG00000139263	1379.24	-0.261992	-1.19913	0.0585206	-4.47693	7.57258e-06	0.000220657	LRIG3
ENSG00000141524	635.955	-0.279951	-1.21415	0.0626152	-4.47097	7.78665e-06	0.000226407	TMC6
ENSG00000188522	972.144	-0.214393	-1.16022	0.0479564	-4.47059	7.80032e-06	0.000226407	FAM83G
ENSG00000155506	10130.4	-0.147792	-1.10787	0.0330651	-4.46973	7.83167e-06	0.000226875	LARP1
ENSG00000166579	1159.77	0.168969	1.12425	0.0378195	4.46777	7.90403e-06	0.000228526	NDEL1
ENSG00000138074	1551.95	-0.202079	-1.15035	0.0452396	-4.46686	7.93755e-06	0.000229051	SLC5A6
ENSG00000175573	1533.98	0.264773	1.20145	0.0592962	4.46526	7.99731e-06	0.000230329	C11orf68
ENSG00000253276	3180.68	0.190762	1.14137	0.0428639	4.45041	8.57046e-06	0.000246359	CCDC71L
ENSG00000197852	827.059	-0.317904	-1.24652	0.0714863	-4.44707	8.70503e-06	0.000249745	INKA2
ENSG00000101017	1002.05	-0.339992	-1.26575	0.0764608	-4.44662	8.72316e-06	0.000249779	CD40
ENSG00000106266	800.914	-0.245589	-1.18558	0.0552355	-4.44621	8.73976e-06	0.000249779	SNX8
ENSG00000197971	157.016	0.513368	1.42738	0.115683	4.4377	9.09249e-06	0.000259362	MBP
ENSG00000067066	1437.31	0.2264	1.16991	0.0510506	4.43481	9.21536e-06	0.000262365	SP100
ENSG00000134817	37.2261	-1.16629	-2.24433	0.263242	-4.43047	9.40298e-06	0.000267195	APLNR
ENSG00000137486	1947.04	-0.301776	-1.23266	0.0681669	-4.42702	9.55459e-06	0.000270986	ARRB1
ENSG00000164683	145.632	-0.516629	-1.43061	0.116728	-4.42594	9.60233e-06	0.000271823	HEY1
ENSG00000137496	357.802	0.35209	1.27641	0.0795624	4.42534	9.62923e-06	0.000272067	IL18BP
ENSG00000146281	604.448	-0.300609	-1.23166	0.067936	-4.42488	9.64967e-06	0.000272128	PM20D2
ENSG00000007908	223.822	0.51186	1.42589	0.115698	4.42412	9.68353e-06	0.000272567	SELE
ENSG00000111911	794.112	0.276668	1.21139	0.0625679	4.42188	9.78452e-06	0.00027489	HINT3
ENSG00000185551	13363.7	0.173267	1.12761	0.039194	4.42076	9.83531e-06	0.000275796	NR2F2
ENSG00000159259	337.539	-0.339494	-1.26531	0.0769184	-4.41368	1.01627e-05	0.000284442	CHAF1B
ENSG00000178773	42.601	0.852654	1.80582	0.193262	4.4119	1.02467e-05	0.000286253	CPNE7
ENSG00000132481	1360.76	-0.25796	-1.19579	0.0584747	-4.41148	1.02667e-05	0.000286277	TRIM47
ENSG00000240694	686.595	0.322855	1.2508	0.0732134	4.40978	1.03474e-05	0.000287986	PNMA2
ENSG00000186575	1722.16	-0.189304	-1.14021	0.0429487	-4.40768	1.04484e-05	0.000290255	NF2
ENSG00000113594	3573.46	-0.377166	-1.29879	0.0856445	-4.40385	1.06348e-05	0.000294882	LIFR
ENSG00000115687	394.452	-0.299484	-1.2307	0.0680385	-4.40169	1.07411e-05	0.000297276	PASK
ENSG00000166582	241.552	-0.368471	-1.29098	0.0838947	-4.39206	1.1228e-05	0.000310175	CENPV
ENSG00000109046	11616	0.383979	1.30494	0.087479	4.38938	1.13674e-05	0.000313444	WSB1
ENSG00000214826	195.717	-0.425393	-1.34294	0.096981	-4.38636	1.15264e-05	0.00031685	DDX12P
ENSG00000100034	9676.75	-0.150885	-1.11025	0.0343996	-4.38623	1.15334e-05	0.00031685	PPM1F
ENSG00000133863	149.894	-0.569398	-1.4839	0.129838	-4.38543	1.15757e-05	0.000317425	TEX15
ENSG00000253522	55.7258	0.700025	1.62453	0.159661	4.38443	1.16289e-05	0.000318297	MIR3142HG
ENSG00000171115	8757.41	-0.24034	-1.18127	0.0548678	-4.38034	1.18492e-05	0.000323734	GIMAP8
ENSG00000168906	13228	-0.133492	-1.09695	0.0305371	-4.37147	1.23415e-05	0.00033595	MAT2A
ENSG00000119714	41.3724	0.908688	1.87734	0.207858	4.37168	1.23294e-05	0.00033595	GPR68
ENSG00000103404	1284.24	0.369101	1.29155	0.0846154	4.3621	1.2882e-05	0.000350022	USP31
ENSG00000144791	1745.69	-0.256369	-1.19447	0.0588414	-4.35696	1.31883e-05	0.000356395	LIMD1
ENSG00000013588	1279.25	-0.187731	-1.13897	0.0430841	-4.35732	1.31665e-05	0.000356395	GPRC5A
ENSG00000147324	1685.24	-0.215214	-1.16088	0.0494367	-4.35332	1.34092e-05	0.000361709	MFHAS1
ENSG00000141905	3997.62	-0.181956	-1.13442	0.0418175	-4.35119	1.354e-05	0.000364575	NFIC
ENSG00000135596	1399.3	0.203141	1.1512	0.0466966	4.35022	1.35998e-05	0.000365525	MICAL1
ENSG00000128591	9530.01	-0.391844	-1.31207	0.0901957	-4.34438	1.3967e-05	0.000374718	FLNC
ENSG00000168542	90.4216	0.755536	1.68826	0.174052	4.34088	1.41916e-05	0.000380059	COL3A1
ENSG00000162775	580.241	-0.261282	-1.19854	0.0603028	-4.33283	1.47202e-05	0.000392748	RBM15
ENSG00000101407	1300.92	-0.223195	-1.16732	0.0515169	-4.33247	1.47445e-05	0.000392748	TTI1
ENSG00000139899	87.9085	0.627213	1.54458	0.144764	4.33265	1.47328e-05	0.000392748	CBLN3
ENSG00000176749	240.975	-0.350355	-1.27487	0.0808968	-4.33089	1.48506e-05	0.000394867	CDK5R1
ENSG00000123473	1450.04	-0.193557	-1.14358	0.0447022	-4.32991	1.49167e-05	0.000395918	STIL
ENSG00000127463	3296.01	-0.144332	-1.10522	0.0333601	-4.32648	1.51509e-05	0.000401417	EMC1
ENSG00000169813	10736.8	-0.181029	-1.13369	0.0419078	-4.31971	1.56234e-05	0.000413202	HNRNPF
ENSG00000100036	693.654	-0.245946	-1.18587	0.0569778	-4.31651	1.58512e-05	0.000417928	SLC35E4
ENSG00000128284	1477.07	0.286609	1.21977	0.0663997	4.31642	1.58583e-05	0.000417928	APOL3
ENSG00000119669	1180.6	0.201819	1.15015	0.0467723	4.31492	1.59664e-05	0.000420034	IRF2BPL
ENSG00000215895	880.78	0.237901	1.17928	0.0551563	4.31322	1.60897e-05	0.000422533	HSPA5P1
ENSG00000167984	114.88	0.491961	1.40635	0.114155	4.30959	1.63556e-05	0.000428758	NLRC3
ENSG00000142945	1105.35	-0.210143	-1.1568	0.0487709	-4.30879	1.64151e-05	0.000429562	KIF2C
ENSG00000135269	1559.1	0.231685	1.17421	0.0537935	4.30693	1.65535e-05	0.000432425	TES
ENSG00000096060	5003.32	-0.175794	-1.12959	0.0408312	-4.30537	1.66704e-05	0.000434714	FKBP5
ENSG00000115902	891.993	0.217867	1.16301	0.050686	4.29836	1.72066e-05	0.000447914	SLC1A4
ENSG00000153885	1975.93	-0.157129	-1.11507	0.0366123	-4.29171	1.77305e-05	0.000460745	KCTD15
ENSG00000073536	687.266	-0.231022	-1.17367	0.0538459	-4.29042	1.78332e-05	0.000462606	NLE1
ENSG00000074660	2993.77	-0.177687	-1.13107	0.0414818	-4.2835	1.83973e-05	0.00047641	SCARF1
ENSG00000119242	1491.87	0.238794	1.18001	0.0557715	4.28164	1.85518e-05	0.000479576	CCDC92
ENSG00000261468	210.415	0.525415	1.43935	0.122728	4.28113	1.85944e-05	0.000479845	AC096921.2
ENSG00000198478	949.284	-0.242627	-1.18315	0.0567474	-4.27557	1.90653e-05	0.000491146	SH3BGRL2
ENSG00000108219	7812.35	-0.132727	-1.09636	0.0310482	-4.27487	1.91249e-05	0.00049183	TSPAN14
ENSG00000167173	1650.46	-0.270475	-1.2062	0.0632809	-4.2742	1.91828e-05	0.000492466	C15orf39
ENSG00000138166	784.744	-0.239471	-1.18056	0.0560321	-4.27381	1.92158e-05	0.000492466	DUSP5
ENSG00000165029	579.441	-0.452145	-1.36807	0.105967	-4.26686	1.98243e-05	0.000507189	ABCA1
ENSG00000103489	166.924	0.485653	1.40022	0.113976	4.26102	2.03498e-05	0.000519741	XYLT1
ENSG00000188215	1049.17	-0.219811	-1.16458	0.0516306	-4.25739	2.06831e-05	0.000525548	DCUN1D3
ENSG00000213390	1578.3	-0.211769	-1.15811	0.0497385	-4.25764	2.06599e-05	0.000525548	ARHGAP19
ENSG00000162298	1266.66	0.22837	1.17151	0.0536374	4.25765	2.06585e-05	0.000525548	SYVN1
ENSG00000123700	446.253	-0.335531	-1.26184	0.0788759	-4.25391	2.10067e-05	0.000532861	KCNJ2
ENSG00000135362	260.22	-0.41679	-1.33495	0.0980797	-4.2495	2.14246e-05	0.000541043	PRR5L
ENSG00000148843	2371.99	-0.208336	-1.15536	0.0490224	-4.24982	2.13944e-05	0.000541043	PDCD11
ENSG00000143437	1179.32	0.200006	1.1487	0.0470672	4.24936	2.14382e-05	0.000541043	ARNT
ENSG00000166946	1281.87	0.228086	1.17128	0.0537074	4.24681	2.16831e-05	0.000546296	CCNDBP1
ENSG00000156466	47.4444	0.842951	1.79372	0.198668	4.243	2.20549e-05	0.000554725	GDF6
ENSG00000183091	163.454	0.628562	1.54602	0.148464	4.23378	2.29795e-05	0.000577007	NEB
ENSG00000128191	1384.09	-0.187653	-1.13891	0.0443583	-4.23039	2.33289e-05	0.000584792	DGCR8
ENSG00000120875	1548.24	0.244264	1.18449	0.0577626	4.22875	2.3499e-05	0.000587308	DUSP4
ENSG00000130433	181.802	0.398161	1.31783	0.0941576	4.22867	2.35081e-05	0.000587308	CACNG6
ENSG00000146678	209.742	0.46542	1.38072	0.110295	4.21977	2.44547e-05	0.000609933	IGFBP1
ENSG00000120156	2665.96	-0.218322	-1.16338	0.0517737	-4.21686	2.47732e-05	0.000616844	TEK
ENSG00000130713	1055.03	-0.243689	-1.18402	0.0578074	-4.21553	2.4919e-05	0.000619438	EXOSC2
ENSG00000106462	597.337	-0.22857	-1.17167	0.0543159	-4.20816	2.57454e-05	0.000638914	EZH2
ENSG00000124795	7090.38	-0.189816	-1.14062	0.0451263	-4.20632	2.59568e-05	0.000643089	DEK
ENSG00000177076	488.4	0.452183	1.36811	0.10754	4.20477	2.61349e-05	0.000646427	ACER2
ENSG00000116678	1999.1	0.400058	1.31956	0.0952173	4.20153	2.65113e-05	0.00065465	LEPR
ENSG00000235036	345.376	-0.316667	-1.24545	0.0755268	-4.19278	2.75556e-05	0.000678185	AL035456.1
ENSG00000058804	1818.65	-0.243115	-1.18355	0.0579807	-4.19303	2.75251e-05	0.000678185	NDC1
ENSG00000003137	95.3083	-0.682009	-1.60437	0.162909	-4.18645	2.83351e-05	0.000696221	CYP26B1
ENSG00000137193	259.257	-0.382829	-1.3039	0.0914654	-4.18551	2.8453e-05	0.000697965	PIM1
ENSG00000237765	619.193	0.238241	1.17955	0.05693	4.1848	2.85414e-05	0.000698982	FAM200B
ENSG00000067082	10507.8	0.097739	1.0701	0.0233741	4.18151	2.89575e-05	0.000708008	KLF6
ENSG00000070882	848.883	-0.253363	-1.19198	0.0606528	-4.17727	2.95025e-05	0.000719715	OSBPL3
ENSG00000147955	2911.68	-0.154875	-1.11333	0.0370777	-4.17704	2.9533e-05	0.000719715	SIGMAR1
ENSG00000179409	1978.29	-0.224194	-1.16812	0.0537414	-4.17172	3.02304e-05	0.000735507	GEMIN4
ENSG00000162413	1475.12	-0.21944	-1.16428	0.0527194	-4.16241	3.14909e-05	0.000764925	KLHL21
ENSG00000134363	749.293	0.382911	1.30397	0.0922519	4.15071	3.31445e-05	0.000803781	FST
ENSG00000171132	830.522	-0.219633	-1.16444	0.0529889	-4.14489	3.39983e-05	0.000823147	PRKCE
ENSG00000108984	126.179	-0.535907	-1.44985	0.129368	-4.1425	3.43541e-05	0.000829065	MAP2K6
ENSG00000164465	1571.72	-0.162571	-1.11928	0.0392434	-4.14265	3.43321e-05	0.000829065	DCBLD1
ENSG00000250899	548.902	-0.328025	-1.25529	0.079258	-4.1387	3.49275e-05	0.000841537	AC125807.2
ENSG00000162073	518.99	-0.301462	-1.23239	0.0728518	-4.13801	3.50332e-05	0.000842722	PAQR4
ENSG00000103365	1532.52	-0.184099	-1.13611	0.0445316	-4.13411	3.56327e-05	0.00085576	GGA2
ENSG00000166780	562.985	0.254855	1.19322	0.0616662	4.13282	3.58337e-05	0.000859201	BMERB1
ENSG00000100650	5158.38	0.130737	1.09485	0.0316602	4.12937	3.63761e-05	0.000870803	SRSF5
ENSG00000140534	680.981	-0.339068	-1.26494	0.0821473	-4.12756	3.66629e-05	0.00087626	TICRR
ENSG00000023902	1844.12	0.231031	1.17367	0.0560043	4.12525	3.70337e-05	0.000883706	PLEKHO1
ENSG00000157873	589.476	0.319053	1.24751	0.0774169	4.12123	3.76855e-05	0.000897821	TNFRSF14
ENSG00000204103	295.518	0.473501	1.38848	0.11491	4.12063	3.77833e-05	0.000898711	MAFB
ENSG00000009954	5042.08	-0.203599	-1.15157	0.049427	-4.11918	3.80228e-05	0.000902965	BAZ1B
ENSG00000105576	2537.47	-0.187224	-1.13857	0.0454659	-4.1179	3.82335e-05	0.000906524	TNPO2
ENSG00000187479	140.698	-0.491279	-1.40569	0.119635	-4.10649	4.01721e-05	0.000950973	C11orf96
ENSG00000072501	4922.27	-0.233664	-1.17582	0.0569285	-4.10452	4.05148e-05	0.000957565	SMC1A
ENSG00000077514	838.234	-0.224303	-1.16821	0.0546557	-4.10393	4.06199e-05	0.000958526	POLD3
ENSG00000213672	557.796	-0.268676	-1.2047	0.0656217	-4.09432	4.23418e-05	0.000997579	NCKIPSD
ENSG00000225177	125.125	0.485206	1.39979	0.11855	4.09283	4.26146e-05	0.00100242	AL590617.2
ENSG00000157978	1435.69	-0.168226	-1.12368	0.0411118	-4.09192	4.27808e-05	0.00100316	LDLRAP1
ENSG00000099282	1209.89	0.239104	1.18026	0.0584304	4.09212	4.27452e-05	0.00100316	TSPAN15
ENSG00000092201	6355.36	-0.128951	-1.0935	0.0315282	-4.09003	4.31322e-05	0.00100981	SUPT16H
ENSG00000233429	385.905	0.300952	1.23196	0.0735892	4.08962	4.32084e-05	0.00101001	HOTAIRM1
ENSG00000103326	2051.03	-0.215418	-1.16104	0.0527249	-4.0857	4.39442e-05	0.00102559	CAPN15
ENSG00000107821	33.3618	-0.826657	-1.77357	0.202386	-4.08456	4.41599e-05	0.00102901	KAZALD1
ENSG00000138376	532.667	-0.287205	-1.22027	0.0703324	-4.08353	4.4356e-05	0.00103197	BARD1
ENSG00000122783	1145.23	-0.205878	-1.15339	0.0504792	-4.07848	4.53318e-05	0.00105139	CYREN
ENSG00000154229	1546.71	0.234904	1.17683	0.0575949	4.07856	4.53155e-05	0.00105139	PRKCA
ENSG00000132153	3623.76	-0.174653	-1.12869	0.0428877	-4.07233	4.65458e-05	0.00107787	DHX30
ENSG00000107815	826.184	-0.276168	-1.21097	0.0678328	-4.0713	4.67518e-05	0.00108095	TWNK
ENSG00000154133	14007.9	-0.15745	-1.11531	0.0386972	-4.06877	4.72627e-05	0.00109107	ROBO4
ENSG00000176225	208.625	-0.376757	-1.29842	0.0926659	-4.06575	4.78776e-05	0.00110356	RTTN
ENSG00000110660	2520.29	-0.164904	-1.12109	0.0405839	-4.0633	4.83847e-05	0.00111352	SLC35F2
ENSG00000162490	151.575	-0.473117	-1.38811	0.116451	-4.06281	4.84848e-05	0.0011141	DRAXIN
ENSG00000113657	7090.47	-0.14087	-1.10257	0.0346964	-4.06008	4.90553e-05	0.00112548	DPYSL3
ENSG00000153395	3510.23	-0.134528	-1.09773	0.0331835	-4.05406	5.03373e-05	0.00115311	LPCAT1
ENSG00000187741	267.923	-0.334317	-1.26078	0.0825192	-4.05138	5.09161e-05	0.00116458	FANCA
ENSG00000075856	1698.62	-0.184542	-1.13646	0.045569	-4.04973	5.12762e-05	0.00117102	SART3
ENSG00000171680	1715.12	0.194903	1.14465	0.0481935	4.04418	5.25062e-05	0.00119727	PLEKHG5
ENSG00000164109	1257.82	-0.293585	-1.22568	0.0726644	-4.04028	5.33866e-05	0.00121548	MAD2L1
ENSG00000135446	2981.85	-0.196561	-1.14596	0.0486768	-4.03808	5.38909e-05	0.00122509	CDK4
ENSG00000124571	1816.66	-0.160282	-1.11751	0.0397033	-4.03699	5.41424e-05	0.00122694	XPO5
ENSG00000110713	2641.68	-0.145981	-1.10648	0.0361639	-4.03665	5.42195e-05	0.00122694	NUP98
ENSG00000100266	2029.08	-0.136517	-1.09925	0.033816	-4.03704	5.41287e-05	0.00122694	PACSIN2
ENSG00000175582	5342.43	0.192979	1.14312	0.0478622	4.03198	5.53092e-05	0.0012497	RAB6A
ENSG00000161996	548.014	-0.269208	-1.20515	0.066813	-4.02928	5.59483e-05	0.00126223	WDR90
ENSG00000132382	2470.17	-0.215401	-1.16103	0.0535238	-4.0244	5.71218e-05	0.00128675	MYBBP1A
ENSG00000266208	202.866	0.401233	1.32064	0.0998777	4.01724	5.8883e-05	0.00132313	AC080112.2
ENSG00000138347	62.5165	0.579972	1.49482	0.144375	4.01712	5.89142e-05	0.00132313	MYPN
ENSG00000076356	8629.99	-0.287542	-1.22056	0.071599	-4.016	5.91941e-05	0.00132717	PLXNA2
ENSG00000140564	8825.8	-0.155611	-1.11389	0.0387507	-4.01569	5.92724e-05	0.00132717	FURIN
ENSG00000167680	5509.04	-0.210192	-1.15684	0.0523818	-4.01268	6.00328e-05	0.00134217	SEMA6B
ENSG00000187068	46.6306	0.678189	1.60013	0.169174	4.00883	6.10201e-05	0.0013622	C3orf70
ENSG00000123094	2760.69	0.265183	1.20179	0.0662708	4.0015	6.29423e-05	0.00140301	RASSF8
ENSG00000174004	540.634	-0.356108	-1.27997	0.0890121	-4.00067	6.31626e-05	0.00140465	NRROS
ENSG00000196352	4357.61	0.197276	1.14653	0.0493127	4.00052	6.32044e-05	0.00140465	CD55
ENSG00000113083	3338.63	0.203886	1.1518	0.0509901	3.99854	6.37336e-05	0.0014143	LOX
ENSG00000081803	736.508	-0.214144	-1.16002	0.053572	-3.99731	6.40657e-05	0.00141955	CADPS2
ENSG00000241945	898.883	-0.219758	-1.16454	0.0549913	-3.99624	6.43576e-05	0.0014239	PWP2
ENSG00000138685	1148.82	-0.267726	-1.20391	0.0670447	-3.99325	6.51739e-05	0.00143982	FGF2
ENSG00000151012	8471.29	0.258387	1.19614	0.0647349	3.99147	6.56648e-05	0.00144852	SLC7A11
ENSG00000179403	224.167	-0.423325	-1.34101	0.106118	-3.9892	6.6297e-05	0.00145965	VWA1
ENSG00000136244	160.278	0.37108	1.29332	0.0930269	3.98895	6.63657e-05	0.00145965	IL6
ENSG00000112414	7410.18	0.230964	1.17362	0.0580123	3.98129	6.85413e-05	0.00150528	ADGRG6
ENSG00000143179	1573.43	-0.19513	-1.14483	0.0490576	-3.97758	6.96208e-05	0.00152674	UCK2
ENSG00000100401	3667.94	-0.239395	-1.1805	0.0602061	-3.97627	7.00049e-05	0.0015329	RANGAP1
ENSG00000082781	2441.43	-0.188737	-1.13977	0.0474725	-3.97572	7.0168e-05	0.00153422	ITGB5
ENSG00000139549	100.695	-0.60792	-1.52406	0.152997	-3.97342	7.08493e-05	0.00154684	DHH
ENSG00000186193	1528.57	-0.229595	-1.17251	0.0577966	-3.97247	7.11302e-05	0.0015507	SAPCD2
ENSG00000172465	820.601	0.236518	1.17815	0.0596219	3.96697	7.27921e-05	0.00158461	TCEAL1
ENSG00000234176	823.575	-0.236315	-1.17798	0.0596575	-3.9612	7.45748e-05	0.00161869	HSPA8P1
ENSG00000111110	115.627	-0.471087	-1.38615	0.118945	-3.96053	7.47835e-05	0.00162085	PPM1H
ENSG00000059378	1080.76	-0.189694	-1.14052	0.047958	-3.95541	7.6403e-05	0.00165115	PARP12
ENSG00000112039	317.732	-0.30676	-1.23693	0.0775772	-3.95426	7.67719e-05	0.00165193	FANCE
ENSG00000147853	2995.69	0.138822	1.10101	0.035102	3.95483	7.65902e-05	0.00165193	AK3
ENSG00000183340	838.435	0.187121	1.13849	0.0473182	3.95453	7.66845e-05	0.00165193	JRKL
ENSG00000011304	16215.5	-0.104038	-1.07478	0.026331	-3.95115	7.77751e-05	0.0016711	PTBP1
ENSG00000096433	3140.84	-0.320511	-1.24877	0.0812218	-3.94612	7.94287e-05	0.00170172	ITPR3
ENSG00000171729	614.425	0.230691	1.1734	0.0584583	3.94625	7.93833e-05	0.00170172	TMEM51
ENSG00000189339	3120	0.158687	1.11627	0.0402933	3.9383	8.2062e-05	0.00175561	SLC35E2B
ENSG00000144566	2367.43	0.171271	1.12605	0.0435047	3.93684	8.2563e-05	0.00176379	RAB5A
ENSG00000163918	400.881	-0.303909	-1.23448	0.077236	-3.93481	8.32615e-05	0.0017755	RFC4
ENSG00000142731	1245.55	-0.225757	-1.16939	0.057378	-3.93456	8.33494e-05	0.0017755	PLK4
ENSG00000163507	560.772	-0.259383	-1.19697	0.0659409	-3.93357	8.36945e-05	0.0017803	CIP2A
ENSG00000126215	644.116	-0.262317	-1.1994	0.066697	-3.93297	8.39035e-05	0.0017822	XRCC3
ENSG00000139793	3766.19	-0.223044	-1.16719	0.0567265	-3.93192	8.42702e-05	0.00178744	MBNL2
ENSG00000173705	1331.67	-0.209784	-1.15652	0.0533622	-3.93133	8.44775e-05	0.00178929	SUSD5
ENSG00000173894	1064.21	-0.231207	-1.17382	0.0588326	-3.92992	8.49729e-05	0.00179723	CBX2
ENSG00000133789	9913.59	0.134982	1.09808	0.0343503	3.92957	8.50966e-05	0.00179729	SWAP70
ENSG00000124831	7524.09	-0.118879	-1.08589	0.0302646	-3.928	8.56558e-05	0.00180654	LRRFIP1
ENSG00000136982	174.834	-0.510398	-1.42444	0.129958	-3.9274	8.58702e-05	0.0018085	DSCC1
ENSG00000091651	658.787	-0.245187	-1.18525	0.062446	-3.92638	8.62344e-05	0.0018136	ORC6
ENSG00000121060	6348.98	-0.171026	-1.12586	0.0435699	-3.92532	8.66137e-05	0.00181901	TRIM25
ENSG00000128059	1135.25	-0.266326	-1.20274	0.0678919	-3.9228	8.75253e-05	0.00183557	PPAT
ENSG00000163870	858.184	0.206907	1.15421	0.0527955	3.91903	8.89064e-05	0.00186191	TPRA1
ENSG00000170522	2574.41	-0.210917	-1.15742	0.0539013	-3.91302	9.11504e-05	0.00190622	ELOVL6
ENSG00000133103	820.645	0.226934	1.17035	0.0580111	3.91191	9.15707e-05	0.00191233	COG6
ENSG00000131149	634.666	-0.249296	-1.18863	0.0637378	-3.91128	9.18085e-05	0.00191461	GSE1
ENSG00000162377	841.468	-0.226966	-1.17037	0.0580591	-3.90922	9.25943e-05	0.00192829	COA7
ENSG00000214022	5252.63	-0.15322	-1.11205	0.0392129	-3.90738	9.33041e-05	0.00194036	REPIN1
ENSG00000168843	31.2296	-0.840317	-1.79044	0.215125	-3.90617	9.37707e-05	0.00194734	FSTL5
ENSG00000145147	570.391	-0.290055	-1.22269	0.0743452	-3.90146	9.5614e-05	0.00198286	SLIT2
ENSG00000232931	390.544	-0.388148	-1.30871	0.0995065	-3.90073	9.59022e-05	0.00198607	LINC00342
ENSG00000157014	1954.75	-0.203512	-1.1515	0.0521868	-3.89968	9.63209e-05	0.00199197	TATDN2
ENSG00000133216	2543.32	-0.163462	-1.11997	0.0419365	-3.89784	9.70543e-05	0.00200435	EPHB2
ENSG00000170581	1901.93	0.203972	1.15187	0.0523446	3.89672	9.75039e-05	0.00201085	STAT2
ENSG00000110237	2996.23	-0.283086	-1.21679	0.0726592	-3.89607	9.7765e-05	0.00201345	ARHGEF17
ENSG00000260604	225.849	-0.454799	-1.37059	0.116853	-3.89204	9.94037e-05	0.00204437	AL590004.3
ENSG00000124422	8405.72	-0.136886	-1.09953	0.0351787	-3.89115	9.97712e-05	0.00204772	USP22
ENSG00000102572	2928.19	0.155667	1.11394	0.0400072	3.89098	9.9842e-05	0.00204772	STK24
ENSG00000135931	200.209	0.341743	1.26729	0.0880051	3.88321	0.000103085	0.00211133	ARMC9
ENSG00000157111	149.228	-0.434011	-1.35098	0.111844	-3.88052	0.000104232	0.00212969	TMEM171
ENSG00000188566	972.586	-0.25783	-1.19568	0.0664435	-3.88044	0.000104268	0.00212969	NDOR1
ENSG00000159314	1105.64	-0.234759	-1.17671	0.060505	-3.88	0.000104456	0.00213027	ARHGAP27
ENSG00000110917	11152.7	-0.176161	-1.12987	0.0454058	-3.87971	0.000104582	0.00213027	MLEC
ENSG00000127589	4420.33	-0.151849	-1.11099	0.0391736	-3.8763	0.000106058	0.00215737	TUBBP1
ENSG00000169908	18133.4	0.16206	1.11888	0.0418585	3.87161	0.00010812	0.00219633	TM4SF1
ENSG00000142207	1287.35	-0.222393	-1.16667	0.0574657	-3.87	0.000108834	0.00220183	URB1
ENSG00000069399	601.635	0.248821	1.18824	0.0642853	3.87058	0.000108578	0.00220183	BCL3
ENSG00000023445	113.819	0.508689	1.42276	0.131438	3.87019	0.000108752	0.00220183	BIRC3
ENSG00000169710	19072.2	-0.274291	-1.2094	0.0709221	-3.8675	0.000109957	0.00222152	FASN
ENSG00000154511	97.8327	0.517549	1.43152	0.133973	3.86308	0.000111967	0.00225906	DIPK1A
ENSG00000107581	12996.6	-0.124048	-1.08979	0.0321192	-3.86212	0.000112406	0.00226486	EIF3A
ENSG00000167202	2256.78	-0.195505	-1.14512	0.050628	-3.8616	0.000112649	0.00226667	TBC1D2B
ENSG00000078399	2845.34	0.171215	1.12601	0.0443519	3.86037	0.000113217	0.00227504	HOXA9
ENSG00000175970	2417.56	-0.192919	-1.14307	0.049996	-3.85869	0.000113995	0.00228531	UNC119B
ENSG00000225138	89.3516	0.590126	1.50538	0.152937	3.85861	0.000114035	0.00228531	SLC9A3-AS1
ENSG00000177302	970.444	-0.192026	-1.14237	0.0498152	-3.85477	0.000115838	0.00231832	TOP3A
ENSG00000163961	1739.25	-0.167905	-1.12343	0.0435783	-3.85294	0.000116708	0.00233259	RNF168
ENSG00000198056	137.721	-0.43786	-1.35459	0.113704	-3.8509	0.000117687	0.002349	PRIM1
ENSG00000012232	4203.67	-0.180259	-1.13309	0.0468964	-3.84377	0.00012116	0.00241508	EXTL3
ENSG00000122218	7365.54	0.132369	1.09609	0.0344424	3.8432	0.000121439	0.00241742	COPA
ENSG00000139629	1823.78	-0.184133	-1.13613	0.0479371	-3.84113	0.000122469	0.00243467	GALNT6
ENSG00000111057	4188.25	-0.229478	-1.17241	0.0597744	-3.83907	0.000123499	0.00245186	KRT18
ENSG00000147874	1413.64	-0.201192	-1.14965	0.0524158	-3.83839	0.000123844	0.00245544	HAUS6
ENSG00000101447	2418.59	-0.178425	-1.13165	0.0465158	-3.83578	0.000125166	0.00247835	FAM83D
ENSG00000182173	488.904	-0.278858	-1.21323	0.0728791	-3.82631	0.000130078	0.00257219	TSEN54
ENSG00000144677	1717.64	-0.181856	-1.13434	0.0475557	-3.82406	0.000131273	0.00259238	CTDSPL
ENSG00000166710	18721	0.189126	1.14007	0.0495625	3.8159	0.000135685	0.00267596	B2M
ENSG00000126351	1245.56	-0.199899	-1.14862	0.0523909	-3.81554	0.000135886	0.00267639	THRA
ENSG00000124789	2619.37	-0.204909	-1.15261	0.0537111	-3.81502	0.000136172	0.00267846	NUP153
ENSG00000197162	338.194	0.268462	1.20452	0.0703886	3.814	0.000136734	0.00268598	ZNF785
ENSG00000136237	1295.69	-0.309462	-1.23925	0.0812086	-3.81071	0.00013857	0.00271846	RAPGEF5
ENSG00000135631	3696.94	-0.139855	-1.10179	0.0367226	-3.80842	0.000139859	0.00274014	RAB11FIP5
ENSG00000037280	2155.26	-0.254732	-1.19311	0.0669186	-3.8066	0.000140891	0.00275673	FLT4
ENSG00000160193	386.049	-0.278981	-1.21334	0.0733213	-3.80491	0.000141853	0.0027719	WDR4
ENSG00000140406	2603.43	-0.213371	-1.15939	0.0561201	-3.80204	0.00014351	0.00280061	TLNRD1
ENSG00000137266	573.588	-0.342771	-1.26819	0.0901838	-3.80081	0.000144226	0.00281089	SLC22A23
ENSG00000100726	1114.72	-0.236154	-1.17785	0.0621521	-3.79961	0.000144923	0.00282078	TELO2
ENSG00000090447	327.74	-0.292521	-1.22478	0.0770795	-3.79506	0.000147609	0.00286931	TFAP4
ENSG00000149212	946.462	-0.404679	-1.32379	0.106652	-3.79438	0.000148014	0.00287344	SESN3
ENSG00000162852	846.007	0.197949	1.14707	0.0521859	3.79315	0.000148748	0.00288393	CNST
ENSG00000204681	516.181	0.344127	1.26938	0.0907469	3.79216	0.000149342	0.00289169	GABBR1
ENSG00000069275	13824.6	-0.219963	-1.1647	0.0580542	-3.78893	0.000151298	0.00291962	NUCKS1
ENSG00000157350	1747.53	-0.171639	-1.12634	0.0453017	-3.78881	0.000151373	0.00291962	ST3GAL2
ENSG00000235770	1602.26	0.167948	1.12346	0.0443493	3.78695	0.00015251	0.00293774	LINC00607
ENSG00000125319	209.118	-0.336041	-1.26229	0.0887901	-3.78466	0.000153917	0.00295572	HROB
ENSG00000111247	537.413	-0.325038	-1.2527	0.0858835	-3.78464	0.000153929	0.00295572	RAD51AP1
ENSG00000185963	2873.45	-0.128154	-1.09289	0.0338632	-3.78447	0.000154039	0.00295572	BICD2
ENSG00000141098	1018.42	-0.198328	-1.14737	0.0524241	-3.78314	0.000154862	0.00296769	GFOD2
ENSG00000078804	2433.63	0.206355	1.15377	0.054557	3.78238	0.000155336	0.00297296	TP53INP2
ENSG00000162817	2129.46	-0.153691	-1.11241	0.0406378	-3.78199	0.000155583	0.00297385	C1orf115
ENSG00000107554	4285.55	0.218238	1.16331	0.0577194	3.78102	0.000156188	0.00298158	DNMBP
ENSG00000178031	542.762	-0.250613	-1.18971	0.0662959	-3.78022	0.000156688	0.0029873	ADAMTSL1
ENSG00000166979	299.337	-0.341758	-1.2673	0.0905292	-3.77511	0.000159937	0.00304534	EVA1C
ENSG00000185432	2052.43	-0.221707	-1.16611	0.0587691	-3.7725	0.000161619	0.00307344	METTL7A
ENSG00000152894	2009.97	0.179327	1.13236	0.0475493	3.7714	0.000162336	0.00308315	PTPRK
ENSG00000115896	250.353	-0.324766	-1.25246	0.08613	-3.77065	0.000162825	0.00308456	PLCL1
ENSG00000162614	868.867	0.316023	1.24489	0.0838097	3.77072	0.000162774	0.00308456	NEXN
ENSG00000149503	1789	-0.18374	-1.13582	0.0487567	-3.76851	0.000164223	0.0031071	INCENP
ENSG00000130024	940.288	0.232648	1.17499	0.0617582	3.76708	0.000165166	0.00312097	PHF10
ENSG00000173327	6235.65	-0.195986	-1.14551	0.0520305	-3.76675	0.000165386	0.00312116	MAP3K11
ENSG00000107798	2382.16	0.171527	1.12625	0.0455416	3.76637	0.000165638	0.00312196	LIPA
ENSG00000128951	1864.35	-0.270901	-1.20656	0.0719655	-3.76432	0.000167005	0.00313978	DUT
ENSG00000268027	82.3538	0.59269	1.50806	0.157446	3.7644	0.000166946	0.00313978	AC243960.1
ENSG00000175040	588.075	-0.268368	-1.20444	0.0713543	-3.76106	0.000169195	0.00317694	CHST2
ENSG00000122674	546.279	0.203699	1.15165	0.0541809	3.75961	0.000170178	0.00319138	CCZ1
ENSG00000162783	1421.14	-0.238318	-1.17962	0.0634386	-3.75667	0.000172189	0.00322502	IER5
ENSG00000169914	487.296	-0.21175	-1.15809	0.0563832	-3.75555	0.000172964	0.00323547	OTUD3
ENSG00000137513	346.917	-0.299119	-1.23039	0.0797078	-3.75269	0.000174945	0.00326842	NARS2
ENSG00000234964	1010.86	0.211006	1.1575	0.0562422	3.75174	0.000175614	0.0032768	FABP5P7
ENSG00000111846	856.395	-0.211978	-1.15828	0.0565075	-3.75133	0.000175899	0.00327803	GCNT2
ENSG00000183691	66.2574	-0.559408	-1.47366	0.149193	-3.74956	0.000177144	0.00329298	NOG
ENSG00000137040	2560.53	-0.173971	-1.12816	0.0463945	-3.74983	0.000176958	0.00329298	RANBP6
ENSG00000109814	1843.58	0.170069	1.12511	0.0453857	3.74719	0.000178829	0.00332015	UGDH
ENSG00000249210	171.584	0.531438	1.44537	0.141838	3.74681	0.0001791	0.00332105	GAPDHP38
ENSG00000186283	1158.39	-0.205194	-1.15284	0.0547777	-3.74594	0.000179716	0.00332795	TOR3A
ENSG00000141279	2380.42	0.142716	1.10398	0.0381039	3.74544	0.000180077	0.00332795	NPEPPS
ENSG00000169189	379.304	0.379074	1.30051	0.101212	3.74535	0.000180143	0.00332795	NSMCE1
ENSG00000100605	1456.91	-0.167854	-1.12339	0.0448253	-3.74463	0.000180659	0.00333334	ITPK1
ENSG00000149136	9105.83	-0.113638	-1.08195	0.0303605	-3.74295	0.000181873	0.00335159	SSRP1
ENSG00000236480	99.6064	-0.532442	-1.44638	0.142298	-3.74173	0.000182755	0.00336368	PKMP1
ENSG00000185585	83.6728	0.624019	1.54116	0.166791	3.74133	0.000183047	0.0033649	OLFML2A
ENSG00000103044	96.8034	-0.504372	-1.41851	0.134826	-3.7409	0.000183362	0.00336654	HAS3
ENSG00000058668	5402.15	-0.271415	-1.20699	0.0725656	-3.74028	0.000183818	0.00337076	ATP2B4
ENSG00000148411	2197.56	-0.158741	-1.11631	0.0424523	-3.73928	0.000184549	0.00338	NACC2
ENSG00000153993	317.721	0.317146	1.24586	0.0848862	3.73614	0.000186869	0.00341828	SEMA3D
ENSG00000124440	216.223	0.48216	1.39683	0.129148	3.73339	0.000188916	0.00345149	HIF3A
ENSG00000158169	439.926	-0.251182	-1.19018	0.067442	-3.72441	0.000195771	0.0035706	FANCC
ENSG00000152556	1967.83	-0.153869	-1.11255	0.0413157	-3.72423	0.000195915	0.0035706	PFKM
ENSG00000140941	5571.12	0.14535	1.106	0.0390419	3.72292	0.000196931	0.00358473	MAP1LC3B
ENSG00000168066	7569.05	-0.123071	-1.08905	0.0330609	-3.72257	0.000197208	0.00358539	SF1
ENSG00000085117	504.166	-0.261341	-1.19859	0.0702947	-3.7178	0.000200968	0.00364929	CD82
ENSG00000215883	215.658	-0.326582	-1.25404	0.0879231	-3.7144	0.000203684	0.0036941	CYB5RL
ENSG00000173221	454.956	0.264008	1.20081	0.0711213	3.71207	0.000205568	0.00372372	GLRX
ENSG00000101361	6255.17	-0.176821	-1.13039	0.0476717	-3.70914	0.000207962	0.00376252	NOP56
ENSG00000168887	912.413	0.1744	1.1285	0.0470382	3.70762	0.000209213	0.00378056	C2orf68
ENSG00000176208	444.014	-0.312371	-1.24175	0.0843053	-3.70524	0.00021119	0.00381167	ATAD5
ENSG00000135763	774.105	-0.297829	-1.22929	0.0804434	-3.70235	0.000213615	0.00385077	URB2
ENSG00000051108	1843.23	0.181114	1.13376	0.0489462	3.70027	0.000215373	0.00387775	HERPUD1
ENSG00000010327	11683.4	-0.203988	-1.15188	0.055225	-3.69377	0.000220956	0.00397347	STAB1
ENSG00000164649	1711.31	-0.164506	-1.12078	0.0445434	-3.69315	0.000221492	0.0039783	CDCA7L
ENSG00000163781	1542.68	-0.206241	-1.15368	0.0558664	-3.69168	0.000222777	0.00399656	TOPBP1
ENSG00000176046	104.663	0.591894	1.50722	0.160493	3.68797	0.000226049	0.00405039	NUPR1
ENSG00000254429	657.076	-0.255111	-1.19343	0.0691895	-3.68714	0.000226786	0.00405871	AP001972.1
ENSG00000197299	493.936	-0.25952	-1.19708	0.0704011	-3.68631	0.00022753	0.00406713	BLM
ENSG00000089057	1821.24	0.237842	1.17923	0.0645349	3.68548	0.000228268	0.00407543	SLC23A2
ENSG00000164176	660.507	0.296428	1.2281	0.0804428	3.68495	0.000228743	0.00407903	EDIL3
ENSG00000118407	613.366	-0.311801	-1.24126	0.0846312	-3.68424	0.000229388	0.00408563	FILIP1
ENSG00000183853	2667.05	-0.203775	-1.15171	0.0553197	-3.68359	0.000229975	0.0040912	KIRREL1
ENSG00000056972	510.114	0.258968	1.19662	0.0703342	3.68197	0.000231443	0.00411239	TRAF3IP2
ENSG00000205213	263.733	0.349119	1.27378	0.0948668	3.6801	0.000233142	0.00413764	LGR4
ENSG00000049449	11040.7	0.152057	1.11115	0.0413305	3.67906	0.000234099	0.00414475	RCN1
ENSG00000101665	281.755	0.313154	1.24242	0.0851161	3.67914	0.000234024	0.00414475	SMAD7
ENSG00000099194	21093.7	-0.215419	-1.16104	0.0586175	-3.675	0.00023785	0.00420616	SCD
ENSG00000143772	1373.82	-0.286113	-1.21935	0.0778687	-3.6743	0.000238504	0.00421272	ITPKB
ENSG00000075711	1234.19	0.198528	1.14753	0.054049	3.6731	0.000239623	0.00422748	DLG1
ENSG00000101311	115.834	-0.424734	-1.34232	0.115827	-3.66698	0.000245429	0.00431966	FERMT1
ENSG00000261760	358.042	-0.254413	-1.19285	0.069385	-3.66668	0.000245719	0.00431966	AC140479.3
ENSG00000110318	448.222	0.276871	1.21156	0.0755083	3.66676	0.00024564	0.00431966	CEP126
ENSG00000112208	481.083	-0.246396	-1.18624	0.0672059	-3.66628	0.000246101	0.00432127	BAG2
ENSG00000134899	1708.72	0.150956	1.1103	0.0412035	3.66366	0.00024864	0.00436072	ERCC5
ENSG00000262001	269.463	-0.291477	-1.22389	0.0795786	-3.66276	0.000249515	0.00437092	DLGAP1-AS2
ENSG00000130204	2017.49	-0.218068	-1.16317	0.0595607	-3.66127	0.000250969	0.00439122	TOMM40
ENSG00000104368	2216.98	-0.147639	-1.10776	0.0403286	-3.66091	0.000251317	0.00439214	PLAT
ENSG00000229091	183.238	-0.390057	-1.31045	0.106579	-3.65981	0.000252406	0.004406	HSPA8P8
ENSG00000134186	2743.3	-0.200369	-1.14899	0.0547789	-3.65778	0.000254405	0.00443571	PRPF38B
ENSG00000163655	854.668	-0.181971	-1.13443	0.0497652	-3.6566	0.000255586	0.00445109	GMPS
ENSG00000120217	1286.69	0.180573	1.13333	0.04945	3.65163	0.000260581	0.00453278	CD274
ENSG00000112877	59.2921	-0.543709	-1.45772	0.148926	-3.65087	0.00026135	0.00454085	CEP72
ENSG00000138160	2489.87	-0.171948	-1.12658	0.0471088	-3.65002	0.00026222	0.00455065	KIF11
ENSG00000166833	1479.52	-0.301425	-1.23236	0.0826404	-3.64743	0.000264879	0.00459145	NAV2
ENSG00000135828	213.476	0.313288	1.24254	0.0859141	3.64653	0.000265806	0.00460216	RNASEL
ENSG00000116560	14767.6	-0.0990363	-1.07106	0.0271752	-3.64437	0.000268052	0.00463565	SFPQ
ENSG00000243232	125.546	-0.470236	-1.38534	0.129074	-3.64316	0.000269314	0.00464786	PCDHAC2
ENSG00000184113	7786.24	-0.237759	-1.17916	0.065263	-3.64309	0.000269383	0.00464786	CLDN5
ENSG00000120802	7494.14	-0.185139	-1.13693	0.0508639	-3.63989	0.000272757	0.00469895	TMPO
ENSG00000078246	1295.99	0.176925	1.13047	0.0486099	3.63968	0.000272975	0.00469895	TULP3
ENSG00000198743	1082.04	-0.312765	-1.24209	0.085961	-3.63845	0.000274287	0.00471608	SLC5A3
ENSG00000129474	1871.09	0.18741	1.13872	0.0515279	3.63706	0.000275766	0.00473605	AJUBA
ENSG00000076382	1526.09	-0.266368	-1.20278	0.0732744	-3.63521	0.000277756	0.00475925	SPAG5
ENSG00000165716	4761.28	-0.188494	-1.13957	0.0518495	-3.63541	0.000277544	0.00475925	DIPK1B
ENSG00000162066	405.346	-0.285546	-1.21887	0.0785813	-3.63376	0.000279318	0.00477329	AMDHD2
ENSG00000132622	683.17	-0.265625	-1.20216	0.073096	-3.63392	0.00027915	0.00477329	HSPA12B
ENSG00000029153	1508.69	-0.188579	-1.13964	0.0518992	-3.63356	0.000279537	0.00477329	ARNTL2
ENSG00000105655	1300.69	-0.166619	-1.12242	0.0458716	-3.63228	0.000280925	0.00478601	ISYNA1
ENSG00000006831	3844	-0.108452	-1.07807	0.0298558	-3.63253	0.000280656	0.00478601	ADIPOR2
ENSG00000181804	103.017	0.53461	1.44855	0.147281	3.62987	0.000283567	0.00481999	SLC9A9
ENSG00000108055	2988.13	-0.127647	-1.09251	0.0351982	-3.62653	0.00028725	0.00487703	SMC3
ENSG00000137094	618.43	0.217132	1.16242	0.0598798	3.62614	0.00028769	0.00487893	DNAJB5
ENSG00000124587	804.479	-0.227312	-1.17065	0.0627074	-3.62496	0.000289006	0.00489567	PEX6
ENSG00000182621	1124.23	-0.250794	-1.18986	0.069254	-3.62136	0.000293057	0.00495866	PLCB1
ENSG00000176946	1194.61	-0.173723	-1.12797	0.0480208	-3.61767	0.000297265	0.00502416	THAP4
ENSG00000169410	1538.58	0.142474	1.1038	0.0394452	3.61196	0.000303891	0.00513032	PTPN9
ENSG00000167106	484.328	0.258999	1.19665	0.0717712	3.60868	0.000307761	0.00518976	FAM102A
ENSG00000124243	189.008	-0.504911	-1.41904	0.14	-3.60652	0.000310337	0.00521626	BCAS4
ENSG00000082497	362.181	-0.288679	-1.22152	0.0800364	-3.60684	0.000309947	0.00521626	SERTAD4
ENSG00000153048	840.041	-0.195586	-1.14519	0.0542319	-3.60648	0.000310383	0.00521626	CARHSP1
ENSG00000179104	349.051	-0.258836	-1.19651	0.0718002	-3.60495	0.000312212	0.00524108	TMTC2
ENSG00000257167	193.909	-0.353058	-1.27727	0.0979594	-3.60412	0.000313207	0.00525186	TMPO-AS1
ENSG00000205937	3226.63	-0.127309	-1.09225	0.0353342	-3.60299	0.000314579	0.00526893	RNPS1
ENSG00000189337	403.529	-0.255951	-1.19412	0.0711225	-3.59873	0.000319774	0.00534579	KAZN
ENSG00000133657	3604.9	0.223691	1.16772	0.06216	3.59864	0.000319885	0.00534579	ATP13A3
ENSG00000013810	3317.86	-0.151388	-1.11064	0.0421047	-3.59551	0.000323762	0.0054045	TACC3
ENSG00000071054	6198.49	-0.167085	-1.12279	0.0465013	-3.59313	0.000326735	0.00544803	MAP4K4
ENSG00000125266	4475.55	-0.216859	-1.1622	0.0603838	-3.59135	0.000328969	0.00547791	EFNB2
ENSG00000171488	6759.74	-0.160087	-1.11735	0.0445787	-3.59112	0.000329263	0.00547791	LRRC8C
ENSG00000186479	443.427	-0.369649	-1.29204	0.102955	-3.5904	0.000330165	0.00548679	RGS7BP
ENSG00000182796	183.047	0.351914	1.27625	0.0980772	3.58814	0.00033305	0.00552855	TMEM198B
ENSG00000131470	296.715	-0.280793	-1.21486	0.0782865	-3.58674	0.000334843	0.0055455	PSMC3IP
ENSG00000186871	930.93	-0.225984	-1.16957	0.0630073	-3.58663	0.00033498	0.0055455	ERCC6L
ENSG00000198826	3409.52	-0.163286	-1.11983	0.0455283	-3.58647	0.000335188	0.0055455	ARHGAP11A
ENSG00000144231	1414.11	-0.147012	-1.10727	0.0410292	-3.58311	0.000339525	0.00560481	POLR2D
ENSG00000164916	2462.41	-0.213944	-1.15985	0.0597147	-3.58277	0.000339967	0.00560589	FOXK1
ENSG00000087842	1097.89	0.227834	1.17108	0.0636193	3.58122	0.000342	0.00563316	PIR
ENSG00000135090	1002.52	0.18653	1.13802	0.0521617	3.57599	0.0003489	0.00574047	TAOK3
ENSG00000116237	5266.11	-0.13868	-1.1009	0.0387886	-3.57527	0.000349867	0.00575003	ICMT
ENSG00000115525	345.198	0.315116	1.24411	0.088175	3.57375	0.000351899	0.00577704	ST3GAL5
ENSG00000005249	4882.94	0.200078	1.14876	0.0560625	3.56883	0.000358576	0.00587371	PRKAR2B
ENSG00000010818	369.249	0.587382	1.50252	0.164579	3.569	0.000358353	0.00587371	HIVEP2
ENSG00000172009	1018.15	-0.251752	-1.19065	0.0705828	-3.56676	0.00036142	0.00591225	THOP1
ENSG00000173218	1874.51	-0.169697	-1.12482	0.0475803	-3.56654	0.000361723	0.00591225	VANGL1
ENSG00000099821	1373.22	-0.202714	-1.15086	0.056898	-3.56276	0.000366979	0.00599157	POLRMT
ENSG00000136104	136.24	-0.370326	-1.29264	0.104013	-3.56037	0.000370329	0.00603964	RNASEH2B
ENSG00000171388	17285.7	-0.199794	-1.14853	0.0561361	-3.5591	0.000372125	0.0060623	APLN
ENSG00000116106	524.036	-0.270477	-1.20621	0.0761037	-3.55406	0.000379337	0.00616653	EPHA4
ENSG00000139174	993.041	-0.203446	-1.15145	0.0572436	-3.55405	0.000379351	0.00616653	PRICKLE1
ENSG00000132383	3443.99	-0.159561	-1.11695	0.0449185	-3.55222	0.000381995	0.00620273	RPA1
ENSG00000160179	392.288	-0.281892	-1.21579	0.0793691	-3.55165	0.000382818	0.00620933	ABCG1
ENSG00000186594	1186.43	0.215713	1.16128	0.0607513	3.55075	0.000384133	0.00622387	MIR22HG
ENSG00000005238	1544.97	0.143848	1.10485	0.0405392	3.54837	0.000387628	0.00627368	FAM214B
ENSG00000066455	972.957	0.18949	1.14036	0.0534231	3.54696	0.000389704	0.00630043	GOLGA5
ENSG00000148175	7564.85	0.173014	1.12741	0.0487969	3.54559	0.00039174	0.00632647	STOM
ENSG00000162512	1674.13	-0.166225	-1.12212	0.0469037	-3.54397	0.000394149	0.00635849	SDC3
ENSG00000155561	1963.48	-0.199777	-1.14852	0.05638	-3.5434	0.000395005	0.0063654	NUP205
ENSG00000106852	152.433	-0.618831	-1.53563	0.174765	-3.54093	0.000398718	0.00641621	LHX6
ENSG00000221866	1367.12	0.338023	1.26402	0.095467	3.54073	0.00039902	0.00641621	PLXNA4
ENSG00000140682	1970.15	0.185279	1.13704	0.0523822	3.53706	0.000404607	0.00649902	TGFB1I1
ENSG00000167900	2839.34	-0.182938	-1.13519	0.0517345	-3.5361	0.000406087	0.00651261	TK1
ENSG00000119138	1962	0.15074	1.11014	0.0426307	3.53594	0.000406328	0.00651261	KLF9
ENSG00000173599	496.764	-0.241753	-1.18243	0.0683885	-3.53499	0.000407788	0.006529	PC
ENSG00000215788	258.89	0.335624	1.26192	0.095034	3.53162	0.000413023	0.00660571	TNFRSF25
ENSG00000240583	4019.14	-0.534723	-1.44866	0.151437	-3.53098	0.000414023	0.0066146	AQP1
ENSG00000114491	931.285	-0.176972	-1.13051	0.0501319	-3.53014	0.000415346	0.00662861	UMPS
ENSG00000167565	635.281	0.212675	1.15883	0.0602511	3.52981	0.000415862	0.00662974	SERTAD3
ENSG00000213772	95.4558	-0.471744	-1.38679	0.133663	-3.52936	0.000416562	0.0066338	EIF1P7
ENSG00000138031	834.483	-0.212973	-1.15907	0.0603897	-3.52664	0.000420874	0.00669531	ADCY3
ENSG00000254703	392.093	-0.308011	-1.238	0.0874377	-3.52264	0.000427274	0.00678987	SENCR
ENSG00000112312	757.886	-0.22883	-1.17188	0.0649763	-3.52175	0.000428716	0.00680552	GMNN
ENSG00000157554	9319.17	0.086842	1.06204	0.0246729	3.51974	0.000431972	0.0068499	ERG
ENSG00000112759	6510.28	-0.157505	-1.11536	0.0447663	-3.51838	0.000434198	0.00687121	SLC29A1
ENSG00000205707	509.917	0.306364	1.23659	0.0870759	3.51835	0.000434239	0.00687121	ETFRF1
ENSG00000114861	2203.54	-0.176657	-1.13026	0.0502291	-3.51702	0.000436419	0.00689838	FOXP1
ENSG00000179630	310.491	0.327352	1.25471	0.0931034	3.516	0.000438097	0.00691757	LACC1
ENSG00000226284	105.445	0.481156	1.39586	0.13695	3.51336	0.000442478	0.00697934	ARPC3P1
ENSG00000116396	1038.74	-0.217815	-1.16297	0.062008	-3.51269	0.000443588	0.00698945	KCNC4
ENSG00000090989	1167.82	0.16123	1.11824	0.0459054	3.51224	0.000444352	0.00699409	EXOC1
ENSG00000092621	575.569	-0.239714	-1.18076	0.0682637	-3.51159	0.000445434	0.00699631	PHGDH
ENSG00000189319	1079.72	-0.19465	-1.14445	0.0554269	-3.51183	0.00044503	0.00699631	FAM53B
ENSG00000198355	7797.96	-0.17847	-1.13168	0.05087	-3.50834	0.000450905	0.00707479	PIM3
ENSG00000197702	5281.43	0.110121	1.07932	0.0314024	3.50676	0.000453604	0.00710964	PARVA
ENSG00000198176	5014.59	-0.15122	-1.11051	0.0431485	-3.50465	0.00045721	0.00715863	TFDP1
ENSG00000131236	17242.6	0.111493	1.08035	0.0318169	3.50421	0.000457973	0.00716304	CAP1
ENSG00000125871	1155.47	-0.19667	-1.14605	0.0562023	-3.49932	0.000466439	0.0072878	MGME1
ENSG00000096384	79747.4	-0.113086	-1.08154	0.032337	-3.49711	0.000470321	0.00734075	HSP90AB1
ENSG00000084090	6662.52	-0.130921	-1.09499	0.0374572	-3.49521	0.00047368	0.00738545	STARD7
ENSG00000172159	335.218	-0.295322	-1.22716	0.084518	-3.49419	0.000475508	0.00740619	FRMD3
ENSG00000164220	350.246	0.282276	1.21611	0.0808025	3.49341	0.000476898	0.00741233	F2RL2
ENSG00000137944	486.057	0.262957	1.19994	0.0752977	3.49223	0.000479015	0.00743746	KYAT3
ENSG00000011426	5266.27	-0.15863	-1.11623	0.0454466	-3.49046	0.000482183	0.00747886	ANLN
ENSG00000101945	642.758	-0.219066	-1.16398	0.0628377	-3.48622	0.000489895	0.00759057	SUV39H1
ENSG00000117226	604.613	0.202821	1.15095	0.0582003	3.48487	0.000492372	0.00762102	GBP3
ENSG00000219773	321.72	0.366503	1.28922	0.105189	3.48424	0.000493543	0.00763122	RPSAP45
ENSG00000176641	875.509	-0.244916	-1.18502	0.0703025	-3.48375	0.00049445	0.0076373	RNF152
ENSG00000118276	725.565	-0.199728	-1.14848	0.0573429	-3.48304	0.000495749	0.00764943	B4GALT6
ENSG00000136450	14982.2	-0.142777	-1.10403	0.0409977	-3.48257	0.000496625	0.00765502	SRSF1
ENSG00000129467	738.309	0.28057	1.21467	0.0805969	3.48115	0.000499267	0.00768778	ADCY4
ENSG00000100162	240.387	-0.327812	-1.25511	0.0941877	-3.48041	0.000500639	0.00770094	CENPM
ENSG00000115109	862.987	0.218156	1.16325	0.0627169	3.47842	0.000504374	0.0077504	EPB41L5
ENSG00000087245	8493.02	0.187812	1.13903	0.0540177	3.47686	0.000507331	0.00778779	MMP2
ENSG00000171723	261.672	-0.259369	-1.19696	0.0746227	-3.47574	0.000509441	0.00781213	GPHN
ENSG00000141569	1485.64	-0.144022	-1.10498	0.0414481	-3.47475	0.000511323	0.00783291	TRIM65
ENSG00000102977	762.881	-0.201805	-1.15014	0.0580851	-3.47429	0.000512207	0.0078384	ACD
ENSG00000197183	3317.46	-0.156211	-1.11436	0.044997	-3.47159	0.000517388	0.00790145	NOL4L
ENSG00000143603	63.5496	0.751943	1.68406	0.216596	3.47164	0.000517293	0.00790145	KCNN3
ENSG00000165886	1014.21	-0.213771	-1.15972	0.0616542	-3.46726	0.000525793	0.00800616	UBTD1
ENSG00000137801	400057	0.159774	1.11711	0.0460812	3.46723	0.000525858	0.00800616	THBS1
ENSG00000102038	659.32	0.219668	1.16447	0.063352	3.46743	0.00052547	0.00800616	SMARCA1
ENSG00000154734	1699.2	-0.216695	-1.16207	0.0625704	-3.46322	0.000533753	0.00811806	ADAMTS1
ENSG00000049541	411.743	-0.242427	-1.18298	0.0700674	-3.45991	0.000540366	0.00821025	RFC2
ENSG00000181467	2700.15	-0.106784	-1.07683	0.0309146	-3.45416	0.000552007	0.00837004	RAP2B
ENSG00000011260	413.012	-0.249651	-1.18892	0.0723359	-3.45127	0.000557956	0.00844306	UTP18
ENSG00000160058	1773.03	0.147062	1.10731	0.0426105	3.45131	0.000557874	0.00844306	BSDC1
ENSG00000164342	217.421	0.356422	1.28025	0.103322	3.44963	0.000561345	0.00848572	TLR3
ENSG00000141668	137.51	-0.356558	-1.28037	0.103377	-3.44911	0.000562448	0.00849376	CBLN2
ENSG00000104081	592.802	0.349856	1.27443	0.101496	3.447	0.000566839	0.0085514	BMF
ENSG00000232956	511.795	-0.26178	-1.19896	0.0759576	-3.4464	0.000568113	0.00855486	SNHG15
ENSG00000196781	831.101	-0.209596	-1.15636	0.0608169	-3.44635	0.000568218	0.00855486	TLE1
ENSG00000143850	303.294	-0.301702	-1.2326	0.0876314	-3.44286	0.000575603	0.00865558	PLEKHA6
ENSG00000146834	2741.82	-0.138825	-1.10101	0.0403285	-3.44237	0.000576651	0.00865558	MEPCE
ENSG00000125952	1872.89	0.132792	1.09641	0.0385737	3.44254	0.00057627	0.00865558	MAX
ENSG00000213203	2290.47	-0.177032	-1.13056	0.0514347	-3.44189	0.000577673	0.00866218	GIMAP1
ENSG00000100413	1128.36	-0.17157	-1.12628	0.0498881	-3.43909	0.000583664	0.00874322	POLR3H
ENSG00000147065	43298.8	-0.088581	-1.06332	0.0257695	-3.43744	0.00058725	0.00878196	MSN
ENSG00000152558	19449.7	0.163548	1.12004	0.0475796	3.43735	0.00058743	0.00878196	TMEM123
ENSG00000151491	366.076	0.295648	1.22744	0.0860811	3.43453	0.000593574	0.00886491	EPS8
ENSG00000005007	3864.77	-0.1213	-1.08771	0.0353432	-3.43206	0.000599016	0.00893722	UPF1
ENSG00000137274	112.434	0.421325	1.33916	0.122803	3.4309	0.000601582	0.00896652	BPHL
ENSG00000144959	2044.17	0.1904	1.14108	0.0555154	3.42967	0.000604314	0.00899823	NCEH1
ENSG00000172927	239.593	0.294567	1.22652	0.0859666	3.42653	0.000611342	0.00909379	MYEOV
ENSG00000213190	1423.57	0.183295	1.13547	0.053508	3.42555	0.000613545	0.00911745	MLLT11
ENSG00000110104	2085.47	-0.174922	-1.1289	0.0510753	-3.4248	0.000615263	0.00913387	CCDC86
ENSG00000183111	485.31	0.247176	1.18688	0.0722128	3.42288	0.000619614	0.00918929	ARHGEF37
ENSG00000091129	3736.24	0.180142	1.133	0.0526334	3.42258	0.000620306	0.00919041	NRCAM
ENSG00000076604	1036.68	-0.230649	-1.17336	0.0674027	-3.42195	0.000621727	0.00919892	TRAF4
ENSG00000116157	234.886	0.291865	1.22422	0.0852963	3.42178	0.000622117	0.00919892	GPX7
ENSG00000130695	687.005	-0.186712	-1.13817	0.0546506	-3.41647	0.000634389	0.00937108	CEP85
ENSG00000135966	2250.6	-0.152872	-1.11178	0.0447595	-3.41541	0.000636869	0.00938909	TGFBRAP1
ENSG00000167491	3395.09	-0.114296	-1.08245	0.0334634	-3.41556	0.000636502	0.00938909	GATAD2A
ENSG00000068654	2743.84	-0.185968	-1.13758	0.0544573	-3.41492	0.000638004	0.00939651	POLR1A
ENSG00000094916	6936.44	-0.238191	-1.17951	0.0698017	-3.41239	0.00064395	0.0094596	CBX5
ENSG00000134508	1530.61	-0.215819	-1.16136	0.0632431	-3.41253	0.000643636	0.0094596	CABLES1
ENSG00000069248	825.425	-0.163517	-1.12001	0.0479199	-3.41229	0.000644193	0.0094596	NUP133
ENSG00000055044	1360.45	-0.259627	-1.19717	0.0761116	-3.41113	0.000646943	0.00948757	NOP58
ENSG00000112290	632.205	0.204732	1.15247	0.0600219	3.41095	0.000647372	0.00948757	WASF1
ENSG00000137807	1921	-0.150403	-1.10988	0.0441154	-3.40931	0.000651273	0.00952253	KIF23
ENSG00000116584	3417.79	-0.137965	-1.10035	0.0404649	-3.4095	0.00065082	0.00952253	ARHGEF2
ENSG00000132359	46.9017	0.719792	1.64694	0.211136	3.40914	0.000651676	0.00952253	RAP1GAP2
ENSG00000078401	13061.8	0.202318	1.15055	0.0593529	3.40874	0.000652648	0.00952739	EDN1
ENSG00000115520	688.771	0.195782	1.14534	0.0574661	3.40691	0.000657025	0.00958188	COQ10B
ENSG00000254244	268.176	-0.277498	-1.21209	0.0815325	-3.40352	0.000665231	0.00969206	PAICSP4
ENSG00000080819	1084.52	-0.227092	-1.17047	0.066787	-3.40024	0.000673274	0.00979966	CPOX
ENSG00000095319	2594.57	-0.1863	-1.13784	0.0547972	-3.39981	0.000674317	0.00980525	NUP188
ENSG00000164976	1017.41	-0.204858	-1.15257	0.0603283	-3.39572	0.000684483	0.00994337	MYORG
ENSG00000106330	489.319	0.231792	1.17429	0.0683415	3.39167	0.000694669	0.0100815	MOSPD3
ENSG00000145365	554.873	-0.273132	-1.20843	0.0805626	-3.3903	0.000698156	0.0101222	TIFA
ENSG00000134574	1317.23	0.176695	1.13029	0.0521386	3.38894	0.00070163	0.0101627	DDB2
ENSG00000237649	2486.98	-0.150318	-1.10981	0.0443884	-3.38644	0.00070807	0.010246	KIFC1
ENSG00000172081	2093.58	0.146528	1.1069	0.0432762	3.38587	0.000709538	0.0102573	MOB3A
ENSG00000124608	977.521	-0.182649	-1.13497	0.0539693	-3.38431	0.000713578	0.0102957	AARS2
ENSG00000136560	968.066	0.235277	1.17713	0.0695149	3.38456	0.000712927	0.0102957	TANK
ENSG00000152953	292.495	0.304223	1.23475	0.0900043	3.3801	0.0007246	0.0104345	STK32B
ENSG00000169131	525.454	0.23426	1.1763	0.0693381	3.37852	0.000728774	0.0104845	ZNF354A
ENSG00000173898	640.164	-0.204876	-1.15259	0.0606476	-3.37815	0.000729757	0.0104885	SPTBN2
ENSG00000105486	489.94	-0.209333	-1.15615	0.0619823	-3.3773	0.000732016	0.0105108	LIG1
ENSG00000107263	4214.33	-0.138637	-1.10086	0.0410691	-3.3757	0.00073627	0.0105583	RAPGEF1
ENSG00000186834	2051.1	0.144034	1.10499	0.0426717	3.37539	0.000737106	0.0105583	HEXIM1
ENSG00000176142	947.479	0.163582	1.12006	0.0484687	3.375	0.000738157	0.0105583	TMEM39A
ENSG00000136147	338.952	0.262966	1.19994	0.077915	3.37503	0.000738064	0.0105583	PHF11
ENSG00000187555	3594.34	0.132002	1.09581	0.0391442	3.37219	0.000745722	0.0106562	USP7
ENSG00000184226	251.73	-0.279057	-1.2134	0.0827864	-3.37081	0.000749471	0.0106995	PCDH9
ENSG00000134698	796.816	0.243174	1.18359	0.0722399	3.3662	0.000762108	0.0108695	AGO4
ENSG00000109270	886.901	0.211268	1.15771	0.0627686	3.36583	0.000763145	0.0108739	LAMTOR3
ENSG00000011523	2148.71	-0.18886	-1.13986	0.0561292	-3.36474	0.000766144	0.0109062	CEP68
ENSG00000120334	597.992	-0.226059	-1.16964	0.067219	-3.36302	0.000770945	0.0109641	CENPL
ENSG00000025770	1045.62	-0.230045	-1.17287	0.0684311	-3.3617	0.000774643	0.0110061	NCAPH2
ENSG00000130772	702.311	0.240173	1.18113	0.0715643	3.35605	0.00079065	0.0112229	MED18
ENSG00000184384	808.745	-0.299854	-1.23102	0.0893758	-3.35497	0.000793724	0.0112517	MAML2
ENSG00000158669	2096.18	-0.163293	-1.11984	0.0486743	-3.35481	0.000794192	0.0112517	GPAT4
ENSG00000168209	2669.01	-0.205012	-1.1527	0.0611152	-3.35452	0.000795036	0.0112529	DDIT4
ENSG00000143554	1151.45	-0.191112	-1.14164	0.0569855	-3.35369	0.000797413	0.0112759	SLC27A3
ENSG00000230630	96.0358	0.428858	1.34617	0.128096	3.34794	0.000814134	0.0115014	DNM3OS
ENSG00000143622	1254.6	0.152861	1.11177	0.0456795	3.34638	0.000818742	0.0115555	RIT1
ENSG00000110047	4313.27	-0.142765	-1.10402	0.042682	-3.34484	0.000823297	0.0116088	EHD1
ENSG00000189306	1359.41	-0.17011	-1.12514	0.0508993	-3.34208	0.000831521	0.0117137	RRP7A
ENSG00000133119	771.6	-0.27652	-1.21127	0.0827731	-3.3407	0.000835674	0.011761	RFC3
ENSG00000167536	65.533	-0.543912	-1.45792	0.162882	-3.33931	0.000839882	0.0117909	DHRS13
ENSG00000168036	15936.6	-0.0934098	-1.06689	0.0279719	-3.33942	0.000839544	0.0117909	CTNNB1
ENSG00000142459	631.659	0.219997	1.16473	0.0658831	3.33921	0.000840169	0.0117909	EVI5L
ENSG00000130340	2115.27	0.133172	1.0967	0.0398875	3.33868	0.000841765	0.0118021	SNX9
ENSG00000113456	865.608	-0.182408	-1.13478	0.0546755	-3.3362	0.000849328	0.011897	RAD1
ENSG00000204442	302.596	-0.278767	-1.21316	0.0835897	-3.33494	0.000853175	0.0119396	FAM155A
ENSG00000012822	1329.05	0.183541	1.13567	0.0550504	3.33406	0.000855886	0.0119663	CALCOCO1
ENSG00000116117	390.682	-0.264473	-1.2012	0.0793601	-3.33257	0.000860484	0.0120193	PARD3B
ENSG00000197879	11045.9	-0.106686	-1.07675	0.0320389	-3.32989	0.000868793	0.012124	MYO1C
ENSG00000177733	9087.98	-0.150898	-1.11026	0.045347	-3.32763	0.000875883	0.0122115	HNRNPA0
ENSG00000129472	828.087	0.200404	1.14902	0.0602663	3.32532	0.000883185	0.0122925	RAB2B
ENSG00000136273	633.242	0.207914	1.15502	0.0625254	3.32527	0.000883343	0.0122925	HUS1
ENSG00000138162	930.629	0.154306	1.11289	0.0464089	3.32493	0.00088442	0.012296	TACC2
ENSG00000134769	260.998	0.268025	1.20416	0.0806416	3.32365	0.000888465	0.0123407	DTNA
ENSG00000165475	350.785	0.300184	1.2313	0.0903288	3.32323	0.000889803	0.0123478	CRYL1
ENSG00000165271	3127.41	-0.170573	-1.12551	0.0513413	-3.32234	0.000892659	0.0123727	NOL6
ENSG00000105856	1374.38	0.162665	1.11935	0.0489638	3.32215	0.000893263	0.0123727	HBP1
ENSG00000225830	973.585	0.212568	1.15875	0.0640508	3.31874	0.00090424	0.0125131	ERCC6
ENSG00000101057	1828.43	-0.181471	-1.13404	0.0546859	-3.31842	0.000905273	0.0125158	MYBL2
ENSG00000086015	1541.62	-0.161753	-1.11865	0.0487665	-3.31688	0.000910295	0.0125736	MAST2
ENSG00000050405	5187.11	0.125021	1.09052	0.0376974	3.31645	0.000911698	0.0125813	LIMA1
ENSG00000140326	823.606	-0.189027	-1.13999	0.0570284	-3.31461	0.000917699	0.0126407	CDAN1
ENSG00000118564	2617.83	0.132797	1.09642	0.0400637	3.31464	0.000917601	0.0126407	FBXL5
ENSG00000119636	45.2155	0.607035	1.52313	0.183264	3.31235	0.000925173	0.0127318	BBOF1
ENSG00000184194	193.584	0.305368	1.23573	0.0922611	3.30983	0.000933539	0.0128351	GPR173
ENSG00000178950	1657.15	0.154407	1.11296	0.0466743	3.30817	0.000939071	0.0128992	GAK
ENSG00000170166	428.562	0.239	1.18017	0.0722641	3.30732	0.000941943	0.0129268	HOXD4
ENSG00000177425	2955.15	-0.174234	-1.12836	0.0527198	-3.3049	0.000950108	0.0130268	PAWR
ENSG00000006451	9643.67	-0.152112	-1.1112	0.0460904	-3.30031	0.000965793	0.0132297	RALA
ENSG00000160886	74.2265	0.44315	1.35957	0.134318	3.29925	0.000969432	0.0132673	LY6K
ENSG00000137814	1507.93	-0.152975	-1.11186	0.0463789	-3.29837	0.000972476	0.0132898	HAUS2
ENSG00000234106	339.025	0.365729	1.28853	0.110885	3.29826	0.000972858	0.0132898	SRP14P2
ENSG00000166483	1162.77	-0.155815	-1.11405	0.0472464	-3.29793	0.000974017	0.0132934	WEE1
ENSG00000209082	108.394	0.489744	1.4042	0.14852	3.2975	0.000975489	0.0133013	MT-TL1
ENSG00000141456	2127.9	-0.167319	-1.12297	0.0507552	-3.29658	0.000978686	0.0133327	PELP1
ENSG00000182378	543.616	-0.194385	-1.14424	0.0589898	-3.29523	0.000983409	0.0133726	PLCXD1
ENSG00000197451	9460.55	-0.174051	-1.12822	0.0528178	-3.2953	0.000983175	0.0133726	HNRNPAB
ENSG00000134291	1999.65	-0.150779	-1.11017	0.0457979	-3.29227	0.000993805	0.0135016	TMEM106C
ENSG00000167996	11719.3	0.254879	1.19324	0.0774261	3.29191	0.000995105	0.0135069	FTH1
ENSG00000172031	71.8351	-0.617277	-1.53398	0.187574	-3.29085	0.000998861	0.0135456	EPHX4
ENSG00000169258	516.059	-0.28144	-1.21541	0.0855397	-3.29017	0.00100127	0.0135659	GPRIN1
ENSG00000044446	274.141	-0.29396	-1.226	0.0893625	-3.28953	0.00100356	0.0135722	PHKA2
ENSG00000132205	385.927	0.22382	1.16782	0.06804	3.28954	0.00100352	0.0135722	EMILIN2
ENSG00000071073	1608.13	-0.21735	-1.1626	0.0661172	-3.28734	0.00101139	0.0136657	MGAT4A
ENSG00000185697	215.071	-0.297821	-1.22929	0.0906141	-3.28669	0.00101372	0.0136847	MYBL1
ENSG00000267119	48.8851	-0.593963	-1.50939	0.180771	-3.28571	0.00101724	0.0137199	RPL10P15
ENSG00000085491	2281.55	0.216297	1.16175	0.0658423	3.28507	0.00101958	0.0137389	SLC25A24
ENSG00000168395	590.415	-0.195074	-1.14478	0.0594095	-3.28356	0.00102506	0.0138004	ING5
ENSG00000230438	233.79	0.301402	1.23234	0.0919062	3.27945	0.00104009	0.0139774	SERPINB9P1
ENSG00000177738	365.844	0.229625	1.17253	0.0700401	3.27849	0.00104365	0.0140125	AC025171.1
ENSG00000163565	5799.44	-0.14152	-1.10307	0.0432156	-3.27474	0.00105758	0.0141868	IFI16
ENSG00000144136	8072.91	-0.102294	-1.07348	0.0312735	-3.27096	0.00107184	0.0143643	SLC20A1
ENSG00000068400	760.687	0.161372	1.11835	0.0493382	3.27072	0.00107274	0.0143643	GRIPAP1
ENSG00000174013	1490.09	-0.168538	-1.12392	0.0515382	-3.27015	0.0010749	0.0143803	FBXO45
ENSG00000168300	1424.25	0.203086	1.15116	0.0621299	3.26873	0.00108033	0.0144399	PCMTD1
ENSG00000138029	2566.16	0.14025	1.1021	0.0429294	3.267	0.00108692	0.0145151	HADHB
ENSG00000171914	40.3419	-0.642268	-1.56078	0.196706	-3.26512	0.00109418	0.014559	TLN2
ENSG00000078053	121.52	-0.352187	-1.27649	0.107896	-3.26412	0.00109804	0.014559	AMPH
ENSG00000087303	749.974	-0.300601	-1.23166	0.0920758	-3.26471	0.00109578	0.014559	NID2
ENSG00000145604	1476.18	-0.175897	-1.12967	0.053876	-3.26484	0.00109526	0.014559	SKP2
ENSG00000186416	989.602	-0.161201	-1.11822	0.049382	-3.26436	0.00109712	0.014559	NKRF
ENSG00000165661	1202.44	-0.151085	-1.1104	0.0462821	-3.26444	0.00109681	0.014559	QSOX2
ENSG00000010292	6696.43	-0.148711	-1.10858	0.0455427	-3.26531	0.00109342	0.014559	NCAPD2
ENSG00000075142	2084.1	0.177182	1.13067	0.054271	3.26477	0.00109554	0.014559	SRI
ENSG00000198113	2616.19	-0.172715	-1.12718	0.0529355	-3.26274	0.00110342	0.0146079	TOR4A
ENSG00000108424	13692.4	-0.115046	-1.08301	0.0352614	-3.26267	0.00110369	0.0146079	KPNB1
ENSG00000082014	161.976	0.32599	1.25352	0.0999529	3.26144	0.0011085	0.0146585	SMARCD3
ENSG00000063660	1476.79	0.201932	1.15024	0.0619363	3.26033	0.00111284	0.0147029	GPC1
ENSG00000115875	3522.35	-0.143165	-1.10433	0.0439372	-3.2584	0.00112041	0.0147898	SRSF7
ENSG00000186918	632.787	0.230243	1.17303	0.0706975	3.25673	0.00112702	0.0148507	ZNF395
ENSG00000162129	657.859	-0.182011	-1.13446	0.0558939	-3.25636	0.00112849	0.014857	CLPB
ENSG00000196943	2201.66	-0.17789	-1.13123	0.0546584	-3.25458	0.00113561	0.0149375	NOP9
ENSG00000102967	249.872	-0.279942	-1.21415	0.0860459	-3.2534	0.00114032	0.0149862	DHODH
ENSG00000166046	199.521	0.344536	1.26974	0.105969	3.2513	0.00114878	0.0150841	TCP11L2
ENSG00000150977	656.28	0.262573	1.19962	0.0808033	3.24953	0.00115595	0.0151649	RILPL2
ENSG00000138829	1711.52	-0.266882	-1.2032	0.0821489	-3.24876	0.00115909	0.0151927	FBN2
ENSG00000166507	909.503	0.185649	1.13733	0.0571809	3.2467	0.0011675	0.0152895	NDST2
ENSG00000100060	5413.83	0.180698	1.13343	0.0556922	3.24458	0.00117625	0.0153905	MFNG
ENSG00000119711	1110.93	0.217104	1.1624	0.0669259	3.24394	0.00117888	0.0154114	ALDH6A1
ENSG00000136997	3841.88	-0.134373	-1.09762	0.0414312	-3.24328	0.00118161	0.01542	MYC
ENSG00000146242	609.103	0.175895	1.12966	0.0542313	3.24342	0.00118104	0.01542	TPBG
ENSG00000135111	66.2794	0.50598	1.42009	0.156081	3.24177	0.00118788	0.0154882	TBX3
ENSG00000131653	6622.75	-0.149278	-1.10901	0.0460556	-3.24125	0.00119007	0.0155032	TRAF7
ENSG00000142188	1225.46	0.171798	1.12646	0.0530147	3.24058	0.00119287	0.0155261	TMEM50B
ENSG00000111897	4826.02	0.136484	1.09922	0.0421236	3.24009	0.00119494	0.0155394	SERINC1
ENSG00000141519	55.4366	0.615783	1.53239	0.190166	3.23812	0.00120319	0.015633	CCDC40
ENSG00000137124	1694.18	-0.178065	-1.13137	0.0550237	-3.23616	0.0012115	0.0157273	ALDH1B1
ENSG00000186603	244.813	-0.320964	-1.24917	0.0993092	-3.23197	0.0012294	0.0159319	HPDL
ENSG00000140950	794.352	0.170849	1.12572	0.0528593	3.23214	0.00122865	0.0159319	MEAK7
ENSG00000158941	3117.26	-0.135304	-1.09832	0.0419169	-3.22791	0.00124698	0.0161457	CCAR2
ENSG00000121858	1545.88	-0.241244	-1.18201	0.0747568	-3.22705	0.00125072	0.0161629	TNFSF10
ENSG00000133612	2325.17	-0.163723	-1.12017	0.0507366	-3.22693	0.00125127	0.0161629	AGAP3
ENSG00000214145	47.6627	0.54094	1.45492	0.167637	3.22686	0.00125157	0.0161629	LINC00887
ENSG00000127329	5204.34	0.240785	1.18164	0.0746478	3.22562	0.00125701	0.0162192	PTPRB
ENSG00000168765	118.428	0.407935	1.32679	0.126606	3.22208	0.00127263	0.0164064	GSTM4
ENSG00000179431	913.17	-0.233402	-1.1756	0.072449	-3.22161	0.00127473	0.0164193	FJX1
ENSG00000126947	1347.42	0.157605	1.11543	0.0489518	3.2196	0.00128372	0.0165208	ARMCX1
ENSG00000165527	3387.82	-0.149471	-1.10916	0.0464327	-3.2191	0.00128594	0.0165208	ARF6
ENSG00000173402	6051.1	-0.141541	-1.10308	0.0439682	-3.21916	0.00128566	0.0165208	DAG1
ENSG00000166801	2949.64	-0.169551	-1.12471	0.0527003	-3.21727	0.00129417	0.0166123	FAM111A
ENSG00000172965	718.924	-0.188397	-1.1395	0.0585662	-3.21683	0.00129615	0.0166233	MIR4435-2HG
ENSG00000197785	990.925	-0.191488	-1.14194	0.0595403	-3.21611	0.0012994	0.0166389	ATAD3A
ENSG00000171793	1180.91	-0.17472	-1.12875	0.0543272	-3.21607	0.0012996	0.0166389	CTPS1
ENSG00000266680	56.4599	0.528299	1.44223	0.16435	3.21449	0.00130678	0.0167165	AL135905.1
ENSG00000125885	479.842	-0.198668	-1.14764	0.0618217	-3.21357	0.00131095	0.0167554	MCM8
ENSG00000110048	3150.34	0.107952	1.0777	0.0336277	3.21022	0.00132635	0.0169377	OSBP
ENSG00000146143	334.169	-0.289013	-1.2218	0.0901184	-3.20704	0.00134108	0.0171111	PRIM2
ENSG00000169429	1296.22	0.379579	1.30096	0.118398	3.20596	0.00134612	0.0171607	CXCL8
ENSG00000109881	390.291	-0.249249	-1.18859	0.0777582	-3.20543	0.00134859	0.0171775	CCDC34
ENSG00000100027	203.712	0.355071	1.27905	0.11078	3.20518	0.00134979	0.0171781	YPEL1
ENSG00000052749	907.241	-0.194753	-1.14453	0.0607783	-3.20431	0.00135385	0.017215	RRP12
ENSG00000116830	1046.52	-0.192754	-1.14294	0.0601682	-3.20359	0.00135727	0.0172438	TTF2
ENSG00000152102	6664.94	-0.153601	-1.11234	0.0479595	-3.20273	0.00136132	0.0172806	FAM168B
ENSG00000156136	917.031	-0.184437	-1.13637	0.0576312	-3.20029	0.00137288	0.0174124	DCK
ENSG00000166133	397.208	-0.214268	-1.16011	0.0669654	-3.19968	0.0013758	0.0174346	RPUSD2
ENSG00000068383	830.255	0.169818	1.12492	0.0530907	3.19863	0.00138083	0.0174834	INPP5A
ENSG00000113569	939.188	-0.18045	-1.13324	0.0564914	-3.19429	0.00140174	0.0177331	NUP155
ENSG00000139112	1661.78	0.13931	1.10138	0.0436184	3.19383	0.001404	0.0177466	GABARAPL1
ENSG00000233276	15505.7	0.188044	1.13922	0.0589004	3.19257	0.00141012	0.0178088	GPX1
ENSG00000005100	1968.71	-0.153249	-1.11207	0.0480705	-3.18802	0.00143252	0.0180612	DHX33
ENSG00000133110	611.388	-0.660291	-1.5804	0.207202	-3.18669	0.00143908	0.01812	POSTN
ENSG00000196363	2024	-0.146498	-1.10688	0.0459734	-3.18659	0.00143962	0.01812	WDR5
ENSG00000106263	5963.86	-0.128003	-1.09278	0.0401725	-3.18633	0.00144092	0.018121	EIF3B
ENSG00000026950	562.748	0.188094	1.13926	0.0590657	3.18449	0.00145008	0.0182158	BTN3A1
ENSG00000205403	905.234	0.19504	1.14476	0.06125	3.18433	0.0014509	0.0182158	CFI
ENSG00000145730	3317.18	0.133679	1.09709	0.0420171	3.18153	0.00146497	0.0183769	PAM
ENSG00000125485	447.147	-0.220936	-1.16549	0.0694684	-3.18038	0.0014708	0.0184345	DDX31
ENSG00000249437	173.273	0.293523	1.22563	0.0923079	3.17982	0.00147367	0.0184549	NAIP
ENSG00000105447	2218.32	-0.168971	-1.12426	0.0531503	-3.17911	0.00147728	0.0184847	GRWD1
ENSG00000171208	1244.65	-0.142436	-1.10377	0.04481	-3.17866	0.0014796	0.0184981	NETO2
ENSG00000197771	2085.17	-0.132942	-1.09653	0.0418711	-3.17504	0.00149818	0.0187146	MCMBP
ENSG00000136068	20181.9	-0.26502	-1.20165	0.0834807	-3.17463	0.00150027	0.018725	FLNB
ENSG00000157404	96.0439	-0.885078	-1.84686	0.278964	-3.17274	0.00151009	0.0188202	KIT
ENSG00000125630	1264.43	-0.141089	-1.10274	0.0444757	-3.17226	0.00151256	0.0188202	POLR1B
ENSG00000168785	3080.62	-0.12381	-1.08961	0.0390257	-3.17253	0.00151117	0.0188202	TSPAN5
ENSG00000142303	104.735	0.466129	1.3814	0.146946	3.17212	0.00151332	0.0188202	ADAMTS10
ENSG00000235244	32.459	0.629121	1.54662	0.198339	3.17195	0.00151421	0.0188202	DANT2
ENSG00000189184	89.4821	-0.428855	-1.34616	0.135224	-3.17143	0.00151689	0.0188378	PCDH18
ENSG00000163053	33.6668	-0.759815	-1.69327	0.239711	-3.16971	0.00152591	0.018934	SLC16A14
ENSG00000214706	3126.56	-0.170183	-1.1252	0.0537692	-3.16507	0.00155046	0.0192226	IFRD2
ENSG00000006459	545.766	0.242633	1.18315	0.0767546	3.16116	0.00157144	0.0194665	KDM7A
ENSG00000105711	369.69	-0.236999	-1.17854	0.0750089	-3.15961	0.00157981	0.019554	SCN1B
ENSG00000182952	2176.01	0.158507	1.11613	0.0502079	3.157	0.00159399	0.019713	HMGN4
ENSG00000131979	325.903	0.225934	1.16953	0.0716316	3.15411	0.00160989	0.0198932	GCH1
ENSG00000089723	117.14	0.388946	1.30944	0.12336	3.15293	0.00161639	0.019957	OTUB2
ENSG00000143537	10119	-0.117288	-1.08469	0.0372254	-3.15075	0.00162852	0.0200814	ADAM15
ENSG00000168374	9105.04	0.168776	1.1241	0.0535689	3.15063	0.00162917	0.0200814	ARF4
ENSG00000185347	497.05	-0.256809	-1.19483	0.0815415	-3.14943	0.0016359	0.0201477	TEDC1
ENSG00000184575	3441.12	-0.123218	-1.08916	0.0391581	-3.14668	0.00165135	0.0203212	XPOT
ENSG00000113552	2372.16	-0.137475	-1.09998	0.0436954	-3.14622	0.00165396	0.0203365	GNPDA1
ENSG00000110107	3567.86	-0.150605	-1.11004	0.0478818	-3.14536	0.00165884	0.0203797	PRPF19
ENSG00000135723	2343.52	-0.136453	-1.0992	0.0433968	-3.14431	0.00166477	0.0204356	FHOD1
ENSG00000150990	779.006	-0.152767	-1.1117	0.0486005	-3.14333	0.00167036	0.0204874	DHX37
ENSG00000065150	6726.57	-0.097478	-1.0699	0.0310539	-3.13899	0.00169529	0.020776	IPO5
ENSG00000136274	158.747	0.301214	1.23218	0.0959887	3.13801	0.00170099	0.0208287	NACAD
ENSG00000113971	719.998	0.201733	1.15008	0.0643453	3.13516	0.00171761	0.0210149	NPHP3
ENSG00000173848	1769.61	-0.15518	-1.11356	0.0495079	-3.13445	0.00172174	0.0210482	NET1
ENSG00000165732	9250.11	-0.162526	-1.11925	0.0518615	-3.13385	0.00172531	0.0210576	DDX21
ENSG00000148297	1379.69	-0.138078	-1.10044	0.0440602	-3.13384	0.00172534	0.0210576	MED22
ENSG00000064692	788.458	0.256809	1.19483	0.0819833	3.13246	0.00173349	0.0211397	SNCAIP
ENSG00000089006	2078.84	-0.114866	-1.08287	0.0366893	-3.13077	0.00174348	0.0212442	SNX5
ENSG00000074319	455.68	0.232606	1.17496	0.0743028	3.13051	0.001745	0.0212454	TSG101
ENSG00000033627	636.089	0.18251	1.13486	0.0583186	3.12954	0.00175081	0.0212987	ATP6V0A1
ENSG00000226479	1294.44	-0.154342	-1.11291	0.0493224	-3.12924	0.0017526	0.021303	TMEM185B
ENSG00000101306	32.6863	-0.73251	-1.66153	0.234126	-3.1287	0.00175582	0.0213248	MYLK2
ENSG00000184371	1033.5	-0.22835	-1.17149	0.0730359	-3.12655	0.0017687	0.0214637	CSF1
ENSG00000137955	1633.53	-0.167934	-1.12345	0.0537218	-3.126	0.00177202	0.0214865	RABGGTB
ENSG00000157510	1564.3	-0.169244	-1.12447	0.0541457	-3.12571	0.00177376	0.02149	AFAP1L1
ENSG00000168405	72.5276	0.523604	1.43754	0.167537	3.1253	0.00177623	0.0215025	CMAHP
ENSG00000111229	3941.51	0.147959	1.108	0.0473599	3.12413	0.00178329	0.0215705	ARPC3
ENSG00000066583	806.508	-0.162186	-1.11898	0.0519268	-3.12336	0.00178798	0.0216095	ISOC1
ENSG00000130299	525.987	-0.194976	-1.14471	0.0624575	-3.12174	0.00179784	0.0217111	GTPBP3
ENSG00000133026	7748.19	0.221498	1.16594	0.0709964	3.11984	0.00180949	0.0218341	MYH10
ENSG00000228716	3542.67	-0.170443	-1.1254	0.0546611	-3.11818	0.00181973	0.0219221	DHFR
ENSG00000131323	1436.17	-0.160903	-1.11799	0.0516008	-3.11823	0.00181942	0.0219221	TRAF3
ENSG00000165272	90.5741	0.460392	1.37592	0.147719	3.11667	0.00182904	0.0220165	AQP3
ENSG00000178175	396.832	-0.381488	-1.30269	0.122519	-3.11372	0.00184747	0.0222204	ZNF366
ENSG00000163132	187.223	0.28382	1.21741	0.091179	3.11278	0.00185337	0.0222733	MSX1
ENSG00000100285	487.755	-0.199024	-1.14792	0.0639432	-3.11252	0.00185499	0.0222748	NEFH
ENSG00000175471	2908.7	0.217324	1.16257	0.0698333	3.11203	0.00185804	0.0222756	MCTP1
ENSG00000183044	186.27	0.276552	1.2113	0.0888639	3.11209	0.0018577	0.0222756	ABAT
ENSG00000142949	9100.67	-0.173181	-1.12754	0.0556668	-3.11103	0.00186434	0.0223331	PTPRF
ENSG00000103429	2504.8	-0.10827	-1.07793	0.0348082	-3.11047	0.00186792	0.0223579	BFAR
ENSG00000062598	1063.45	0.143023	1.10422	0.0459885	3.10997	0.00187104	0.0223773	ELMO2
ENSG00000083857	208.54	-0.403208	-1.32245	0.129711	-3.10851	0.00188031	0.0224701	FAT1
ENSG00000184432	5071.06	0.116246	1.08391	0.0374208	3.10644	0.00189352	0.0226099	COPB2
ENSG00000157538	2191.38	0.112041	1.08076	0.0360703	3.10617	0.00189527	0.0226126	VPS26C
ENSG00000171241	2256.6	-0.190666	-1.14129	0.0613989	-3.10536	0.00190049	0.0226567	SHCBP1
ENSG00000135604	222.348	0.278185	1.21267	0.0896017	3.10469	0.00190481	0.0226902	STX11
ENSG00000156172	123.481	0.365815	1.28861	0.117875	3.10342	0.00191298	0.0227692	C8orf37
ENSG00000157693	288.668	-0.239295	-1.18042	0.0771684	-3.10095	0.00192902	0.0229418	TMEM268
ENSG00000073008	6277.29	-0.145886	-1.10641	0.0470533	-3.10044	0.00193231	0.0229593	PVR
ENSG00000087053	2889.43	0.148541	1.10845	0.0479125	3.10025	0.00193358	0.0229593	MTMR2
ENSG00000122557	1042.01	0.155188	1.11357	0.0500904	3.09815	0.0019473	0.0231038	HERPUD2
ENSG00000121966	463.532	0.357342	1.28106	0.115359	3.09766	0.00195055	0.023124	CXCR4
ENSG00000173706	6047.41	-0.232869	-1.17517	0.0752027	-3.09655	0.00195789	0.0231913	HEG1
ENSG00000130881	757.225	-0.186929	-1.13834	0.0603713	-3.09633	0.00195935	0.0231913	LRP3
ENSG00000147535	1090.93	0.145146	1.10584	0.0468841	3.09584	0.00196259	0.0232112	PLPP5
ENSG00000071242	4480.05	0.149	1.1088	0.0481449	3.09482	0.00196932	0.0232538	RPS6KA2
ENSG00000100335	2413.26	-0.151106	-1.11042	0.0488456	-3.09354	0.00197784	0.023336	MIEF1
ENSG00000177706	788.657	-0.199078	-1.14796	0.0643914	-3.09168	0.00199029	0.0234643	FAM20C
ENSG00000157240	421.502	-0.264988	-1.20163	0.0857263	-3.09109	0.00199423	0.0234736	FZD1
ENSG00000136709	2092.86	-0.122214	-1.0884	0.0395351	-3.09128	0.00199293	0.0234736	WDR33
ENSG00000068078	92.6723	-0.375625	-1.2974	0.121544	-3.09045	0.00199852	0.023487	FGFR3
ENSG00000105974	68154.1	-0.133223	-1.09674	0.0431059	-3.09059	0.00199761	0.023487	CAV1
ENSG00000160712	583.401	-0.220963	-1.16551	0.071562	-3.08771	0.00201702	0.0236315	IL6R
ENSG00000121152	690.328	-0.182678	-1.13499	0.0591526	-3.08825	0.00201337	0.0236315	NCAPH
ENSG00000124766	8003.52	-0.0964096	-1.06911	0.0312238	-3.08769	0.00201717	0.0236315	SOX4
ENSG00000065485	766.771	0.224475	1.16835	0.0726953	3.08789	0.00201582	0.0236315	PDIA5
ENSG00000112029	1118.86	-0.197093	-1.14639	0.0638872	-3.08501	0.00203546	0.0238083	FBXO5
ENSG00000130958	585.424	0.192957	1.1431	0.0625438	3.08514	0.00203455	0.0238083	SLC35D2
ENSG00000135074	627.695	-0.282771	-1.21653	0.0916853	-3.08415	0.00204138	0.0238588	ADAM19
ENSG00000151725	374.763	-0.235316	-1.17716	0.076371	-3.08122	0.00206155	0.0240757	CENPU
ENSG00000163950	1525.45	-0.183514	-1.13565	0.059577	-3.08029	0.00206798	0.024113	SLBP
ENSG00000148356	308.947	0.249548	1.18883	0.0810096	3.08048	0.00206667	0.024113	LRSAM1
ENSG00000149115	4080.52	-0.175381	-1.12926	0.0569445	-3.07985	0.00207103	0.0241234	TNKS1BP1
ENSG00000260742	95.6921	0.374323	1.29623	0.121546	3.0797	0.00207212	0.0241234	AC009962.1
ENSG00000115137	158.986	0.286913	1.22003	0.093238	3.07721	0.00208948	0.0243065	DNAJC27
ENSG00000133597	427.259	-0.224272	-1.16819	0.0729096	-3.07602	0.00209784	0.0243847	ADCK2
ENSG00000204371	1895.25	-0.149179	-1.10894	0.0485377	-3.07346	0.00211594	0.0245643	EHMT2
ENSG00000196275	221.327	0.280701	1.21479	0.0913334	3.07337	0.00211659	0.0245643	GTF2IRD2
ENSG00000223403	90.0481	0.505287	1.41941	0.164432	3.07292	0.00211975	0.0245818	MEG9
ENSG00000162063	1881.27	-0.132338	-1.09607	0.0430983	-3.0706	0.00213633	0.0247531	CCNF
ENSG00000101346	3673.78	-0.116818	-1.08434	0.0380496	-3.07015	0.0021395	0.0247531	POFUT1
ENSG00000130813	492.028	0.213076	1.15916	0.0694011	3.07022	0.00213905	0.0247531	SHFL
ENSG00000225471	139.726	-0.42408	-1.34172	0.13817	-3.06925	0.00214594	0.0247609	BX119917.1
ENSG00000133574	12863.8	-0.136691	-1.09938	0.0445373	-3.06913	0.00214683	0.0247609	GIMAP4
ENSG00000125378	4247.96	0.255076	1.1934	0.0830951	3.06969	0.00214284	0.0247609	BMP4
ENSG00000014914	178.211	0.286992	1.22009	0.0934966	3.06954	0.00214389	0.0247609	MTMR11
ENSG00000126524	3173.71	0.173132	1.1275	0.0564313	3.06802	0.00215484	0.024834	SBDS
ENSG00000162769	535.896	-0.218116	-1.16321	0.0711383	-3.06609	0.00216877	0.0249752	FLVCR1
ENSG00000103653	3199.11	0.130293	1.09452	0.0425076	3.06516	0.00217553	0.0250337	CSK
ENSG00000183873	493.97	-0.20184	-1.15016	0.065863	-3.06454	0.00218003	0.0250661	SCN5A
ENSG00000182575	120.047	0.481379	1.39608	0.157186	3.06248	0.00219509	0.0252198	NXPH3
ENSG00000135093	393.175	0.207547	1.15472	0.0678459	3.0591	0.00222003	0.0254867	USP30
ENSG00000132970	1272.02	-0.161629	-1.11855	0.0528841	-3.05629	0.00224094	0.0257069	WASF3
ENSG00000066697	2549.2	0.147346	1.10753	0.0482221	3.05557	0.00224635	0.0257491	MSANTD3
ENSG00000185163	1120.17	-0.171107	-1.12592	0.0560242	-3.05416	0.00225691	0.0258503	DDX51
ENSG00000100311	5715.41	-0.120854	-1.08738	0.0395854	-3.05299	0.00226572	0.0259313	PDGFB
ENSG00000249115	581.571	-0.180432	-1.13322	0.0591114	-3.05241	0.0022701	0.0259532	HAUS5
ENSG00000182963	1692.49	-0.149227	-1.10897	0.0488903	-3.05228	0.00227112	0.0259532	GJC1
ENSG00000139574	47.0618	0.546821	1.46086	0.179214	3.05121	0.00227921	0.0260256	NPFF
ENSG00000120727	1598.62	0.151556	1.11077	0.0497166	3.04841	0.00230059	0.0262497	PAIP2
ENSG00000130300	451.598	-0.319441	-1.24785	0.104804	-3.04798	0.00230387	0.026267	PLVAP
ENSG00000206195	70.4395	-0.424541	-1.34214	0.139343	-3.04674	0.00231339	0.0263553	DUXAP8
ENSG00000174640	477.307	0.268301	1.20439	0.0881438	3.0439	0.00233533	0.0265849	SLCO2A1
ENSG00000185880	918.17	0.145123	1.10583	0.0476893	3.0431	0.00234158	0.0266153	TRIM69
ENSG00000125868	10346.7	0.153041	1.11191	0.0502886	3.04325	0.00234041	0.0266153	DSTN
ENSG00000007376	1586.35	-0.154423	-1.11298	0.0507731	-3.04144	0.00235449	0.0267417	RPUSD1
ENSG00000100416	914.531	-0.160653	-1.11779	0.0528335	-3.04074	0.00236	0.0267838	TRMU
ENSG00000137054	371.646	-0.222264	-1.16656	0.0731643	-3.03788	0.00238248	0.0270184	POLR1E
ENSG00000161638	44053.1	-0.104782	-1.07533	0.0345085	-3.03641	0.00239414	0.0271299	ITGA5
ENSG00000160714	3440.23	0.104752	1.07531	0.0345188	3.03462	0.00240836	0.0272703	UBE2Q1
ENSG00000137700	629.714	-0.176177	-1.12989	0.058072	-3.03377	0.00241516	0.0273058	SLC37A4
ENSG00000077150	1210.44	0.138759	1.10096	0.0457364	3.03387	0.00241437	0.0273058	NFKB2
ENSG00000103335	10911.8	-0.186079	-1.13767	0.0613462	-3.03327	0.00241923	0.0273103	PIEZO1
ENSG00000173786	3849.69	-0.119211	-1.08614	0.0392987	-3.03346	0.00241767	0.0273103	CNP
ENSG00000089737	4916.3	-0.114506	-1.0826	0.0377554	-3.03283	0.00242272	0.027329	DDX24
ENSG00000112079	1564.68	0.129975	1.09427	0.042888	3.03056	0.00244097	0.0275141	STK38
ENSG00000145022	908.24	0.16526	1.12137	0.0545501	3.02952	0.00244945	0.0275679	TCTA
ENSG00000148090	136.554	0.319939	1.24828	0.1056	3.02974	0.00244763	0.0275679	AUH
ENSG00000005187	69.6297	-0.566553	-1.48098	0.187029	-3.02923	0.0024518	0.0275735	ACSM3
ENSG00000151079	62.4986	-0.501246	-1.41544	0.165549	-3.02778	0.00246355	0.0276847	KCNA6
ENSG00000217624	550.715	0.213969	1.15987	0.0706777	3.02739	0.00246678	0.0277002	AL627402.1
ENSG00000159921	793.222	0.148395	1.10834	0.0490802	3.02353	0.00249847	0.0280348	GNE
ENSG00000158458	37.1932	-0.72855	-1.65697	0.240993	-3.02311	0.00250189	0.028052	NRG2
ENSG00000033170	1173.48	-0.162047	-1.11887	0.0536085	-3.02278	0.00250467	0.0280621	FUT8
ENSG00000169252	121.347	0.361282	1.28457	0.119626	3.02009	0.00252699	0.0282909	ADRB2
ENSG00000149929	676.572	-0.243816	-1.18412	0.0807477	-3.01948	0.00253205	0.0283263	HIRIP3
ENSG00000132953	2113.37	-0.196159	-1.14564	0.0649884	-3.01837	0.00254141	0.0283794	XPO4
ENSG00000214517	940.941	0.130549	1.09471	0.0432535	3.01823	0.00254252	0.0283794	PPME1
ENSG00000204310	1345.89	0.164936	1.12112	0.0546451	3.01831	0.00254193	0.0283794	AGPAT1
ENSG00000170312	1787.53	-0.241455	-1.18218	0.08006	-3.01592	0.002562	0.0285754	CDK1
ENSG00000131368	1679.06	-0.129937	-1.09425	0.0430952	-3.0151	0.00256892	0.0286312	MRPS25
ENSG00000170006	1938.37	-0.153507	-1.11227	0.0509559	-3.01253	0.00259077	0.028853	TMEM154
ENSG00000166432	237.721	0.345601	1.27068	0.114833	3.00961	0.00261586	0.0291108	ZMAT1
ENSG00000003147	341.143	0.247739	1.18734	0.0824011	3.0065	0.00264276	0.0293881	ICA1
ENSG00000134046	1675.54	0.147973	1.10801	0.0492643	3.00367	0.00266747	0.0296408	MBD2
ENSG00000143862	1014.23	0.166963	1.12269	0.0555955	3.00318	0.00267176	0.0296663	ARL8A
ENSG00000204130	613.626	0.243142	1.18357	0.0809956	3.00191	0.0026829	0.0297678	RUFY2
ENSG00000263244	1297.92	0.191137	1.14166	0.0636941	3.00086	0.00269218	0.0298485	AC087190.3
ENSG00000112576	2633.17	-0.134323	-1.09758	0.0447667	-3.00051	0.00269531	0.029861	CCND3
ENSG00000125912	3625.01	-0.202077	-1.15035	0.0673722	-2.99941	0.00270502	0.0298796	NCLN
ENSG00000068001	8260.5	-0.160686	-1.11782	0.0535692	-2.99959	0.00270346	0.0298796	HYAL2
ENSG00000007047	845.081	0.169828	1.12492	0.0566158	2.99966	0.00270284	0.0298796	MARK4
ENSG00000111424	73.9924	0.451787	1.36773	0.150613	2.99965	0.00270293	0.0298796	VDR
ENSG00000155846	181.723	-0.350284	-1.27481	0.116864	-2.99735	0.00272336	0.0300599	PPARGC1B
ENSG00000123358	98.6299	0.337707	1.26375	0.112739	2.99548	0.00274014	0.0302227	NR4A1
ENSG00000084652	4393.38	-0.106706	-1.07677	0.0356296	-2.99488	0.00274556	0.0302601	TXLNA
ENSG00000181652	40.8063	0.60627	1.52232	0.202564	2.99298	0.00276271	0.0304266	ATG9B
ENSG00000162885	292.168	-0.231039	-1.17368	0.077205	-2.99254	0.0027667	0.030448	B3GALNT2
ENSG00000213551	708.992	-0.20348	-1.15147	0.0680229	-2.99134	0.00277759	0.0305453	DNAJC9
ENSG00000116285	1469.8	0.162701	1.11938	0.0544079	2.99039	0.00278618	0.0306171	ERRFI1
ENSG00000160789	23296.6	-0.1461	-1.10657	0.0488601	-2.99016	0.00278829	0.0306178	LMNA
ENSG00000161513	843.401	-0.196036	-1.14555	0.0655671	-2.98985	0.00279111	0.0306261	FDXR
ENSG00000125744	223.666	0.292957	1.22515	0.097998	2.98942	0.00279512	0.0306475	RTN2
ENSG00000198286	236.505	-0.233126	-1.17538	0.0779928	-2.98906	0.00279834	0.0306602	CARD11
ENSG00000180104	1208.33	0.150649	1.11007	0.0504133	2.98828	0.00280554	0.0306939	EXOC3
ENSG00000065154	2740.14	0.153431	1.11221	0.051343	2.98834	0.00280494	0.0306939	OAT
ENSG00000100479	120.032	-0.349361	-1.274	0.116944	-2.98741	0.00281356	0.030757	POLE2
ENSG00000123064	1390.09	-0.134762	-1.09791	0.0451132	-2.9872	0.00281543	0.030757	DDX54
ENSG00000116691	436.297	-0.206342	-1.15376	0.0690867	-2.98672	0.00281992	0.0307834	MIIP
ENSG00000183401	155.068	0.309966	1.23968	0.103793	2.98637	0.00282312	0.0307958	CCDC159
ENSG00000138069	8071.08	0.115243	1.08316	0.0386052	2.98517	0.00283418	0.0308938	RAB1A
ENSG00000260233	40.7332	0.535018	1.44896	0.179359	2.98294	0.00285497	0.0310977	ZNRD2-AS1
ENSG00000261373	310.398	-0.251521	-1.19046	0.0843384	-2.98229	0.00286105	0.0311411	VPS9D1-AS1
ENSG00000168993	143.028	0.356777	1.28056	0.119673	2.98127	0.00287053	0.0312215	CPLX1
ENSG00000250746	563.418	0.237554	1.17899	0.0796946	2.98081	0.00287489	0.031246	AC105250.1
ENSG00000119729	1097.32	0.166958	1.12269	0.0560384	2.97936	0.00288853	0.0313486	RHOQ
ENSG00000138468	419.036	0.245881	1.18582	0.0825264	2.97943	0.00288786	0.0313486	SENP7
ENSG00000188157	3995.38	-0.188577	-1.13964	0.0633152	-2.97838	0.00289774	0.0314256	AGRN
ENSG00000167085	656.905	-0.191952	-1.14231	0.0644838	-2.97675	0.00291318	0.0315241	PHB
ENSG00000147526	12730.5	-0.170773	-1.12566	0.0573666	-2.97688	0.00291202	0.0315241	TACC1
ENSG00000147852	69.6828	0.543628	1.45763	0.182614	2.97693	0.00291151	0.0315241	VLDLR
ENSG00000184445	609.567	-0.256166	-1.1943	0.0861065	-2.97499	0.00292997	0.0316828	KNTC1
ENSG00000111641	1923.03	-0.12576	-1.09108	0.0422782	-2.97459	0.0029338	0.0317012	NOP2
ENSG00000174243	3699.73	-0.104151	-1.07486	0.0350454	-2.97187	0.00295989	0.03196	DDX23
ENSG00000256043	547.517	0.237845	1.17923	0.0800553	2.97101	0.00296826	0.0320271	CTSO
ENSG00000114554	1042.48	-0.192833	-1.14301	0.0650085	-2.96628	0.00301425	0.0324998	PLXNA1
ENSG00000152455	931.083	-0.160561	-1.11772	0.0541354	-2.96591	0.00301787	0.0325153	SUV39H2
ENSG00000107957	710.537	-0.270872	-1.20654	0.0913736	-2.96445	0.00303226	0.0326467	SH3PXD2A
ENSG00000121749	754.896	0.206884	1.15419	0.069808	2.96362	0.00304047	0.0327114	TBC1D15
ENSG00000228232	1619.92	-0.185818	-1.13746	0.062743	-2.96158	0.00306069	0.0329052	GAPDHP1
ENSG00000177542	1172.08	-0.157725	-1.11553	0.0532688	-2.96093	0.00306707	0.03295	SLC25A22
ENSG00000151746	920.51	-0.172312	-1.12686	0.0582122	-2.96006	0.00307576	0.0330196	BICD1
ENSG00000166012	4077.26	-0.119957	-1.0867	0.0405457	-2.95857	0.00309072	0.0331562	TAF1D
ENSG00000116688	4311.75	-0.0968321	-1.06942	0.0327382	-2.95778	0.00309868	0.0332177	MFN2
ENSG00000159055	688.354	-0.265266	-1.20186	0.0897087	-2.95697	0.00310681	0.0332808	MIS18A
ENSG00000133056	1548.33	-0.244688	-1.18484	0.0827755	-2.95604	0.00311618	0.0333573	PIK3C2B
ENSG00000013288	1136.18	0.154092	1.11272	0.0521496	2.9548	0.00312871	0.0334673	MAN2B2
ENSG00000169016	439.882	-0.191039	-1.14159	0.0646624	-2.9544	0.00313276	0.0334866	E2F6
ENSG00000164932	715.049	-0.227643	-1.17092	0.0770777	-2.95342	0.0031427	0.0335687	CTHRC1
ENSG00000127804	1102.89	-0.159136	-1.11662	0.0539099	-2.95189	0.00315831	0.0336872	METTL16
ENSG00000158195	8426.84	-0.124925	-1.09045	0.0423379	-2.95066	0.00317094	0.0337735	WASF2
ENSG00000261512	428.88	0.214963	1.16067	0.0728522	2.95068	0.00317079	0.0337735	AC092368.3
ENSG00000267583	324.624	-0.315546	-1.24448	0.106965	-2.94999	0.0031778	0.0338224	AC007998.3
ENSG00000132661	591.173	-0.23038	-1.17314	0.0781566	-2.94767	0.00320178	0.034042	NXT1
ENSG00000165572	874.868	-0.154094	-1.11272	0.0522785	-2.94755	0.00320301	0.034042	KBTBD6
ENSG00000175931	1733.29	-0.140485	-1.10228	0.0476679	-2.94716	0.0032071	0.0340611	UBE2O
ENSG00000250568	172.298	0.436151	1.35299	0.148003	2.94691	0.0032097	0.0340645	AC098591.3
ENSG00000185361	3392.97	-0.12078	-1.08732	0.0409947	-2.94623	0.00321671	0.0341146	TNFAIP8L1
ENSG00000148840	1894.34	-0.18506	-1.13686	0.0628261	-2.94559	0.00322337	0.0341608	PPRC1
ENSG00000119906	1919.83	-0.169075	-1.12434	0.0574072	-2.94519	0.00322754	0.0341649	SLF2
ENSG00000099942	3743.35	-0.12774	-1.09258	0.0433767	-2.9449	0.00323064	0.0341649	CRKL
ENSG00000052802	4593.92	0.180218	1.13305	0.0611954	2.94495	0.00323006	0.0341649	MSMO1
ENSG00000184661	1193.54	-0.150289	-1.10979	0.0510528	-2.94379	0.00324217	0.034232	CDCA2
ENSG00000110841	4064.5	-0.139749	-1.10171	0.047475	-2.94363	0.00324388	0.034232	PPFIBP1
ENSG00000146729	1782.84	0.119942	1.08669	0.0407451	2.94371	0.00324304	0.034232	NIPSNAP2
ENSG00000136830	10753.5	-0.172263	-1.12682	0.0585304	-2.94314	0.003249	0.0342618	NIBAN2
ENSG00000226415	1653.88	-0.19294	-1.14309	0.0655653	-2.94271	0.00325352	0.0342852	TPI1P1
ENSG00000160877	4529.94	-0.134327	-1.09758	0.0456647	-2.94159	0.00326534	0.0343853	NACC1
ENSG00000154328	433.287	-0.197504	-1.14671	0.0671581	-2.94088	0.00327278	0.0344394	NEIL2
ENSG00000138663	1346.66	0.150984	1.11033	0.0513592	2.93976	0.00328471	0.0345405	COPS4
ENSG00000119760	1392.31	0.119542	1.08639	0.0406738	2.93904	0.00329226	0.0345815	SUPT7L
ENSG00000172594	82.9894	0.409915	1.32861	0.139477	2.93895	0.00329326	0.0345815	SMPDL3A
ENSG00000215012	2487.12	-0.144805	-1.10558	0.0492813	-2.93834	0.00329976	0.0345998	RTL10
ENSG00000029725	2221.11	-0.108086	-1.0778	0.0367868	-2.93818	0.0033015	0.0345998	RABEP1
ENSG00000176788	6811.49	0.140252	1.1021	0.0477351	2.93813	0.00330196	0.0345998	BASP1
ENSG00000236872	76.4057	-0.656014	-1.57572	0.223481	-2.93543	0.00333087	0.0348047	PPIAP36
ENSG00000145414	385.239	-0.229407	-1.17235	0.078143	-2.93573	0.0033276	0.0348047	NAF1
ENSG00000197646	300.437	0.225782	1.16941	0.0769108	2.93563	0.0033287	0.0348047	PDCD1LG2
ENSG00000165633	33.4529	0.602782	1.51864	0.205328	2.9357	0.00332796	0.0348047	VSTM4
ENSG00000142634	3665.1	-0.155634	-1.11391	0.0530342	-2.93459	0.00333984	0.034874	EFHD2
ENSG00000141380	1955.89	0.148149	1.10815	0.0505133	2.93288	0.00335833	0.0350424	SS18
ENSG00000089685	3373.03	-0.151366	-1.11062	0.0516349	-2.93147	0.00337357	0.0351522	BIRC5
ENSG00000162613	4635.64	-0.1262	-1.09142	0.0430488	-2.93156	0.00337268	0.0351522	FUBP1
ENSG00000244754	1475.59	0.15243	1.11144	0.0520222	2.93009	0.0033886	0.0352841	N4BP2L2
ENSG00000001630	237.718	-0.301739	-1.23263	0.103051	-2.92805	0.00341096	0.0354921	CYP51A1
ENSG00000150625	30.7847	-0.868351	-1.82557	0.296587	-2.92781	0.00341358	0.0354946	GPM6A
ENSG00000146083	1086.26	-0.181119	-1.13376	0.0618765	-2.9271	0.00342136	0.0355265	RNF44
ENSG00000132274	3208.57	0.11118	1.08011	0.037983	2.9271	0.00342143	0.0355265	TRIM22
ENSG00000064225	358.396	-0.224956	-1.16874	0.0768805	-2.92604	0.00343303	0.0356115	ST3GAL6
ENSG00000125827	2479.66	-0.113021	-1.08149	0.0386274	-2.92592	0.00343439	0.0356115	TMX4
ENSG00000236739	308.678	-0.327331	-1.25469	0.111887	-2.92556	0.0034384	0.0356283	CLIC4P1
ENSG00000092203	2200.34	0.124879	1.09042	0.042697	2.92477	0.00344716	0.0356942	TOX4
ENSG00000144554	430.476	-0.192792	-1.14297	0.0659384	-2.92382	0.00345769	0.0357783	FANCD2
ENSG00000075303	618.255	-0.174469	-1.12855	0.0596857	-2.92312	0.00346543	0.0358087	SLC25A40
ENSG00000100342	1511.2	0.159072	1.11657	0.0544183	2.92313	0.00346537	0.0358087	APOL1
ENSG00000101220	1005.01	-0.19012	-1.14086	0.0650692	-2.92181	0.00348009	0.0359352	C20orf27
ENSG00000172845	3345.72	-0.11654	-1.08413	0.0398997	-2.92084	0.00349095	0.0360223	SP3
ENSG00000169683	687.52	-0.250703	-1.18979	0.0858712	-2.91952	0.0035057	0.0361495	LRRC45
ENSG00000004478	4165.08	-0.14979	-1.10941	0.0513115	-2.91922	0.00350904	0.0361589	FKBP4
ENSG00000269867	111.285	0.385487	1.3063	0.132129	2.9175	0.00352853	0.0363346	AC010326.3
ENSG00000119541	1881.63	0.11752	1.08487	0.0402894	2.9169	0.00353526	0.0363787	VPS4B
ENSG00000118257	9160.97	0.209018	1.1559	0.0716955	2.91536	0.00355277	0.0365337	NRP2
ENSG00000162642	752.966	0.157322	1.11521	0.0539697	2.915	0.00355689	0.0365508	C1orf52
ENSG00000145741	10597.9	0.147194	1.10741	0.050513	2.91399	0.00356839	0.0366356	BTF3
ENSG00000173013	100.903	0.38743	1.30806	0.132962	2.91385	0.00357007	0.0366356	CCDC96
ENSG00000122861	705.23	-0.185306	-1.13706	0.0636239	-2.91253	0.00358517	0.0367653	PLAU
ENSG00000112159	1862.54	-0.386213	-1.30696	0.132632	-2.91192	0.00359211	0.0368111	MDN1
ENSG00000033050	3583.37	-0.127597	-1.09247	0.0438257	-2.91147	0.00359735	0.0368215	ABCF2
ENSG00000077549	4819.89	0.146633	1.10698	0.0503651	2.91141	0.00359807	0.0368215	CAPZB
ENSG00000149548	235.6	-0.261246	-1.19851	0.0897388	-2.91118	0.00360061	0.0368222	CCDC15
ENSG00000139514	4846.68	-0.141933	-1.10338	0.0487668	-2.91044	0.00360917	0.0368843	SLC7A1
ENSG00000226363	227.077	-0.233181	-1.17542	0.0801399	-2.90968	0.00361802	0.0369495	HAGLROS
ENSG00000179222	9285.81	0.113459	1.08182	0.0390038	2.90892	0.00362674	0.0370132	MAGED1
ENSG00000173926	951.728	0.178725	1.13188	0.061465	2.90775	0.00364042	0.0371273	MARCHF3
ENSG00000058600	884.671	-0.136496	-1.09923	0.0469482	-2.90737	0.00364477	0.0371462	POLR3E
ENSG00000117305	587.366	0.176268	1.12996	0.0606402	2.90678	0.00365168	0.0371783	HMGCL
ENSG00000240875	32.3381	0.641091	1.55951	0.220558	2.90668	0.00365291	0.0371783	LINC00886
ENSG00000125450	861.357	-0.137717	-1.10016	0.0474078	-2.90494	0.00367319	0.0373592	NUP85
ENSG00000102178	1602.9	-0.143518	-1.1046	0.0494086	-2.90472	0.00367584	0.0373606	UBL4A
ENSG00000119927	888.703	-0.181833	-1.13432	0.0626145	-2.90401	0.00368418	0.0374198	GPAM
ENSG00000101558	4353.09	0.137084	1.09968	0.0472329	2.9023	0.00370428	0.0375983	VAPA
ENSG00000187239	2038.36	-0.14479	-1.10557	0.0499061	-2.90124	0.00371685	0.0377002	FNBP1
ENSG00000197872	1879.62	-0.164964	-1.12114	0.0568742	-2.90051	0.00372562	0.0377634	CYRIA
ENSG00000003096	521.234	-0.199806	-1.14854	0.0688971	-2.90007	0.00373081	0.0377903	KLHL13
ENSG00000065882	1470.18	-0.124242	-1.08994	0.0428484	-2.89957	0.00373671	0.0378244	TBC1D1
ENSG00000103067	30.921	0.639919	1.55824	0.220729	2.89912	0.00374211	0.0378533	ESRP2
ENSG00000196876	467.44	-0.291514	-1.22392	0.100562	-2.89886	0.00374523	0.0378591	SCN8A
ENSG00000075336	1019.35	-0.17057	-1.1255	0.0588766	-2.89708	0.00376651	0.0380379	TIMM21
ENSG00000181350	232.875	0.315004	1.24401	0.108736	2.89696	0.00376802	0.0380379	LRRC75A
ENSG00000138660	1038.36	-0.191897	-1.14227	0.0662534	-2.89642	0.0037745	0.0380774	AP1AR
ENSG00000064933	599.554	-0.151217	-1.11051	0.0522182	-2.89586	0.00378116	0.0381188	PMS1
ENSG00000136861	929.225	-0.166266	-1.12215	0.0574299	-2.8951	0.00379036	0.0381857	CDK5RAP2
ENSG00000262814	902.45	-0.2331	-1.17536	0.0805851	-2.89259	0.0038208	0.0384663	MRPL12
ENSG00000174501	189.589	-0.298678	-1.23002	0.103275	-2.89205	0.00382734	0.0385061	ANKRD36C
ENSG00000092421	71.0714	-0.566189	-1.48061	0.19587	-2.89063	0.00384468	0.0386023	SEMA6A
ENSG00000123130	1484.29	0.111517	1.08036	0.0385755	2.89088	0.00384171	0.0386023	ACOT9
ENSG00000204619	1581.42	0.146536	1.10691	0.0506898	2.89083	0.00384221	0.0386023	PPP1R11
ENSG00000172292	756.563	-0.269362	-1.20527	0.0932302	-2.88922	0.00386205	0.0387445	CERS6
ENSG00000228903	57.2974	0.491574	1.40598	0.170151	2.88905	0.00386404	0.0387445	RASA4CP
ENSG00000212978	649.92	0.17795	1.13128	0.0616021	2.8887	0.00386835	0.0387616	AC016747.1
ENSG00000128408	70.5083	-0.402621	-1.32191	0.139563	-2.88487	0.00391575	0.039183	RIBC2
ENSG00000136048	2113.08	-0.13559	-1.09854	0.0470037	-2.88467	0.0039183	0.039183	DRAM1
ENSG00000253729	6831.88	-0.22018	-1.16488	0.0763754	-2.88287	0.0039407	0.0393805	PRKDC
ENSG00000179335	1158.75	0.13033	1.09454	0.0452267	2.88171	0.00395521	0.039499	CLK3
ENSG00000103111	2909.09	0.0978447	1.07017	0.033971	2.88024	0.00397367	0.0396568	MON1B
ENSG00000096080	64.2996	0.447005	1.36321	0.155297	2.87839	0.0039971	0.0398639	MRPS18A
ENSG00000090621	8256.89	-0.0944789	-1.06768	0.0328547	-2.87566	0.00403181	0.0401832	PABPC4
ENSG00000116525	351.253	0.238505	1.17977	0.0830389	2.8722	0.00407622	0.0405986	TRIM62
ENSG00000175455	1753.68	-0.181513	-1.13407	0.0632261	-2.87085	0.0040937	0.0407454	CCDC14
ENSG00000168807	5079.35	-0.176364	-1.13003	0.0614676	-2.86922	0.00411479	0.0409007	SNTB2
ENSG00000182134	498.272	0.197349	1.14659	0.0687799	2.86929	0.00411396	0.0409007	TDRKH
ENSG00000023171	254.233	-0.258499	-1.19623	0.0901201	-2.86838	0.00412577	0.0409784	GRAMD1B
ENSG00000164091	6048.44	-0.100989	-1.07251	0.0352097	-2.8682	0.00412811	0.0409784	WDR82
ENSG00000111788	171.394	-0.29233	-1.22462	0.101985	-2.8664	0.00415163	0.0411844	AC009533.1
ENSG00000130517	1094.84	0.14305	1.10424	0.0499417	2.86434	0.00417875	0.0414258	PGPEP1
ENSG00000149485	6598.95	-0.143771	-1.10479	0.0502024	-2.86383	0.00418548	0.0414649	FADS1
ENSG00000170385	2094.83	-0.141338	-1.10293	0.0493703	-2.86282	0.00419894	0.0415706	SLC30A1
ENSG00000133561	8280.91	-0.14096	-1.10264	0.0492616	-2.86146	0.00421698	0.0417215	GIMAP6
ENSG00000138640	288.883	-0.233892	-1.176	0.0817584	-2.86077	0.00422619	0.0417848	FAM13A
ENSG00000160298	351.083	-0.218828	-1.16379	0.0764996	-2.86051	0.00422963	0.0417911	C21orf58
ENSG00000227344	98.8102	-0.383589	-1.30458	0.134146	-2.85949	0.00424327	0.0418426	HAUS6P1
ENSG00000198108	217.317	-0.247652	-1.18727	0.0865954	-2.85987	0.00423809	0.0418426	CHSY3
ENSG00000137812	2890.23	-0.219976	-1.16471	0.0769231	-2.85969	0.00424054	0.0418426	KNL1
ENSG00000068308	1612.23	0.116832	1.08435	0.0408754	2.85824	0.00425996	0.0419794	OTUD5
ENSG00000155729	305.772	0.22779	1.17104	0.0797308	2.85699	0.00427679	0.0420903	KCTD18
ENSG00000137821	103.505	0.391599	1.31185	0.137067	2.85698	0.00427688	0.0420903	LRRC49
ENSG00000198961	5183.81	0.134673	1.09784	0.0471453	2.85656	0.00428255	0.0421184	PJA2
ENSG00000168061	459.585	-0.258812	-1.19649	0.090645	-2.85522	0.00430066	0.042254	SAC3D1
ENSG00000198855	395.679	0.196182	1.14566	0.0687122	2.85512	0.00430202	0.042254	FICD
ENSG00000127418	1392.55	-0.141352	-1.10294	0.0495398	-2.85331	0.00432671	0.0424685	FGFRL1
ENSG00000164402	4151.61	-0.0926504	-1.06633	0.0324896	-2.8517	0.00434864	0.0426557	SEPTIN8
ENSG00000141499	893.76	-0.162814	-1.11947	0.0571032	-2.85122	0.00435521	0.042692	WRAP53
ENSG00000125484	2641.1	-0.138077	-1.10044	0.0484342	-2.85082	0.00436069	0.0427175	GTF3C4
ENSG00000133943	613.057	0.166877	1.12263	0.0585451	2.85039	0.00436652	0.0427465	DGLUCY
ENSG00000156876	316.743	-0.257542	-1.19544	0.0903923	-2.84916	0.00438353	0.0428286	SASS6
ENSG00000118946	285.394	-0.244295	-1.18451	0.0857412	-2.84922	0.00438272	0.0428286	PCDH17
ENSG00000186480	4542.89	0.181485	1.13405	0.0636959	2.84924	0.00438238	0.0428286	INSIG1
ENSG00000175155	3552.02	-0.151189	-1.11048	0.0530743	-2.84863	0.00439079	0.0428714	YPEL2
ENSG00000135314	86.4131	-0.366555	-1.28927	0.128688	-2.8484	0.00439391	0.0428738	KHDC1
ENSG00000117616	2316.26	0.173413	1.12772	0.060919	2.84661	0.00441868	0.0430872	RSRP1
ENSG00000157617	1513.75	-0.148148	-1.10815	0.052057	-2.84588	0.00442882	0.0431578	C2CD2
ENSG00000120694	6044.69	-0.119548	-1.08639	0.0420105	-2.84566	0.00443189	0.0431595	HSPH1
ENSG00000167325	2610.36	-0.154091	-1.11272	0.0541693	-2.84461	0.00444652	0.0432736	RRM1
ENSG00000148120	596.327	0.166662	1.12246	0.058652	2.84154	0.00448966	0.0436569	AOPEP
ENSG00000171843	345.051	0.246653	1.18645	0.0868072	2.84139	0.00449176	0.0436569	MLLT3
ENSG00000023608	305.808	-0.264266	-1.20102	0.0930637	-2.83962	0.00451672	0.0437708	SNAPC1
ENSG00000115363	633.465	-0.198343	-1.14738	0.0698426	-2.83985	0.00451348	0.0437708	EVA1A
ENSG00000158109	3497.46	0.107991	1.07773	0.0380316	2.83952	0.00451818	0.0437708	TPRG1L
ENSG00000105438	5140.81	0.147584	1.10771	0.0519623	2.84022	0.00450826	0.0437708	KDELR1
ENSG00000170949	741.52	0.183931	1.13598	0.0647625	2.84009	0.00451008	0.0437708	ZNF160
ENSG00000119650	239.982	0.231856	1.17434	0.0816778	2.83866	0.00453028	0.0438595	IFT43
ENSG00000009335	3490.35	-0.0810119	-1.05776	0.0285562	-2.83693	0.0045549	0.0440692	UBE3C
ENSG00000129347	914.201	-0.150375	-1.10986	0.0530227	-2.83605	0.00456754	0.0441628	KRI1
ENSG00000108592	4034.92	-0.103962	-1.07472	0.0366724	-2.83487	0.00458437	0.0442968	FTSJ3
ENSG00000183751	1829.57	-0.164654	-1.1209	0.05813	-2.83252	0.00461823	0.044595	TBL3
ENSG00000147224	948.119	-0.155981	-1.11418	0.055118	-2.82995	0.00465549	0.0449256	PRPS1
ENSG00000123562	12876.9	0.103887	1.07466	0.0367224	2.82897	0.00466978	0.0449503	MORF4L2
ENSG00000116977	1818.63	0.132576	1.09625	0.0468555	2.82946	0.00466272	0.0449503	LGALS8
ENSG00000184916	3766.86	0.141734	1.10323	0.0500987	2.82909	0.004668	0.0449503	JAG2
ENSG00000149577	918.727	0.153994	1.11265	0.054435	2.82895	0.00467012	0.0449503	SIDT2
ENSG00000249915	1501.86	0.144953	1.10569	0.0512497	2.82838	0.00467848	0.0450017	PDCD6
ENSG00000196642	3434.27	-0.130522	-1.09469	0.0461637	-2.82737	0.00469327	0.0451148	RABL6
ENSG00000105135	1230.22	-0.24598	-1.1859	0.0870183	-2.82676	0.00470209	0.0451704	ILVBL
ENSG00000101773	322.661	-0.216466	-1.16188	0.0765858	-2.82646	0.00470661	0.0451846	RBBP8
ENSG00000048392	2443.2	0.144889	1.10565	0.0513142	2.82357	0.00474915	0.0455637	RRM2B
ENSG00000175548	157.702	-0.282937	-1.21667	0.100217	-2.82324	0.00475407	0.0455815	ALG10B
ENSG00000120314	1437.05	0.103675	1.07451	0.0367297	2.82266	0.00476272	0.045635	WDR55
ENSG00000164144	1150.88	0.138366	1.10066	0.0490253	2.82234	0.00476742	0.0456507	ARFIP1
ENSG00000115216	5295.65	0.0886572	1.06338	0.0314397	2.81992	0.00480363	0.0459679	NRBP1
ENSG00000197905	529.299	-0.232269	-1.17468	0.0824054	-2.81862	0.00482313	0.0460657	TEAD4
ENSG00000138796	402.625	-0.191635	-1.14206	0.0679877	-2.81868	0.0048222	0.0460657	HADH
ENSG00000134222	961.022	-0.169104	-1.12436	0.0599913	-2.81881	0.00482014	0.0460657	PSRC1
ENSG00000160991	4090.69	-0.0912343	-1.06528	0.0323767	-2.8179	0.00483394	0.0461219	ORAI2
ENSG00000180211	266.485	0.322277	1.2503	0.114372	2.81781	0.00483521	0.0461219	FO393411.1
ENSG00000114354	2791.64	0.137723	1.10017	0.0488892	2.81705	0.00484673	0.0461726	TFG
ENSG00000114999	3638.99	-0.101544	-1.07292	0.0360491	-2.81683	0.00484996	0.0461739	TTL
ENSG00000096093	286.024	0.21997	1.16471	0.0781072	2.81625	0.00485872	0.0462277	EFHC1
ENSG00000108578	2205.21	-0.124594	-1.0902	0.044274	-2.81416	0.00489042	0.0464996	BLMH
ENSG00000175550	3168.09	0.16808	1.12356	0.0597483	2.81312	0.00490626	0.0466205	DRAP1
ENSG00000147202	725.536	-0.206444	-1.15384	0.0733932	-2.81284	0.00491054	0.0466314	DIAPH2
ENSG00000172578	1266.36	-0.15108	-1.1104	0.0537164	-2.81255	0.00491503	0.0466443	KLHL6
ENSG00000152270	122.711	-0.309498	-1.23928	0.110086	-2.81142	0.00493241	0.0467794	PDE3B
ENSG00000159399	1183.19	-0.180182	-1.13303	0.0641061	-2.81069	0.0049436	0.0468556	HK2
ENSG00000154783	8016.62	-0.168168	-1.12363	0.0598513	-2.80976	0.00495785	0.0469011	FGD5
ENSG00000005884	4042.9	-0.125597	-1.09096	0.0446966	-2.80998	0.00495439	0.0469011	ITGA3
ENSG00000228393	33.5247	0.586995	1.50211	0.208912	2.80977	0.00495771	0.0469011	LINC01004
ENSG00000104147	177.9	-0.315877	-1.24477	0.112432	-2.80949	0.00496208	0.0469113	OIP5
ENSG00000156671	1723.09	0.161158	1.11818	0.0573735	2.80893	0.00497059	0.046962	SAMD8
ENSG00000115163	766.693	-0.20453	-1.15231	0.0728459	-2.80771	0.00498947	0.0471104	CENPA
ENSG00000130023	196.552	0.247975	1.18754	0.088327	2.80746	0.00499336	0.0471173	ERMARD
ENSG00000127824	915.509	-0.174808	-1.12881	0.0622958	-2.80609	0.0050146	0.0472578	TUBA4A
ENSG00000146072	1320.69	0.163768	1.12021	0.0583592	2.8062	0.00501289	0.0472578	TNFRSF21
ENSG00000183971	64.4165	-0.432542	-1.34961	0.154203	-2.80501	0.00503142	0.0473448	NPW
ENSG00000072864	1091.27	-0.129366	-1.09381	0.0461167	-2.80518	0.00502891	0.0473448	NDE1
ENSG00000227695	42.9132	0.545697	1.45972	0.194552	2.80489	0.00503336	0.0473448	DNMBP-AS1
ENSG00000157657	3809.86	-0.205585	-1.15315	0.0733085	-2.80438	0.00504128	0.0473893	ZNF618
ENSG00000157184	587.099	0.153432	1.11221	0.0547219	2.80384	0.00504973	0.0474089	CPT2
ENSG00000151715	33.6863	0.564158	1.47852	0.201196	2.80403	0.00504686	0.0474089	TMEM45B
ENSG00000081059	149.064	-0.253727	-1.19228	0.0905535	-2.80196	0.0050793	0.0476565	TCF7
ENSG00000123219	624.186	-0.229945	-1.17279	0.0820938	-2.80101	0.00509435	0.0477434	CENPK
ENSG00000118680	12093.2	0.169839	1.12493	0.0606357	2.80097	0.00509498	0.0477434	MYL12B
ENSG00000235297	45.4919	-0.505903	-1.42001	0.180745	-2.79899	0.00512625	0.0479562	FAUP1
ENSG00000068971	482.957	0.181363	1.13395	0.0647976	2.79892	0.00512736	0.0479562	PPP2R5B
ENSG00000130193	1069.9	-0.190267	-1.14097	0.067992	-2.79837	0.00513609	0.0479602	THEM6
ENSG00000140854	737.638	-0.140316	-1.10215	0.0501414	-2.7984	0.00513557	0.0479602	KATNB1
ENSG00000166770	171.821	0.265962	1.20244	0.0950447	2.79829	0.00513744	0.0479602	ZNF667-AS1
ENSG00000254726	281.75	-0.274854	-1.20987	0.0983033	-2.79598	0.00517427	0.0482737	MEX3A
ENSG00000118197	476.54	0.178762	1.13191	0.0639895	2.79361	0.00521226	0.0485977	DDX59
ENSG00000164032	15530.5	-0.228495	-1.17161	0.0818097	-2.793	0.00522214	0.0485985	H2AZ1
ENSG00000136161	672.354	0.158105	1.11582	0.0566051	2.79313	0.00522008	0.0485985	RCBTB2
ENSG00000243646	672.312	0.170979	1.12582	0.0612141	2.79314	0.00521998	0.0485985	IL10RB
ENSG00000238227	2614.11	-0.14314	-1.10431	0.0513044	-2.79002	0.00527049	0.0490179	TMEM250
ENSG00000137817	419.278	0.216361	1.1618	0.0775957	2.78831	0.00529835	0.0492462	PARP6
ENSG00000177337	208.618	-0.253879	-1.19241	0.091065	-2.78789	0.00530533	0.0492804	DLGAP1-AS1
ENSG00000011454	1148.88	0.129718	1.09408	0.0465387	2.78731	0.0053147	0.0493366	RABGAP1
ENSG00000072135	1515.78	0.116411	1.08403	0.0417712	2.78688	0.00532188	0.0493725	PTPN18
ENSG00000101544	1385.75	-0.130023	-1.09431	0.0466643	-2.78634	0.00533062	0.049392	ADNP2
ENSG00000117475	850.926	0.165324	1.12142	0.0593319	2.78643	0.00532916	0.049392	BLZF1
ENSG00000197586	1268.01	-0.138245	-1.10057	0.0496313	-2.78544	0.00534551	0.0494992	ENTPD6
ENSG00000066056	14284.1	-0.136803	-1.09947	0.0491314	-2.78443	0.00536222	0.0495994	TIE1
ENSG00000085276	2744.82	-0.135156	-1.09821	0.0485409	-2.78438	0.005363	0.0495994	MECOM
ENSG00000120725	477.989	-0.198722	-1.14768	0.0714078	-2.78291	0.0053873	0.0497933	SIL1
