# Supplementary material for: Endothelial sensing of AHR ligands regulates intestinal homeostasis
Source: Nature. 2023 Aug 16;621(7980):821–9. doi: 10.1038/s41586-023-06508-4 (PMC10533400; doi:10.1038/s41586-023-06508-4)
Supplement: Supplementary file 15 — Source Data Fig. 1 [file 41586_2023_6508_MOESM15_ESM.xlsx]

## Sheet: Fig.1b
Fig.1b - cluster proportions
BEC vs LEC superclusters									% of BEC
	Combined cell #			Cluster_res0.4	Cluster name	combined cell #			Artery	Artery SS	PCV	Cap Arterial	Cap 1	Cap 2	Cap 3
BEC	8714			0	LEC 1	5851			15.9284	9.65114	11.4643	49.4951	5.89855	4.57884	2.9837
LEC	12403			1	LEC 2a	4720
				2	Cap Arterial	4313
				3	Artery	1388			% of LEC
				4	LEC 2b	1172			LEC 1	LEC 2a	LEC 2b	LEC IFN
				5	PCV	999			47.1741	38.0553	9.44933	5.32129
				6	Artery SS	841
				7	LEC IFN	660
				8	Capillary 1	514
				9	Capillary 2	399
				10	Capillary 3	260
				TOTAL		21117

## Sheet: Fig.1c
Pagoda2 Aspect genesets
SEE TABLE S4

## Sheet: Fig.1d-e
SCENIC ANALYSIS
CLUSTER REGULONS - SEE TABLE S5
