# Supplementary material for: Endothelial sensing of AHR ligands regulates intestinal homeostasis
Source: Nature. 2023 Aug 16;621(7980):821–9. doi: 10.1038/s41586-023-06508-4 (PMC10533400; doi:10.1038/s41586-023-06508-4)
Supplement: Supplementary file 16 — Source Data Fig. 2 [file 41586_2023_6508_MOESM16_ESM.xlsx]

## Sheet: Fig.2b
Fig.2b - splitviolin plots
SEE TABLE S2 FOR CONSERVED MARKER GENES
SEE TABLE S6 FOR DE GENES

## Sheet: Fig.2c
Fig.2c - sumary data EC Cyp1a1-reporter
% Cyp1a1 expression within BEC				% Cyp1a1 expression within LEC
Non-Reporter	Vehicle	Ligand		Non-Reporter	Vehicle	Ligand
0.54	22.1	64.3		0.16	27	71.1
	25.6	66.4			19.1	76.8
		58.1				67.6
3.08	12	62		7.69	28	47.1
	14.1	64.6			26.2	63.1

## Sheet: Fig.2e
Fig.2e - scRNAseq cluster DE genes
SEE TABLE S6 FOR DE GENES

## Sheet: Fig.2f
Fig.2f - DE pathway analysis
SEE TABLE S8 FOR PATHWAY ANALYSIS
