# Supplementary material for: Endothelial sensing of AHR ligands regulates intestinal homeostasis
Source: Nature. 2023 Aug 16;621(7980):821–9. doi: 10.1038/s41586-023-06508-4 (PMC10533400; doi:10.1038/s41586-023-06508-4)
Supplement: Supplementary file 17 — Source Data Fig. 3 [file 41586_2023_6508_MOESM17_ESM.xlsx]

## Sheet: Fig3a
SEE TABLE S9 (BEC tab) for DE genes between EC AHR KO and WT mice

## Sheet: Fig3b
Fic 3b - Hallmark Inflammatory response: GSEA results							Fig3b - Hallmark mesenchymal transition: GSEA results
Dataset	BEC_DESeq2_Ahr_KO_minus_Ahr_WT
Phenotype	NoPhenotypeAvailable						Dataset	BEC_DESeq2_Ahr_KO_minus_Ahr_WT
Upregulated in class	na_pos						Phenotype	NoPhenotypeAvailable
GeneSet	HALLMARK_INFLAMMATORY_RESPONSE						Upregulated in class	na_pos
Enrichment Score (ES)	0.36332						GeneSet	HALLMARK_EPITHELIAL_MESENCHYMAL_TRANSITION
Normalized Enrichment Score (NES)	1.5847						Enrichment Score (ES)	0.400576
Nominal p-value	0.0018797						Normalized Enrichment Score (NES)	1.74212
FDR q-value	0.0468746						Nominal p-value	0
FWER p-Value	0.132						FDR q-value	0.0197642
							FWER p-Value	0.02
NAME	SYMBOL	RANK IN GENE LIST	RANK METRIC SCORE	RUNNING ES	CORE ENRICHMENT		NAME	SYMBOL	RANK IN GENE LIST	RANK METRIC SCORE	RUNNING ES	CORE ENRICHMENT
row_0	IL15	112	4.79146	0.0106318	Yes		row_0	PMP22	25	7.38601	0.0278612	Yes
row_1	CHST2	135	4.51959	0.0269372	Yes		row_1	TGM2	31	6.8638	0.0551207	Yes
row_2	PLAUR	168	4.19011	0.0411831	Yes		row_2	IGFBP3	58	5.8022	0.0765302	Yes
row_3	CSF3	192	3.97448	0.0552477	Yes		row_3	CD59	97	5.12621	0.0943177	Yes
row_4	PCDH7	211	3.83359	0.0691278	Yes		row_4	IL15	112	4.79146	0.112558	Yes
row_5	PTAFR	230	3.66572	0.082341	Yes		row_5	PLAUR	168	4.19011	0.125301	Yes
row_6	IL6	282	3.36638	0.0918885	Yes		row_6	CCN2	172	4.16793	0.141857	Yes
row_7	OSMR	308	3.26726	0.102993	Yes		row_7	CAPG	199	3.92483	0.155708	Yes
row_8	CXCL6	328	3.18263	0.114212	Yes		row_8	CXCL12	213	3.82264	0.170123	Yes
row_9	HIF1A	382	2.94872	0.12195	Yes		row_9	VCAM1	221	3.75785	0.184727	Yes
row_10	VIP	385	2.94488	0.1335	Yes		row_10	TIMP3	247	3.52327	0.197037	Yes
row_11	RHOG	388	2.94138	0.145036	Yes		row_11	PCOLCE	251	3.51855	0.210978	Yes
row_12	IFITM1	393	2.92051	0.156339	Yes		row_12	TNFRSF11B	276	3.40335	0.222879	Yes
row_13	BST2	474	2.70076	0.161066	Yes		row_13	IL6	282	3.36638	0.236057	Yes
row_14	TNFRSF9	501	2.6523	0.169652	Yes		row_14	SERPINE2	305	3.27901	0.247608	Yes
row_15	HBEGF	519	2.61765	0.178776	Yes		row_15	FAS	318	3.22139	0.259678	Yes
row_16	AHR	520	2.61579	0.189169	Yes		row_16	CXCL6	328	3.18263	0.271816	Yes
row_17	EREG	542	2.56273	0.197775	Yes		row_17	PDLIM4	354	3.06004	0.28226	Yes
row_18	TACR3	625	2.43108	0.20128	Yes		row_18	COL4A1	367	3.01286	0.29349	Yes
row_19	IRAK2	629	2.42951	0.210707	Yes		row_19	DPYSL3	419	2.83887	0.301093	Yes
row_20	SLC31A2	660	2.38432	0.217929	Yes		row_20	SPARC	582	2.5092	0.29904	Yes
row_21	TIMP1	681	2.33548	0.225707	Yes		row_21	TPM4	648	2.40411	0.303842	Yes
row_22	MYC	724	2.27873	0.231609	Yes		row_22	TIMP1	681	2.33548	0.310843	Yes
row_23	LCK	738	2.26311	0.239624	Yes		row_23	MYL9	734	2.26802	0.316073	Yes
row_24	SPHK1	759	2.24914	0.247059	Yes		row_24	PLOD1	769	2.23744	0.32253	Yes
row_25	P2RY2	760	2.24841	0.255992	Yes		row_25	MMP3	805	2.18313	0.328693	Yes
row_26	ATP2B1	782	2.21823	0.26323	Yes		row_26	NNMT	809	2.17911	0.337242	Yes
row_27	CD14	822	2.16317	0.268897	Yes		row_27	FERMT2	831	2.1542	0.344339	Yes
row_28	CD48	865	2.11213	0.274137	Yes		row_28	TNC	836	2.14976	0.352694	Yes
row_29	ABI1	887	2.09195	0.280872	Yes		row_29	CDH2	939	2.03487	0.353233	Yes
row_30	RGS16	893	2.08396	0.288777	Yes		row_30	CALU	945	2.03024	0.361032	Yes
row_31	CCL7	990	1.98184	0.289447	Yes		row_31	PLOD3	973	1.99967	0.367057	Yes
row_32	LTA	1013	1.96221	0.295591	Yes		row_32	PVR	1027	1.95103	0.370935	Yes
row_33	PVR	1027	1.95103	0.302367	Yes		row_33	THBS2	1068	1.91402	0.37564	Yes
row_34	LY6E	1042	1.93656	0.309011	Yes		row_34	FBN2	1074	1.91135	0.38296	Yes
row_35	SELL	1082	1.9023	0.313642	Yes		row_35	COL4A2	1125	1.86351	0.386711	Yes
row_36	GNA15	1100	1.8874	0.319865	Yes		row_36	TFPI2	1198	1.79953	0.388554	Yes
row_37	LCP2	1254	1.74677	0.315323	Yes		row_37	QSOX1	1260	1.74285	0.390993	Yes
row_38	IL10RA	1304	1.70605	0.318425	Yes		row_38	SERPINH1	1284	1.72255	0.396203	Yes
row_39	ITGB3	1318	1.7011	0.324207	Yes		row_39	ITGB3	1318	1.7011	0.400576	Yes
row_40	STAB1	1346	1.67767	0.328847	Yes		row_40	NID2	1545	1.54251	0.389828	No
row_41	APLNR	1373	1.65671	0.333478	Yes		row_41	SLIT3	1555	1.53188	0.39532	No
row_42	KIF1B	1424	1.61542	0.336144	Yes		row_42	FMOD	1747	1.43649	0.386772	No
row_43	ADM	1438	1.60691	0.341552	Yes		row_43	TGFBR3	1767	1.42513	0.391084	No
row_44	AXL	1537	1.54945	0.340354	Yes		row_44	FLNA	1832	1.39102	0.391882	No
row_45	TNFAIP6	1604	1.50203	0.341369	Yes		row_45	ACTA2	1862	1.37749	0.395252	No
row_46	PDE4B	1624	1.49163	0.34587	Yes		row_46	ITGAV	1878	1.3722	0.399651	No
row_47	SLC31A1	1643	1.48397	0.350415	Yes		row_47	PPIB	2042	1.30091	0.392658	No
row_48	ATP2A2	1695	1.46274	0.352399	Yes		row_48	TAGLN	2199	1.2359	0.385928	No
row_49	C5AR1	1706	1.45817	0.357442	Yes		row_49	WNT5A	2253	1.21185	0.386831	No
row_50	TLR3	1779	1.42021	0.357681	Yes		row_50	LAMA2	2272	1.20312	0.390324	No
row_51	CMKLR1	1780	1.41932	0.36332	Yes		row_51	CD44	2310	1.18536	0.39232	No
row_52	CDKN1A	1915	1.355	0.358648	No		row_52	MGP	2510	1.089	0.381772	No
row_53	GNAI3	1931	1.34614	0.362871	No		row_53	VCAN	2520	1.08571	0.385468	No
row_54	EIF2AK2	2068	1.28766	0.357781	No		row_54	COL5A2	2640	1.04249	0.380736	No
row_55	NLRP3	2089	1.27976	0.361365	No		row_55	ECM2	2645	1.04093	0.384627	No
row_56	NFKBIA	2190	1.2409	0.358791	No		row_56	TPM1	2787	0.986281	0.378018	No
row_57	ACVR1B	2225	1.22438	0.361104	No		row_57	APLP1	2837	0.966859	0.378234	No
row_58	PTGIR	2473	1.11096	0.346983	No		row_58	MATN2	2887	0.950371	0.378383	No
row_59	SCARF1	2600	1.05309	0.341711	No		row_59	GREM1	2968	0.920072	0.376085	No
row_60	ICOSLG	2808	0.979555	0.330069	No		row_60	DST	2977	0.914761	0.379168	No
row_61	CYBB	2928	0.938002	0.324866	No		row_61	WIPF1	2987	0.912439	0.382166	No
row_62	MSR1	2990	0.911066	0.323908	No		row_62	LGALS1	3034	0.895435	0.382319	No
row_63	SLC11A2	3151	0.861234	0.315323	No		row_63	CDH11	3050	0.890528	0.384779	No
row_64	CALCRL	3184	0.849328	0.316296	No		row_64	PRSS2	3063	0.885833	0.387445	No
row_65	SRI	3376	0.781351	0.305068	No		row_65	GPX7	3110	0.871711	0.387503	No
row_66	CD40	3393	0.776408	0.306952	No		row_66	NT5E	3156	0.859759	0.387588	No
row_67	KCNJ2	3401	0.775196	0.309506	No		row_67	SNTB1	3187	0.848467	0.388753	No
row_68	GP1BA	3499	0.750564	0.305209	No		row_68	MAGEE1	3332	0.79549	0.381151	No
row_69	RNF144B	3537	0.736104	0.305357	No		row_69	CADM1	3785	0.668932	0.349928	No
row_70	PTGER4	3681	0.697657	0.297398	No		row_70	ITGA2	3887	0.639242	0.344923	No
row_71	SELE	3698	0.692248	0.298948	No		row_71	CDH6	4131	0.572089	0.328993	No
row_72	IFNAR1	3727	0.683984	0.299564	No		row_72	INHBA	4235	0.546824	0.323466	No
row_73	IL7R	3912	0.634065	0.288276	No		row_73	BMP1	4247	0.543367	0.324828	No
row_74	FPR1	3995	0.610123	0.284546	No		row_74	LAMC1	4306	0.527174	0.322598	No
row_75	DCBLD2	4010	0.604601	0.285898	No		row_75	THBS1	4317	0.525393	0.323963	No
row_76	LPAR1	4071	0.588795	0.283735	No		row_76	FGF2	4322	0.523867	0.325772	No
row_77	LYN	4222	0.548892	0.274659	No		row_77	BASP1	4486	0.475366	0.315455	No
row_78	INHBA	4235	0.546824	0.275931	No		row_78	COPA	4492	0.4724	0.316982	No
row_79	ADRM1	4422	0.49205	0.263929	No		row_79	ELN	4568	0.453025	0.313178	No
row_80	OLR1	4502	0.469973	0.259867	No		row_80	IGFBP4	4616	0.441764	0.31143	No
row_81	TNFSF9	4558	0.454167	0.257545	No		row_81	COL12A1	4639	0.438312	0.311544	No
row_82	SLC7A1	4562	0.453639	0.259122	No		row_82	COL5A1	4727	0.415428	0.306689	No
row_83	PSEN1	4584	0.449934	0.259333	No		row_83	FZD8	4802	0.395229	0.302727	No
row_84	FZD5	4599	0.446394	0.260056	No		row_84	PCOLCE2	4810	0.393497	0.303786	No
row_85	TNFSF10	4788	0.398407	0.247532	No		row_85	MMP14	4832	0.389424	0.303779	No
row_86	ADGRE1	4789	0.398087	0.249113	No		row_86	ITGB5	4862	0.381712	0.303139	No
row_87	EBI3	4819	0.391491	0.248492	No		row_87	SERPINE1	4865	0.380553	0.304521	No
row_88	MMP14	4832	0.389424	0.249139	No		row_88	MEST	4957	0.357769	0.299134	No
row_89	SERPINE1	4865	0.380553	0.24825	No		row_89	VEGFA	4989	0.349964	0.298216	No
row_90	CCL20	4890	0.373901	0.247934	No		row_90	SDC1	5164	0.304169	0.286385	No
row_91	MEFV	5122	0.313743	0.231846	No		row_91	ADAM12	5172	0.302958	0.287079	No
row_92	NOD2	5416	0.256365	0.210878	No		row_92	ABI3BP	5180	0.301143	0.287767	No
row_93	SLC28A2	5449	0.249524	0.209468	No		row_93	SFRP1	5242	0.28499	0.284337	No
row_94	GPC3	5578	0.219736	0.200735	No		row_94	THY1	5423	0.254565	0.271855	No
row_95	CCL2	5626	0.20933	0.19804	No		row_95	RHOB	5516	0.231959	0.265886	No
row_96	MXD1	5693	0.194351	0.193859	No		row_96	PFN2	5541	0.227247	0.265	No
row_97	CX3CL1	5863	0.152678	0.181784	No		row_97	SGCB	5656	0.20171	0.257258	No
row_98	ATP2C1	5885	0.146205	0.180789	No		row_98	FSTL3	5669	0.198805	0.257158	No
row_99	CSF1	5933	0.137307	0.177808	No		row_99	PLOD2	5691	0.19507	0.256368	No
row_100	F3	6137	0.0914247	0.162938	No		row_100	POSTN	5865	0.15238	0.244	No
row_101	PIK3R5	6436	0.0309871	0.140698	No		row_101	COL1A1	6018	0.116177	0.233062	No
row_102	SLC4A4	6438	0.0307144	0.140745	No		row_102	DCN	6060	0.107469	0.230419	No
row_103	CCR7	6525	0.0116829	0.134338	No		row_103	CCN1	6105	0.0977627	0.227511	No
row_104	GPR183	6550	0.00555466	0.132559	No		row_104	FBLN1	6132	0.0925915	0.225932	No
row_105	FFAR2	6651	-0.0163034	0.12512	No		row_105	LAMA3	6271	0.0644598	0.215837	No
row_106	HRH1	6686	-0.0242585	0.122665	No		row_106	PTHLH	6404	0.037547	0.206084	No
row_107	IRF7	6879	-0.0641347	0.108512	No		row_107	SDC4	6424	0.0346974	0.204798	No
row_108	LIF	7111	-0.11595	0.0916379	No		row_108	EDIL3	6462	0.0243807	0.202119	No
row_109	CXCL9	7290	-0.152089	0.0788848	No		row_109	FBLN5	6483	0.020169	0.2007	No
row_110	IL18R1	7367	-0.168608	0.0738516	No		row_110	RGS4	6569	0.000808589	0.194325	No
row_111	IL4R	7431	-0.183793	0.0698542	No		row_111	LOXL2	6614	-0.00806996	0.191056	No
row_112	ACVR2A	7552	-0.208826	0.0616789	No		row_112	SCG2	6657	-0.017734	0.187976	No
row_113	SLAMF1	7574	-0.213225	0.0609501	No		row_113	MYLK	6709	-0.0299431	0.18427	No
row_114	ICAM1	7899	-0.289198	0.0377858	No		row_114	P3H1	6759	-0.040409	0.180756	No
row_115	IL1B	7938	-0.296135	0.0361107	No		row_115	ECM1	6865	-0.0590384	0.173115	No
row_116	OSM	8535	-0.4426	-0.00685543	No		row_116	FOXC2	6867	-0.0601974	0.173282	No
row_117	SEMA4D	8554	-0.448615	-0.00642382	No		row_117	VIM	7065	-0.104577	0.158921	No
row_118	EMP3	8596	-0.457801	-0.00768168	No		row_118	ID2	7192	-0.134513	0.150008	No
row_119	NAMPT	8618	-0.463396	-0.00741648	No		row_119	COL3A1	7272	-0.1501	0.144685	No
row_120	GABBR1	8893	-0.530287	-0.025871	No		row_120	GADD45B	7296	-0.152966	0.143575	No
row_121	PTGER2	9145	-0.588301	-0.042369	No		row_121	COL16A1	7370	-0.169339	0.138779	No
row_122	RELA	9176	-0.592079	-0.0422679	No		row_122	COLGALT1	7406	-0.177596	0.136868	No
row_123	PDPN	9207	-0.603905	-0.0421198	No		row_123	MFAP5	7407	-0.178327	0.137585	No
row_124	BEST1	9301	-0.62467	-0.0466169	No		row_124	TGFBI	7615	-0.222586	0.122949	No
row_125	TNFSF15	9327	-0.633945	-0.0459742	No		row_125	FUCA1	7828	-0.274282	0.108146	No
row_126	RASGRP1	9407	-0.653506	-0.0493061	No		row_126	BGN	7844	-0.277031	0.108136	No
row_127	NFKB1	9717	-0.73253	-0.0695835	No		row_127	COL6A3	7855	-0.27928	0.10851	No
row_128	TLR1	9762	-0.744709	-0.0699266	No		row_128	SNAI2	7914	-0.291601	0.105332	No
row_129	SGMS2	10047	-0.821801	-0.0879734	No		row_129	CTHRC1	7925	-0.292888	0.105761	No
row_130	CCRL2	10166	-0.856697	-0.0934246	No		row_130	GAS1	8089	-0.33109	0.0948629	No
row_131	ADORA2B	10186	-0.862602	-0.0914232	No		row_131	GADD45A	8136	-0.340395	0.0927817	No
row_132	CD82	10269	-0.890991	-0.0940367	No		row_132	LOX	8241	-0.36434	0.0864449	No
row_133	TPBG	10314	-0.907143	-0.0937345	No		row_133	GLIPR1	8414	-0.4077	0.0751803	No
row_134	CD69	10389	-0.930741	-0.0955897	No		row_134	PMEPA1	8553	-0.448262	0.0666301	No
row_135	CSF3R	10527	-0.965112	-0.102036	No		row_135	EMP3	8596	-0.457801	0.0653218	No
row_136	EDN1	10649	-1.00822	-0.10711	No		row_136	FN1	8682	-0.481147	0.0608809	No
row_137	TNFRSF1B	10662	-1.01162	-0.103992	No		row_137	FSTL1	8817	-0.514336	0.0528969	No
row_138	RTP4	10803	-1.05598	-0.110302	No		row_138	EFEMP2	8897	-0.531106	0.0491074	No
row_139	IL1A	10872	-1.07724	-0.111125	No		row_139	SLC6A8	9255	-0.614525	0.0247939	No
row_140	IFNGR2	10913	-1.09561	-0.109774	No		row_140	LUM	9567	-0.698131	0.00426855	No
row_141	MET	10933	-1.10268	-0.106819	No		row_141	NOTCH2	9796	-0.752524	-0.00980981	No
row_142	C3AR1	11002	-1.1329	-0.10742	No		row_142	OXTR	9806	-0.75421	-0.00744857	No
row_143	PTPRE	11041	-1.14409	-0.105726	No		row_143	SPP1	10117	-0.841765	-0.0273206	No
row_144	IL18	11181	-1.19576	-0.111407	No		row_144	COL6A2	10409	-0.936936	-0.0453837	No
row_145	NMI	11391	-1.27276	-0.122033	No		row_145	LAMC2	10478	-0.955537	-0.046639	No
row_146	TAPBP	11467	-1.30111	-0.122492	No		row_146	GEM	10512	-0.961914	-0.0452424	No
row_147	HPN	11576	-1.35111	-0.125229	No		row_147	SLIT2	10529	-0.96607	-0.0425534	No
row_148	KLF6	11619	-1.37478	-0.122919	No		row_148	TGFB1	10751	-1.03753	-0.054959	No
row_149	IL15RA	11720	-1.42695	-0.124753	No		row_149	GPC1	10865	-1.07526	-0.0591089	No
row_150	CCL22	11783	-1.45893	-0.12361	No		row_150	FAP	11126	-1.17438	-0.07389	No
row_151	BDKRB1	11790	-1.46202	-0.118251	No		row_151	LAMA1	11226	-1.20921	-0.07645	No
row_152	IL1R1	12094	-1.62546	-0.134531	No		row_152	COL5A3	11276	-1.22767	-0.075184	No
row_153	SLC7A2	12112	-1.63782	-0.129299	No		row_153	AREG	11360	-1.26265	-0.0763283	No
row_154	SCN1B	12300	-1.74483	-0.1364	No		row_154	MCM7	11543	-1.33461	-0.0846115	No
row_155	GCH1	12393	-1.81568	-0.13609	No		row_155	FBLN2	11760	-1.44337	-0.095008	No
row_156	TLR2	12409	-1.82091	-0.129981	No		row_156	CALD1	11852	-1.48533	-0.0958561	No
row_157	TACR1	12454	-1.86276	-0.125882	No		row_157	LRP1	11897	-1.50471	-0.0930995	No
row_158	RAF1	12464	-1.87397	-0.119112	No		row_158	PDGFRB	12038	-1.58785	-0.0972116	No
row_159	SELENOS	12519	-1.92303	-0.115524	No		row_159	CAP2	12132	-1.65015	-0.0975461	No
row_160	NMUR1	12748	-2.14546	-0.12411	No		row_160	SAT1	12580	-1.97581	-0.123132	No
row_161	LDLR	12755	-2.14945	-0.11602	No		row_161	LOXL1	12609	-1.99722	-0.117192	No
row_162	IL2RB	12778	-2.17247	-0.10904	No		row_162	COL1A2	12615	-2.00114	-0.10951	No
row_163	IL10	12886	-2.31256	-0.107882	No		row_163	ITGB1	12633	-2.02277	-0.102642	No
row_164	CD55	13012	-2.53599	-0.107187	No		row_164	PRRX1	12785	-2.17638	-0.10521	No
row_165	BTG2	13032	-2.57542	-0.0983802	No		row_165	TNFAIP3	12794	-2.18538	-0.0970116	No
row_166	IL18RAP	13117	-2.81449	-0.0935017	No		row_166	MMP2	12828	-2.23616	-0.0904847	No
row_167	RGS1	13135	-2.8781	-0.0833427	No		row_167	JUN	12909	-2.3487	-0.0870313	No
row_168	CXCL10	13154	-2.92491	-0.0730728	No		row_168	MSX1	12930	-2.38816	-0.078917	No
row_169	CXCR6	13224	-3.13204	-0.0658071	No		row_169	VEGFC	13181	-3.01546	-0.0855352	No
row_170	P2RX7	13253	-3.2416	-0.0550294	No		row_170	FBN1	13273	-3.36465	-0.0788169	No
row_171	P2RX4	13291	-3.45319	-0.0440864	No		row_171	HTRA1	13416	-4.97124	-0.069457	No
row_172	RIPK2	13363	-4.10888	-0.0330898	No		row_172	ANPEP	13426	-5.26822	-0.0489217	No
row_173	IRF1	13433	-5.43214	-0.0166858	No		row_173	DAB2	13493	-13.5116	0.00052545	No
row_174	ABCA1	13434	-5.44638	0.00495264	No

## Sheet: Fig3c
SEE TABLE S10 for enriched GO_BP and KEGG genesets between EC AHR KO and WT mice BEC

## Sheet: Fig3d-f
Fig.3d - Homeostatic proliferation (%EdU+)					Fig.3e - Proliferation following VEGF-A treatment (%EdU+)						Fig.3f - Proliferation following DC101 treatment (%EdU+)
WT	KO				WT	KO					IgG WT	IgG KO	DC101 WT	DC101 KO
4.18	6.66				6.88	9.05					1.93	2.55	6.3	5.49
3.5	3.55				5.12	5.83					4.53	5.41	5.44	3.08
2.76	4.28				11.4	13.3					2.15	3.46	2.09	3.09
4.21	6.83				4.72	7.16					5.37	10.6	2.9	3.05
5.6	5.93				7.35	11					6.12	7.95	2.32	2.56
3.58	8.19				7.32	10.5					3.13	6.89	4.98	4.5
4.53	5.01				5.57	8.55							3.83	4.66
					5.95	8.94
					4.68	8.36

## Sheet: Fig3g
Fig.3g - Esm1+ cells per unit area of villi vasculature (um2)
Mouse #	Genotype
	WT	KO
WT1/KO1
	646.114	4700.09
	251.334	6332.25
	785.13	3614.02
	1439.5	10456.7
	656.838	2877.97
	1968.02	2747.56
	1510.02
		7424.5
	1830.63	4830.5
		6850.11
	819.061
		3057.69
	1188.06	2699.7
	4070.55	2626.54
	1974.15
		12624.7
	4688.24	5802.32
	5089.88	5770.71
	3361.59	4250.09
	3013.09
	7088.53
	3025.8
	3341.66
WT2/KO2	1561.25	6352.57
	4278.09	13218.7
	3669.13	6675.18
	2832.28	11810
	8782.27
		9104.25
	3453.81
	1451.11
	4787.66	20093.2
	3142.55	6109.88
	6018.96	7783.96
	3553.36	6939.3
		8481.33
	2497.4	4713.44
	2184.92
	3702.43	3554.28
		6694.96
	5583.13
	3594.75	5344.65
	5270.9	3096.3
	4753.73	3208.07
	4645.49	4849.21
	2935.47	3692.85
	2491.63
	2160.19
	2941.37
	3052.5
	3841.89
	4456.37
	3057.84
	3726.23
WT3/KO3	3549.33	8149.78
	6057.04	13568.1
	3894.95	6733.09
	2519.13	12897.4
	1846.01	9781.2
		5885.59
	4097.04
	6615.56	8811.5
	2576.02	5141.01
	1864.5	11477.1
	4531.46	13058.3
		7740.16
	2453.91	5635.55
	1902.82	5145.43
	1079.42
	2617.99	1721.6
	2438.34	2023.85
		1611.44
	6432.23	1392.24
	4263.3	645.431
	2513.81
	3145.06	3075.95
	5309.72	2097.47
	3275.34	2518.39
		2044.7
		2809.51
		4334.51
		1859.45
		2394.54
		1287.91
		5143.75
WT4/KO4	2989.81	4360.24
	4639.95	2285.67
	4123.88	2348.3
	4944.69	5469.36
	2255.1	4678.41
	3857.46	5832.26
	2279.53	8963.2
	2067.87	9730.87
	3598.63	8606.78
		12857.3
	1953.33	6233.23
	1989.56
	4687.51	5876.31
	4072.52	4946.28
		5631.81
	2669.5	8902.71
	2965.86	3801.69
	2048.86	3618.36
	2241.42	4399.85
		3130.04
		6977.5
		5319.9
		3242.6
		6229.13
		10439.7
		8291.21
		6259.4

## Sheet: Figh-k
Fig.3h - survival of PD vs I3C fed mice post Yptb infection					Fig.3i - survival of EC AHR KO mice post Yptb infection								Fig.3j CFU EC AHR KO mice																												Fig. 3k # Immune cells in SI lamina propria d3 p.i
1 - endpoint reached, 0 - endpoint not reached					FEMALES				MALES				CFU/g tissue
Days	Purified Diet (PD)	I3C Diet (I3C)			1 - endpoint reached, 0 - endpoint not reached																																				Neutrophil		P1 Monocyte		P2 Monocyte		Macrophage		Eosinophil
1	1				Days	EC AHR WT	EC AHR KO		Days	EC AHR WT	EC AHR KO		Day 3 p.i.	WT													KO														WT	KO	WT	KO	WT	KO	WT	KO	WT
1	1				2		1		1		1		Peyer's Patches	67300000	139000000	155000000	12100000	90900000	205000000	1630000000	1520000000	1130000000	366000000	1480000000	558000000	135000000	119000000	25500000	500000000	97100000	26500000	1400000000	421000000	4240000000	878000000	404000000	274000000	283000000	273000000		96290.9	144600	32296.3	13200	19736.6	9000	146530	108600	98683.2
1	1				3	1			2		1		mLN	6000000	3310000	5460000	10300000	763000	21500000	70000000	36500000	26200000	34100000	241000000	64800000	2280000	5450000	706000	800000	4550000	13500000	71700000	16300000	9000000	22700000	23600000	30600000	97500000	4870000		208354	273144	23150.4	24750.9	23150.4	10607.5	181642	193587	361502
2	1				3		1		3	1			Spleen	95500	66700	8460	21500	21100	167000	71400	203000	61500	889000	230000	43300	717000	441000	35300	697000	15300	214000	142000	418000	413000	556	76700	500000	1430	66700		186698	340969	43269.1	27110.7	20833.3	26068	161859	347226	354967
3	1				3	1			3		1		Liver	12800	15700	1	1	1	2390	1	1200	43000	12700	2940	1	907000	11500	6120	78900	169	2200	6560	6330	4000	87.7	1350	2630	5440	9930		206712	324694	9952.8	27717.8	13780.8	23758.1	160776	249460	345286
4	1				4		1		3		1																														74200	662415	14840	84688.5	11872	26832	73012.8	113198	207760
5	1				4	1			6	1			CFU/g tissue																												368755	201066	29449.2	15017.4	37771.8	19188.9	127400	152677	564016
5	1				4	1			6		1		Day 5 p.i.	WT						KO																					170811	410686	25368	58669.4	23676.8	58669.4	121766	191840	539493
5	1				4		1		14	0			Peyer's Patches	194000000	189000000	6360000	81200000	109000000	178000000	53300000	28600000	33200000	214000000	10900000	33300000																133144	133345	16183.2	25831.2	18390	32812.6	153740	138930	616433
5		1			4		1		14	0			mLN	1000000	2290000	11600000	4050000	949000	10700000	17400000	923000	120000	7000000	4060000	1550000
7	1				4		1		14	0			Spleen	113000	162000	220000	70000	696000	47800	126000	3830	70300	33900	59700	144000
7	0				6		1		14	0			Liver	2990	82600	226000	17400	462000	11800	55900	2580	17400	472	31400	98000
7	0				6		1		14	0
7	0				6	1			14		0
7	1				7		1		14		0
7	0				7		1		14		0
7	0				13		1		14		0
7	0				14	0			14		0
7		0			14		0		14		0
7		0			14	0			14		0
7		0			14	0			14		0
7		0			14	0			14	0
7		0			14	0			14	0
7		0			14	0			14	0
7		1			14	0			14	0
7		0			14		0		14	0
7		0			14		0		14		0
7	0				14		0
7		0			14		0
7		0			14		0
7		0			14		0
7	0				14		0
7	0				14		0
7		0			14	0
7		0			14	0
8	1				14	0
13	1				14	0
14		0			14	0
14		0			14	0
14		0			14	0
14	0				14	0
14	0				14	0
14	0				14	0
14	0				14	0
14		0			14	0
14		0
14		0
14	0
14	0
14		0
14		0
14		0
14		0
14		0
14		0
[truncated: 15 more columns]
