# Supplementary material for: Endothelial sensing of AHR ligands regulates intestinal homeostasis
Source: Nature. 2023 Aug 16;621(7980):821–9. doi: 10.1038/s41586-023-06508-4 (PMC10533400; doi:10.1038/s41586-023-06508-4)
Supplement: Supplementary file 18 — Source Data Fig. 4 [file 41586_2023_6508_MOESM18_ESM.xlsx]

## Sheet: Fig.4a
See Table S11 for DE Genes in FICZ vs vehicle-treated HUVEC

## Sheet: Fig.4b
Fig.4b - GSEA results FICZ vs vehicle-treated HUVEC
Proliferating							Quiescent
Dataset	FICZ_6hrs_vs_DMSO_6hrs_2						Dataset	FICZ_6hrs_vs_DMSO_6hrs_2
Phenotype	NoPhenotypeAvailable						Phenotype	NoPhenotypeAvailable
Upregulated in class	na_neg						Upregulated in class	na_pos
GeneSet	PROLIFERATING						GeneSet	QUIESCENT
Enrichment Score (ES)	-0.559398						Enrichment Score (ES)	0.351186
Normalized Enrichment Score (NES)	-2.2746						Normalized Enrichment Score (NES)	1.55105
Nominal p-value	0						Nominal p-value	0
FDR q-value	0						FDR q-value	0.00978793
FWER p-Value	0						FWER p-Value	0.008
NAME	SYMBOL	RANK IN GENE LIST	RANK METRIC SCORE	RUNNING ES	CORE ENRICHMENT		NAME	SYMBOL	RANK IN GENE LIST	RANK METRIC SCORE	RUNNING ES	CORE ENRICHMENT
row_0	SERPINB2	7	17.1683	0.0503305	No		row_0	NTN4	20	13.8877	0.0294714	Yes
row_1	MMP1	56	8.61522	0.0723168	No		row_1	KCTD12	26	12.8071	0.0576432	Yes
row_2	AKAP12	101	6.45423	0.0881973	No		row_2	ALDH1A1	31	11.6111	0.0832236	Yes
row_3	SPOCD1	202	4.71339	0.094806	No		row_3	GBP4	92	6.76352	0.0938619	Yes
row_4	FST	269	4.15071	0.102247	No		row_4	IGFBP4	108	6.30572	0.106806	Yes
row_5	NCEH1	389	3.42967	0.103658	No		row_5	C17orf58	128	5.88657	0.11852	Yes
row_6	SLC25A24	435	3.28507	0.110079	No		row_6	TACSTD2	143	5.60775	0.129983	Yes
row_7	CXCL8	460	3.20596	0.11781	No		row_7	YPEL5	146	5.4828	0.142054	Yes
row_8	ERRFI1	536	2.99039	0.121153	No		row_8	MXD4	168	5.09463	0.151855	Yes
row_9	RPS24	897	2.3936	0.101781	No		row_9	NUAK1	176	5.01794	0.162521	Yes
row_10	LYPD1	977	2.29606	0.102774	No		row_10	COLEC12	211	4.64485	0.170359	Yes
row_11	MT1E	1478	1.86504	0.0715466	No		row_11	KDM5B	213	4.61976	0.18058	Yes
row_12	STMN3	2514	1.29451	-0.000694657	No		row_12	TFPI	227	4.4931	0.189633	Yes
row_13	MT1X	2802	1.16933	-0.0183268	No		row_13	WSB1	242	4.38938	0.19838	Yes
row_14	RPL6	2976	1.10555	-0.0277686	No		row_14	APOL3	249	4.31642	0.207556	Yes
row_15	RPL29	3002	1.09192	-0.0263724	No		row_15	LEPR	266	4.20153	0.215737	Yes
row_16	HMGA1	3347	0.971126	-0.0487811	No		row_16	TNFRSF14	273	4.12123	0.224478	Yes
row_17	ESM1	3635	0.863457	-0.0673191	No		row_17	MAFB	274	4.12063	0.233661	Yes
row_18	GLIPR1	4183	0.696019	-0.105464	No		row_18	ADGRG6	287	3.98129	0.241646	Yes
row_19	ADTRP	4855	0.487303	-0.153341	No		row_19	GLRX	328	3.71207	0.246963	Yes
row_20	RPS7	4881	0.478184	-0.153762	No		row_20	NUPR1	331	3.68797	0.255034	Yes
row_21	ASNS	5267	0.370563	-0.180963	No		row_21	ADCY4	376	3.48115	0.259539	Yes
row_22	SRM	5436	0.327089	-0.192343	No		row_22	PCMTD1	438	3.26873	0.262315	Yes
row_23	FAM216A	6018	0.16618	-0.234555	No		row_23	GABARAPL1	463	3.19383	0.267659	Yes
row_24	IL1RL1	6496	0.0151443	-0.269571	No		row_24	SNCAIP	478	3.13246	0.273605	Yes
row_25	EBNA1BP2	6522	0.00508136	-0.271394	No		row_25	MYH10	483	3.11984	0.280263	Yes
row_26	PTGER4	6823	-0.0733498	-0.293227	No		row_26	RPS6KA2	497	3.09482	0.286199	Yes
row_27	NIFK	6911	-0.0967449	-0.299335	No		row_27	N4BP2L2	559	2.93009	0.28822	Yes
row_28	CACYBP	7243	-0.187134	-0.32311	No		row_28	MAGED1	569	2.90892	0.294038	Yes
row_29	HNRNPA1	7314	-0.205196	-0.327648	No		row_29	SIDT2	602	2.82895	0.297977	Yes
row_30	DUSP1	7390	-0.223137	-0.3325	No		row_30	VGLL4	661	2.71589	0.299743	Yes
row_31	GRPEL1	7521	-0.260534	-0.341283	No		row_31	CDK19	717	2.64631	0.301575	Yes
row_32	TNFRSF12A	8173	-0.450847	-0.387798	No		row_32	CLIP3	762	2.5829	0.304079	Yes
row_33	SPDL1	8218	-0.466321	-0.389651	No		row_33	SULF1	793	2.54175	0.307526	Yes
row_34	SGK1	8454	-0.53654	-0.405335	No		row_34	TRO	814	2.49866	0.311617	Yes
row_35	SLC25A19	8560	-0.568822	-0.411369	No		row_35	CDC42EP5	867	2.4274	0.313183	Yes
row_36	PDSS1	8750	-0.62541	-0.423408	No		row_36	SLC30A3	883	2.41368	0.317453	Yes
row_37	UAP1	8857	-0.664178	-0.429233	No		row_37	SLC40A1	944	2.33483	0.318222	Yes
row_38	HBEGF	8959	-0.695942	-0.434595	No		row_38	PLSCR4	1009	2.2635	0.318536	Yes
row_39	YRDC	9151	-0.749254	-0.446415	No		row_39	COL5A2	1022	2.25388	0.322672	Yes
row_40	RRP15	9327	-0.805972	-0.456891	No		row_40	MMRN1	1038	2.24279	0.326562	Yes
row_41	RANBP1	9454	-0.851482	-0.463631	No		row_41	RNASE1	1072	2.2141	0.329057	Yes
row_42	BTG3	9514	-0.870419	-0.46539	No		row_42	ITM2B	1077	2.20746	0.333681	Yes
row_43	PTX3	9783	-0.965544	-0.482229	No		row_43	NPIPB3	1117	2.17101	0.335636	Yes
row_44	NME1	9841	-0.983264	-0.483507	No		row_44	RHOJ	1188	2.10989	0.335165	Yes
row_45	UBE2T	10055	-1.06516	-0.496008	No		row_45	DUSP19	1303	2.01295	0.331225	Yes
row_46	BRIX1	10088	-1.07805	-0.495167	No		row_46	SYT11	1375	1.94406	0.33031	Yes
row_47	TCP1	10258	-1.13913	-0.504216	No		row_47	PDCD4	1380	1.94047	0.334339	Yes
row_48	TUBB6	10372	-1.18647	-0.509008	No		row_48	LRRC17	1484	1.85934	0.330869	Yes
row_49	HSPE1	10400	-1.19806	-0.507444	No		row_49	PRCP	1492	1.85644	0.334489	Yes
row_50	ODC1	10485	-1.22854	-0.50998	No		row_50	ZSWIM4	1501	1.85178	0.338025	Yes
row_51	TMEM158	10538	-1.24902	-0.510103	No		row_51	TP53INP1	1541	1.83131	0.339223	Yes
row_52	TRIP13	10552	-1.25338	-0.507347	No		row_52	WIPI1	1620	1.77559	0.337415	Yes
row_53	PNP	10939	-1.41913	-0.531516	No		row_53	TTC3	1655	1.75733	0.338819	Yes
row_54	AXL	11014	-1.4585	-0.532635	No		row_54	RFTN2	1699	1.73124	0.339499	Yes
row_55	DKK 1.00	11120	-1.51837	-0.535856	No		row_55	GBP2	1704	1.72954	0.343058	Yes
row_56	PBK	11247	-1.58133	-0.540435	No		row_56	GPC5	1723	1.72081	0.345562	Yes
row_57	METTL1	11506	-1.71139	-0.55433	Yes		row_57	GSTM2	1757	1.70318	0.346919	Yes
row_58	UBE2C	11530	-1.71979	-0.550927	Yes		row_58	LXN	1800	1.67092	0.347538	Yes
row_59	TUBB4B	11619	-1.77456	-0.55214	Yes		row_59	UBA7	1802	1.67003	0.351186	Yes
row_60	PUM3	11713	-1.82879	-0.553559	Yes		row_60	NMRK1	1872	1.63619	0.349733	No
row_61	CKAP2L	11714	-1.82964	-0.548141	Yes		row_61	AKR1C3	1941	1.59215	0.348255	No
row_62	SNRPA1	11816	-1.89511	-0.549952	Yes		row_62	TMEM17	1982	1.56783	0.348793	No
row_63	MGLL	11911	-1.95332	-0.551076	Yes		row_63	CFH	2071	1.50858	0.345651	No
row_64	CCNA2	11946	-1.97465	-0.547728	Yes		row_64	PALM	2321	1.39545	0.330357	No
row_65	ATP1B1	12071	-2.06365	-0.55073	Yes		row_65	NREP	2571	1.27259	0.314789	No
row_66	MMP10	12086	-2.07432	-0.545616	Yes		row_66	KLHL3	2924	1.1226	0.291275	No
row_67	RRS1	12233	-2.18766	-0.549868	Yes		row_67	GLMP	2932	1.11952	0.293252	No
row_68	NIP7	12255	-2.20911	-0.54487	Yes		row_68	FOXO1	2948	1.11486	0.294628	No
row_69	NOP16	12337	-2.27458	-0.544087	Yes		row_69	BAZ2B	2966	1.10995	0.295845	No
row_70	LYAR	12364	-2.30734	-0.539165	Yes		row_70	FAM160B1	3004	1.0914	0.295543	No
row_71	PLAUR	12598	-2.53966	-0.54877	Yes		row_71	GSTM1	3044	1.07964	0.295067	No
row_72	NCAPG	12600	-2.5448	-0.541306	Yes		row_72	JUP	3089	1.06244	0.294182	No
row_73	AURKB	12661	-2.61753	-0.537965	Yes		row_73	NNAT	3114	1.05528	0.29476	No
row_74	MELK	12712	-2.68263	-0.533695	Yes		row_74	WFS1	3289	0.993552	0.284114	No
row_75	EMG1	12775	-2.76695	-0.530058	Yes		row_75	UBE2L6	3506	0.918168	0.270196	No
row_76	CENPK	12801	-2.80101	-0.5236	Yes		row_76	RBP1	3626	0.866053	0.26333	No
row_77	OIP5	12808	-2.80949	-0.51572	Yes		row_77	ZNF358	3683	0.853096	0.261093	No
row_78	NOP2	12930	-2.97459	-0.515805	Yes		row_78	LY96	3714	0.84349	0.260755	No
row_79	POLE2	12938	-2.98741	-0.507472	Yes		row_79	APH1B	3790	0.815917	0.25703	No
row_80	CDK1	12951	-3.01592	-0.499422	Yes		row_80	MFGE8	3801	0.812156	0.258101	No
row_81	FBXO5	12984	-3.08501	-0.492638	Yes		row_81	MATN2	3945	0.769665	0.249247	No
row_82	DDX21	13015	-3.13385	-0.485562	Yes		row_82	IFITM1	3950	0.766945	0.250661	No
row_83	HNRNPAB	13090	-3.2953	-0.481242	Yes		row_83	TMEM44	3999	0.750742	0.248786	No
row_84	KIFC1	13122	-3.38644	-0.473491	Yes		row_84	TMEM150A	4016	0.74424	0.249262	No
row_85	SNHG15	13147	-3.4464	-0.465049	Yes		row_85	TRAPPC6A	4257	0.670881	0.233019	No
row_86	CENPM	13158	-3.48041	-0.455476	Yes		row_86	HTRA1	4407	0.626541	0.223403	No
row_87	ANLN	13163	-3.49046	-0.445433	Yes		row_87	ADGRF5	4438	0.615316	0.222557	No
row_88	GMNN	13175	-3.52175	-0.435812	Yes		row_88	PHF21A	4648	0.546173	0.208327	No
row_89	TOMM40	13236	-3.66127	-0.429379	Yes		row_89	ARL4A	4936	0.463387	0.188147	No
row_90	NOP56	13250	-3.70914	-0.419349	Yes		row_90	ZMAT3	4952	0.459004	0.188061	No
row_91	RAD51AP1	13280	-3.78464	-0.410273	Yes		row_91	ARHGEF3	5033	0.435237	0.183119	No
row_92	PLK4	13336	-3.93456	-0.402663	Yes		row_92	GNS	5177	0.397775	0.173436	No
row_93	RFC4	13337	-3.93481	-0.39101	Yes		row_93	LTA4H	5344	0.350232	0.161947	No
row_94	MAD2L1	13363	-4.04028	-0.380882	Yes		row_94	MGP	5691	0.257729	0.136949	No
row_95	TNFSF4	13454	-4.48711	-0.374208	Yes		row_95	DHRS3	5893	0.201402	0.122542	No
row_96	TYMS	13523	-4.82899	-0.364905	Yes		row_96	MIR503HG	5986	0.177276	0.116137	No
row_97	RGS4	13528	-4.8469	-0.350845	Yes		row_97	IL33	6185	0.113964	0.101757	No
row_98	PCNA	13541	-4.94749	-0.337074	Yes		row_98	TPP1	6218	0.102469	0.0996204	No
row_99	ZWINT	13542	-4.95745	-0.322393	Yes		row_99	MFAP2	6364	0.0556742	0.0890275	No
row_100	FEN1	13575	-5.19374	-0.309363	Yes		row_100	MARCKSL1	6593	-0.0159939	0.0722118	No
row_101	CDC25A	13581	-5.24011	-0.294212	Yes		row_101	NYNRIN	6688	-0.0387834	0.0653506	No
row_102	SNHG1	13589	-5.29239	-0.279053	Yes		row_102	IFI27L2	6819	-0.0719397	0.0559027	No
row_103	CDCA4	13601	-5.38136	-0.263924	Yes		row_103	USP49	6896	-0.0942695	0.0504956	No
row_104	CDC45	13615	-5.56417	-0.248401	Yes		row_104	DNASE2	7012	-0.126594	0.0422781	No
row_105	GINS2	13627	-5.78504	-0.232077	Yes		row_105	ENTPD1	7239	-0.18506	0.0259869	No
row_106	SLC7A5	13638	-5.94636	-0.215201	Yes		row_106	ZNF467	7272	-0.195146	0.0240567	No
row_107	NR2C2AP	13648	-6.17751	-0.197568	Yes		row_107	BMPR2	7347	-0.213559	0.0190633	No
row_108	RRM2	13651	-6.21133	-0.179319	Yes		row_108	SLC44A2	7355	-0.214921	0.0190249	No
row_109	EXO1	13671	-6.78115	-0.160633	Yes		row_109	NDRG4	7361	-0.215622	0.0191359	No
row_110	CDCA5	13680	-7.16959	-0.139988	Yes		row_110	PIK3IP1	7371	-0.217813	0.0189561	No
row_111	DNMT1	13682	-7.26881	-0.118535	Yes		row_111	NFIB	7458	-0.241192	0.0131374	No
row_112	MCM10	13688	-7.65671	-0.0962264	Yes		row_112	ST6GAL1	7550	-0.269694	0.00701259	No
row_113	MCM6	13696	-7.87492	-0.0734189	Yes		row_113	ULK1	7563	-0.274229	0.00673681	No
row_114	CDT1	13700	-8.05994	-0.0497695	Yes		row_114	COL1A2	7564	-0.274591	0.00734875	No
row_115	CDCA7	13703	-8.26014	-0.0254536	Yes		row_115	KLHL24	7689	-0.307548	-0.00113068	No
row_116	MCM4	13713	-9.01658	0.000587964	Yes		row_116	HOMER3	7928	-0.377685	-0.0178795	No
							row_117	LDB2	7929	-0.377758	-0.0170377	No
							row_118	SCARB2	7978	-0.39249	-0.0197107	No
							row_119	TCEA2	8006	-0.40097	-0.0208126	No
							row_120	RALGDS	8094	-0.427311	-0.0262905	No
							row_121	SAT1	8103	-0.429963	-0.0259236	No
							row_122	TPST2	8184	-0.455284	-0.0308217	No
							row_123	TSC22D3	8399	-0.522142	-0.0454748	No
							row_124	C1orf54	8402	-0.522648	-0.0444579	No
							row_125	BST2	8434	-0.532383	-0.0455627	No
							row_126	MID2	8798	-0.64463	-0.0709553	No
							row_127	KLHDC8B	8933	-0.68861	-0.0793246	No
							row_128	FKBP14	9287	-0.79516	-0.103643	No
							row_129	GAS6	9718	-0.945469	-0.133317	No
							row_130	LPAR6	9750	-0.952656	-0.133485	No
							row_131	LIMCH1	9861	-0.990565	-0.139408	No
							row_132	RAB13	9898	-1.00358	-0.139832	No
							row_133	GLS	9955	-1.01728	-0.141704	No
							row_134	MACF1	10030	-1.05391	-0.144824	No
							row_135	ZNF521	10036	-1.05691	-0.142839	No
							row_136	STAT1	10310	-1.15654	-0.160439	No
							row_137	TCF4	10461	-1.21904	-0.168808	No
							row_138	MIR99AHG	10555	-1.2549	-0.172885	No
							row_139	IGF2R	10632	-1.28581	-0.175637	No
							row_140	MX1	10716	-1.31746	-0.178835	No
							row_141	RNF144A	10763	-1.33645	-0.179257	No
							row_142	GDF3	10797	-1.34877	-0.17869	No
							row_143	RPS29	10989	-1.44432	-0.189588	No
							row_144	PLA2G4C	11310	-1.6114	-0.209648	No
							row_145	LMO2	11328	-1.61649	-0.207302	No
							row_146	ABLIM1	11339	-1.62119	-0.204428	No
							row_147	KLRG1	11414	-1.66025	-0.206198	No
							row_148	TGFBR3	11485	-1.7032	-0.207576	No
							row_149	MKNK2	11542	-1.72815	-0.207864	No
							row_150	FAM124B	11850	-1.915	-0.226286	No
							row_151	MFSD14C	11918	-1.95843	-0.226874	No
							row_152	BTG1	12028	-2.03507	-0.230395	No
							row_153	LIMS1	12031	-2.03726	-0.226002	No
							row_154	CD34	12035	-2.04059	-0.221676	No
							row_155	RHOB	12245	-2.19771	-0.232226	No
							row_156	CHST15	12352	-2.29786	-0.234939	No
							row_157	TMEM140	12574	-2.5095	-0.245681	No
							row_158	GIMAP7	12576	-2.51101	-0.240159	No
							row_159	TIMP2	12693	-2.65433	-0.242817	No
							row_160	NOTCH1	12709	-2.67724	-0.237959	No
							row_161	MRAP2	12722	-2.70123	-0.232826	No
							row_162	SEL1L3	12768	-2.7549	-0.230013	No
							row_163	TIE1	12791	-2.78443	-0.225434	No
							row_164	FNBP1	12872	-2.90124	-0.224881	No
							row_165	TNFAIP8L1	12911	-2.94623	-0.221124	No
							row_166	PIK3C2B	12919	-2.95604	-0.215053	No
							row_167	GIMAP4	12975	-3.06913	-0.212278	No
							row_168	ADAM19	12983	-3.08415	-0.205923	No
							row_169	TNFSF10	13058	-3.22705	-0.2042	No
							row_170	DDIT4	13111	-3.35452	-0.200568	No
							row_171	GIMAP1	13143	-3.44189	-0.195189	No
							row_172	EFNB2	13203	-3.59135	-0.191546	No
							row_173	CLDN5	13226	-3.64309	-0.185053	No
							row_174	ABCA1	13409	-4.26686	-0.188996	No
							row_175	GIMAP8	13432	-4.38034	-0.18086	No
							row_176	ARRB1	13444	-4.42702	-0.171807	No
							row_177	VASH1	13456	-4.49118	-0.162611	No
							row_178	EPAS1	13464	-4.55485	-0.152978	No
							row_179	EPHB4	13474	-4.60367	-0.143383	No
							row_180	FLI1	13475	-4.60839	-0.133113	No
							row_181	PPP1R16B	13500	-4.71306	-0.124384	No
							row_182	EFNA1	13501	-4.71559	-0.113875	No
							row_183	TSPAN9	13516	-4.79469	-0.104224	No
							row_184	FLRT2	13549	-4.99941	-0.095448	No
							row_185	MTUS1	13607	-5.4688	-0.0874734	No
							row_186	LRRC32	13617	-5.57419	-0.0757161	No
							row_187	CYYR1	13620	-5.67234	-0.0632228	No
							row_188	TSPAN18	13626	-5.76435	-0.0507462	No
							row_189	GDPD5	13675	-6.89032	-0.0389384	No
							row_190	SOX18	13691	-7.68965	-0.0229102	No
							row_191	GJA4	13719	-11.2422	0.000148141	No

## Sheet: Fig.4c
Figure 4c - Cell cycle analysis on FICZ and DMSO-treated HUVEC
% of total live cells in each cell cycle stage
Cell cycle stage	DMSO					FICZ
G1/0	50.9	49.4	51.2	50.7	42.7	55.7	60.8	57.9	60.1
S	34.6	36.2	35.4	36	40.9	29.3	25.4	28	27
G2/M	13.6	13.6	12.5	12.5	15.7	14.5	13	13.4	12.2

## Sheet: Fig.4e
Fig.4e - single cell imaging analysis ligand vs vehicle in HUVEC
EdU (%EdU+ cells)			Prb (%Prb+)			E2F (fluorescence intensity)			p27 (fluorescence intensity)
DMSO	FICZ		DMSO	FICZ		DMSO	FICZ		DMSO	FICZ
17.7165	15.625		38.3858	29.7917		5246.95	4616.03		7547.92	8184.6
22.4138	15.4897		57.3276	28.4738		4419.67	5203.43		7873.92	7787.48
16.0194	15.625		39.644	31.7308		5840.32	4922.51		7356.26	7752.18
14.2349	13.8889		36.6548	33.7963		5852.96	4020.62		7106.75	7859.59
24.6711	12.0455		49.0132	33.1818		5303.1	3657.16		7266.26	7769.47
20.354	13.3333		47.3451	28.8889		4940.6	3872.13		7276.54	7975.79
24.7573	8.53333		48.301	32.5333					7217.3	7964.03
24.1667	23.3429		50	36.3112					7325.21	7671.31
25.1572	17.0213		40.8805	34.0426					7233.36	7791.57
15.6695	16.6667		37.3219	34.2767					7089.74	7662.15
20.7921	20.1923		39.604	30.7692					7221.11	7961.53
24.1803	12.2881		48.3607	23.3051					7143.55	7666.67
14.8387	12.3077
17.4194	14.123
15.8824	18.0758
19.2369	11.2735
17.9837	19.888
13.8028	20.979
15.1436	14.0845
20.5047	11.9186
21.7054	18.6667
22.1932	12.6761
20.6349	16.1972
19.2478	19.6078

## Sheet: Fig.4f
Fig.4f - gene expression changes following LPS/ FICZ+LPS in HUVEC
Relative mRNA expression values
AHR				CYP1A1				CCL2				CXCL6				IL-6				IL8				SELE				ICAM1
FICZ	LPS	FICZ+LPS			FICZ	LPS	FICZ+LPS		FICZ	LPS	FICZ+LPS		FICZ	LPS	FICZ+LPS		FICZ	LPS	FICZ+LPS		FICZ	LPS	FICZ+LPS		FICZ	LPS	FICZ+LPS		FICZ	LPS	FICZ+LPS
0.833	0.538	0.4			11.659	1.131	7.046		2.698	25.485	19.736		0.778	5.726	0.958		1.126	6.202	2.605		0.816	39.084	19.191		0.712	140.118	48.206		1.525	19.214	4.153
0.778	0.56	0.387			9.716	0.701	5.86		2.227	47.705	19.586		0.755	3.816	0.476		0.846	7.077	2.386		0.814	60.402	21.841		1.452	141.066	36.764		1.219	12.937	5.273
0.437	0.693	0.446			11.914	0.539	7.1		1.596	43.751	16.916		0.54	7.07	0.608		0.806	7.705	2.319		0.499	41.204	9.825		1.029	143.188	48.221		1.482	36.461	3.649
