# Supplementary material for: Endothelial sensing of AHR ligands regulates intestinal homeostasis
Source: Nature. 2023 Aug 16;621(7980):821–9. doi: 10.1038/s41586-023-06508-4 (PMC10533400; doi:10.1038/s41586-023-06508-4)
Supplement: Supplementary file 19 — Source Data Extended Data Fig. 1 [file 41586_2023_6508_MOESM19_ESM.xlsx]

## Sheet: Sheet1
Extended Data Figure 1
Gene expression shown in parts c-g
Absolute gene expression levels given for every gene, BEC and LEC, vehicle and FICZ treated
BEC																LEC
	Cap Art		Cap 1		Cap 2		Cap 3		Art		Art SS		PCV				LEC 1		LEC 2a		LEC 2b		LEC IFN
	C2_Ficz	C2_Veh	C8_Ficz	C8_Veh	C9_Ficz	C9_Veh	C10_Ficz	C10_Veh	C3_Ficz	C3_Veh	C6_Ficz	C6_Veh	C5_Ficz	C5_Veh			C0_Ficz	C0_Veh	C1_Ficz	C1_Veh	C4_Ficz	C4_Veh	C7_Ficz	C7_Veh
2001-03-01	0	0.00381187	0	0	0	0	0	0	0	0	0	0	0.0075188	0		2001-03-01	0.00392227	0.00153481	0.000918455	0.00129709	0	0	0.0142692	0
2001-09-01	0.0807836	0.0770198	0.0789573	0.0766384	0.115778	0.138272	0.0607356	0.117517	0.103468	0.0743137	0.173847	0.103205	0.0835046	0.0722718		2001-09-01	0.389964	0.336477	0.215007	0.240798	0.230262	0.151443	0.384661	0.409161
2002-03-01	1.24354	2.17402	1.07239	1.74672	1.06457	2.35124	1.20205	2.24977	1.05407	1.70505	1.00854	1.34711	0.807045	1.46825		2002-03-01	1.39607	1.40968	1.29963	1.46059	1.16534	1.18812	1.29878	1.47913
2002-03-01	0.939857	1.0714	1.34388	1.24995	0.920284	1.09733	1.03966	1.56769	0.98039	1.24978	0.760662	0.932042	0.938051	1.10298		2002-03-01	1.19745	1.13788	1.21163	1.23596	1.04042	1.16704	1.03585	1.32657
2002-09-01	0.0549506	0.0695292	0.0550282	0.0518384	0	0.0547024	0.0204936	0.191559	0.0473221	0.0797983	0.057695	0.0720279	0.0529532	0.10898		2002-09-01	0.11168	0.105725	0.0936934	0.0887547	0.1112	0.0735663	0.100555	0.10867
2003-03-01	0.0129852	0.0116146	0.0143196	0.0102808	0.0651471	0	0.0437752	0	0.0506117	0.0122667	0.015345	0.0271765	0.0346743	0.02186		2003-03-01	0.183332	0.0538867	0.198008	0.10795	0.38307	0.156332	0.177668	0.0675566
2004-09-01	0.53294	1.54216	0.702957	1.58197	0.483562	2.37622	0.728815	2.93616	0.549617	1.16498	0.145716	0.180443	0.128403	0.305714		2004-09-01	0.582336	1.07446	0.751339	1.51568	0.578198	1.02903	0.689271	1.14987
2005-03-01	0.963507	1.05645	0.825605	0.894158	0.805779	0.924174	0.990129	1.18716	0.900069	0.941325	0.963365	1.15659	0.822363	0.851468		2005-03-01	0.724402	0.713293	0.72354	0.793705	0.956074	1.06066	1.23986	0.969211
2005-09-01	0.0021204	0	0.00836624	0	0	0	0	0	0	0.00180569	0	0.00738745	0	0		2005-09-01	0.00636059	0.00557692	0.0163829	0.0038902	0.00142537	0.00731257	0.00438357	0.0158746
2006-03-01	0.568371	0.506295	0.437766	0.517196	0.41412	0.551144	0.567366	0.122435	0.535258	0.550331	0.472887	0.449659	0.518889	0.391907		2006-03-01	0.674037	0.551287	0.622425	0.555469	0.689224	0.451091	0.460784	0.501616
2006-09-01	0.0047028	0.0157655	0.0125592	0.0154506	0.0123748	0.00807312	0	0.0260488	0.0153557	0.00317309	0.0266597	0.0129108	0.0251646	0.016884		2006-09-01	0.278635	0.408102	0.23904	0.312218	0.183061	0.178546	0.232522	0.237166
2007-03-01	1.41571	1.15309	1.84697	1.24038	1.23393	1.29442	1.29246	1.43025	1.17867	1.04979	1.11311	1.44779	1.36493	1.30253		2007-03-01	1.86677	1.23193	1.97645	1.1926	1.80536	1.31112	2.01032	1.21696
2007-09-01	1.86353	2.31887	1.9405	2.35231	2.27815	3.07629	2.13431	2.34755	2.03989	2.54752	2.50816	2.75124	1.84495	1.91879		2007-09-01	2.42832	2.38828	2.2011	2.36993	2.24778	2.6476	2.314	2.52415
2008-03-01	0.205788	0.201838	0.232597	0.299498	0.212051	0.171106	0.229237	0.170519	0.231162	0.222441	0.343985	0.247374	0.202415	0.243104		2008-03-01	0.209593	0.264854	0.220728	0.239051	0.187624	0.160941	0.156598	0.143086
2008-09-01	0.0785648	0.133374	0.112793	0.155056	0.202665	0.0803808	0.0681677	0.150366	0.0802439	0.129223	0.21502	0.253181	0.123865	0.0831051		2008-09-01	0.136528	0.216255	0.134463	0.178457	0.140911	0.110833	0.163194	0.146407
2009-03-01	0.054582	0.0438536	0.0438807	0.0579188	0.0127025	0.0228658	0	0	0.0484361	0.0661865	0.0624107	0.035205	0.0239035	0.0523828		2009-03-01	0.0611252	0.0607204	0.0774598	0.0572412	0.0871069	0.0455149	0.0771507	0.0780614
2009-09-01	0.536649	0.64438	0.627375	0.546155	0.846361	0.541423	0.385825	0.451714	0.727304	0.751051	0.477953	0.534843	0.625251	0.489989		2009-09-01	1.73595	1.9727	0.940689	1.11037	1.10807	1.00023	1.38286	1.59805
2010-09-01	0.340874	0.371528	0.405667	0.340115	0.22807	0.318184	0.381516	0.50416	0.433718	0.312982	0.430768	0.269219	0.508446	0.464972		2010-09-01	0.275784	0.171211	0.296051	0.278912	0.434318	0.266732	0.258006	0.173281
2011-09-01	0.669958	0.72117	0.556262	0.506317	0.307792	0.633697	0.656463	0.888359	2.05327	2.32239	2.53178	2.83586	0.575304	0.796395		2011-09-01	1.95562	2.38675	1.72079	1.8715	2.14075	2.15085	1.71087	1.89994
0610005C13Rik	0.000823978	0.00654054	0	0	0	0.0160228	0	0	0.00398116	0	0	0	0	0.00460183		0610005C13Rik	0.00265433	0.0011316	0.00183588	0.00162014	0	0	0	0
0610009B22Rik	0.215859	0.241647	0.279503	0.360423	0.285833	0.407216	0.196963	0.306733	0.174525	0.251556	0.244019	0.320419	0.217054	0.253178		0610009B22Rik	0.321168	0.354395	0.243433	0.310109	0.21736	0.276467	0.334276	0.353224
0610009E02Rik	0.0421484	0.00782803	0.0264577	0.0108113	0.031989	0.00767247	0.0222735	0.0252672	0.0201936	0.0254964	0.0232145	0.0139838	0.0170023	0.00709242		0610009E02Rik	0.033286	0.027481	0.0404597	0.0374991	0.0218149	0.0293438	0.0362359	0.0445151
0610009L18Rik	0.0212805	0.0200478	0.0331839	0.0512738	0.0446548	0.0257771	0.0331	0.056447	0.0136527	0.0123901	0.040047	0.017855	0.0154783	0.0162708		0610009L18Rik	0.021162	0.0266761	0.0106815	0.017747	0	0.0158889	0.00290994	0.00497012
0610010F05Rik	0.169408	0.171669	0.217615	0.184131	0.0869908	0.166049	0.259195	0.0765193	0.196837	0.210216	0.195566	0.191641	0.191222	0.188822		0610010F05Rik	0.183873	0.220177	0.234101	0.180549	0.245006	0.131797	0.130132	0.155916
0610010K14Rik	0.894635	1.05329	0.676959	0.995514	0.593306	0.947958	0.638529	0.883244	0.695535	0.985753	0.717426	1.19836	0.821918	0.837239		0610010K14Rik	0.659646	0.851384	0.589404	0.794956	0.59819	0.746425	0.596435	0.914788
0610012G03Rik	0.682402	0.865592	0.932642	1.07902	0.697525	1.19026	0.620736	0.630188	0.721499	0.835083	0.514815	0.61343	0.610682	0.725524		0610012G03Rik	0.758661	0.892038	0.644038	0.817553	0.541374	0.553779	0.562163	0.740613
0610030E20Rik	0.279222	0.321376	0.272674	0.535006	0.428661	0.309466	0.192103	0.354683	0.204038	0.266989	0.270826	0.276829	0.0950661	0.0965655		0610030E20Rik	0.305032	0.364149	0.245991	0.350483	0.174863	0.21515	0.27603	0.354552
0610039K10Rik	0.0191941	0.00847943	0	0	0.0150533	0.0128287	0.032621	0	0.0156661	0.0119365	0.0270611	0	0.00255504	0.00709529		0610039K10Rik	0.00277898	0.00343513	0.0065514	0.00257126	0.00427217	0.0109699	0.0156851	0
0610040B10Rik	0.0387153	0.0264493	0.0202523	0.0229463	0.0406634	0.0478331	0.0944247	0.0473306	0.0325593	0.0458082	0.0724225	0.0387587	0.0375448	0.0442992		0610040B10Rik	0.0460137	0.0266367	0.0367431	0.0283485	0.0439566	0.0434246	0.0296203	0.0351391
0610040J01Rik	0.00146865	0	0	0	0	0	0.0124935	0	0	0	0	0	0	0		0610040J01Rik	0	0.000817595	0	0	0	0.0148171	0	0
0610043K17Rik	0.0150688	0.0281908	0	0.00565768	0	0.0564568	0.0739066	0.0447928	0.0351045	0.0110412	0.0231024	0.0130815	0.00244017	0.0160836		0610043K17Rik	0.0109987	0.00421838	0.00406677	0.00839486	0.0133364	0.0149518	0.0265002	0.00936645
1010001B22Rik	0.00616361	0.00275568	0	0	0	0.0386155	0	0	0	0	0.020173	0.012851	0.00627447	0.00760877		1010001B22Rik	0.00461821	0.0127323	0.0191672	0.0163421	0.00463993	0	0	0
1010001N08Rik	0	0	0.00656695	0	0	0	0	0	0	0	0	0.0118798	0.00718019	0.00531803		1010001N08Rik	0	0.00167263	0.00149771	0	0	0	0	0
1110002L01Rik	0.0375023	0.0385851	0.100248	0.0165044	0.0566997	0.062266	0.011358	0.0137401	0.0512316	0.0232864	0.0297603	0.03528	0.0354292	0.0356445		1110002L01Rik	0.0522413	0.0678332	0.0414871	0.0562434	0.03647	0.0360639	0.0777771	0.099603
1110004F10Rik	0.873051	1.01114	1.05268	1.00532	1.0366	1.30144	0.86751	1.44699	1.14112	1.09268	1.35919	1.54703	1.10912	1.03897		1110004F10Rik	1.19336	1.14926	1.29404	1.1954	1.34468	1.18618	1.19479	1.19529
1110006O24Rik	0.00843439	0.0108642	0.0409588	0.00803368	0.0143329	0	0.0198774	0.0260102	0.0012505	0.015116	0.00688535	0.00914581	0.0227262	0.0175066		1110006O24Rik	0.00642259	0.00946217	0.0036406	0.00524819	0.00905416	0.00600668	0	0
1110008P14Rik	0.231342	0.26412	0.0825976	0.124717	0.182194	0.299169	0.188042	0.368705	0.391135	0.371567	0.24942	0.327189	0.559599	0.372815		1110008P14Rik	1.06583	1.11848	0.85861	0.934844	0.95577	1.19349	0.982675	0.987341
1110012L19Rik	0.193682	0.225783	0.249525	0.288171	0.198991	0.322133	0.178524	0.191408	0.193249	0.221873	0.211452	0.187628	0.119447	0.225015		1110012L19Rik	0.302005	0.242734	0.220531	0.242465	0.145521	0.146884	0.214747	0.275861
1110013H19Rik	0.0197527	0.0157399	0	0.0106722	0.0105398	0.0183738	0	0	0.00467163	0.0155689	0	0.00406983	0.0102627	0.00317611		1110013H19Rik	0.0122729	0.0090272	0.00987289	0.00317526	0.0187411	0.011316	0	0.0223493
1110017D15Rik	0.0144694	0.0031827	0.0202241	0	0.0101635	0	0	0	0.0216343	0.00832674	0.00802323	0	0.0069456	0.00895478		1110017D15Rik	0.00200117	0.00303155	0	0.000901178	0.00395699	0	0	0.00545047
1110018N20Rik	0.0242229	0.0301255	0.0803407	0.0401337	0	0.0180073	0.13819	0.113397	0.00303937	0	0	0	0.205876	0.182224		1110018N20Rik	0.00188599	0	0	0	0	0	0	0.00683086
1110019D14Rik	0.00625336	0.0111734	0	0.036923	0	0.0393568	0	0	0.020821	0.0326091	0.0254302	0.00369894	0.0353208	0.0316206		1110019D14Rik	0.0219932	0.0465828	0.0237632	0.0441468	0.014892	0.00933751	0.0275573	0.0536735
1110020A21Rik	0.00672522	0.0089759	0.0585832	0.0116477	0.0123512	0	0.0133464	0	0.0128532	0.0169279	0.00688535	0.0128459	0.0068105	0.00986023		1110020A21Rik	0.0110141	0.012968	0.00919904	0.00656749	0.0141125	0.00885571	0.01222	0.0114325
1110032A03Rik	0.0742522	0.104692	0.102552	0.128007	0.0457972	0.153134	0.0746472	0.173778	0.0654647	0.117005	0.118456	0.144201	0.0745763	0.147991		1110032A03Rik	0.19852	0.238372	0.165236	0.175058	0.128596	0.177151	0.170499	0.218901
1110032F04Rik	0.00129793	0.00184572	0.00957246	0	0	0.0143663	0	0	0	0	0	0	0.0043789	0		1110032F04Rik	0.0542312	0.164753	0.0419794	0.160642	0.0309764	0.119633	0.0577957	0.158942
1110035H17Rik	0.0946291	0.0843912	0.100238	0.0919211	0.0755001	0.108206	0.0525844	0.0705616	0.092221	0.0605844	0.031695	0.0425433	0.0341367	0.0109434		1110035H17Rik	0.0313686	0.0347713	0.0485867	0.0366823	0.0260204	0.00418384	0.0216783	0.0350086
1110038B12Rik	0.467447	0.358675	0.304195	0.289844	0.282127	0.199106	0.436372	0.332706	0.406714	0.32784	0.466842	0.328628	0.44928	0.39739		1110038B12Rik	0.318954	0.256786	0.328113	0.274647	0.45048	0.253923	0.28056	0.388406
1110038F14Rik	0.600195	0.678573	0.868904	1.01391	0.415514	0.909867	0.800177	0.94301	0.579633	0.674748	0.57121	0.592343	0.588277	0.492587		1110038F14Rik	0.790269	0.711213	0.682604	0.592545	0.786472	0.770899	0.887916	0.86549
1110046J04Rik	0.0198608	0.0229562	0	0.042194	0.0162374	0.0961206	0.030486	0	0.0117266	0.0188284	0.0324956	0.0201483	0	0.0249958		1110046J04Rik	0.0336975	0.0422207	0.0589534	0.0443919	0.0458523	0.0616851	0.0130627	0.0329311
1110051M20Rik	0.0327921	0.0104109	0.0190941	0.0180155	0.0504264	0.0551412	0	0.0443854	0.0621572	0.0464146	0.0851503	0.0481909	0.0510308	0.0316367		1110051M20Rik	0.0894397	0.0658475	0.123802	0.0857587	0.0969898	0.104805	0.158005	0.0982665
1110059E24Rik	0.336642	0.343631	0.422855	0.398379	0.313807	0.520465	0.448338	0.447873	0.282454	0.369503	0.313868	0.395216	0.324234	0.396354		1110059E24Rik	0.698066	0.680832	0.737981	0.6299	0.471021	0.59655	0.603209	0.63782
1110059G10Rik	0.262009	0.225461	0.39219	0.48479	0.256215	0.212189	0.259169	0.233365	0.255359	0.284945	0.2176	0.364517	0.183814	0.239317		1110059G10Rik	0.350103	0.377723	0.368134	0.333796	0.317335	0.28451	0.319967	0.373528
1110065P20Rik	0.140538	0.178525	0.296776	0.295971	0.0541848	0.23456	0.126896	0.21345	0.125881	0.15813	0.203414	0.0801734	0.160558	0.190553		1110065P20Rik	0.145768	0.176569	0.151807	0.128951	0.151754	0.166937	0.145571	0.158089
1190005I06Rik	0.00152156	0.00466421	0.057647	0	0	0	0.0176078	0.0562677	0	0.00206288	0.0110016	0	0.0113583	0.00569608		1190005I06Rik	0.00561441	0.0128435	0.00774566	0.0242018	0.00939538	0.0382293	0.00391229	0.015313
1190007I07Rik	0.0712504	0.0604915	0.0466485	0.113407	0.0661621	0.0566406	0.0280921	0.141288	0.0508109	0.0878013	0.0627627	0.0693266	0.0653716	0.0988204		1190007I07Rik	0.0801398	0.11104	0.0873612	0.11044	0.0500362	0.0737302	0.0628001	0.0327096
1200007C13Rik	0.00831025	0.00299032	0.101025	0.0304409	0.150198	0.0204094	0	0	0.0262926	0	0.0135584	0.0100483	0.398509	0.243185		1200007C13Rik	0.0737145	0.0168702	0.169039	0.055528	0.277448	0.128811	0.0795025	0.00904297
1300002E11Rik	0.261811	0.282619	0.263116	0.238403	0.218621	0.321734	0.22461	0.322687	0.222504	0.318284	0.324265	0.371847	0.210785	0.267977		1300002E11Rik	0.312676	0.438635	0.312828	0.359763	0.217472	0.237782	0.298925	0.454299
1300014J16Rik	0.00919318	0.00347366	0	0.013437	0	0	0	0.0252188	0	0.00542118	0.0141172	0.0114692	0.0372164	0.0137121		1300014J16Rik	0.00623116	0.0032701	0.00820431	0.00830407	0	0	0	0.00720175
1300017J02Rik	0	0.00229942	0	0	0	0	0	0	0	0.00477614	0	0.00369894	0	0.00233559		1300017J02Rik	0	0.00286075	0	0.00184664	0	0	0	0
1500002C15Rik	0.0141773	0.00999857	0	0	0	0.0111852	0.0111183	0.0654789	0.013646	0.0156259	0.0336966	0.00768286	0.0178848	0.0267154		1500002C15Rik	0.0171691	0.0169066	0.00866532	0.00564444	0.0143118	0.00817603	0	0.00572601
1500002F19Rik	0.00283809	0	0	0	0	0	0	0	0.00324002	0	0	0.00413939	0.00988173	0		1500002F19Rik	0.00879384	0.00208501	0.00410524	0.0013936	0.00186765	0	0	0
1500004A13Rik	0.072574	0.0765924	0	0.0379352	0.0727824	0.0671578	0.0968274	0	0.127668	0.12829	0.378591	0.466416	0.0181478	0.0163316		1500004A13Rik	0.0158373	0.0206003	0.0165004	0.0144868	0.00385945	0.00809364	0.0110589	0
1500009L16Rik	0	0	0	0	0	0	0	0	0	0	0	0	0	0		1500009L16Rik	0.0181475	0.0195235	0.0170557	0.00406261	0.0330405	0.0166115	0	0
1500011B03Rik	0.165445	0.135723	0.248631	0.214078	0.0878365	0.207823	0.209478	0.066019	0.27266	0.167254	0.126883	0.119973	0.0903471	0.143956		1500011B03Rik	0.269175	0.218021	0.215549	0.238327	0.189555	0.0387362	0.252272	0.208861
1500015A07Rik	0.0380267	0.0659632	0.00256027	0.0490765	0.0910812	0.0353073	0.0943232	0.154182	0.0236148	0.0326995	0.038838	0.024128	0.0206533	0.0238143		1500015A07Rik	0.0237729	0.0221315	0.0259944	0.0238705	0.0187758	0.0371575	0.040992	0.0244987
1500026H17Rik	0.00261752	0.00461196	0	0	0	0	0	0	0.0101507	0.00711549	0	0.0108259	0	0.0160314		1500026H17Rik	0.00761145	0.0161735	0.0106307	0.01189	0.00520127	0.00673384	0.033561	0.00827469
1500035N22Rik	0.00468078	0.00245174	0	0	0	0	0	0.0520589	0.00149233	0	0	0	0.00687607	0.0128914		1500035N22Rik	0.00330587	0.00230734	0.00423963	0.00769981	0.0143619	0.00679422	0	0
1600002D24Rik	0	0.0103955	0	0	0	0	0	0.021456	0	0.0108414	0	0	0	0		1600002D24Rik	0	0	0	0	0	0	0	0
1600002K03Rik	0.126887	0.145017	0.0835034	0.0977469	0.0241913	0.148737	0.030619	0.131696	0.128078	0.137196	0.0856661	0.204203	0.125258	0.178932		1600002K03Rik	0.0936737	0.0885583	0.0967343	0.0956029	0.0638733	0.075748	0.134899	0.0749693
1600012H06Rik	0.250172	0.318399	0.337086	0.24066	0.21324	0.313736	0.269217	0.441425	0.228636	0.27383	0.211229	0.368621	0.214915	0.281804		1600012H06Rik	0.277031	0.311359	0.271642	0.272593	0.2218	0.306158	0.191607	0.218186
1600014C10Rik	0.0791269	0.0779202	0.0539223	0.108527	0.00676593	0.131361	0.0111183	0.0363102	0.0611281	0.0599303	0.0383987	0.0630453	0.0453002	0.0431468		1600014C10Rik	0.0249686	0.0334944	0.0173248	0.0232421	0.00904048	0.0279349	0.056245	0.00462468
1600020E01Rik	0.247766	0.193214	0.33323	0.205192	0.269423	0.189897	0.369454	0.151115	0.199254	0.157532	0.178503	0.17123	0.166859	0.163116		1600020E01Rik	0.15626	0.133858	0.177169	0.148616	0.145185	0.179684	0.139737	0.100057
1700001G11Rik	0.00764876	0.012739	0.0176256	0	0	0	0	0	0	0	0	0	0.00483279	0.0096964		1700001G11Rik	0	0.00442813	0.00244825	0.00910729	0	0.0039101	0.00858269	0
1700001L05Rik	0	0	0	0	0	0.0133993	0.0176385	0	0.0150983	0.0101636	0	0	0.00648879	0.00719548		1700001L05Rik	0.0303895	0.0168788	0.0156125	0.0110321	0.013655	0	0.0346352	0.011627
1700001O22Rik	0	0.00920733	0	0	0	0	0	0	0	0.0120648	0	0	0	0		1700001O22Rik	0	0.00281253	0	0.00440537	0	0.0163536	0	0
1700003E16Rik	0	0	0	0	0	0	0	0	0	0	0	0	0	0		1700003E16Rik	0.00537255	0	0.00450253	0	0.00560488	0	0.00416684	0
1700007L15Rik	0.00506664	0.0105601	0.00256027	0.00437336	0	0	0.0180322	0.0237668	0	0.00263705	0.00989229	0.0105485	0.0104224	0.00939236		1700007L15Rik	0.00383888	0.00665382	0.0137223	0.0122946	0.00182918	0.0107181	0.0239174	0.015675
1700008J07Rik	0.0627418	0.0796432	0.108317	0.0234995	0.0807517	0.0582388	0.0370605	0.212243	0.0953202	0.0701219	0.0281625	0.0347152	0.0573676	0.0978259		1700008J07Rik	0.0525165	0.0472715	0.0473689	0.0548168	0.0556242	0.0386671	0.029332	0.0168615
1700008O03Rik	0	0.00164175	0	0.00437336	0	0	0	0	0.00536274	0	0.00915555	0	0	0		1700008O03Rik	0.00348082	0.00288228	0.00359016	0.00106883	0	0	0	0
1700010I14Rik	0	0.0034473	0	0	0	0	0	0	0	0	0	0.00792875	0	0.00199851		1700010I14Rik	0	0	0	0	0	0	0	0
1700012D14Rik	0.0320708	0.0180776	0.0126873	0.0196568	0	0.0726356	0.0093355	0.0327514	0.0164775	0.0200742	0.0202145	0.0234342	0.0159628	0.00994268		1700012D14Rik	0.0466089	0.0630234	0.0469209	0.0588177	0.0300242	0.0325707	0.0936645	0.0371642
1700016P03Rik	0.0298629	0.031948	0.0365749	0.0150639	0	0.0355179	0	0.0244741	0.0232915	0.00909108	0.0257729	0.0302351	0.0212072	0.0130225		1700016P03Rik	0.0140681	0.0119805	0.0142214	0.0070063	0.0140203	0.00938771	0.0135351	0.0071418
1700017B05Rik	0.110667	0.0732376	0.107669	0.128264	0.135247	0.024907	0.13037	0.0745004	0.089936	0.0806109	0.203331	0.186834	0.0685852	0.0232657		1700017B05Rik	0.654291	0.383748	0.505722	0.174856	0.588635	0.333152	0.631967	0.245794
1700018L02Rik	0.00490428	0.00667839	0	0.00774589	0	0.00903811	0.0299437	0	0	0.0135835	0	0.00501539	0	0		1700018L02Rik	0.00557653	0.00501642	0.00937305	0.00124734	0	0.0215616	0.0142692	0.0294919
1700019D03Rik	0.00134125	0.00227384	0	0	0	0	0	0	0	0	0	0	0	0.00401393		1700019D03Rik	0	0.000912176	0.00249044	0.00290214	0	0	0	0
1700019L13Rik	0.108715	0.110419	0.0141911	0.118811	0.0623313	0.0813752	0.100435	0.0580478	0.0700454	0.0959952	0.0732304	0.0789317	0.0452008	0.0303263		1700019L13Rik	0.0243054	0.0238428	0.0603686	0.0471839	0.0278458	0.0300828	0.053612	0.0353369
1700020D05Rik	0.0106344	0.00943933	0	0	0.0207836	0.00928533	0	0	0.00885676	0.00888527	0.00554904	0.0164301	0.00294964	0.00352726		1700020D05Rik	0.0114104	0.0183545	0.00638666	0.0186002	0.0124607	0.0100957	0.0300244	0.0166622
1700020L24Rik	0	0	0	0	0	0	0	0	0	0	0	0.00723173	0	0		1700020L24Rik	0	0	0	0	0	0	0	0
1700021F05Rik	0.122252	0.133185	0.124192	0.207983	0.0581719	0.131228	0.119341	0.206561	0.166507	0.149727	0.193009	0.19718	0.178524	0.213129		1700021F05Rik	0.132726	0.155875	0.107459	0.142286	0.121302	0.176598	0.127468	0.112558
1700022I11Rik	0	0.000735153	0	0.0183644	0	0.0083552	0	0	0	0	0	0	0	0		1700022I11Rik	0	0.00593018	0	0.00105394	0	0.00885571	0	0
1700022N22Rik	0	0.00326636	0	0	0	0	0	0	0	0.00389119	0	0	0	0.00449158		1700022N22Rik	0	0.00386817	0	0	0	0	0	0
1700025G04Rik	2.2682	1.52812	1.03667	0.614628	1.25122	1.06751	1.58569	1.25084	1.22418	0.903411	2.40646	2.40514	0.55948	0.358975		1700025G04Rik	2.81051	2.08673	3.00337	2.38392	2.98789	3.00302	2.69869	1.83721
1700025N23Rik	0.0219717	0.0106672	0.0380553	0	0	0.0125177	0.0267931	0	0	0.00919771	0.00717071	0	0.00472037	0		1700025N23Rik	0.00549879	0.012521	0.00836221	0.00271969	0.0085475	0.00859787	0	0.0179257
1700028E10Rik	0.0140518	0.00445058	0.00676704	0.00410818	0.0104273	0	0	0	0	0.0036687	0.00739332	0	0.0164604	0		1700028E10Rik	0.0191919	0.0131451	0.0142615	0.0130513	0.0268142	0	0.00341953	0.0169351
1700028J19Rik	0.00716948	0.0131055	0.0241043	0.00893612	0	0	0	0	0.00488633	0.0119008	0.0376367	0.0160596	0.00215328	0.00692577		1700028J19Rik	0.0122191	0.01214	0.013029	0.00701971	0.0120855	0.0188853	0.0194393	0.00837227
1700028K03Rik	0	0.00345471	0	0	0	0	0	0	0	0.00306229	0	0	0	0		1700028K03Rik	0	0.00578319	0	0.00473931	0	0.00585945	0	0
1700029I15Rik	0.00483071	0.00925465	0.00546717	0	0	0	0	0.0495123	0.00628713	0.00336068	0.0031595	0.00744008	0.00480031	0.0104498		1700029I15Rik	0.0110634	0.00856229	0.0150945	0.00500335	0.0222548	0	0	0.0236738
1700029J07Rik	0.0329026	0.0203884	0.0405735	0.0209664	0	0.015116	0	0	0.0313234	0.00409077	0.0335623	0.00952361	0.00814488	0.0129227		1700029J07Rik	0.0414011	0.0309341	0.047933	0.0594254	0.0297448	0.0397901	0.0888582	0.0488679
1700030C12Rik	0	0.00569848	0	0	0	0	0	0	0	0.00652885	0	0	0	0		1700030C12Rik	0	0.000883306	0	0.000928139	0	0	0	0
1700030J22Rik	0	0.00355421	0	0	0	0.0232637	0	0	0	0.0046802	0	0.0111743	0	0		1700030J22Rik	0.0041472	0.00987089	0.0053686	0.00725239	0.00624092	0.0161289	0	0.00814927
1700030K09Rik	0.0507112	0.0460544	0.0242794	0.0327156	0.044909	0.0606247	0.057126	0	0.0434047	0.0392433	0.0733247	0.0463732	0.0559833	0.0411034		1700030K09Rik	0.0743175	0.092132	0.0980323	0.0951508	0.0756432	0.107448	0.0496925	0.149011
1700034H15Rik	0.0280014	0.0195215	0	0	0	0.00713773	0.029738	0	0.00364885	0.0253361	0.0175425	0.0238277	0.00862513	0.00249606		1700034H15Rik	0.00246763	0.00542925	0.00145754	0.00113907	0	0	0	0.00620443
1700034J05Rik	0	0	0	0	0	0	0	0	0	0	0	0	0	0.00684341		1700034J05Rik	0	0.0111554	0	0.00430254	0	0.0246027	0	0
1700034P13Rik	0	0.00304134	0	0	0	0	0	0	0	0.00191822	0	0	0	0		1700034P13Rik	0	0.00565352	0.00407718	0.00300975	0	0.00599055	0.0168802	0.0118283
1700037C18Rik	0.0439641	0.0484399	0.0704282	0.0851627	0.0271702	0.0445644	0.0628779	0.0584916	0.0587801	0.0335311	0.0423607	0.0269923	0.0546973	0.0656857		1700037C18Rik	0.0512409	0.0474434	0.05742	0.0374542	0.0484706	0.0318338	0.0430937	0.0315918
1700037H04Rik	0.0533832	0.0863618	0.0669671	0.0569213	0.0353913	0.0772263	0.121471	0.104429	0.0387966	0.0908897	0.0979749	0.0690301	0.0223458	0.056791		1700037H04Rik	0.0480422	0.0827813	0.0388721	0.0672609	0.0141431	0	0.0178817	0.0577487
1700041G16Rik	0.0320527	0.0130514	0	0	0	0.00815175	0	0.0539496	0.0167742	0.00708384	0.0118449	0.0250112	0.0123471	0.0131357		1700041G16Rik	0.0147104	0.0133927	0.00567196	0.0110428	0.00844775	0.0178999	0.00968534	0.0169332
1700047K16Rik	0.00730082	0.00318908	0	0	0	0.010209	0.0340101	0	0.003286	0.00578264	0.00965327	0	0.00519103	0.00370873		1700047K16Rik	0.00716688	0.00209651	0.00709343	0.00184664	0.00430785	0.00665131	0	0.0114325
1700047M11Rik	0.00339561	0	0	0	0	0	0	0	0	0.00311309	0	0	0	0		1700047M11Rik	0.00784449	0.0148231	0.026863	0.0182675	0.00358038	0	0.00733451	0.0121747
1700048O20Rik	0	0.00423876	0	0	0	0	0	0	0	0.00286757	0	0.0077972	0	0.00931982		1700048O20Rik	0	0	0	0	0	0	0	0
1700052K11Rik	0.0894748	0.108938	0.0762265	0.143273	0.163639	0.0431549	0.0446231	0.287001	0.0782123	0.0532427	0.093388	0.0678653	0.0589541	0.075163		1700052K11Rik	0.0957377	0.083094	0.0824549	0.0802559	0.0457615	0.04771	0.0913522	0.0894394
1700055D18Rik	0	0.00480645	0.00656464	0.0112855	0	0	0	0	0	0.00244255	0	0	0.00590905	0.0043747		1700055D18Rik	0.0108352	0.00891774	0.00953057	0.00916341	0	0.0107468	0.0222395	0.0135272
1700056E22Rik	0.0069527	0.0031975	0	0	0	0.0188227	0	0	0	0.00874243	0	0	0.00528944	0		1700056E22Rik	0.00172209	0.00452962	0.00190785	0.00739225	0.00932378	0	0	0.00782052
1700056N10Rik	0.0458531	0.033235	0.0545194	0.0302944	0.00496631	0.0373319	0.032707	0.0307248	0.0356085	0.0124393	0.0266238	0.0208966	0.0330366	0.00921435		1700056N10Rik	0.0265489	0.0158823	0.0234802	0.0344652	0.0165344	0.0150928	0.0177638	0.0259158
1700057G04Rik	0.0111041	0	0	0	0.0328505	0	0	0	0.00848109	0	0	0	0	0		1700057G04Rik	0.00103764	0	0	0	0	0	0	0
1700058P15Rik	0.0174963	0.0185712	0	0	0.035855	0.0410884	0.0142068	0.029313	0.0139098	0.0287863	0.00405995	0.00580432	0.00529885	0.00976287		1700058P15Rik	0.00411961	0.000778516	0.00122117	0.00109694	0.00438876	0	0	0
1700063J08Rik	0	0	0	0.0047667	0	0	0	0	0	0	0	0	0	0		1700063J08Rik	0	0.00171006	0	0.00702966	0	0	0	0.00462468
1700066B19Rik	0.0212591	0.0127864	0.00729776	0	0	0	0.0103036	0	0.0137603	0.0278227	0.00419021	0.00929927	0.0213243	0.0428895		1700066B19Rik	0.0115771	0.0119046	0.0168984	0.0223851	0.0135697	0	0.0237703	0
1700066M21Rik	0.0255266	0.0346293	0.0317486	0.0190833	0	0.0790287	0.0093355	0.0245083	0.00838939	0.026766	0	0.0152316	0.0330098	0.054812		1700066M21Rik	0.0273729	0.0353611	0.0272012	0.0254173	0.010167	0.00690045	0.0283134	0.0407921
1700081N11Rik	0	0.00174721	0	0	0	0	0	0	0	0.00294698	0	0	0	0.00411397		1700081N11Rik	0	0.00674145	0	0.0044576	0	0	0	0
1700084C06Rik	0.0017929	0	0	0	0	0	0	0	0	0	0	0	0	0		1700084C06Rik	0.0014435	0	0.00113055	0	0.00518633	0	0	0
1700084E18Rik	0.0835776	0.0774099	0.116272	0.0729947	0.122523	0.211376	0.145549	0.0777876	0.0280001	0.0604793	0.0181893	0.0444886	0.0396233	0.0153032		1700084E18Rik	0.0674153	0.0460246	0.0542115	0.0634565	0.0877285	0.0591221	0.0379606	0.0323612
1700086O06Rik	0.0836313	0.0662032	0.106055	0.0602945	0	0.061886	0	0.0825648	0.0511846	0.0531143	0.0432205	0.0290914	0.0911682	0.11117		1700086O06Rik	0.0258719	0.0284053	0.0144088	0.0264811	0.0366525	0.0148715	0.0101452	0.0328061
1700086P04Rik	0.000486163	0	0	0	0	0	0	0	0.00382718	0	0.00159833	0	0.00766389	0.0105443		1700086P04Rik	0.0217576	0.0150681	0.0155243	0.00974142	0.00816169	0.0180619	0.0147102	0.0092187
1700088E04Rik	0.00605497	0.00206166	0	0.0047667	0	0.00903811	0.0127057	0	0.0048042	0.00280759	0.0075958	0	0.0109989	0		1700088E04Rik	0.0156772	0.0243313	0.0173243	0.0143563	0.0166521	0	0.0139386	0.0143751
1700093K21Rik	0	0	0.0176256	0	0	0	0	0	0	0	0.0174816	0	0.00751247	0		1700093K21Rik	0.000662141	0	0.00847843	0	0.00646434	0	0	0
1700094D03Rik	0.0756556	0.0693481	0.0526094	0.0913428	0.0914277	0.0663781	0.0475255	0.0612362	0.0628786	0.0807409	0.0723479	0.0663642	0.0703938	0.0851302		1700094D03Rik	0.075813	0.0922947	0.0798971	0.0778535	0.0822142	0.0489577	0.0960887	0.0904965
1700096K18Rik	0.0773375	0.0925533	0.0938902	0.0829266	0.0634215	0.082048	0.0247574	0.168063	0.0466144	0.0502509	0.062905	0.0425264	0.0854543	0.0385706		1700096K18Rik	0.0693392	0.0686022	0.0799659	0.0681151	0.0965907	0.0509485	0.079477	0.126008
1700097N02Rik	0.00958992	0.0014664	0	0	0	0	0	0	0.0123974	0	0.0397415	0.00869063	0.00330933	0		1700097N02Rik	0	0	0	0.00210275	0	0	0	0
1700099I09Rik	0	0.000875982	0	0	0	0	0	0	0	0.0185086	0	0.00882918	0	0.00322284		1700099I09Rik	0	0	0	0.00122685	0	0	0	0
1700101I11Rik	0.00116711	0	0	0	0	0	0	0	0.0171734	0.00520955	0	0	0	0.00787628		1700101I11Rik	0.00175778	0.00115879	0	0.00402514	0	0	0	0.0195503
1700102H20Rik	0	0.00117211	0	0	0	0	0	0	0	0	0	0	0	0		1700102H20Rik	0	0.00351311	0	0	0	0	0	0
1700102P08Rik	0.0103396	0.0224367	0.0184903	0	0.0174691	0.0113287	0.0304859	0.0250388	0.00375457	0.00893482	0.015486	0.0260661	0.00217505	0.013052		1700102P08Rik	0.00565063	0.00840235	0.00229593	0.00780376	0.00875168	0	0.00840147	0.00854654
1700105P06Rik	0.0126104	0.00641259	0.0181574	0	0.0127243	0	0	0	0.0145327	0	0.00635171	0	0	0		1700105P06Rik	0.0106567	0.00910665	0.00356772	0.00235935	0	0.00686272	0	0
1700108F19Rik	0.0932335	0.0805395	0.0240021	0.0158426	0.0235453	0.0605292	0.0111183	0	0.0746905	0.075309	0.0751625	0.0666765	0.0183926	0.00898542		1700108F19Rik	0.00960421	0.00741318	0.00919494	0.00584895	0.00272491	0.00809364	0.0206836	0.00923771
1700109H08Rik	0.0173529	0.0322444	0	0.0115836	0.0253863	0.0190934	0.0507588	0.021099	0.0268821	0.0123928	0.0429878	0.0167511	0.00857144	0.0156745		1700109H08Rik	0.047791	0.030789	0.0255554	0.0326938	0.0513352	0.0402357	0.0314948	0.018553
1700113A16Rik	0.0084458	0.013114	0.0212733	0.015363	0	0	0.0291095	0.0402382	0.0151394	0.0297707	0.0161126	0.00661732	0.00616244	0.0199901		1700113A16Rik	0.0167369	0.0218892	0.0190704	0.028733	0.0117974	0.00681035	0.0432953	0.00829512
1700113H08Rik	0.0018063	0	0	0	0	0	0	0	0	0	0	0	0	0		1700113H08Rik	0.00443401	0.00188364	0.0160202	0.0100863	0.0192246	0.00823808	0.00624788	0
1700120C14Rik	0.0223365	0.025277	0.00957246	0.0331434	0	0.0295912	0	0	0.00220921	0.00382726	0	0.00780142	0	0.00512973		1700120C14Rik	0.00622678	0.00814622	0.00637863	0.00434408	0.0044082	0	0	0
1700122E12Rik	0	0.00434523	0	0	0	0	0	0	0	0.00397088	0	0	0	0		1700122E12Rik	0	0.000959388	0	0.00126007	0	0.00604738	0	0
1700123M08Rik	0.0036666	0.0112993	0	0.0208645	0	0	0	0	0.0127663	0.00738878	0.00811421	0	0.00548984	0.015763		1700123M08Rik	0.0125284	0.0101335	0.0142769	0.0106483	0.0141974	0	0	0.0125142
1700123O20Rik	0.538949	0.639305	0.698649	0.755513	0.54223	0.782719	0.824043	0.526286	0.485345	0.536812	0.612072	0.65245	0.38522	0.463717		1700123O20Rik	0.401389	0.474328	0.379923	0.435823	0.421154	0.440157	0.456145	0.417402
1700125H20Rik	0.00563481	0	0.00957246	0	0	0	0	0	0	0	0	0	0.0101698	0		1700125H20Rik	0.000440718	0	0.00486136	0	0.00946655	0	0.0111186	0
1810006J02Rik	0.0597426	0.0960899	0.0187405	0.0487076	0.020383	0.0720918	0.0267222	0	0.0613326	0.0870748	0.210197	0.302756	0.0313373	0.0183923		1810006J02Rik	0.00233372	0.00586791	0.00276296	0	0	0.00806115	0	0
1810008I18Rik	0.0018443	0.00366808	0	0.0102601	0.0115167	0	0	0	0	0	0	0.00316686	0	0		1810008I18Rik	0.120194	0.34945	0.075062	0.198919	0.029659	0.116185	0.115292	0.222147
1810009A15Rik	0.00425763	0.0214552	0.0301575	0.0226189	0.0412262	0.0179204	0	0.0147676	0.0145746	0.00847869	0.0318819	0.0460238	0	0.0188376		1810009A15Rik	0.0164336	0.0153643	0.0132894	0.0156815	0.0048324	0.0124115	0.0349316	0.0155321
1810010H24Rik	0.00658969	0.00254019	0	0.00918861	0	0	0	0	0.0290839	0	0	0.00361995	0.0217804	0.00308952		1810010H24Rik	0.0882578	0.0359551	0.0670667	0.0331914	0.0605215	0.0205745	0.0711579	0.0501702
1810013L24Rik	0.65046	0.567666	0.648566	0.435908	0.631148	0.356883	0.687268	0.332899	0.715361	0.653537	0.818169	0.908473	0.901457	0.695879		1810013L24Rik	0.692505	0.501804	0.740824	0.571561	0.633228	0.512825	0.639648	0.404803
1810014P07Rik	0	0.00447317	0	0	0	0	0	0	0	0.0014214	0	0	0	0		1810014P07Rik	0	0.00410986	0	0	0	0	0	0
1810019D21Rik	0.0207091	0.0219257	0	0	0	0.0160422	0	0	0.0147858	0.0221791	0.0149796	0.00630877	0.00202004	0.00979912		1810019D21Rik	0.00159986	0.00399725	0.00305958	0.00693152	0	0	0	0.0150244
1810019N24Rik	0	0.00211243	0	0	0	0.0216499	0	0	0	0.00319634	0	0	0	0		1810019N24Rik	0	0.00155484	0	0	0	0	0	0.00350357
1810020O05Rik	0	0	0	0	0	0	0	0	0.00262965	0.00118111	0	0	0.00243385	0		1810020O05Rik	0.0196273	0.00705444	0.0352902	0.0205943	0.0178869	0.0175997	0.00941681	0.0221116
1810021B22Rik	0.00309271	0.0080914	0.032621	0.0416249	0.0154806	0.0128389	0	0.0336412	0.0297708	0.0190068	0	0.00275116	0.00192883	0.0138738		1810021B22Rik	0.0025971	0.00519262	0.00955596	0.00333269	0.00480667	0	0	0.00552818
1810024B03Rik	0.021562	0.0457371	0.0282624	0.0500515	0	0.0261173	0.0413129	0	0.0216585	0.0405925	0.0668593	0.0377916	0.0149408	0.0394083		1810024B03Rik	0.0401119	0.0248956	0.0317284	0.0427891	0.0262729	0.00843711	0.0282296	0.0161512
1810026B05Rik	1.61789	1.75149	1.37454	1.49293	1.30461	1.20758	2.15785	1.61666	1.23173	1.32802	1.85313	1.92878	1.0265	1.17627		1810026B05Rik	1.18147	1.03383	1.15136	1.25053	1.10144	1.48578	1.07194	0.992605
1810030O07Rik	0.233182	0.230974	0.227059	0.281915	0.223183	0.219789	0.209877	0.234231	0.218354	0.252965	0.233844	0.318325	0.190587	0.172817		1810030O07Rik	0.32927	0.414951	0.338611	0.367567	0.288244	0.334335	0.369279	0.458651
1810034E14Rik	0.00282248	0.0100964	0	0	0	0.0100588	0	0	0.0127292	0.00397088	0.0363491	0.011909	0.00122519	0.00238225		1810034E14Rik	0.00402572	0.00175596	0.000872251	0.00377776	0.00164305	0	0	0
1810037I17Rik	2.03484	2.42087	1.90784	2.36676	2.65062	2.79807	2.05949	2.6998	2.38276	2.81843	2.89725	3.6695	2.16928	2.57233		1810037I17Rik	1.85157	2.02126	1.64412	1.92882	2.07458	1.98428	1.61189	1.97074
1810044D09Rik	0.0186791	0.0230437	0.0752655	0.0305063	0	0.012243	0.015441	0.0378508	0.0190765	0.0241257	0.0203796	0.0178428	0.0043814	0.0314205		1810044D09Rik	0.0296579	0.0167125	0.0229314	0.0232989	0.0328412	0.0189559	0.0523261	0.0205495
1810055G02Rik	0.0335107	0.0582851	0.0117782	0.0382423	0.0877448	0.0579636	0.0285474	0.0260488	0.0900921	0.0896405	0.18313	0.137534	0.172515	0.110693		1810055G02Rik	0.0182575	0.0261713	0.0159742	0.0215628	0.0487395	0.0246845	0.00529953	0
1810058I24Rik	0.580238	0.697534	0.831362	0.821861	1.09486	0.819499	0.569685	0.665105	0.824052	0.755034	0.641031	0.776248	0.842344	0.828203		1810058I24Rik	0.725748	0.853011	0.692036	0.836739	0.559676	0.529772	0.781815	0.85839
1810059H22Rik	0.00364607	0.00289249	0	0	0	0.0148953	0	0	0	0.0153371	0.00363297	0	0	0		1810059H22Rik	0.000536226	0.00327592	0	0.00100642	0	0	0.00291099	0
1810062G17Rik	0.0194355	0.0089566	0.00788367	0.0184802	0	0.0100839	0.0413415	0	0.00949333	0.0170192	0.00976984	0.033658	0.0196743	0.010742		1810062G17Rik	0.0200522	0.0145336	0.0119903	0.0302526	0.034665	0	0.0193174	0.00827469
1810062O18Rik	0.0179618	0.0068288	0.0379332	0	0	0.0403778	0	0.021456	0.01185	0.00784517	0.0158725	0.0147087	0.016167	0.0127849		1810062O18Rik	0.00523834	0.00545644	0.00322094	0.00493828	0.0205378	0	0	0
1810065E05Rik	0	0	0	0	0	0	0	0	0	0.0045154	0	0	0	0		1810065E05Rik	0	0	0	0	0	0	0	0
1810073O08Rik	0.0161342	0.036491	0	0.0067683	0	0.0163008	0.0574846	0.077571	0.0118113	0.0161608	0.0221424	0.0165264	0.0352991	0.0211528		1810073O08Rik	0.0124905	0.0103458	0.0127248	0.0138373	0.0136974	0	0.0064962	0.0295956
2010001A14Rik	0.0211168	0.0167267	0.0209508	0.01465	0.0396128	0.0251391	0.0129279	0.0701249	0.00943709	0.0134746	0.0297703	0.0161401	0.047064	0.018676		2010001A14Rik	0.0325755	0.0322096	0.0428297	0.0221439	0.0397272	0.0219816	0.0349709	0.0204285
2010001K21Rik	0	0	0	0	0	0	0	0	0	0	0	0	0.00894198	0		2010001K21Rik	0	0.00307964	0.00513876	0.00697697	0	0.00810998	0	0.0112225
2010003K11Rik	0	0	0	0	0	0	0	0	0	0	0	0	0	0		2010003K11Rik	0	0	0	0	0	0	0	0
2010007H06Rik	0	0	0	0	0	0	0	0	0	0	0.0216856	0.0142024	0	0		2010007H06Rik	0.00863997	0.017654	0.00607772	0.00403111	0.00207314	0	0.0142273	0.0311724
2010016I18Rik	0	0.00141864	0	0	0	0	0	0	0	0	0	0	0	0		2010016I18Rik	0.00129757	0	0.0012672	0	0	0	0	0
2010103J01Rik	0	0	0	0	0	0	0	0	0	0	0	0	0	0		2010103J01Rik	0	0	0	0	0	0	0	0
2010106E10Rik	0	0	0	0	0	0	0	0	0	0	0	0	0	0		2010106E10Rik	0.000967158	0	0	0	0	0	0	0
2010109A12Rik	0.024022	0.0161652	0.00794748	0.0337135	0	0	0.0123635	0	0.0297489	0.036436	0.0559224	0.0173866	0.0113743	0.0106816		2010109A12Rik	0.0245799	0.0160863	0.0342826	0.0178797	0.024872	0	0.0150757	0
2010204K13Rik	0.00220255	0.00278394	0	0.00349531	0	0	0	0	0.0112959	0	0	0	0.00643501	0.00278302		2010204K13Rik	0.00267391	0.00560831	0.00789719	0.0087023	0.00658339	0.0164836	0	0.0110929
2010300C02Rik	0.00879143	0	0.0249775	0	0.0105184	0.0100318	0.181184	0	0.00473743	0	0	0	0	0.00296024		2010300C02Rik	0.00123455	0	0.00159438	0	0	0	0	0
2010310C07Rik	0.0464467	0.0286452	0	0.0253492	0.0220485	0.00767247	0	0	0.00587952	0.018696	0.00210425	0.00806561	0.0183238	0.00403454		2010310C07Rik	0.00273276	0.0137504	0.00433813	0.00549593	0.00262903	0.0039101	0.0044203	0.0474092
2010315B03Rik	0.0554418	0.0690491	0.129128	0.123177	0.116189	0.057352	0.015441	0.0443942	0.0740183	0.067326	0.0696486	0.0711169	0.0750774	0.0662868		2010315B03Rik	0.120239	0.121159	0.0660899	0.127207	0.0634879	0.053635	0.0721497	0.0752846
2010320M18Rik	0.111501	0.107825	0.246475	0.137565	0.201878	0.135821	0.047036	0.111824	0.0722007	0.110884	0.117953	0.112317	0.0340797	0.0699619		2010320M18Rik	0.112647	0.0909373	0.075079	0.0607344	0.0917143	0.0566366	0.0857984	0.0328554
2200002D01Rik	0.292558	0.26574	0.385611	0.33645	0.217844	0.0773265	0.627414	0.560876	0.31067	0.250013	0.530635	0.346339	3.17494	2.7238		2200002D01Rik	0.229721	0.189439	0.16563	0.114624	0.226535	0.0915459	0.173594	0.143242
2210016F16Rik	0.176505	0.207525	0.176523	0.177431	0.218482	0.369586	0.237711	0.0974152	0.271328	0.280304	0.249573	0.319222	0.188806	0.421512		2210016F16Rik	0.128524	0.118169	0.120872	0.109585	0.111936	0.139971	0.0678607	0.103438
2210016L21Rik	0.363219	0.315907	0.4391	0.547618	0.404679	0.511248	0.313432	0.126344	0.358717	0.384853	0.479199	0.400225	0.285512	0.3917		2210016L21Rik	0.514538	0.533205	0.486892	0.469897	0.401125	0.389795	0.557567	0.473108
2210407C18Rik	0	0	0	0	0	0	0	0	0	0.00360802	0	0	0	0		2210407C18Rik	0.000424698	0.0029099	0.000487226	0.00181998	0	0.00775452	0	0
2210408F21Rik	0.196104	0.137948	0.537716	0.327588	0.522958	0.205805	0.148581	0.0760924	0.0722196	0.051071	0.0968648	0.118697	0.207178	0.187237		2210408F21Rik	0.105623	0.0990312	0.120934	0.0908791	0.066725	0.046593	0.129878	0.0747717
2210408I21Rik	0.0590422	0.0374495	0.0261847	0.0459088	0	0.0866655	0.0313104	0	0.0319443	0.0193845	0.0464808	0.036361	0.0429102	0.027594		2210408I21Rik	0.0538376	0.0671432	0.0621331	0.0481081	0.0540177	0.0779859	0.0356867	0.00939589
2210417A02Rik	0	0	0	0	0	0	0	0	0	0	0	0.00376073	0	0		2210417A02Rik	0	0.00263508	0	0.00203553	0	0	0	0
2300009A05Rik	0.291349	0.332851	0.289243	0.487994	0.203049	0.3288	0.31949	0.298145	0.291291	0.348847	0.262512	0.359903	0.24229	0.229587		2300009A05Rik	0.24647	0.2375	0.198911	0.222414	0.127668	0.196444	0.221585	0.183028
2310001H17Rik	0.339033	0.366064	0.151435	0.232061	0.302051	0.314754	0.15276	0.549112	0.254699	0.252878	0.397628	0.466951	0.0883353	0.136239		2310001H17Rik	0.171793	0.188902	0.15951	0.229108	0.170554	0.189665	0.228554	0.176034
2310002F09Rik	0.00578286	0.00419736	0.0364475	0.0160801	0	0	0	0	0.00650235	0.00318119	0.00450744	0	0.0497791	0.0391619		2310002F09Rik	0	0.00120517	0	0	0	0	0	0
2310009A05Rik	0.27736	0.326573	0.313815	0.425854	0.315889	0.54019	0.249665	0.443344	0.183348	0.360901	0.311943	0.391577	0.213435	0.325572		2310009A05Rik	0.352476	0.46057	0.333199	0.42844	0.288323	0.419624	0.349327	0.514435
2310009B15Rik	0.214865	0.150799	0.300384	0.141446	0.30458	0.158015	0.182959	0.200948	0.214555	0.123519	0.212091	0.16252	0.191763	0.156145		2310009B15Rik	0.205348	0.233721	0.21851	0.251512	0.163603	0.297478	0.2776	0.365832
2310010J17Rik	0.0971027	0.0710657	0.0470005	0.0630691	0.0952616	0.0726923	0.0824045	0.178633	0.0781713	0.0763701	0.0800768	0.0977661	0.0658806	0.0549154		2310010J17Rik	0.067125	0.0698018	0.0940346	0.0638296	0.07501	0.0904946	0.135275	0.0645147
2310011J03Rik	0.262295	0.337539	0.427958	0.487812	0.432914	0.501532	0.172718	0.391552	0.287793	0.426186	0.379323	0.36737	0.375689	0.333594		2310011J03Rik	0.357428	0.39312	0.377655	0.391992	0.385832	0.355362	0.415129	0.329378
2310014F06Rik	0.00136397	0.00795132	0	0.0067638	0	0	0	0	0	0	0	0.00258856	0	0		2310014F06Rik	0.0144572	0.00346422	0.00468387	0.0199854	0	0.0239544	0	0.00375164
2310015A10Rik	0.0167771	0.0208821	0	0.0189593	0	0.0189692	0	0	0.0173103	0.00934963	0.0438406	0.0250037	0.029878	0.0220542		2310015A10Rik	0.0296207	0.0351299	0.0458663	0.0356193	0.0279003	0.0175703	0.0386277	0.0210652
2310022A10Rik	0.0798053	0.0880858	0.143802	0.113529	0.0378544	0.0839576	0.0391122	0.0402382	0.0574915	0.096481	0.110593	0.104949	0.0723641	0.0689601		2310022A10Rik	0.0797383	0.0947086	0.0702553	0.0823893	0.105044	0.0586398	0.0673711	0.115044
2310022B05Rik	0.297632	0.266791	0.456682	0.235507	0.407179	0.268359	0.391441	0.134105	0.270815	0.245188	0.270887	0.370555	0.335128	0.329096		2310022B05Rik	0.395048	0.335718	0.491563	0.330272	0.399058	0.321412	0.354817	0.374717
2310030G06Rik	0	0	0	0.0116477	0.0123748	0	0	0	0.00214135	0	0	0	0	0		2310030G06Rik	0	0	0	0	0	0	0	0
2310033P09Rik	0.289864	0.389385	0.369283	0.408144	0.39237	0.464083	0.243575	0.685644	0.307978	0.373919	0.387764	0.347342	0.37093	0.47156		2310033P09Rik	0.246865	0.333076	0.248997	0.309385	0.216156	0.282615	0.170667	0.360841
2310034G01Rik	0.00320857	0.0081985	0	0	0.0467842	0.0109703	0	0	0.00661809	0.00571822	0	0.0093536	0.0152992	0.0105282		2310034G01Rik	0.00428322	0.00682423	0.00051919	0.00235192	0	0	0	0
2310039H08Rik	0.212399	0.213012	0.208868	0.222145	0.172101	0.274825	0.241517	0.279506	0.202689	0.257755	0.165366	0.211974	0.258779	0.193198		2310039H08Rik	0.189811	0.172727	0.161607	0.181429	0.170168	0.190343	0.114823	0.112269
2310039L15Rik	0	0.00916229	0	0	0	0	0	0	0	0.0055708	0	0.00530922	0	0		2310039L15Rik	0	0.000496821	0	0	0	0	0	0
2310040G24Rik	0.00478074	0.0181386	0.00610195	0.058475	0.0141799	0.0321286	0	0.0155646	0.0132345	0.016566	0.0232008	0.0336541	0.00671826	0.00340698		2310040G24Rik	0.00241751	0.000621974	0.00234133	0	0	0	0	0.00862331
2310057M21Rik	0.188463	0.164412	0.157083	0.167557	0.104244	0.15235	0.0745654	0.129319	0.136873	0.160658	0.239135	0.142316	0.168499	0.13496		2310057M21Rik	0.104636	0.137892	0.143728	0.165045	0.114451	0.11275	0.10476	0.0931494
2310058D17Rik	0	0	0	0	0	0	0	0	0	0.0140366	0.00833728	0	0.00573263	0.00381303		2310058D17Rik	0.00230491	0.00559664	0.00588576	0.00289273	0	0.0151295	0	0
2310061I04Rik	0.144167	0.152082	0.142416	0.169725	0.0710428	0.0900472	0.0726103	0.0702791	0.166957	0.129863	0.122715	0.0851653	0.0911894	0.18442		2310061I04Rik	0.116151	0.123413	0.0893735	0.125853	0.105788	0.0958375	0.130539	0.124858
2310068J16Rik	0.0244878	0.013932	0	0.0123934	0.0842431	0.028904	0.0655621	0.0482416	0.0309859	0.0125148	0	0	0.0211166	0.00715269		2310068J16Rik	0.00619367	0.00757652	0.00678014	0.00362188	0.0068398	0	0	0.0143628
2310081O03Rik	0.000909953	0.000996516	0	0	0	0	0	0	0	0	0.00956625	0	0	0		2310081O03Rik	0.0106352	0.0422992	0.013075	0.0269552	0.0172816	0.00332952	0.046379	0.0484675
2410002F23Rik	0.444055	0.390102	0.417117	0.320538	0.340049	0.131697	0.391063	0.361796	0.418338	0.25789	0.327115	0.348438	0.517501	0.375727		2410002F23Rik	0.26488	0.261538	0.286054	0.286744	0.296419	0.296092	0.212738	0.235903
2410004B18Rik	0.503842	0.460965	0.506955	0.59296	0.361975	0.454289	0.718452	0.795054	0.500883	0.441338	0.558186	0.572589	0.327134	0.346781		2410004B18Rik	0.392392	0.385239	0.3751	0.395281	0.415094	0.356881	0.425919	0.463242
2410006H16Rik	1.8217	1.42737	1.36437	1.04222	1.26743	0.983288	1.83541	1.26087	1.3141	1.14759	1.31071	1.28114	1.92948	1.89121		2410006H16Rik	1.37559	1.2561	1.85525	1.6053	1.81056	1.58266	1.29168	1.26647
2410018L13Rik	0.00813476	0.00103	0.00668939	0.00672575	0	0.0128695	0.0123635	0	0.00176979	0	0.00535527	0	0.0404977	0.00277759		2410018L13Rik	0.0573628	0.0522625	0.0551696	0.0456213	0.0415019	0.0122607	0.028063	0.0514535
2410022M11Rik	0.105405	0.0955466	0.135442	0.0396063	0.0732634	0.179374	0.176064	0.236564	0.106545	0.102869	0.122112	0.112685	0.0643816	0.0463753		2410022M11Rik	0.122531	0.119174	0.0904454	0.0788185	0.0804175	0.082064	0.0540903	0.0717524
2410080I02Rik	0.0517731	0.0468415	0.00788367	0.0539221	0.0526839	0.0366914	0	0	0.0229151	0.0351073	0.0138756	0.0181856	0.0130525	0.0212523		2410080I02Rik	0.0205227	0.0439919	0.0248346	0.0351858	0.00337333	0.0319281	0.0168381	0
2410131K14Rik	0.0610898	0.0459957	0.0217318	0.023499	0	0.0364609	0	0.0348323	0.0344385	0.0357106	0.0355343	0.0170753	0.0679015	0.0523313		2410131K14Rik	0.101136	0.09209	0.098383	0.0798312	0.0981615	0.0550227	0.139525	0.0472922
2500002B13Rik	0.0279936	0.0198582	0	0.0289946	0	0	0.0141372	0.0307248	0.0649683	0.0535121	0.220387	0.238357	0.0643595	0.069846		2500002B13Rik	0.00419117	0.00619911	0.00257906	0.0039587	0.00262903	0	0.0139734	0
2500004C02Rik	0.0406823	0.030107	0.00695238	0.0145276	0.0786286	0.0179508	0	0.0336412	0.00653844	0.0216944	0.00915555	0.00278843	0.0225598	0.0103368		2500004C02Rik	0.0316171	0.0258033	0.0345327	0.0293452	0.022963	0.0451972	0.00845713	0
2510002D24Rik	0.254682	0.303594	0.209826	0.26928	0.174327	0.354281	0.322397	0.342832	0.25941	0.281312	0.165766	0.400302	0.278614	0.45895		2510002D24Rik	0.350441	0.359168	0.371734	0.44315	0.242646	0.313123	0.305272	0.280841
2510009E07Rik	0.261072	0.197979	0.921219	0.589165	0.535518	0.401645	0.235335	0.18246	0.189227	0.176185	0.289658	0.182378	0.187525	0.155783		2510009E07Rik	1.52389	1.37408	1.02499	1.02601	0.753364	0.660157	1.19305	1.19779
2510017J16Rik	0.0579011	0.0690078	0.0454251	0.0737284	0.0274199	0	0.0586514	0	0.0306504	0.0358786	0.0440317	0.0174791	0.0851983	0.0151507		2510017J16Rik	0.0512743	0.0494934	0.040441	0.0385186	0.0354505	0.0581581	0.00975352	0.0640171
2510039O18Rik	0.457821	0.415591	0.436459	0.609948	0.576612	0.36427	0.43744	0.507543	0.379442	0.385477	0.412717	0.431525	0.411686	0.409811		2510039O18Rik	0.420415	0.391297	0.370234	0.345059	0.350314	0.332268	0.347636	0.402074
2510046G10Rik	0.121149	0.142012	0.0819297	0.0911421	0.140722	0.137944	0.0817812	0.134483	0.0752873	0.0706683	0.0585812	0.0565588	0.0804324	0.0829995		2510046G10Rik	0.0822614	0.043483	0.0425915	0.0450312	0.0454791	0.0207326	0.00915228	0.077597
2600002D14Rik	0.000541308	0.00772176	0.0169614	0.0136594	0	0	0	0	0.00221519	0.0123773	0.00523749	0	0.0111007	0		2600002D14Rik	0.00409283	0.00328454	0.0067372	0.00480193	0	0	0.0131255	0
2600014E21Rik	0	0	0	0	0	0	0	0	0	0	0	0	0	0		2600014E21Rik	0	0.00196151	0	0.0125522	0	0	0	0
2610001J05Rik	0.349258	0.377528	0.524632	0.484741	0.599351	0.495123	0.236192	0.586913	0.364185	0.330472	0.52433	0.430594	0.361999	0.450863		2610001J05Rik	0.486756	0.500981	0.448422	0.471177	0.493243	0.428702	0.48119	0.565614
2610002M06Rik	0.204005	0.217253	0.311526	0.252542	0.277158	0.30908	0.147711	0.245167	0.226587	0.191017	0.205357	0.239845	0.157262	0.266494		2610002M06Rik	0.221146	0.22413	0.193439	0.201381	0.210336	0.219882	0.202243	0.245366
2610008E11Rik	0.154012	0.132647	0.232059	0.140288	0.108368	0.129416	0.283145	0.27698	0.151488	0.126264	0.0791178	0.135018	0.0864973	0.106074		2610008E11Rik	0.317206	0.296255	0.278298	0.250782	0.23022	0.198279	0.290753	0.251249
2610020C07Rik	0.0179183	0.0109737	0.0629673	0.00446364	0	0	0	0	0.0150441	0.0157229	0.0185191	0.0378242	0.00203895	0.00645709		2610020C07Rik	0.00992103	0.00811797	0.0206336	0.0223365	0	0.0158432	0.0125566	0
2610021A01Rik	0.0419799	0.0654116	0.0632136	0.0752045	0.0356554	0.0748658	0.0938274	0.0137401	0.0434283	0.0931039	0.0854823	0.0529468	0.0378212	0.0614797		2610021A01Rik	0.072668	0.0734376	0.0700407	0.0979069	0.0872602	0.118091	0.13533	0.108032
2610035D17Rik	0.136813	0.162153	0.113618	0.182729	0.114694	0.210812	0.139065	0.2825	0.124486	0.151196	0.133149	0.295864	0.1047	0.0954761		2610035D17Rik	0.126563	0.157827	0.136679	0.188237	0.078702	0.254275	0.128366	0.144006
2610037D02Rik	0.378754	0.419889	0.470982	0.488704	0.226967	0.340448	0.238921	0.20068	0.271099	0.29093	0.239021	0.356951	0.265982	0.356719		2610037D02Rik	0.358371	0.431405	0.440901	0.425945	0.441635	0.432339	0.354433	0.388669
2610044O15Rik8	0.0904874	0.126041	0.0849237	0.146014	0.121776	0.067067	0.0654553	0.121659	0.142769	0.135758	0.107993	0.150699	0.0901563	0.0917485		2610044O15Rik8	0.148658	0.162499	0.162146	0.176836	0.131252	0.144248	0.200071	0.113948
2610203C22Rik	0.0269589	0.0469404	0.147576	0.240762	0.0221804	0.161138	0.0145234	0.0568069	0.00736309	0	0	0.00961576	0	0		2610203C22Rik	0.0107195	0.0310499	0.00548728	0.0209005	0	0.00673384	0.0144561	0.0655737
2610301B20Rik	0.308556	0.160001	0.248816	0.118081	0.0804922	0.125755	0.0953687	0.0475336	0.208332	0.0953789	0.0859947	0.0793308	0.17876	0.12504		2610301B20Rik	0.114498	0.127077	0.127983	0.128614	0.13327	0.118359	0.141553	0.0845081
2610306M01Rik	0.0526493	0.0519087	0.0598633	0.0890795	0	0.101974	0.0351828	0.147434	0.088334	0.0763755	0.0684945	0.0557557	0.0638751	0.0660939		2610306M01Rik	0.0615287	0.0621359	0.0564237	0.050772	0.0391344	0.0509055	0.0812138	0.0330092
2610307P16Rik	0.0583627	0.0597753	0.171197	0.0886082	0	0.0680732	0.0480205	0.0633582	0.0166494	0	0.00616598	0.0216965	0.0329419	0.0317163		2610307P16Rik	0.0263369	0.0201094	0.0268493	0.0212722	0.00873428	0.0181925	0.0091931	0.0343253
2610318N02Rik	0.00330696	0.00494992	0.0387471	0	0	0	0	0	0.0259872	0.00371161	0	0	0.00659422	0		2610318N02Rik	0.00709904	0.00444373	0.00272862	0.00124811	0	0.00948303	0	0.0228032
2610507B11Rik	0.471693	0.393295	0.483005	0.539131	0.448322	0.328217	0.477696	0.535021	0.516636	0.427963	0.504934	0.443878	0.463253	0.462161		2610507B11Rik	0.706305	0.713727	0.746072	0.695398	0.755683	0.54738	0.602817	0.705229
2610507I01Rik	0.0405794	0.0416949	0.0681101	0.0247098	0.050701	0.0154929	0.0124935	0	0.0195881	0.0502419	0.0295592	0.05367	0.0225545	0.046816		2610507I01Rik	0.0274307	0.0543462	0.0243172	0.0506664	0.0112032	0.033703	0	0.0387352
2610528A11Rik	0.00963595	0.000759935	0	0	0	0	0	0	0.00738264	0.00755498	0	0	0	0		2610528A11Rik	0.00100599	0.00167852	0.00182662	0.00198673	0.00559042	0	0	0
2610528J11Rik	0.000592139	0.00168178	0	0	0	0	0	0	0.0070154	0	0	0	0	0		2610528J11Rik	0	0.00118448	0	0.00489808	0	0	0	0
2700033N17Rik	0.0569433	0.0398997	0.031362	0.0901611	0.0626067	0.0828953	0.0557612	0	0.0524506	0.0524476	0.0496175	0.00966159	0.0325532	0.026798		2700033N17Rik	0.0972493	0.0780044	0.113878	0.107441	0.0777601	0.0455473	0.128426	0.0851938
2700038G22Rik	0.11347	0.10669	0.0527975	0.0701648	0.0249897	0.0395354	0.163956	0.162646	0.0854679	0.0702795	0.093017	0.0840488	0.121061	0.133789		2700038G22Rik	0.0602279	0.0605229	0.0651284	0.0785053	0.10669	0.199653	0.0735826	0.123499
2700046G09Rik	0.00476764	0.0104516	0.0176673	0.0298626	0	0	0	0	0.00923246	0.00206508	0.00369666	0.00748725	0.00383365	0.0226206		2700046G09Rik	0.0324593	0.0282684	0.0151011	0.018765	0.0108906	0	0.0498312	0.0288217
2700049A03Rik	0.121455	0.131299	0.0722624	0.223755	0.11946	0.182451	0.148356	0.0464916	0.0868039	0.116053	0.0652569	0.0979412	0.117846	0.10655		2700049A03Rik	0.120699	0.132691	0.12874	0.156676	0.0913634	0.106496	0.178163	0.0949464
2700054A10Rik	0.00954731	0.00970078	0.00678179	0.0272663	0	0	0	0.0305998	0.0390716	0.0109717	0.0115034	0	0.013031	0.0118819		2700054A10Rik	0.00606418	0.00535179	0.00664445	0.00325596	0.0142457	0	0.00424259	0.015788
2700062C07Rik	0.0545371	0.0737534	0.0744037	0.0733357	0.136576	0.138221	0.087804	0.140875	0.0684831	0.0886334	0.145518	0.123082	0.108517	0.117563		2700062C07Rik	0.10132	0.0960411	0.108278	0.0845191	0.092481	0.118557	0.105692	0.0953244
2700081O15Rik	0.413231	0.531831	0.490448	0.797868	0.288811	0.752255	0.11753	0.288405	0.291636	0.339055	0.289141	0.211692	0.163612	0.214889		2700081O15Rik	0.331792	0.544009	0.232104	0.347543	0.215732	0.390462	0.280775	0.346474
2700097O09Rik	0.133047	0.114436	0.170254	0.19974	0.0451705	0.0988153	0.177238	0.0744261	0.165252	0.191913	0.175713	0.198045	0.130865	0.144078		2700097O09Rik	0.105044	0.118987	0.129582	0.136646	0.0940264	0.13185	0.0902738	0.132243
2810001G20Rik	0.136944	0.177915	0.136389	0.0958394	0.0484076	0.116067	0.025513	0.119626	0.131484	0.129048	0.0664747	0.0877463	0.12239	0.120718		2810001G20Rik	0.067052	0.0771578	0.0701051	0.0531694	0.0506928	0.0479208	0.0480571	0.0243779
2810002D19Rik	0.0568108	0.103746	0.0326719	0.0785448	0.0319802	0.0652376	0.0602475	0.219642	0.0440348	0.0631135	0.0874596	0.151682	0.0353615	0.0598215		2810002D19Rik	0.078956	0.114452	0.0766275	0.0860393	0.0643843	0.126288	0.0483328	0.111928
2810004N23Rik	0.200174	0.187031	0.353597	0.281425	0.213935	0.116253	0.234802	0.343688	0.191556	0.201231	0.286104	0.246479	0.307148	0.323002		2810004N23Rik	0.289602	0.296292	0.230886	0.287968	0.333208	0.2272	0.443071	0.207781
2810006K23Rik	0.119964	0.109786	0.163733	0.128664	0.0993159	0.207094	0.0649145	0.130419	0.100075	0.139458	0.13575	0.140015	0.128719	0.0967801		2810006K23Rik	0.147696	0.173802	0.117885	0.114842	0.0757312	0.0882125	0.205599	0.126939
2810013P06Rik	0.552197	0.656317	0.567085	0.644934	0.390551	0.527774	0.318081	0.602174	0.415551	0.389556	0.287028	0.442023	0.521985	0.507529		2810013P06Rik	0.391221	0.426258	0.447683	0.543361	0.35426	0.53179	0.393171	0.43924
2810021J22Rik	0.00700383	0.00425318	0.0471129	0.00429209	0	0	0	0	0.0121073	0.00346545	0.00599968	0	0	0.00337918		2810021J22Rik	0.00913575	0.0157916	0.00690743	0.00298657	0.019592	0.0158612	0	0.0314819
2810029C07Rik	0.0540203	0.0130444	0.0456527	0	0	0	0.0373943	0.0270391	0.0209153	0.0102889	0.016015	0	0.0542659	0.0168983		2810029C07Rik	0.0655922	0.0217384	0.121587	0.026504	0.0135916	0.00685452	0.0536418	0.0301561
2810402E24Rik	0.0792373	0.0786923	0.0213341	0.0532671	0.0329518	0.0518972	0.0425396	0	0.0375578	0.0470571	0.108322	0.0324207	0.0673577	0.0908567		2810402E24Rik	0.109035	0.129281	0.0991507	0.0943415	0.0746157	0.0586204	0.0832009	0.100402
2810403D21Rik	0.128924	0.0675559	0.152233	0.107941	0.0993514	0.131102	0.146303	0.112143	0.072757	0.0412163	0.0985244	0.0531282	0.0976342	0.072894		2810403D21Rik	0.105027	0.0717635	0.100503	0.0947272	0.0981287	0.0865183	0.0841647	0.0772538
2810405F17Rik	0.0298321	0.0165602	0.0173632	0.00664439	0.0163967	0.0248649	0.02664	0	0.0213477	0.0309573	0.0325239	0.0121685	0.0221515	0.0154985		2810405F17Rik	0.0418377	0.0275625	0.0469633	0.0392764	0.0436615	0.0260017	0.00881535	0.0502148
2810408A11Rik	0.0134517	0.00691978	0	0	0	0	0	0	0.0493121	0.0204298	0.0517957	0.0186739	0.00690531	0.00316639		2810408A11Rik	0.00576727	0.0016808	0.00170936	0	0.00148353	0	0	0.0106168
2810408I11Rik	0.0320775	0.0157745	0.00512055	0.00460628	0	0.0229571	0.0149978	0	0.014324	0.0137591	0.0434063	0.00992713	0.00261528	0.00361056		2810408I11Rik	0.0130996	0.0129787	0.00729716	0.00567189	0.00698407	0.00793375	0	0.0177507
2810410L24Rik	0.0203815	0.0227933	0.0551147	0.0246454	0	0.0127545	0.0314021	0.0313377	0.0317752	0.0423979	0.0113533	0	0.0112528	0.0191248		2810410L24Rik	0.0134522	0.0189094	0.0171998	0.0312799	0.0254483	0.0420359	0.0102628	0.033562
2810414N06Rik	0.00541221	0.00169457	0	0	0	0	0	0	0.00367254	0.00453888	0	0.00810417	0	0.00279463		2810414N06Rik	0.00351428	0.005579	0.0025779	0.0026249	0	0	0	0.0201749
2810429I04Rik	0	0.0136757	0	0	0	0	0	0	0	0	0	0	0.00506011	0		2810429I04Rik	0.00744964	0	0.00501248	0.00208129	0.00185581	0.00637167	0	0
2810442N19Rik	0	0	0	0	0	0.0124599	0	0	0	0.00376852	0	0.00789763	0.00560312	0		2810442N19Rik	0.00597534	0.00110961	0.00136025	0.00550051	0	0.0113544	0	0
2810454H06Rik	0.228304	0.224004	0.132749	0.125426	0.11857	0.226593	0.130191	0.13894	0.184683	0.199559	0.194367	0.0632794	0.128405	0.111188		2810454H06Rik	0.203618	0.221459	0.272353	0.233231	0.225502	0.256124	0.218298	0.295524
2810455O05Rik	0.0058544	0.00764614	0	0	0	0	0	0	0.00607423	0.0132896	0	0.00956234	0.0101653	0.0035743		2810455O05Rik	0.0246954	0.00394642	0.0240819	0.00916638	0.0199388	0	0	0.0143984
2810457G06Rik	0.0134957	0.0166456	0	0.0131799	0	0.0121877	0	0	0.00537684	0.00584256	0	0.0113368	0.00430189	0		2810457G06Rik	0.000624976	0.00614801	0.00709483	0	0	0	0.00482158	0.00868273
2810459M11Rik	0	0	0	0	0	0	0	0	0	0	0	0	0	0		2810459M11Rik	0.00148632	0	0.00125889	0.00307685	0	0	0	0
2900005J15Rik	0.0196544	0.0261336	0.0241575	0.0648026	0.0127243	0	0.0596264	0	0.0130525	0.0328051	0.0110851	0.0111583	0.00991011	0.0198661		2900005J15Rik	0.032863	0.0458762	0.0182518	0.048885	0.00758087	0.0200135	0.0317593	0.0579573
2900009J06Rik	0.00521155	0.0165854	0	0.0106722	0	0	0.015441	0	0.00410403	0.0120232	0	0	0.00203895	0.0212361		2900009J06Rik	0.00671687	0.00506416	0.00777779	0.00883439	0	0.0177709	0.0263201	0.0253664
2900026A02Rik	1.99964	1.58662	1.79009	1.27135	1.40081	1.07053	2.35134	1.57935	1.59022	1.19571	2.05083	1.23672	0.926323	0.751004		2900026A02Rik	5.45069	2.79996	5.21854	2.68677	5.38143	1.93792	4.56397	2.65905
2900041M22Rik	0.0709759	0.0291299	0	0	0	0.0600691	0.20937	0.0376478	0.072856	0.049782	0.0804579	0.0428029	0.0561799	0.0523568		2900041M22Rik	0.179049	0.188879	0.141254	0.18528	0.0716398	0.0796665	0.163257	0.200888
2900052L18Rik	0.073916	0.11466	0.186545	0.224573	0.047781	0.128791	0.0073081	0	0.0196017	0.0295299	0.0588957	0.052781	0.0501798	0.0678843		2900052L18Rik	0.0906125	0.134837	0.0752952	0.0913234	0.0146977	0.0274926	0.0327809	0.097552
2900060B14Rik	0.117898	0.136119	0.0542745	0.0250442	0.0801887	0.16855	0.0293459	0.179686	0.104828	0.0947747	0.0821824	0.105588	0.032949	0.0575678		2900060B14Rik	0.0598838	0.0343455	0.0498979	0.0659403	0.0337926	0.0736349	0.0518118	0.0696509
2900076A07Rik	0.0267	0.0406295	0.015387	0.0446987	0.0995274	0.019707	0.0154844	0.0495123	0.035034	0.0519113	0.0228663	0.0556785	0.0185353	0.0406915		2900076A07Rik	0.0601107	0.0950044	0.0561238	0.0706356	0.0593279	0.0213422	0.0305566	0.0488306
2900089D17Rik	0.0173438	0.0102442	0.0255397	0.0270204	0.0268933	0	0	0.0447547	0.0114505	0	0.00614726	0.00665399	0	0		2900089D17Rik	0.0208979	0.0128032	0.00982084	0.010167	0.0167418	0	0.0251915	0.026593
2900093K20Rik	0.0469319	0.0353378	0.030995	0.0378341	0.0246692	0.0247566	0.0636386	0.0886173	0.0399564	0.034767	0.0458088	0.0392264	0.0242584	0.00865813		2900093K20Rik	0.0456021	0.0369088	0.0383497	0.0411658	0.0254288	0.0128596	0.0242886	0.0490815
2900097C17Rik	0.721408	0.551894	1.14747	0.712911	0.689611	0.64508	0.587826	0.509192	0.813895	0.725437	0.638473	0.580302	0.899448	0.715993		2900097C17Rik	1.46325	1.41317	1.21065	1.24882	1.58544	1.32803	1.15034	1.46955
3010001F23Rik	0	0	0	0	0.0128825	0	0	0	0.00578225	0	0	0.00794553	0	0		3010001F23Rik	0.0187314	0.0129281	0.0115022	0.010218	0.0163924	0.0120704	0	0.018086
3010003L21Rik	0.21336	0.157917	0.199303	0.151557	0.192182	0.107711	0.0840609	0.0544136	0.149304	0.0489619	0.262287	0.131636	0.116232	0.0984595		3010003L21Rik	0.116772	0.0646573	0.134504	0.0710111	0.0732344	0.114145	0.0890734	0.0412276
3110001I22Rik	0.0672289	0.0708005	0.0398989	0.0808544	0.0586427	0.0164525	0.0623921	0.109239	0.0696616	0.0751787	0.0586664	0.0557559	0.0925407	0.0430627		3110001I22Rik	0.0399814	0.0616935	0.0546144	0.057771	0.0595236	0.0565955	0.0660965	0.106427
3110006O06Rik	0.0050465	0	0	0	0	0	0	0	0.0063509	0.00351997	0	0	0.00845023	0.00334102		3110006O06Rik	0.00291677	0.00342931	0.00719957	0.00903397	0.00542797	0	0	0
3110009E18Rik	0.0267292	0.0287487	0.041805	0.00762386	0	0.0471123	0.029738	0.0237668	0.0206598	0.0281245	0.0373699	0.0467063	0.0328601	0.0238154		3110009E18Rik	0.0261242	0.0163394	0.0291258	0.0349112	0.0370325	0.0724764	0.0335966	0.0199414
3110021N24Rik	0.0477897	0.034398	0.0631303	0.0799336	0.0236221	0.0486883	0.0141174	0.0202546	0.019364	0.0144368	0.0244429	0.0250002	0.0202832	0.0422376		3110021N24Rik	0.00535443	0.0153633	0.0205555	0.0182851	0.031125	0.00713713	0.00750521	0.0141682
3110040N11Rik	0.0832815	0.101179	0.116944	0.11718	0.07542	0.0747446	0.0593295	0.112436	0.0849181	0.119384	0.106134	0.0977031	0.0820318	0.136296		3110040N11Rik	0.0608379	0.107738	0.0651596	0.103793	0.0344285	0.0577643	0.111643	0.0616475
3110045C21Rik	0.00167048	0	0.0211408	0.0105094	0	0.0307698	0	0	0	0	0	0	0	0.00222256		3110045C21Rik	0.00152312	0.00626554	0.00145299	0.00311082	0.00631734	0	0	0
3110056K07Rik	0.196589	0.237559	0.268818	0.391377	0.333184	0.200347	0.358091	0.471327	0.172424	0.336422	0.238738	0.249203	0.117926	0.177825		3110056K07Rik	0.307156	0.367533	0.289673	0.343068	0.269653	0.23209	0.278564	0.28207
3110070M22Rik	0.015702	0.0157437	0.01674	0.00762386	0.0195117	0.0279263	0	0	0.0107744	0.00825354	0.0308525	0	0.0134804	0.00308701		3110070M22Rik	0.0128905	0.0129474	0.0155881	0.010577	0.00733044	0.0115289	0.0131594	0.00901869
3110082I17Rik	0.358249	0.322821	0.351166	0.231752	0.335519	0.165077	0.612504	0.582917	0.268084	0.179802	0.410541	0.457006	0.290709	0.272055		3110082I17Rik	0.189409	0.124233	0.323628	0.228452	0.320038	0.355741	0.229718	0.191689
3110083C13Rik	0	0	0	0	0	0	0	0	0	0.00236702	0	0	0	0.00340953		3110083C13Rik	0	0.0031033	0	0.00224651	0	0	0	0
3110099E03Rik	0	0.00768152	0	0	0	0.0219326	0	0	0	0	0	0	0	0		3110099E03Rik	0	0.000935891	0	0	0	0	0	0
3222401L13Rik	0.274421	0.382059	0.180787	0.308802	0.160864	0.220323	0.321295	0.728931	0.159739	0.254068	0.28866	0.207348	0.165657	0.257469		3222401L13Rik	0.238466	0.356312	0.208499	0.298513	0.153217	0.10164	0.267891	0.332952
3300002A11Rik	0	0	0	0	0	0	0	0	0	0	0	0	0	0.00281919		3300002A11Rik	0	0.00326742	0	0.00485126	0	0	0	0
3300002I08Rik	0.00160297	0.00577901	0	0.0277674	0	0.00723453	0	0.0394688	0.00291954	0.00602833	0	0	0	0		3300002I08Rik	0.0160322	0.00824159	0.0126765	0.00537752	0.0286648	0	0	0.0262533
3830403N18Rik	0.0190885	0.0166688	0.0394542	0.019802	0.0607266	0	0.0291095	0.0713893	0.0174346	0.0197743	0.0091221	0	0.0206351	0.0195454		3830403N18Rik	0.0758661	0.0227325	0.0601631	0.0402607	0.0045218	0.0342836	0.0379496	0.0244243
3830406C13Rik	0.178429	0.249528	0.21466	0.205532	0.163195	0.251331	0.116748	0.0293131	0.177494	0.239158	0.267701	0.249874	0.144885	0.141234		3830406C13Rik	0.300758	0.379827	0.272202	0.332162	0.228579	0.295131	0.279833	0.286451
3830408C21Rik	0.0085121	0.00480078	0	0	0.0272702	0.0188227	0.0160291	0	0	0.00518886	0	0.0193324	0.00223914	0.0126148		3830408C21Rik	0.0133672	0.0101446	0.0121314	0.00848905	0.00420747	0.00936145	0.00643816	0
4430402I18Rik	0.0644313	0.0594641	0.194256	0.262944	0.122099	0.121829	0.859491	0.883518	0.0254303	0.00590899	0.0515646	0.024456	0.0233369	0.0130327		4430402I18Rik	0.00642917	0.00682167	0.00807986	0.010769	0.00736484	0	0.0142692	0.0286339
4632404H12Rik	0.0395854	0.0243639	0	0.0252086	0.0255869	0.0516545	0	0	0.0298969	0.0384473	0.0285903	0.0294028	0.0401288	0.0300943		4632404H12Rik	0.0394175	0.0426738	0.0437374	0.0423263	0.0206351	0.0153578	0.0619044	0.0262637
4632427E13Rik	0.612049	0.77933	0.824535	0.934831	0.53347	0.465657	0.641901	1.15309	0.536032	0.630431	0.465944	0.624475	0.490046	0.61834		4632427E13Rik	0.444556	0.662095	0.386513	0.567622	0.533651	0.52843	0.471342	0.490266
4732419C18Rik	0.00405142	0	0.0163727	0	0	0	0	0	0	0	0	0	0.00544259	0		4732419C18Rik	0	0	0.00360677	0	0	0	0	0
4732440D04Rik	0.0655053	0.0839703	0.081579	0.122636	0.0524932	0.0637722	0.0170529	0.0700789	0.0560387	0.0551569	0.0508223	0.108685	0.0511363	0.0850522		4732440D04Rik	0.105488	0.108192	0.0760064	0.101465	0.105928	0.0325055	0.101054	0.131562
4732471J01Rik	0.0227054	0.0157555	0.0396278	0	0.0140416	0.026176	0	0.044117	0.0190105	0.00207466	0.0137947	0.0305185	0.0311372	0.00544019		4732471J01Rik	0.00851491	0.0102179	0.0033754	0.0112199	0.00789614	0	0.0216689	0.00497012
4732491K20Rik	0.0140877	0.00974177	0.0069472	0	0	0.010872	0	0.0422235	0.00761488	0.00873735	0.0757835	0.0672514	0.0333067	0.00683747		4732491K20Rik	0.0275678	0.0328659	0.0231346	0.0358889	0.0170607	0.0193159	0.0316956	0.0445111
4732496C06Rik	0.0181121	0.00970155	0	0.0339395	0	0	0	0	0.00210354	0.00652781	0.00632341	0	0.0180363	0.00330418		4732496C06Rik	0.00697313	0.00458296	0.00276482	0.00755914	0.00356155	0	0	0
4831440D22Rik	0.0103713	0.00490579	0	0	0	0.0130284	0.0198124	0	0.0103538	0.00227773	0.00614912	0.00725567	0	0.00391191		4831440D22Rik	0.00389738	0.00879987	0.0122657	0.0114667	0	0.016382	0.0421152	0
4833403J16Rik	0.679084	0.644707	0.715416	0.66747	0.902642	0.449092	0.372809	0.362083	0.501791	0.417495	0.32524	0.255669	0.41419	0.522385		4833403J16Rik	0.232463	0.363583	0.13663	0.274908	0.156649	0.230611	0.201816	0.230654
4833408A19Rik	0.0249939	0.0390837	0.0037021	0.0262524	0.0322366	0.003946	0.0429788	0	0.00628423	0.0238283	0.0301324	0.0286876	0.020732	0.05438		4833408A19Rik	0.0309734	0.0249289	0.00932529	0.0109107	0.0128789	0.0310161	0.0195699	0.0219636
4833413G10Rik	0.0250855	0.0216674	0.0738516	0	0.019686	0.0268704	0.0245269	0	0.0564795	0.0196009	0.020018	0.0192716	0.0267095	0.00913959		4833413G10Rik	0.029634	0.0292639	0.0198187	0.0176125	0.0135007	0.0134955	0.0255354	0.0159016
4833417C18Rik	0.0211012	0.0136683	0.0193334	0	0	0.0177431	0	0.0330704	0.00556208	0.00635894	0	0.00394827	0.0249307	0.00994135		4833417C18Rik	0.00690533	0.00817839	0.00647557	0.00597429	0	0	0	0
4833418N02Rik	0.0217721	0.0553893	0.0267383	0.0223262	0.0784015	0.0170824	0	0	0.040261	0.0459501	0.0379003	0.0610696	0.0312868	0.035518		4833418N02Rik	0.0343365	0.0413295	0.0464308	0.0438291	0.0252245	0.0257092	0.0380069	0.029755
4833419F23Rik	0.0365507	0.0461905	0	0.0348319	0.036804	0.0411918	0.0441079	0.0754139	0.0181817	0.0279544	0.0312333	0.0524217	0.0829365	0.0605418		4833419F23Rik	0.0144486	0.0232882	0.0304524	0.0239845	0.0368584	0.0163629	0.0181804	0.0157462
4833420G17Rik	0.531152	0.501098	0.679313	0.431292	0.450196	0.606163	0.555087	0.56561	0.470064	0.530572	0.415723	0.421494	0.445303	0.325313		4833420G17Rik	0.544192	0.487948	0.55408	0.449073	0.486387	0.396626	0.372997	0.406837
4833422C13Rik	0.00746393	0.00914292	0.0321114	0	0.0137036	0.0113819	0	0	0.00314131	0	0.0256667	0.00258856	0.0174351	0.00239301		4833422C13Rik	0.418992	0.82898	0.363204	0.80492	0.303202	0.397724	0.357403	0.693747
4833438C02Rik	0.126593	0.143379	0.0949652	0.280246	0.0580089	0.114701	0.141388	0.219522	0.105344	0.153428	0.0443342	0.0883767	0.0972346	0.136955		4833438C02Rik	0.0879696	0.143064	0.130724	0.133526	0.0851196	0.184184	0.0915302	0.139283
4833439L19Rik	0.504756	0.54763	0.610028	0.580956	0.50228	0.668736	0.755994	0.57529	0.467614	0.499287	0.613804	0.620094	0.444484	0.434618		4833439L19Rik	0.589923	0.66261	0.56168	0.610315	0.487323	0.627022	0.608785	0.560877
4833445I07Rik	0.00572736	0.0124423	0	0.0277765	0	0.0166989	0	0	0.00556521	0.0135689	0.00773221	0	0.00762474	0.0134046		4833445I07Rik	0.0150374	0.0159476	0.0158736	0.0102872	0.00592359	0.0112633	0.0105239	0.01978
4921507P07Rik	0.0813418	0.0574362	0.00678179	0.0819177	0.0347435	0.0128388	0	0.0147676	0.0454924	0.0751055	0.0249795	0.0227789	0.125092	0.0718406		4921507P07Rik	0.0245861	0.0118683	0.0224295	0.00805211	0.00196415	0.00877828	0.0239931	0.0133619
4921524J17Rik	0.5391	0.714448	0.463285	0.680284	0.862579	0.806782	0.57738	0.726389	0.583234	0.786703	0.523916	0.757714	0.379552	0.516935		4921524J17Rik	0.66594	0.757943	0.653055	0.90773	0.611402	0.705105	0.597218	0.80105
4921531C22Rik	0.0876208	0.0758961	0.0629071	0.0136594	0.0776036	0.102116	0.0145234	0.0321512	0.0573337	0.0301382	0.0249802	0.0111924	0.0275365	0.0458333		4921531C22Rik	0.0557834	0.0589372	0.0600837	0.0670773	0.0262263	0.00716259	0.0690203	0.042586
4921539H07Rik	0	0.00228597	0	0	0	0	0	0	0	0	0	0	0	0		4921539H07Rik	0	0.00829715	0	0.00504787	0	0	0	0.010018
4930402H24Rik	0.481532	0.806226	0.572189	0.646825	0.550715	0.654428	0.391956	0.609881	0.350498	0.484052	0.27079	0.352426	0.347198	0.377048		4930402H24Rik	0.687513	0.667456	0.556324	0.731433	0.56339	0.594461	0.545491	0.533311
4930403P22Rik	0.23339	0.17633	0.0262291	0.0763639	0.0839927	0.0965007	0.48489	0.337702	0.188521	0.189501	0.0876279	0.0958023	0.103356	0.0869469		4930403P22Rik	0.022068	0.0308915	0.0414868	0.0329968	0.0385297	0.0701269	0.0193632	0.0214075
4930404N11Rik	0.000983083	0.00463405	0.0234381	0	0.0176898	0	0	0	0	0	0	0.0150781	0	0		4930404N11Rik	0.0056193	0.00375697	0.00465808	0.00209823	0	0.0178693	0.0127747	0
4930405A21Rik	0.00160861	0.00225413	0	0	0	0	0	0	0.00360774	0.00217335	0	0.00785672	0.0111535	0		4930405A21Rik	0.00347344	0.00602875	0.00134676	0.00231282	0	0.0222136	0	0
4930405O22Rik	0	0	0	0	0	0	0	0	0.00642405	0	0	0	0	0		4930405O22Rik	0.00529306	0	0.0015123	0	0	0	0.0210514	0
4930412C18Rik	0.00257527	0.00531484	0	0.0276541	0	0	0	0	0.00797542	0.00966335	0.0348089	0.0277563	0.0116677	0.00393217		4930412C18Rik	0.00347898	0.00588165	0.0144584	0.0115002	0.00625843	0.00631457	0.0139012	0
4930417H01Rik	0.00627372	0	0	0	0	0	0	0	0.0039106	0	0.00895704	0	0	0		4930417H01Rik	0.00279334	0	0.00239711	0	0	0	0	0
4930425P05Rik	0.0100609	0.0174337	0	0.0118691	0	0	0	0.0237668	0.0118839	0.0110636	0.0226486	0	0.0276592	0.035078		4930425P05Rik	0.0200112	0.0126038	0.0148165	0.0208658	0.00189575	0	0.00353199	0.0181792
4930426I24Rik	0.100126	0.0928603	0.0187599	0.0465163	0.0427042	0.0316653	0	0.0155646	0.0496913	0.0360279	0.0189948	0.0124217	0.0547385	0.0401491		4930426I24Rik	0.0325601	0.0343577	0.0702832	0.0640112	0.0583498	0.0307858	0.0837514	0.0288023
4930426L09Rik	0	0.0062815	0	0.0181172	0	0.0139775	0	0	0	0	0	0	0	0.00325694		4930426L09Rik	0	0.00164668	0	0.00166261	0	0	0	0
4930430F08Rik	0.0611825	0.0847013	0.122237	0.0852825	0.134846	0.0728645	0	0.0720209	0.0709825	0.0554603	0.113749	0.143918	0.0510537	0.0762609		4930430F08Rik	0.0930405	0.0960141	0.100809	0.111971	0.0462897	0.0914292	0.0877331	0.107916
4930431P03Rik	0	0	0	0	0	0	0	0	0.00227221	0	0	0.00817081	0	0		4930431P03Rik	0.0102321	0.0159626	0.0211637	0.0113726	0.00958375	0	0	0
4930432K21Rik	0.00103245	0.00413705	0.018429	0	0	0	0.00661422	0.0211287	0.00560881	0	0.00598372	0	0.0110096	0.00324488		4930432K21Rik	0.00558857	0.00609855	0.00554457	0.00470623	0.00787883	0.0158489	0.0183738	0.00989997
4930447K03Rik	0	0.000454839	0	0.0220736	0	0	0	0	0	0.00607026	0	0.0227089	0	0		4930447K03Rik	0	0.000399141	0	0.00220498	0	0	0	0
4930448E22Rik	0	0.00133435	0	0	0	0	0	0	0	0.00481966	0	0	0	0		4930448E22Rik	0	0.00415884	0	0.00266569	0	0	0	0
4930452B06Rik	0.00107047	0.0016601	0.00256027	0.00563884	0	0	0	0.0500776	0.00198414	0.00528625	0.0373962	0.00667403	0.0272336	0.0120708		4930452B06Rik	0.019851	0.00801033	0.0172298	0.0107191	0.0313296	0.0592601	0.00415471	0
4930453N24Rik	0.344241	0.378466	0.507546	0.417837	0.398535	0.47531	0.570222	0.418358	0.366066	0.386326	0.546639	0.577386	0.412978	0.406004		4930453N24Rik	0.355628	0.364592	0.38602	0.35664	0.527639	0.503073	0.341152	0.43444
4930458D05Rik	0	0	0	0	0	0	0	0	0	0	0	0	0	0		4930458D05Rik	0	0.00247894	0	0.00850876	0	0	0	0
4930470G03Rik	0.0113037	0.0112925	0	0.021616	0.0355762	0.014034	0	0	0.00712086	0.00287892	0.015798	0.00672385	0	0		4930470G03Rik	0.00120271	0.00313796	0.00315982	0.00235054	0.00345921	0	0.0144561	0
4930481A15Rik	0.0570424	0.0567509	0.0229904	0.0661376	0.0645279	0.0905677	0.158223	0.183628	0.0523532	0.0591955	0.0410303	0.0961454	0.0737053	0.0631578		4930481A15Rik	0.0492678	0.0715708	0.0501957	0.0708307	0.0500335	0.0382799	0.0258812	0.0911684
4930481B07Rik	0.0165712	0.0147354	0.0351351	0.0154741	0.0345193	0	0.0123635	0	0.0175223	0.0163662	0.0247827	0.0151399	0.0112361	0.00629669		4930481B07Rik	0.0115577	0.00365591	0.0109362	0.00961446	0.00457527	0.00773957	0.0136388	0.0138852
4930486L24Rik	0.189107	0.131941	0.143079	0.0246645	0.239925	0.123645	0.502914	0.206298	0.170205	0.137281	0.182064	0.138411	0.159902	0.088419		4930486L24Rik	0.279339	0.285292	0.259698	0.312245	0.293615	0.174354	0.314977	0.227821
4930500M09Rik	0.0023554	0.00273285	0.0677823	0	0	0.00855546	0.0235363	0	0	0	0.0137715	0	0	0.00334102		4930500M09Rik	0.00743961	0.00474728	0.00408068	0.00466431	0.00535024	0.00787001	0	0
4930503L19Rik	0.570778	0.595429	0.667259	0.727489	1.00273	0.584929	0.589453	0.367425	0.471829	0.396143	0.393816	0.292453	0.260345	0.219808		4930503L19Rik	0.584163	0.638095	0.511328	0.46826	0.486744	0.375702	0.594624	0.554647
4930509E16Rik	0.00608974	0.00255343	0	0	0	0	0	0	0.00318369	0.00364266	0.00593286	0	0	0.00578792		4930509E16Rik	0.0074223	0.00504164	0.00671365	0.00568528	0.00541983	0	0	0
4930509G22Rik	0.00177267	0.0075988	0.0265709	0	0.024337	0.0107445	0.0138055	0	0.00506395	0	0	0	0	0		4930509G22Rik	0.00227761	0.00136592	0.00134042	0.0078028	0.0128186	0	0.0104937	0.00462468
4930509H03Rik	0.056935	0.0697831	0.044162	0.145164	0.0330802	0.0993468	0.0373943	0	0.0773701	0.0339187	0.0368556	0.0622529	0.00359299	0.0282163		4930509H03Rik	0.0874512	0.0654015	0.0639813	0.0499472	0.0670678	0.0517687	0.0716554	0.0892005
4930512B01Rik	0.00145319	0.00162017	0	0	0	0	0	0	0.00681663	0	0	0	0.00655549	0		4930512B01Rik	0.0107712	0.0144533	0.00670216	0	0	0.014377	0.0144893	0.0204212
4930513N10Rik	0.00960753	0.00366373	0.0352914	0.0116532	0	0	0	0	0.00113916	0	0	0	0.0101681	0.0048559		4930513N10Rik	0.00560864	0.00743725	0.00392923	0.00476319	0.00356741	0	0.0214835	0
4930515G01Rik	0.00523955	0.0100643	0	0.0181181	0.0113976	0.0220805	0.0307801	0.0211287	0.00244811	0.0109435	0	0	0.00293655	0.0107562		4930515G01Rik	0.00391303	0.00600014	0.0107286	0.00528587	0.00237073	0.00849242	0.0121686	0.0100015
4930517E14Rik	0.012338	0.00237927	0	0	0	0	0	0	0.00750504	0	0.0103193	0	0	0		4930517E14Rik	0.00426353	0.00796824	0.00599122	0.00523074	0.00629601	0.0273574	0.0322583	0.0144819
4930522L14Rik	0.0386097	0.0565231	0.0528582	0.0619818	0.0630995	0.0298542	0.0170866	0	0.0623744	0.0535471	0.0339611	0.0371417	0.0373059	0.0247999		4930522L14Rik	0.069072	0.0605046	0.067754	0.0593177	0.0335249	0.0258084	0.0206713	0.0874792
4930523C07Rik	0.724867	1.08853	0.653593	1.30705	1.40329	1.60066	1.20829	1.54143	0.852599	1.01657	2.61596	2.80388	0.224529	0.604549		4930523C07Rik	0.277226	0.363133	0.311888	0.46806	0.382178	1.12162	0.289248	0.418034
4930524O07Rik	0.0036676	0	0	0	0	0	0	0.0394244	0.00422656	0.00784217	0	0	0.00264511	0.00726911		4930524O07Rik	0.00126896	0.00221773	0.00322361	0.00317911	0	0	0	0
4930525G20Rik	0.00440762	0	0	0	0	0	0	0	0	0	0.00450744	0	0.00620686	0		4930525G20Rik	0.00155506	0	0.00173987	0	0	0	0	0
4930532G15Rik	0.0135052	0.0110279	0.00547519	0	0.0150664	0.0125696	0.0131495	0	0.0102579	0	0.0326954	0	0	0		4930532G15Rik	0.0117495	0.0163545	0.0147139	0.012211	0.0149395	0.00880589	0.0453975	0.0357414
4930534H18Rik	0.00598891	0.00308714	0	0	0	0	0	0	0.00127229	0.00867159	0.00374038	0	0.0115347	0		4930534H18Rik	0.00465272	0.001603	0.0024316	0.00357166	0.00824394	0	0	0
4930537H20Rik	0	0.00745585	0	0	0	0	0	0	0	0	0.00251684	0	0	0		4930537H20Rik	0.00261664	0.00430374	0.00157687	0.00506563	0.00185359	0	0	0
4930539E08Rik	0.00209648	0	0	0	0	0	0	0	0.00494556	0	0	0	0	0		4930539E08Rik	0.00131858	0	0.00169202	0	0	0	0	0
4930539J05Rik	0.0153291	0.0106301	0.0325882	0	0.0151369	0.0110201	0	0.0321414	0.00508517	0.0190817	0.00540676	0.00325816	0.0218473	0.00633419		4930539J05Rik	0.0128911	0.00401838	0.00710786	0.00924931	0.0155663	0.00861262	0	0
4930542D17Rik	0	0.00334861	0	0.0269791	0	0.0128287	0	0	0	0	0	0	0	0		4930542D17Rik	0	0	0	0	0	0	0	0
4930545L23Rik	0	0.0330416	0	0.00563884	0	0	0	0	0	0.0250278	0	0.012405	0	0		4930545L23Rik	0	0	0	0.000608429	0	0	0	0
4930548H24Rik	0.00460357	0.00807874	0	0.0113707	0	0	0	0	0	0.00252452	0.00449443	0	0	0		4930548H24Rik	0.0170438	0.0149629	0.0271076	0.0090734	0.0173397	0.0111094	0.0655016	0.0530699
4930549G23Rik	0	0.0015537	0	0.00410818	0	0.0119625	0	0	0	0.00206508	0	0.0170262	0	0		4930549G23Rik	0	0.000814646	0	0.00105412	0	0	0	0
4930550C14Rik	0.0305028	0.0466112	0.00788367	0	0.0107319	0	0.0215834	0.017445	0.029108	0.0188985	0.0371305	0.0242425	0.072757	0.0537354		4930550C14Rik	0.00786715	0.0120475	0.0167405	0.00769808	0.0031744	0.0147891	0.0193515	0.0134409
4930553P18Rik	0	0.00385526	0	0	0	0.00517523	0	0	0	0.00666107	0	0	0	0		4930553P18Rik	0	0.000742225	0	0.00342016	0	0	0	0
4930555A03Rik	0.0255253	0.0616732	0.114682	0.0864226	0.0293727	0.0605345	0	0	0.02097	0.0577724	0.0054993	0.0745157	0.00740786	0.0286406		4930555A03Rik	0	0.000594793	0.00311118	0.00147014	0	0	0	0
4930556M19Rik	0.112539	0.14024	0.115223	0.125459	0.141421	0.121915	0.154318	0.0558185	0.102875	0.0655798	0.0389203	0.0890786	0.152125	0.0860761		4930556M19Rik	0.119453	0.101668	0.102673	0.110821	0.122607	0.0977114	0.113363	0.124268
4930562C15Rik	0	0.00803244	0	0.0109481	0	0	0	0	0	0.00499914	0	0	0	0.00521737		4930562C15Rik	0	0.00176554	0	0	0	0	0	0.00674291
4930563E22Rik	0.0220882	0.0180124	0	0.0169518	0.0190002	0.0188227	0	0.078139	0.0295538	0.0133993	0.0330322	0.0165028	0.01631	0.005475		4930563E22Rik	0.0121119	0.022731	0.011397	0.044561	0.0239706	0.0481123	0.0106037	0.0462959
4930578M01Rik	0.0303166	0.0221441	0	0.0254104	0.0550116	0.0276	0.0867815	0.0477158	0.020541	0.0112584	0.0311366	0.0092219	0.0198047	0.0163914		4930578M01Rik	0.0301761	0.0311759	0.0645592	0.0437657	0.0460959	0.0570377	0.0463457	0.0834011
4930579G24Rik	0.0434676	0.0212439	0.0272411	0.0344034	0	0.00594025	0.0189572	0.0394244	0.0496082	0.0193828	0.0566599	0.0253588	0.00553753	0.0181467		4930579G24Rik	0.0283616	0.0282361	0.0235367	0.0222061	0.0167145	0.00665903	0.0214557	0.00746438
4930579K19Rik	0.00334149	0.00446318	0.0362186	0	0	0.0200072	0.033355	0	0	0.016674	0	0.0225756	0.0129606	0.0190825		4930579K19Rik	0.00878478	0.00768594	0.00271337	0.00845321	0.00371929	0	0.0397407	0.00846757
4930581F22Rik	0.290821	0.437381	0.301694	0.302607	0.397994	0.490219	0.207223	0.495099	0.263897	0.304431	0.223833	0.222287	0.185188	0.206729		4930581F22Rik	0.203149	0.267528	0.212788	0.301528	0.141452	0.186839	0.225037	0.328923
4930589L23Rik	0.0127597	0.00924723	0	0	0	0.0225258	0	0	0.00582758	0	0	0	0	0		4930589L23Rik	0.00126359	0.00225314	0.00144143	0.00708637	0.00507934	0	0.00718314	0
4930590J08Rik	0.0477548	0.0270301	0.0732433	0.0140914	0	0.0127545	0.0117522	0	0.0427294	0.0267199	0.0295672	0.0159659	0.0219892	0.0180849		4930590J08Rik	0.0115488	0.0154487	0.0126055	0.00876584	0.0203504	0.0257914	0.0168038	0
4930594M22Rik	0.004021	0.00184933	0.0148187	0	0	0	0	0	0	0	0.0246596	0.013382	0.010755	0		4930594M22Rik	0.00830732	0.00187229	0.00324726	0.00431132	0	0	0	0
4930597O21Rik	0.0117285	0.00404052	0	0	0.0242686	0	0	0	0.0164167	0.00618699	0	0.00975574	0.00220868	0.00658649		4930597O21Rik	0.00231912	0	0.00491233	0.00383308	0.0067461	0	0.0111492	0.0233951
4930599N23Rik	0.00662652	0.00896111	0.00512055	0.0183275	0	0.0147147	0	0	0.00233225	0.0243491	0.0196462	0	0.00483148	0.00898205		4930599N23Rik	0.0163556	0.0202675	0.0109029	0.015611	0.0243347	0.0304566	0.0435875	0.0739693
4931406C07Rik	0.127006	0.100704	0.121191	0.0833109	0.160998	0.2047	0.0828082	0.179594	0.148211	0.126165	0.107444	0.0863641	0.172342	0.148167		4931406C07Rik	0.41391	0.384255	0.342842	0.35311	0.339866	0.225159	0.440005	0.506705
4931406P16Rik	4.01976	4.37531	3.852	4.67251	3.22176	3.44923	4.60049	4.20061	3.74043	4.11389	4.06355	4.16849	2.85567	2.96208		4931406P16Rik	2.1614	2.56007	2.29187	2.57454	2.16578	2.39561	2.14482	2.63025
4931414P19Rik	0.0438959	0.0397773	0.110546	0.0144515	0.0322013	0.0570635	0.0313048	0.0155945	0.0417834	0.05066	0.0195851	0.0294982	0.0480966	0.0414221		4931414P19Rik	0.0290839	0.0485244	0.045236	0.0482178	0.029709	0.0449292	0.0424841	0.078156
4931428F04Rik	0.0261209	0.0384909	0.0589741	0.0625576	0.0222972	0.0127445	0	0.0313376	0.0159965	0.0354308	0	0.0300011	0.0110727	0.0177298		4931428F04Rik	0.0127575	0.0226484	0.0104061	0.00822969	0.0301875	0.0529673	0.00247621	0.028063
4931440F15Rik	0.00791964	0.00857663	0	0	0	0.00928533	0	0	0.0186274	0.0156395	0.00826241	0.0176061	0.00989609	0.00581532		4931440F15Rik	0.00347845	0.0132137	0.0067335	0.00839326	0.00372953	0.0153754	0.00455296	0
4932416K20Rik	0.0057522	0	0	0	0	0	0	0	0.00301399	0	0	0	0.0149303	0		4932416K20Rik	0.00373851	0	0	0	0.0028068	0	0	0
4932422M17Rik	0.0600617	0.0263921	0.0732778	0.0112855	0.0255869	0.0111852	0.0282283	0	0.0307775	0.018357	0.0171191	0.0218952	0.00319734	0.00981728		4932422M17Rik	0.0419177	0.0477704	0.0236136	0.0293323	0.0370625	0.0143431	0.0456176	0.0274475
4932438A13Rik	0.549244	0.536723	0.489514	0.633855	0.567455	0.646105	0.4939	0.375004	0.514014	0.598207	0.436048	0.53833	0.454379	0.594509		4932438A13Rik	1.37181	1.39147	1.26265	1.09099	1.11183	1.38814	1.1625	1.35382
4932441J04Rik	0	0	0	0	0	0	0	0	0	0	0	0	0	0		4932441J04Rik	0	0.00982947	0	0.0117413	0	0.0102608	0	0.0172651
4933402J07Rik	0	0.00276902	0	0.00437336	0	0	0	0	0	0	0	0	0	0.00464878		4933402J07Rik	0	0.0031289	0	0.00397157	0	0	0	0
4933404O12Rik	0.0177645	0.0106624	0.012178	0.0491169	0.00835836	0.0188511	0	0	0.0152582	0.0169988	0.0325151	0.0101295	0.020925	0.00877501		4933404O12Rik	0.0139824	0.0215343	0.0166986	0.0151566	0.00625115	0.0131691	0.00481775	0.0121106
4933406C10Rik	0.00390013	0.00623148	0.0212605	0	0	0	0.0214839	0	0	0	0	0	0.00257753	0		4933406C10Rik	0.0140734	0.00553724	0.0137582	0.00876707	0.00860244	0.0181325	0.0111297	0
4933406I18Rik	0	0	0	0	0	0	0	0	0	0	0	0	0	0		4933406I18Rik	0	0.00535452	0	0	0	0	0	0.00989511
4933406P04Rik	0.00550419	0.0189102	0.00766032	0.0208303	0	0	0	0	0.00527095	0.00847433	0	0.0166169	0.0030656	0		4933406P04Rik	0.00669854	0.00728598	0.00430058	0.0127019	0.0125279	0.0100906	0.0101344	0
4933407K13Rik	0.0918551	0.097075	0.148368	0.11923	0.0564324	0.0293273	0.16518	0.149336	0.114901	0.108399	0.0769228	0.14995	0.0941592	0.0921381		4933407K13Rik	0.0944784	0.0954782	0.101091	0.0808027	0.0706943	0.098523	0.114386	0.113626
4933408B17Rik	0.0534705	0.0237803	0.00794748	0.0327098	0.0468419	0.0207365	0.0452608	0	0.0624358	0.0156564	0.0629782	0.00868025	0.0247921	0.0190102		4933408B17Rik	0.031621	0.0372161	0.0403657	0.02569	0.010269	0.043995	0.0101811	0.0509405
4933408J17Rik	0	0.00290705	0	0	0	0.0111852	0	0	0	0.0100759	0	0	0	0.00685511		4933408J17Rik	0	0	0	0.00177044	0	0	0	0
4933409K07Rik	0	0.00129817	0	0	0	0	0	0	0	0	0	0.00746592	0	0.00365517		4933409K07Rik	0.0017512	0.0088124	0.0040111	0.00698733	0.00462057	0.0200215	0	0
4933411E06Rik	0	0.00545466	0	0	0	0.0195425	0	0	0	0.00696225	0	0	0	0.00277692		4933411E06Rik	0	0.00139766	0	0.00431923	0	0.00432999	0	0
4933412E12Rik	0.0722812	0.0870685	0.071784	0.123905	0.0630129	0.0942943	0.0946634	0.047519	0.0548375	0.0538241	0.0446692	0.0249979	0.0313497	0.0976499		4933412E12Rik	0.138057	0.109934	0.108669	0.0991243	0.131351	0.0577095	0.190282	0.239836
4933413C19Rik	0	0	0	0	0	0	0	0	0	0	0	0	0	0.00326628		4933413C19Rik	0.0188965	0.0208111	0.0260669	0.0161748	0.0286837	0.0231819	0.0340259	0.005964
4933415A04Rik	0.0139751	0.0152159	0.105784	0.0607174	0.0432139	0	0	0	0.0132472	0.00499691	0.00731319	0.00409819	0.00634357	0		4933415A04Rik	0.00640471	0.00928437	0.00812931	0.0137096	0.00421418	0.02218	0	0.00636706
4933421O10Rik	0.0367066	0.0374696	0.00564671	0.0448705	0.00496631	0.0489935	0.0664461	0.0327107	0.0304065	0.0524585	0.0255966	0.0233436	0.0735821	0.0492516		4933421O10Rik	0.058053	0.0702602	0.0638557	0.0935796	0.0592866	0.07555	0.0692915	0.0632245
4933424M12Rik	0	0	0	0	0	0	0	0	0	0	0	0	0	0		4933424M12Rik	0	0.00188135	0	0.00435942	0	0	0	0.0112884
4933427D14Rik	0.00955174	0.00982009	0	0	0	0	0	0	0.000986726	0.00557038	0	0	0.00220813	0.00615412		4933427D14Rik	0.00231083	0.00881326	0.00664387	0.011201	0	0	0	0
4933429H19Rik	0	0.00227437	0	0.0189545	0	0	0	0	0	0.00838636	0	0.0118163	0	0		4933429H19Rik	0	0.00187129	0	0	0	0	0	0
4933431E20Rik	0.00219443	0	0	0	0	0	0	0	0.00334695	0	0	0	0.00794357	0.00751759		4933431E20Rik	0.00283523	0.00590748	0.000422347	0.00482464	0	0.00596121	0	0
4933433G15Rik	0.0200031	0.023906	0.0323901	0.0333758	0	0.0184603	0.0569448	0.154098	0.00630521	0.00464277	0	0.00840678	0.030815	0.0396495		4933433G15Rik	0.0213594	0.020756	0.0287692	0.0262691	0.0105516	0.0607718	0	0.00812628
4933434E20Rik	0.440987	0.448348	0.466594	0.337412	0.427357	0.436264	0.481226	0.583526	0.404282	0.36102	0.358762	0.387323	0.463915	0.397343		4933434E20Rik	0.496282	0.496586	0.469507	0.390202	0.454843	0.476867	0.509605	0.386308
4933439C10Rik	0.0595053	0.0907382	0.0300489	0.187115	0.0990559	0.0514415	0.03265	0	0.0405216	0.0445959	0.070052	0.0626333	0.0422773	0.0864856		4933439C10Rik	0.102243	0.102966	0.0909043	0.106531	0.0946578	0.0516333	0.0800195	0.0875168
4933439K11Rik	0	0.00274841	0	0.00927245	0	0.0127445	0	0	0	0	0	0.0105989	0	0		4933439K11Rik	0	0	0	0.00158949	0	0	0	0
5031415H12Rik	0.00525294	0.00175515	0.0196387	0	0	0	0	0.0260102	0	0.00384978	0.00687366	0	0.0105942	0		5031415H12Rik	0	0	0.00159127	0.00368946	0	0.0212153	0	0
5031425E22Rik	0.814409	0.774066	0.539281	0.812302	0.635232	0.625624	0.87915	0.92699	0.454332	0.743573	0.52148	0.669906	0.411025	0.470563		5031425E22Rik	0.551021	0.499416	0.490298	0.501465	0.435726	0.450187	0.407942	0.538956
5031434C07Rik	0.00783669	0.0200355	0	0.00664439	0	0.011078	0.0244084	0	0.0122518	0.00794718	0.0130584	0.0167218	0	0		5031434C07Rik	0.00168993	0.00144861	0	0	0	0	0	0
5031434O11Rik	0.030617	0.0337522	0.0252288	0.0226012	0.00908849	0.00847925	0.00661422	0.0155646	0.00564588	0.030775	0.00862502	0.0160321	0.0299046	0.00966234		5031434O11Rik	0.0263053	0.019559	0.0374871	0.0268423	0.0203703	0	0.0114619	0.0183082
5031439G07Rik	0.243117	0.217266	0.414834	0.234327	0.317175	0.273239	0.201932	0.187249	0.268286	0.216331	0.253543	0.19123	0.309219	0.293909		5031439G07Rik	0.30539	0.248795	0.263792	0.210285	0.242374	0.232087	0.231337	0.319497
5033403F01Rik	0	0.00166057	0	0	0	0.0166989	0	0	0	0	0	0	0	0.00425062		5033403F01Rik	0	0.00446132	0	0.00136993	0	0	0	0
5033406O09Rik	0.043917	0.0868842	0.0424274	0.176167	0.12904	0.0450203	0.032707	0.033749	0.0235465	0.0837754	0.042284	0.150293	0.0370213	0.0355238		5033406O09Rik	0.113425	0.18188	0.0501876	0.108417	0.0614938	0.0230948	0.113558	0.152834
5033417F24Rik	0	0.00207215	0	0.00565768	0	0	0	0	0	0.00219246	0	0	0	0.00674785		5033417F24Rik	0	0.00630935	0	0.00122909	0	0	0	0
5033430I15Rik	0.0679316	0.0657367	0.0284411	0.087546	0.0675377	0.0203111	0.0480584	0.179513	0.0653488	0.0908102	0.0534384	0.111457	0.0463921	0.0633061		5033430I15Rik	0.005972	0.00837778	0.00264946	0.00562128	0.00159609	0	0.00457528	0.00829853
5330416C01Rik	0	0	0	0	0	0	0	0	0	0	0	0	0	0		5330416C01Rik	0	0.0101969	0	0.00116093	0	0	0	0.0248908
5330417C22Rik	0.00160928	0	0	0	0	0	0	0	0	0	0	0	0.00636618	0		5330417C22Rik	0	0	0	0	0	0	0	0
5330438D12Rik	0.0361403	0.0491328	0.0560657	0.0386834	0	0.0189025	0.0713637	0.0137401	0.0669736	0.0696872	0.0381495	0.104441	0.0157687	0.0226628		5330438D12Rik	0.0278383	0.0179147	0.0303317	0.0250789	0.00927723	0.0442102	0	0.0621996
5330439K02Rik	0.012269	0.00517996	0.0306602	0.0122147	0	0	0	0	0	0	0	0	0	0		5330439K02Rik	0.00538963	0.00423527	0	0.00291884	0	0	0.0258836	0
5430400D12Rik	0.00152364	0.0066923	0	0.0176741	0.0120357	0	0	0	0.00550468	0.00579801	0	0	0	0.00475356		5430400D12Rik	0.00497999	0.00712536	0.00764163	0.0025485	0.00212937	0.00646085	0.0194798	0.0228827
5430402O13Rik	0	0.00505424	0	0	0.0144367	0	0	0	0.00729052	0.00263705	0	0	0	0.00270439		5430402O13Rik	0.00865626	0.0058861	0.0107607	0.0138435	0.0147606	0.0138511	0.0128242	0.0086678
5430403G16Rik	0.0322844	0.0232881	0.0230465	0.0190403	0	0.017015	0	0.069352	0.0388555	0.0262979	0.00957265	0.012326	0.00743738	0.0323064		5430403G16Rik	0.0629001	0.0480029	0.0460253	0.0550682	0.031731	0.0308512	0.0481294	0.0922909
5430405H02Rik	0.147205	0.177969	0.220766	0.190582	0.0611783	0.083628	0.152552	0.26512	0.100915	0.115018	0.136194	0.118758	0.173439	0.107641		5430405H02Rik	0.197795	0.216671	0.199741	0.190018	0.214812	0.220334	0.194123	0.155474
5430414B19Rik	0.0101339	0.0118595	0.027086	0.0118342	0	0	0	0	0.0176778	0	0.0143776	0.0493233	0.00555768	0.0109185		5430414B19Rik	0.0111889	0.0133699	0.00952753	0.0123032	0.0202656	0.0209859	0.0128559	0.0153576
5430416N02Rik	0.385438	0.307988	0.451318	0.240135	0.434509	0.232319	0.539489	0.338145	0.317263	0.267864	0.306871	0.272075	0.413359	0.352117		5430416N02Rik	0.161016	0.153762	0.179905	0.179518	0.215362	0.372754	0.137931	0.229096
5430427N15Rik	0	0	0	0	0	0	0	0	0	0	0	0	0	0.0266716		5430427N15Rik	0	0	0	0	0	0	0	0
5430431A17Rik	0.0935781	0.101534	0.0689098	0.0102137	0	0.0584025	0.0223467	0	0.0907767	0.0422819	0.0339886	0.0432957	0.0427067	0.0406199		5430431A17Rik	0.0650336	0.0514328	0.0781175	0.0494618	0.0294024	0.0569282	0.0780133	0.0704766
5430440P10Rik	0	0	0	0	0	0	0	0	0	0	0	0	0	0		5430440P10Rik	0	0.0135192	0	0.00714567	0	0	0	0
5530601H04Rik	0.13569	0.140943	0.209373	0.23632	0.11098	0.0886004	0.141218	0.237636	0.158696	0.125822	0.109026	0.202156	0.118217	0.11825		5530601H04Rik	0.166523	0.15942	0.16567	0.191476	0.168525	0.175955	0.183316	0.13362
5730405O15Rik	0.00635031	0.00224063	0	0.013197	0.00976875	0	0	0	0.00214135	0.00479714	0	0.0186357	0.00367885	0.00355478		5730405O15Rik	0.00607217	0.0104045	0.0094473	0.00229144	0.00297154	0	0.00636388	0
5730409E04Rik	0.0877074	0.101596	0.247992	0.105162	0.225538	0.0727613	0.0804293	0.0790309	0.113023	0.0910268	0.0888924	0.0882301	0.100758	0.0935414		5730409E04Rik	0.167739	0.169371	0.140451	0.12099	0.0642945	0.141141	0.0961603	0.16239
5730414N17Rik	0.0634356	0.0748648	0.126334	0.134391	0.11313	0.0826823	0.0516093	0.0668066	0.0334181	0.040091	0.0107584	0.0262167	0.0490855	0.0329121		5730414N17Rik	0.0456898	0.0487226	0.0412171	0.025619	0.0249754	0.0454658	0.023161	0.0493151
5730420D15Rik	0.0437128	0.0556581	0.0203454	0.0281345	0.0113976	0.0571179	0.0547428	0.0714999	0.0225445	0.0269589	0.0220308	0.020167	0.0546478	0.0911263		5730420D15Rik	0.0131451	0.011255	0.0239609	0.0184456	0.0173026	0	0.0115116	0.00829853
5730455P16Rik	0.139627	0.132767	0.159676	0.197204	0.235861	0.114624	0.031131	0.184898	0.168719	0.198552	0.181993	0.174145	0.167949	0.146252		5730455P16Rik	0.33806	0.287826	0.314316	0.30509	0.363353	0.256066	0.32575	0.394761
5730480H06Rik	0.121268	0.113275	0.181006	0.279352	0.15263	0.196836	0.192921	0.205865	0.139425	0.143401	0.196819	0.136109	0.155435	0.153038		5730480H06Rik	0.227942	0.247865	0.192403	0.227737	0.180182	0.195507	0.200568	0.15633
5730507C01Rik	0.00572379	0.00411679	0	0.0120947	0.0105184	0.0125177	0	0.039677	0	0.00735444	0	0	0.00610899	0		5730507C01Rik	0.0106458	0.00262257	0.00337385	0.00484324	0.00285713	0	0.00612771	0.00746438
5830408C22Rik	0.0042309	0.00645394	0.0155279	0	0.00973937	0	0.0763076	0.0230537	0.00913813	0	0.0065363	0	0	0.00306376		5830408C22Rik	0	0	0	0	0	0	0	0
5830432E09Rik	0	0.0137681	0	0.0495251	0	0	0	0	0	0	0	0	0	0.00332589		5830432E09Rik	0	0	0	0.00249655	0	0	0	0
5830444B04Rik	0.0205309	0.012568	0.0135685	0.0255847	0.0726843	0.037599	0.0147352	0	0.0093707	0.0114639	0.0208161	0	0.0126983	0.00959087		5830444B04Rik	0.0522779	0.0223079	0.0622175	0.0224686	0.0453181	0.00676333	0.0318546	0.0494033
5830448L01Rik	0.0190274	0.0168367	0.0447158	0.0514783	0.0619282	0.0467377	0.0291796	0.0899155	0.00837865	0.0167144	0.0216893	0.0171505	0.0248197	0.0157712		5830448L01Rik	0.00780894	0.00550873	0.00780751	0	0.0136259	0	0.0210877	0.00642079
5830454E08Rik	0.00823356	0.0289086	0.00930974	0	0.0233921	0.0258834	0.0273246	0.0137401	0.00973347	0.00897455	0.0109408	0.00864672	0.0130368	0.0168624		5830454E08Rik	0.00627884	0.0127046	0.00240222	0.00444587	0.00361262	0.0100326	0.00413983	0.0118242
5830468F06Rik	0.000897905	0	0	0	0	0	0	0	0.00219813	0	0	0	0.00945147	0		5830468F06Rik	0.014256	0.00523741	0.00487195	0.010461	0	0	0.0166474	0
5830487J09Rik	0.00333237	0	0	0	0	0	0	0	0.00731023	0	0.0203593	0	0	0		5830487J09Rik	0.0068604	0	0.00157133	0	0.0111058	0	0	0
5930403N24Rik	0.00252976	0	0	0	0	0	0	0	0	0.00227536	0	0	0	0.00234328		5930403N24Rik	0.00269035	0.00495165	0.00446934	0.00643884	0.00331728	0.00853755	0.0121299	0.00787089
5930430L01Rik	0.0277313	0.0384897	0.0168335	0.0179047	0.00943264	0.103436	0.0662433	0.0983554	0.0436153	0.046414	0.0209767	0.0438733	0.0102478	0.0133658		5930430L01Rik	0.0927481	0.133008	0.0598123	0.121864	0.0295751	0.0506022	0.0239865	0.065361
6030442K20Rik	0.00534893	0.017141	0.00788701	0.0124694	0	0.00575367	0	0	0.00314937	0.00813352	0.00599968	0.0233615	0.0182528	0.0142991		6030442K20Rik	0.0301052	0.0200695	0.0269904	0.0127847	0.0152315	0.0103801	0.0455332	0.0188431
6030443J06Rik	0.00511504	0.0023004	0	0.0079879	0	0	0.029738	0	0.00752699	0.00161473	0	0.00846108	0.0059192	0		6030443J06Rik	0.00710799	0.0107676	0.00880747	0.00882136	0.0221305	0.0187918	0.0311703	0.0058745
6030445D17Rik	0.0306805	0.0576472	0.00864537	0.0320441	0.0627808	0.0232643	0.0285474	0.106549	0.00891784	0.0418696	0.041719	0.0349594	0.0208692	0.0201127		6030445D17Rik	0.00294713	0.0048502	0.00413031	0.00112342	0	0.00637167	0.0130735	0
6030458C11Rik	0.112687	0.133401	0.226838	0.123432	0.196538	0.251865	0.14038	0.0718731	0.118099	0.142612	0.128878	0.0880391	0.186242	0.147204		6030458C11Rik	0.232539	0.23882	0.192933	0.170957	0.26062	0.344052	0.210404	0.125866
6230400D17Rik	0.0102659	0.022236	0.0177683	0.033964	0.00724664	0.0299341	0	0.039677	0.0191568	0.00959406	0.0101969	0.0184937	0.0148872	0.0194186		6230400D17Rik	0.0202169	0.0260988	0.0184566	0.020157	0.0274051	0.0192384	0.0373636	0.0363504
6330403K07Rik	0	0.00101662	0	0	0	0	0	0	0	0	0	0	0	0.0040593		6330403K07Rik	0	0	0	0	0	0	0	0.00530142
6330403L08Rik	0.0172954	0.00253556	0.0199324	0.0597459	0.0107319	0	0	0	0.0113148	0.0113241	0.031929	0.0397674	0	0.00225223		6330403L08Rik	0	0.00324263	0.00268889	0.00394385	0	0	0	0
6330408M09Rik	0.00793635	0.0111088	0	0.00690629	0	0	0	0	0	0	0	0.0187211	0	0		6330408M09Rik	0.00235156	0.00637647	0.0128059	0.00119699	0.00440237	0	0	0
6330409D20Rik	0	0.0040114	0	0	0	0.011078	0	0	0	0.00244255	0	0	0	0		6330409D20Rik	0	0.00573538	0	0	0	0	0	0
6330415G19Rik	0.00451928	0.00264941	0.0143956	0.0231772	0	0	0	0	0	0	0.0105213	0	0	0		6330415G19Rik	0.00349255	0.0049672	0	0.00765364	0.00675873	0.00790408	0	0.00829853
6330418K02Rik	0.0133678	0.00386131	0.0187599	0	0.0105184	0.0149595	0	0	0.0158756	0.0187359	0.0179966	0.0200585	0.00784242	0.0209531		6330418K02Rik	0.023464	0.0249133	0.0120819	0.0161324	0.00776202	0.00796206	0.0268781	0.0164719
6330562C20Rik	0.0256635	0.00781154	0	0.0421601	0.00957912	0	0.0142068	0.0394244	0.0236523	0.0150159	0.026469	0	0.0126968	0.00839734		6330562C20Rik	0.0567982	0.0574671	0.07107	0.0695803	0.0616189	0.0752399	0.0540607	0.0482626
6430548M08Rik	0.82777	0.775714	1.02182	0.892505	1.16198	1.0536	0.477324	0.26738	0.310086	0.331387	0.230132	0.0793627	0.420778	0.389344		6430548M08Rik	0.778816	0.845681	0.655233	0.753215	0.417757	0.317439	0.803888	0.666357
6430550D23Rik	0	0.00344661	0	0	0	0.0355719	0	0	0	0.00285911	0	0.0072481	0	0		6430550D23Rik	0	0.00339129	0	0	0	0	0	0
6430562O15Rik	0.0163083	0.014213	0.00729776	0.0158613	0.0251809	0.0239249	0.0946923	0.190771	0.0595048	0.0205082	0.0540076	0.0653579	0.0219225	0.00247571		6430562O15Rik	0.0847908	0.104359	0.0527065	0.0710847	0.0477701	0.0323087	0.0405482	0.0704606
6430573P05Rik	0.00405865	0.0182086	0.00745672	0.0103043	0.00496631	0	0.0147352	0.0747168	0.00200358	0.0124831	0.00962573	0.0254282	0.00791727	0.00607598		6430573P05Rik	0.0066349	0.00823555	0.0078827	0.00635091	0	0	0.00378538	0.0114716
6430590A07Rik	0.102546	0.126539	0.123577	0.107216	0.00762411	0.112661	0.189759	0.132924	0.0786474	0.090004	0.0744044	0.137091	0.0724229	0.0622019		6430590A07Rik	0.134314	0.141398	0.126976	0.145519	0.079997	0.0750931	0.10038	0.161983
6530402F18Rik	0.00964276	0.0188344	0.0213342	0.0067683	0	0.0568901	0	0	0.0124698	0.00508356	0.0126518	0.0394278	0.0104436	0.00414843		6530402F18Rik	0.0196241	0.0116261	0.0120401	0.0281139	0.00681486	0.0211064	0.00520074	0.0146658
6530409C15Rik	0	0.00199264	0	0	0	0	0	0	0	0.00662837	0	0.0134736	0	0.00584303		6530409C15Rik	0	0.00317735	0	0.00376148	0	0	0	0
6530437J22Rik	0	0.00449395	0	0	0	0	0	0	0	0.00669024	0	0.00408714	0	0.00259886		6530437J22Rik	0	0.00528858	0	0.00425206	0	0	0	0
6720427I07Rik	0.238528	0.285732	0.310439	0.258596	0.140961	0.192968	0.0914906	0.350389	0.213531	0.252814	0.169367	0.215291	0.190523	0.157283		6720427I07Rik	0.159168	0.187228	0.174959	0.189536	0.125894	0.159697	0.180232	0.124805
6720483E21Rik	0.000756602	0.0042203	0	0	0	0.0163008	0	0	0	0	0	0	0	0		6720483E21Rik	0.00527288	0	0.00365446	0.00647386	0	0	0	0
6720489N17Rik	0.0175796	0.025613	0.00805732	0	0.0629635	0.0208735	0.0531632	0.0593263	0.0136684	0.0433268	0.0439606	0.0363805	0.012155	0.0153218		6720489N17Rik	0.00886712	0.0115709	0.0119153	0.009735	0.0181513	0.0191202	0	0
8030456M14Rik	0.0167884	0.0246622	0.00623345	0.0445728	0.0154806	0.0206759	0	0	0.00607759	0	0	0	0.0028503	0.00617566		8030456M14Rik	0.0203551	0.0228625	0.0149617	0.0164154	0.0273652	0.0298815	0.0154451	0.00924194
8030462N17Rik	0.344711	0.298236	0.51994	0.277365	0.4326	0.276844	0.559652	0.378837	0.30837	0.216973	0.414804	0.345737	0.301152	0.241553		8030462N17Rik	0.337924	0.319418	0.388783	0.266872	0.338521	0.335189	0.333523	0.198211
8430419K02Rik	0.00649702	0	0	0	0	0	0	0	0.00551954	0	0	0	0	0		8430419K02Rik	0.00338251	0	0.00175959	0	0	0	0	0
8430426J06Rik	0.0913067	0.0527398	0.0530421	0.0572581	0.0379406	0.0695889	0.0436127	0	0.0132173	0.0241646	0	0	0.0206974	0.0222527		8430426J06Rik	0.00419377	0.00353929	0.00744952	0	0	0	0	0
8430429K09Rik	0.0796227	0.0913172	0.135896	0.121172	0.075712	0.0745863	0.0220707	0.0855339	0.049764	0.0919712	0.011463	0.0478856	0.0646004	0.0838973		8430429K09Rik	0.0578027	0.0607301	0.0348832	0.0487124	0.0141274	0.0441348	0.0112683	0.00797519
8430432A02Rik	0.00280878	0.00332282	0	0.029519	0.0412526	0	0	0	0	0.00580959	0	0.00930828	0	0		8430432A02Rik	0.00496607	0.00480063	0	0.00439816	0	0.00882652	0.00892019	0
9030025P20Rik	0.00826453	0.0182567	0	0.0108113	0	0	0	0	0.0094826	0	0.0126262	0.0064155	0.0106128	0.0303832		9030025P20Rik	0.0188675	0.020835	0.0180445	0.0244425	0.00418969	0.00851222	0.0074294	0.00724575
9030407P20Rik	0.00295382	0.00754059	0.0176673	0.00798947	0	0.0160422	0	0	0	0	0	0	0	0.00208504		9030407P20Rik	0.0120351	0.00778369	0.00147214	0.00376642	0.0030382	0	0.0294692	0
9030612E09Rik	0.00408359	0	0	0	0	0	0	0	0	0	0	0	0	0		9030612E09Rik	0.00261496	0	0	0	0.00595288	0	0	0
9030624G23Rik	0.00106693	0.00215541	0	0	0	0	0	0	0.00829824	0.00674365	0	0	0.0110683	0		9030624G23Rik	0.00792804	0.00805784	0.00968956	0.00769918	0.00833424	0.0250049	0	0.0058745
9130008F23Rik	0.0295739	0.0367496	0.0440103	0.0107769	0	0.0625761	0.0134411	0	0.0331762	0.0220955	0.040031	0.0306992	0.0836423	0.0207345		9130008F23Rik	0.14962	0.133405	0.147234	0.136485	0.107158	0.140594	0.19555	0.147184
9130016M20Rik	0	0	0	0	0	0	0	0	0	0	0	0	0	0		9130016M20Rik	0	0.00141369	0	0	0	0	0	0
9130017K11Rik	0.0506338	0.0539799	0.0165001	0.046834	0.0242332	0.0814373	0.0393264	0	0.0552875	0.0164142	0.0457905	0.00532	0	0.0145935		9130017K11Rik	0	0.00191002	0.00348533	0.00118527	0	0	0	0.0117456
9130019O22Rik	0.0539516	0.0615062	0.106087	0.0193372	0.0628497	0.0626024	0.0716651	0.119389	0.0306418	0.0355257	0.0803473	0.0849307	0.047743	0.0522446		9130019O22Rik	0.0390765	0.0331503	0.0148048	0.0273737	0.0361962	0.0223776	0.0355626	0.05397
9130023H24Rik	0.0308976	0.0524651	0.0318936	0.0730041	0.0207836	0.0758623	0.0514488	0.0229381	0.0618689	0.0451235	0.0383416	0.0520778	0.0232349	0.0557949		9130023H24Rik	0.0295079	0.0341687	0.022593	0.041056	0.0314859	0.029917	0.0460316	0.0159523
9130024F11Rik	0.00178133	0.00439685	0	0	0	0.00780947	0	0	0	0.00263984	0	0.00394827	0	0		9130024F11Rik	0.00156207	0.000946591	0	0.00159033	0.00546356	0.00776051	0	0
9130221H12Rik	0.053511	0.0691701	0.0486302	0.0673995	0.00496631	0.0139373	0.0533994	0	0.0644446	0.0798715	0.0145177	0.0140628	0.0394255	0.0636775		9130221H12Rik	0.0750835	0.0645357	0.062712	0.078065	0.0458684	0.0590191	0.0618781	0.0496792
9130230L23Rik	0.00344824	0	0	0	0	0	0	0	0.00488259	0	0	0	0	0		9130230L23Rik	0	0	0	0	0	0	0	0
9130230N09Rik	0.133858	0.13964	0.0187004	0.0849221	0.150257	0.0824376	0.0384391	0.0843552	0.130253	0.0715314	0.0739579	0.117383	0.0341592	0.0369663		9130230N09Rik	0.0561941	0.115923	0.0833549	0.0792163	0.0691031	0.125406	0.0876273	0.0495224
9130401M01Rik	0.230636	0.213893	0.275998	0.215854	0.327935	0.242289	0.320818	0.24036	0.26263	0.311892	0.357648	0.297422	0.189186	0.192877		9130401M01Rik	0.233993	0.193505	0.189998	0.206178	0.250601	0.169431	0.163357	0.206107
9130604C24Rik	0.0425585	0.022589	0.0800833	0.0289341	0.023046	0.0299095	0	0.017396	0.00871836	0.0208999	0.0297121	0.0286132	0.0220798	0.038185		9130604C24Rik	0.0146295	0.0159271	0.00701741	0.0161463	0	0.0250336	0.00527305	0.0441708
9230102K24Rik	0	0	0	0.0183358	0	0.0114463	0	0	0	0	0	0	0	0.00904261		9230102K24Rik	0	0	0	0	0	0	0	0
9230111E07Rik	0	0.00253826	0	0	0	0	0.0123635	0	0.00122982	0	0	0	0.00171802	0		9230111E07Rik	0.00136046	0.00701797	0.000554887	0	0	0	0.00507779	0
9230112E08Rik	0.0170101	0.0210201	0	0.0291839	0.0262347	0.0163342	0.10984	0	0.0151692	0.0116872	0.0273289	0.0117941	0.00319334	0.0141628		9230112E08Rik	0.0374881	0.0275678	0.0258456	0.0204448	0.0222206	0.0372704	0.0499301	0.0554516
9230114K14Rik	0.0664895	0.0603992	0.0583186	0.119288	0.0756437	0.0932606	0.0505815	0.0574653	0.0537554	0.0192367	0.0421978	0.0242239	0.0433838	0.0782502		9230114K14Rik	0.0689571	0.079755	0.0681579	0.074537	0.0563687	0.0742537	0.0973261	0.0867011
9230116N13Rik	0.050636	0.0450748	0.0430421	0.0322154	0.00943264	0.0611412	0.0273246	0.0155646	0.0503833	0.039041	0.0742567	0.0470565	0.0303892	0.0282283		9230116N13Rik	0.0368378	0.01513	0.0418044	0.01517	0.0348263	0.0197976	0.021051	0.0140317
9330020H09Rik	0.0829134	0.0670161	0.0915581	0.0650866	0.0611189	0.0486838	0.0618797	0.0402382	0.0904127	0.0557942	0.076782	0.0398758	0.0647767	0.0528644		9330020H09Rik	0.0485999	0.0432223	0.0522591	0.0531756	0.0723821	0.0473338	0.0305755	0.0200801
9330104G04Rik	0.0528695	0.044593	0.0250762	0.0277448	0.0489413	0.0112761	0.0407624	0.0336412	0.0350495	0.0319038	0.0104335	0.0156571	0.0221409	0.00972663		9330104G04Rik	0.0274836	0.0108099	0.0244584	0.01081	0.0248558	0.0153149	0.0395133	0.00462468
9330121J05Rik	0.00591359	0.00144844	0	0	0.0423967	0	0	0.0270391	0.00476133	0	0.0128772	0	0.0041174	0.00201371		9330121J05Rik	0	0	0	0	0.00610724	0	0	0
9330136K24Rik	0.000597724	0.00152067	0	0	0	0.00946824	0	0	0	0	0.00383026	0	0	0.00425062		9330136K24Rik	0.00407029	0.0103233	0.00134676	0.00539494	0	0	0	0.0092187
9330151L19Rik	0.0293561	0.0375757	0.0155278	0.0283875	0.0628805	0	0.0359502	0.0482416	0.0272866	0.0289526	0.00313019	0.0107907	0.0431928	0.0398424		9330151L19Rik	0.0288162	0.0398016	0.034306	0.0390645	0.00643058	0.0667974	0	0.0470359
9330158H04Rik	0.0900919	0.0420892	0.247059	0.28541	0.0815075	0.0198489	0	0	0.0179916	0.00336521	0.00460485	0	0.0311267	0.0137068		9330158H04Rik	0.0016761	0	0	0	0	0	0	0
9330159M07Rik	0.0337568	0.0285566	0.0202022	0.0212833	0.0204312	0.0360071	0	0.0295186	0.0119419	0.0138089	0.00460485	0	0.0047104	0.0124727		9330159M07Rik	0.0227595	0.0277978	0.0203458	0.0294019	0.0150566	0.0185499	0.0313881	0.0378621
9330160F10Rik	0.0496588	0.0313288	0.025641	0.0593535	0.0132617	0	0	0.046666	0.0430002	0.037755	0.0238781	0.0222768	0.0511897	0.0330345		9330160F10Rik	0.0517477	0.0385377	0.0398044	0.0407528	0.0431739	0.0568116	0.037522	0.0551663
9330162012Rik	0.00540724	0.00366483	0	0	0.0137036	0.0233255	0	0	0	0.00980544	0.0102289	0	0	0		9330162012Rik	0.0447189	0.0440874	0.0235843	0.0392053	0.0267485	0.00903298	0.0313872	0.0715839
9330175E14Rik	0.0216132	0.0182098	0	0.0508827	0	0.031087	0	0.0482416	0.0120148	0	0.020781	0	0.0224852	0.0258648		9330175E14Rik	0.0232365	0.00852304	0.0202422	0.0168905	0.00700768	0.0111094	0.0152534	0.017901
9330182L06Rik	0	0.00399751	0	0	0	0	0	0	0	0	0	0	0	0		9330182L06Rik	0	0.00438062	0	0.00381165	0	0.0137161	0	0.00746853
9430002A10Rik	0	0.00421075	0	0.0108228	0	0	0.0212653	0	0	0.00184716	0	0.00750285	0.00441244	0.0116862		9430002A10Rik	0.00604014	0	0	0.00505284	0	0	0	0
9430015G10Rik	0.0496045	0.0541353	0.0275155	0.00906162	0.00835836	0.0489742	0.0269433	0.0381526	0.0356201	0.0673907	0.0523213	0.0936593	0.0494745	0.0236224		9430015G10Rik	0.0382682	0.0253714	0.0239253	0.0388581	0.0298097	0.0241018	0.0026891	0.00724445
9430037G07Rik	0	0.00606086	0	0	0	0.0108187	0	0.021099	0.00451267	0.014471	0	0	0	0		9430037G07Rik	0.00210602	0.00239191	0.00980465	0	0	0	0	0
9430038I01Rik	0.162089	0.157484	0.228532	0.163094	0.0696537	0.145881	0.182997	0.331191	0.223891	0.159686	0.198108	0.24493	0.264514	0.149465		9430038I01Rik	0.135562	0.130749	0.141835	0.0918008	0.166079	0.141875	0.0960558	0.109364
9430060I03Rik	0.0177035	0.00688216	0.00881697	0.0185618	0.0256264	0.0181595	0.0145234	0	0.0138938	0	0	0.00899733	0	0		9430060I03Rik	0.0106874	0.0109654	0.00680624	0.0088851	0.00829577	0	0.028428	0.0143046
9430065F17Rik	0.00954036	0.00475518	0	0.00918861	0	0.0113553	0	0	0.00930211	0	0	0.00444181	0	0.00414089		9430065F17Rik	0.00458611	0.00157094	0	0.00129848	0	0	0.0124791	0
9430091E24Rik	0	0.00333186	0	0.00798947	0	0.00594025	0	0.0155945	0	0	0	0	0	0		9430091E24Rik	0	0.00867676	0	0.0167202	0	0.00877828	0	0.0104463
9530018F02Rik	0.0384052	0.0457499	0	0.0169704	0.0101635	0.025145	0.0160291	0	0.00516536	0.020372	0.0549625	0.0906316	0.00829884	0.0133247		9530018F02Rik	0.0254366	0.0249193	0.00860482	0.0279199	0.0158011	0.00973355	0.00355215	0.0194728
9530026P05Rik	0.20446	0.267679	0.0847839	0.10372	0.134211	0.0642884	0.137787	0.254195	0.174293	0.350915	0.339206	0.291478	0.125835	0.0740102		9530026P05Rik	0.0617822	0.0470808	0.0829547	0.0750144	0.114148	0.125429	0.0258186	0.0392536
9530034E10Rik	0.0143117	0.00599651	0	0.00565768	0	0.0235763	0	0.0594569	0.00729485	0.00487895	0.0137447	0.0077972	0.0234219	0.003767		9530034E10Rik	0.0103673	0.00964044	0.0102504	0.0161916	0.0186127	0.0253647	0.0139628	0.00878105
9530051G07Rik	0	0.000812929	0	0	0	0	0	0	0	0	0	0	0	0.00340698		9530051G07Rik	0	0.00152623	0	0.00566773	0	0	0	0.0170653
9530068E07Rik	0.514886	0.567473	0.639312	0.588054	0.620481	0.775981	0.538438	0.708975	0.584839	0.698613	0.76022	0.67314	0.568016	0.649482		9530068E07Rik	0.732533	0.79556	0.587611	0.619244	0.676922	0.652506	0.704975	0.695805
9530077C05Rik	0.00810912	0.00508896	0	0.0116477	0	0	0	0	0.0148671	0.011673	0.02687	0.0144127	0.0100459	0.00655567		9530077C05Rik	0.0496146	0.0317619	0.212945	0.0613763	0.0654833	0	0.0743852	0.0278915
9530082P21Rik	0.387536	0.436007	0.772338	0.948773	0.34214	0.78914	0.380473	0.736473	0.307564	0.279207	0.25744	0.279104	0.322364	0.513799		9530082P21Rik	0.880876	1.04252	0.566742	0.584696	0.567927	0.425283	1.04567	0.797124
9530097N15Rik	0.0294258	0.0195212	0.0684242	0.0198408	0	0.0124887	0.0344687	0.0252188	0	0.00963612	0.0274214	0.0199191	0.0187042	0.0165892		9530097N15Rik	0.036832	0.0595694	0.0309847	0.0330267	0.0262416	0.0247142	0.0249328	0.0468149
9630013D21Rik	0.00453804	0.0115248	0.0125592	0	0.0105591	0	0	0	0	0	0.0195548	0	0.0081329	0.0057007		9630013D21Rik	0.0307327	0.0207562	0.00252192	0.00489185	0.00616902	0.0187472	0.0166235	0.0184714
9630014M24Rik	0.0267633	0.0163864	0	0.0320458	0.0402184	0.0110932	0.0168257	0	0.00454661	0.00238285	0	0	0	0		9630014M24Rik	0.00753148	0.00204642	0.00531984	0.000817514	0.0231661	0.00485384	0.00888428	0
9930004E17Rik	0.00964451	0.00242688	0	0	0.0380628	0.0161866	0	0	0.00349604	0	0.0135586	0	0	0.0106124		9930004E17Rik	0.00610567	0.00288207	0.00377875	0.00674689	0.00994423	0	0.00424259	0.00782052
9930012K11Rik	0.0154294	0.0244861	0.0129814	0.0327606	0.016741	0.0275628	0	0	0.0501627	0.0227517	0.00796652	0.0148565	0.0247008	0.00766474		9930012K11Rik	0.053603	0.0820293	0.0329569	0.0485399	0.023317	0.0239337	0.048419	0.0694719
9930014A18Rik	0.0466275	0.109017	0.0395489	0.0850428	0	0.0687206	0.0115265	0.151925	0.0233588	0.0779964	0.0259245	0.0340561	0.0420272	0.0751314		9930014A18Rik	0.0135065	0.0168893	0.0181411	0.0229253	0.00365281	0	0.026451	0.0070041
9930021J03Rik	0.52425	0.554381	0.44042	0.68643	0.56881	0.386865	0.497063	0.431796	0.427357	0.508414	0.56687	0.608599	0.338477	0.448626		9930021J03Rik	0.425119	0.487027	0.402047	0.430588	0.478687	0.457907	0.296754	0.351652
9930038B18Rik	0.00295045	0.00223633	0	0	0	0	0	0	0.0405063	0.0243195	0.0102397	0.0286966	0.00760667	0.00671803		9930038B18Rik	0.116826	0.189745	0.0661299	0.15474	0.0287011	0.0818728	0.0527902	0.132062
9930104L06Rik	0.132029	0.0906461	0.088752	0.100763	0.0942377	0.10316	0.0937036	0.0392192	0.0973384	0.0651284	0.142131	0.0926313	0.117233	0.0695603		9930104L06Rik	0.137774	0.111279	0.104569	0.104328	0.140754	0.111442	0.120144	0.120973
9930111J21Rik1	0.0346541	0.0341893	0	0.0109481	0.0662871	0.0299847	0	0	0.0407087	0.0380767	0.0252282	0.0320378	0.01217	0.00154319		9930111J21Rik1	0.0109602	0.0145737	0.0136386	0.0161706	0.0416156	0	0.0242167	0
9930111J21Rik2	2.58037	2.13476	1.41139	1.70746	2.27412	2.67241	1.5539	1.41	2.57572	2.31501	1.57981	1.89544	1.08068	0.99339		9930111J21Rik2	0.782173	0.861623	0.687992	0.732587	0.706157	0.77001	2.27259	2.08258
A030001D20Rik	0.260166	0.288775	0.151442	0.378228	0.245409	0.0965427	0.20183	0.177759	0.350565	0.383588	0.326146	0.400286	0.255751	0.336837		A030001D20Rik	0.0513295	0.0664152	0.0620268	0.0542808	0.0840147	0.101452	0.0483816	0.0346038
A030003K21Rik	0.000624674	0	0.0143956	0	0	0	0	0	0	0	0	0	0	0.00340443		A030003K21Rik	0.015962	0.0365539	0.00895856	0.00751618	0.00239908	0	0.0526504	0.00998331
A030005L19Rik	0.0170005	0.0114832	0	0.0446097	0	0.0202608	0	0.0307248	0.0143127	0.0224497	0.00414814	0.0097922	0.00850737	0		A030005L19Rik	0.0543512	0.0650876	0.0361242	0.0348535	0.0270305	0.0258353	0.00633399	0.0732958
A030014E15Rik	0.000959653	0.00426998	0	0	0	0	0	0	0	0	0	0	0	0		A030014E15Rik	0.0016482	0.0065926	0.00148424	0	0.00437697	0.00631457	0	0
A130010J15Rik	0.0465574	0.0520644	0.0383904	0.0417009	0.0713405	0.0243646	0.0727161	0.0453525	0.0681945	0.059858	0.0457239	0.0844734	0.0146109	0.0427429		A130010J15Rik	0.0388279	0.0360984	0.0356169	0.0809374	0.026253	0.0744965	0.0585162	0.0550575
A130014A01Rik	0.0945872	0.129925	0.104703	0.239133	0.0950188	0.210569	0.149016	0.123243	0.06058	0.0860839	0.0483477	0.0338087	0.0471114	0.0493694		A130014A01Rik	0.0446591	0.0644547	0.0388829	0.0347114	0.0170892	0.0711934	0.0121865	0.0382147
A130051J06Rik	0.052206	0.0563759	0.0214322	0.0700409	0.0170574	0	0.0556619	0	0.0379937	0.0232403	0.0351502	0.0465774	0.0572191	0.067375		A130051J06Rik	0.0064975	0.00421932	0.00785664	0.00638847	0.0198841	0	0.0146835	0.0122079
A1cf	0	0	0	0	0	0	0	0	0	0	0	0	0	0		A1cf	0	0.0013723	0	0	0	0	0	0
A230056P14Rik	0.011742	0.0128662	0.00681275	0.0391542	0	0.0119625	0	0	0.00451267	0.00251905	0.0100823	0.0306563	0.0104129	0.00779118		A230056P14Rik	0.0112984	0.0143304	0.00621456	0.015596	0.011132	0.00712826	0.0122031	0.00780689
A230057D06Rik	0.00525902	0	0	0	0.0288976	0	0	0	0	0	0	0	0	0		A230057D06Rik	0	0	0.00151722	0	0	0	0	0
A230059L01Rik	0.0030681	0.00750914	0	0.0176741	0	0	0.0108828	0	0	0.0182542	0	0	0	0.00534645		A230059L01Rik	0.000793641	0.0110442	0	0.00234741	0	0	0	0
A230065N10Rik	0.0191462	0.0224145	0	0	0	0	0	0	0.0185249	0.0129738	0.0105074	0.0140561	0.0110756	0.0237002		A230065N10Rik	0.0093102	0.0128438	0.011373	0.0116353	0.0116752	0.0190514	0.00357675	0.00768195
A230072C01Rik	0.00628982	0.0199983	0.0219362	0.037663	0	0.00928533	0	0.0293347	0.00687707	0.0379828	0.0113328	0.0108955	0.00788301	0.0176254		A230072C01Rik	0.00341152	0.0137013	0.010268	0.0144691	0.0124338	0.0380324	0	0
A230072E10Rik	0.00822047	0.00139912	0	0.00988099	0	0	0	0	0.0183282	0.00797924	0.00279251	0.00786495	0.0113682	0.0126419		A230072E10Rik	0.00812268	0.0050577	0.00517356	0.00221029	0.00733949	0	0	0
A230083N12Rik	0	0.00595008	0	0.00716433	0.0288976	0.0409997	0	0	0	0	0	0.00693585	0.0123012	0.0031801		A230083N12Rik	0.00505168	0	0.00353766	0.00218974	0.0118487	0	0	0
A230087F16Rik	0.0240257	0.0150114	0.045818	0.0102808	0.0540286	0.00526733	0	0	0	0.0138569	0	0.00756986	0.0278247	0.00793912		A230087F16Rik	0.0122276	0.011866	0.00913275	0.0119026	0	0.0265613	0	0
A330009N23Rik	0.0949329	0.165357	0.0523683	0.243456	0.0860123	0.228211	0.0793184	0.256595	0.0667578	0.0908439	0.0481979	0.0985435	0.0594346	0.208996		A330009N23Rik	0.03267	0.0693425	0.0110346	0.0323996	0.00507271	0.0571144	0.0280438	0.0394119
A330015K06Rik	0.0034336	0	0	0	0	0	0	0	0.00382718	0	0.013248	0	0.00548101	0		A330015K06Rik	0.00111824	0	0.0015608	0	0	0	0	0
A330023F24Rik	0.0627361	0.0424625	0.05924	0.0237478	0.0798353	0.0367011	0.135231	0.155208	0.190858	0.0679631	0.168702	0.0999735	0.0562606	0.0619751		A330023F24Rik	0.0954923	0.0905487	0.0911409	0.0694637	0.0631515	0.0307128	0.06798	0.0671015
A330035P11Rik	0.00539677	0.00981268	0	0	0	0.0147147	0	0	0.0135726	0.00308667	0.00560823	0	0.0114405	0.00327238		A330035P11Rik	0.00851736	0.0134872	0.00813954	0.00966148	0	0.00676333	0.00355215	0.0134899
A330040F15Rik	0.0133145	0.0249223	0.0366897	0.0421516	0.0278417	0.0808239	0.0388827	0.030222	0.00594762	0.014491	0.00361545	0.0140427	0	0.00770384		A330040F15Rik	0.00817699	0.0108433	0.000689327	0.00589457	0	0.0260605	0.0121663	0
A330041J22Rik	0	0	0	0	0	0	0	0	0	0	0	0	0	0.00768003		A330041J22Rik	0	0.00867339	0	0.00301623	0	0.0184382	0	0
A330084C13Rik	0.0138087	0.0138758	0.0249088	0.0242681	0	0.0586241	0	0	0.00805064	0.00664111	0.00842591	0	0.0189748	0.00315937		A330084C13Rik	0.00894175	0.00513425	0.0116098	0.00730399	0.00185359	0	0.0132005	0.0258951
A3galt2	0.142493	0.0454534	0.0345613	0.0589159	0.163726	0.0257319	0.111519	0	0.153664	0.0527432	0.0801734	0.0311532	0.0689816	0.0272345		A3galt2	0.0595971	0.0476133	0.0460048	0.0231538	0.0807866	0.0379449	0.08831	0.0339664
A430005L14Rik	0.275357	0.311523	0.390495	0.383196	0.358812	0.26764	0.128718	0.330797	0.260111	0.340724	0.263378	0.303506	0.250408	0.348682		A430005L14Rik	0.280194	0.305581	0.275048	0.321493	0.327614	0.340181	0.277094	0.392864
A430018G15Rik	0.0110498	0.0186537	0	0.0123633	0.0503643	0.0119625	0	0	0.00534064	0.00889077	0	0.00901986	0.00817547	0.00892218		A430018G15Rik	0.0305628	0.0180157	0.0254282	0.0360355	0.00888866	0.0288881	0.0252631	0.0256168
A430033K04Rik	0.0388101	0.0304693	0	0.00954235	0.0419538	0.0139373	0	0.136995	0.0384863	0.0312777	0.0279898	0.0862525	0.03976	0.0152748		A430033K04Rik	0.0324742	0.0439153	0.0367766	0.0513517	0.0419441	0.0203825	0.0211206	0.0084647
A430035B10Rik	0.0377546	0.0215962	0.0176339	0.0511018	0.0276118	0.0388703	0.0149978	0.0884688	0.017404	0.0187	0.00874347	0.0188621	0.0169438	0.00713289		A430035B10Rik	0.037803	0.0295582	0.0513893	0.032919	0.0197534	0.0436282	0.057907	0.00417461
A430057M04Rik	0.00918369	0	0.0203122	0	0	0	0	0	0.0146594	0	0	0	0	0		A430057M04Rik	0	0	0	0	0	0	0	0
A430073D23Rik	0	0.00350351	0.015387	0	0.0101635	0	0	0	0	0	0	0	0.00252077	0.0030235		A430073D23Rik	0.00929611	0.00261955	0.00629575	0.00951607	0	0	0.0222371	0
A430078I02Rik	0.00527893	0.00304213	0.00669539	0.00694523	0	0.0100318	0	0	0	0.00219412	0	0	0	0		A430078I02Rik	0	0.00206619	0.00262055	0.00452906	0	0	0.00428604	0
A430090L17Rik	0.0106055	0.0228159	0.0450744	0	0	0.0106526	0.020784	0.0636966	0.0239103	0.0406086	0.0115542	0.0604338	0.0073155	0.00374101		A430090L17Rik	0.00503629	0.00367832	0.00109597	0.00257232	0.00947877	0	0	0.00564426
A430093F15Rik	0.000955856	0.00193576	0	0	0	0	0	0	0	0	0	0	0	0.00154319		A430093F15Rik	0.00482839	0.0119344	0.00385872	0.013729	0.00916643	0.0204097	0	0.0106168
A430105J06Rik	0.015839	0.0191465	0.0920159	0.030812	0	0.0503072	0	0	0.0138092	0.0240003	0.00901287	0.00809962	0.00848069	0.00600507		A430105J06Rik	0.0393966	0.0257099	0.049183	0.0379153	0.0343304	0	0.0579484	0
A430106G13Rik	0.018328	0.0105658	0.00564671	0.0134404	0	0	0	0	0.0158986	0.0140408	0.0341525	0.00916617	0.00881125	0.0122749		A430106G13Rik	0.0866436	0.06011	0.0313854	0.0311752	0.00427839	0.0154645	0.0237066	0.0616064
A430110L20Rik	0.0117565	0.0042193	0.00876931	0.0242416	0.0186446	0.0113552	0	0	0.00227221	0.0126008	0.00754207	0.00821506	0.0155754	0		A430110L20Rik	0.0228404	0.0253227	0.0311836	0.0253248	0.00907766	0.00903298	0.0340635	0.00812628
A4galt	0.051307	0.106139	0.0234294	0.039522	0.00724664	0.0327746	0	0.0774139	0.0951738	0.0897664	0.0813655	0.114656	0.178009	0.273588		A4galt	0.091119	0.154055	0.121803	0.250897	0.0852222	0.20427	0.1435	0.210013
A530013C23Rik	0.00825732	0.000969664	0	0.0112855	0.0280226	0.0129037	0.0170529	0	0.00584283	0	0.00389137	0	0.0164573	0.00306376		A530013C23Rik	0.0861357	0.0289852	0.0825655	0.0373505	0.123252	0.0514359	0.0523416	0.00728107
A530016L24Rik	0.0013247	0	0.00724392	0.0204103	0	0	0	0	0	0.00118111	0	0	0	0		A530016L24Rik	0.0118917	0.0233302	0.0104116	0.0481658	0.00186444	0	0.00938224	0.0204642
A530017D24Rik	0.114857	0.111891	0.0634337	0.108569	0.151208	0.0648257	0.160757	0.175771	0.125599	0.133116	0.127481	0.0879703	0.0885586	0.0680144		A530017D24Rik	0.125813	0.13498	0.128858	0.141854	0.169748	0.119587	0.200029	0.0524011
A530041M06Rik	0.0305265	0.0590481	0.11447	0.0671044	0.0105591	0.0341924	0	0.0147676	0.0486036	0.0239506	0.0303207	0.021462	0.0206171	0.0260215		A530041M06Rik	0.0389671	0.0459936	0.029657	0.0367911	0.0453111	0.0688674	0.0382848	0.0415866
A530072M11Rik	0.0136905	0.00991889	0.0249088	0.0145388	0	0.0129623	0	0	0.0104583	0.00272262	0	0	0.00657722	0.0103394		A530072M11Rik	0.0108643	0.0148864	0.00758824	0.0101813	0	0	0.0376628	0
A530076I17Rik	0	0	0	0	0	0	0	0	0.00159682	0	0.0051209	0	0.00984546	0		A530076I17Rik	0.00352291	0	0.00451253	0	0.00872167	0	0.0286842	0
A530095I07Rik	0	0	0	0	0	0	0	0	0	0	0	0	0.00712322	0		A530095I07Rik	0.0446137	0.0516075	0.0294095	0.0479061	0.00770617	0.008585	0.0221345	0.0376638
A630001G21Rik	0.031414	0.0228489	0	0.0211293	0.0204554	0.011162	0.0103036	0	0.0619663	0.0867621	0.10404	0.121155	0.00675131	0.0123177		A630001G21Rik	0.0786044	0.070378	0.0794387	0.0653307	0.0683657	0.0142376	0.0484806	0.118029
A630052C17Rik	0.0284426	0.0311792	0.0388154	0.0229644	0	0.0641508	0.0648686	0	0.0259577	0.0313232	0.00754488	0.0179043	0.00901925	0.0183022		A630052C17Rik	0.0137189	0.0289423	0.0193545	0.0275815	0.0178953	0.0273574	0.0101854	0.0171431
A630072L19Rik	0.00419862	0.00635082	0	0	0	0	0	0	0.00398116	0.0269237	0	0.00409819	0	0		A630072L19Rik	0.000767533	0.00678626	0.000821702	0.00116585	0.0015893	0	0	0.0169351
A630072M18Rik	0.35697	0.302747	0.495468	0.412452	0.425544	0.35231	0.349332	0.328805	0.244149	0.220068	0.233835	0.296133	0.205403	0.136542		A630072M18Rik	0.395392	0.342597	0.375551	0.358903	0.366725	0.328674	0.448504	0.364972
A630089N07Rik	0.0144596	0.0239651	0	0.0270084	0	0.0197525	0	0	0.0163942	0.0148717	0.0121079	0.0159129	0.0253286	0		A630089N07Rik	0.0428557	0.0366604	0.0466106	0.0456096	0.0445636	0.0329584	0.0591025	0.0264909
A730011C13Rik	0.00780195	0.0041351	0	0	0	0	0	0	0.0168162	0.0114361	0	0.0121137	0.00483148	0.00306335		A730011C13Rik	0.00742131	0.00512416	0.00534717	0.00519252	0	0.00807899	0.0114382	0
A730017L22Rik	0.0193996	0.033261	0.039697	0.0566644	0.0473269	0.0134002	0.0103036	0.0394244	0.0108924	0.0191239	0.0364293	0.0316904	0.0177099	0.022048		A730017L22Rik	0.0272577	0.0424671	0.0275503	0.0371068	0.0229888	0.0303736	0.0156139	0.0543974
A730020E08Rik	0.0056928	0.00607567	0	0	0	0	0	0	0.00667933	0	0.00452457	0.00633372	0.00502758	0.0061339		A730020E08Rik	0.167522	0.105729	0.114174	0.070839	0.0812257	0.0519915	0.135433	0.0697384
A730036I17Rik	0.00422966	0	0	0	0	0	0	0	0	0	0	0	0	0		A730036I17Rik	0.00696028	0	0.00215058	0	0.0145489	0	0.0196666	0
A730049H05Rik	0.0696679	0.0140403	0.083347	0.0569946	0.161141	0.00847925	0.231505	0.017396	0.0370294	0.00362601	0.0110133	0.00380995	0.216639	0.0698525		A730049H05Rik	0.0112135	0.00172095	0.0045813	0.00626061	0.040527	0	0	0
A730061H03Rik	0.00557105	0.0101343	0	0	0.0445696	0.034894	0	0	0.0104288	0	0.00178038	0	0	0.00665695		A730061H03Rik	0.00611434	0.003017	0.00564643	0.0064222	0.00583751	0	0	0.00737159
A730063M14Rik	0.011742	0.013595	0.00681151	0.0108113	0	0	0.0247271	0	0.0139717	0	0.0478562	0	0.0142704	0.00946879		A730063M14Rik	0.0207826	0.0214798	0.0111973	0.0150252	0.012613	0.00903298	0.00378538	0
A730081D07Rik	0.00169986	0.0120637	0	0	0	0	0	0	0	0.00718428	0.00816247	0	0.0150907	0.0153428		A730081D07Rik	0.00588077	0.00627314	0.00485493	0.00763519	0	0	0	0
A830005F24Rik	0	0.00185222	0	0	0	0	0	0	0	0.00163347	0	0	0	0		A830005F24Rik	0	0.00343094	0	0.00514454	0	0	0	0.00729424
A830019P07Rik	0.00599317	0.00384862	0.0151848	0	0.0137036	0.0119625	0	0	0	0	0.00630271	0.00875183	0.0118289	0.00600835		A830019P07Rik	0.233995	0.310061	0.27624	0.3358	0.196865	0.201993	0.259483	0.343586
A830035O19Rik	0.00215587	0.00278902	0.00546717	0.0145284	0.0176898	0	0	0	0.00355033	0.00948307	0.0110136	0	0.0144582	0.0169212		A830035O19Rik	0.0053814	0.00516761	0.00964687	0.00898537	0.0102545	0.0125186	0.00448648	0.00613925
A830082K12Rik	0.00687785	0.0015996	0.0129921	0.0067683	0.0151369	0	0	0	0	0	0	0.0174198	0.00319734	0.00340443		A830082K12Rik	0.0637083	0.115246	0.0445155	0.0803777	0.0337534	0.0922857	0.0584086	0.125131
A830082N09Rik	0.0196733	0.0112152	0	0.00757696	0	0	0	0	0.00555972	0	0.00270917	0.00977879	0	0.0170986		A830082N09Rik	0.0560548	0.0325616	0.03727	0.0365374	0.00964759	0.0113544	0.03542	0.0168275
A930001M01Rik	0.181371	0.115955	0.200018	0.225875	0.371269	0.095985	0.231002	0.1482	0.0924014	0.0413716	0.0420223	0.0768676	0.0445191	0.0271435		A930001M01Rik	0.0402963	0.0212247	0.0296184	0.0294568	0.0250449	0.00933751	0.0319615	0.008866
A930004D18Rik	0.0813569	0.11221	0.00939048	0.0683921	0.0654623	0.1141	0.0392073	0	0.0810413	0.064404	0.0686503	0.0735704	0.0176575	0.0308691		A930004D18Rik	0.0397898	0.0505189	0.0211983	0.0367905	0.0135647	0.0255241	0.0416231	0.0673766
A930005H10Rik	0.145239	0.117702	0.183232	0.158709	0.0860744	0.159964	0.202153	0.206407	0.197801	0.195422	0.215698	0.153561	0.129102	0.150885		A930005H10Rik	0.212569	0.250415	0.206346	0.250577	0.192418	0.200298	0.254664	0.257027
A930006K02Rik	0.0152497	0.0357791	0.0165543	0	0	0.0193109	0.0223474	0	0.0112581	0.0412162	0.032599	0.0224308	0.0141381	0.0197007		A930006K02Rik	0.0300451	0.047282	0.0259784	0.0622637	0.00429781	0.0108133	0.0510266	0.05194
A930007I19Rik	0.00426716	0.00535663	0.0261306	0.00437336	0.0233394	0.0122215	0	0.0394244	0	0.0014447	0	0	0	0.00345242		A930007I19Rik	0.00330689	0.00236119	0.00310718	0.0040235	0	0	0	0.00462468
A930012L18Rik	0.00509729	0.00488965	0	0.00672575	0	0	0.0331	0	0	0.0101692	0.00331851	0.0165208	0.00633008	0.00407934		A930012L18Rik	0.00109063	0	0.00163845	0	0	0	0	0
A930012O16Rik	0.00390903	0.0074963	0	0.0154741	0	0	0	0	0.0193262	0.0175835	0	0.00788251	0.00215953	0.00242769		A930012O16Rik	0.00147096	0.0047299	0.00646603	0	0.00174184	0.0199206	0.0217169	0.00762818
A930015D03Rik	0.0338381	0.0340629	0.103692	0.04738	0.0452918	0.0122431	0.0761788	0.187949	0.0384163	0.0337649	0.0181471	0.0360065	0.0322626	0.0235243		A930015D03Rik	0.0392373	0.0213297	0.0420056	0.0233683	0.0416038	0.0310697	0.0176115	0.0435271
A930024E05Rik	0	0.0100433	0.0129068	0.0227297	0	0.0139453	0	0	0	0.00417312	0.00553085	0.0103673	0	0.00294075		A930024E05Rik	0.00321418	0.00722811	0.00207524	0.0035207	0	0	0	0
A930028N01Rik	0.0201933	0.0245858	0.0135798	0.0342423	0	0.0310108	0.0614901	0.0321414	0.0105419	0.0201719	0.0175613	0.0229074	0.00507594	0.00375892		A930028N01Rik	0.04574	0.0719261	0.0574219	0.0671608	0.0268734	0.060476	0.0223643	0.0732267
A930029G22Rik	0.00318639	0.00442297	0	0	0	0	0.0160164	0	0	0.00489537	0	0.00365022	0	0.00832512		A930029G22Rik	0.00166625	0.00770911	0.00176319	0.0124794	0	0	0	0.00829853
A930033H14Rik	0.065384	0.0689815	0.0964661	0.10365	0.131588	0.0306467	0.0541866	0.0272068	0.0186332	0.014129	0.0152681	0.0601058	0.00764853	0.052267		A930033H14Rik	0.0350953	0.035878	0.0411826	0.0359639	0.0284739	0	0.0809963	0.0644273
A930037H05Rik	0.106235	0.0879814	0.0898952	0.095909	0.100205	0.0599216	0.0886108	0.3163	0.0473403	0.0737791	0.00758802	0.0406371	0.0673529	0.129575		A930037H05Rik	0.0474926	0.0483831	0.086941	0.0564092	0.0822054	0.0758444	0.240362	0.174956
AA386476	0.0477931	0.0478487	0.0238093	0.00460628	0.0484469	0.0107042	0	0.0811107	0.0465953	0.0615637	0.0403134	0.0505971	0.0418254	0.0291724		AA386476	0.0162545	0.0176163	0.0222353	0.0201532	0.0322512	0	0.0502802	0
AA465934	0.00984901	0.00367266	0.0219104	0	0	0	0	0	0	0.00343679	0	0	0.00551317	0.00375396		AA465934	0.00221028	0.00316294	0.00494056	0.00368631	0.0060696	0.00957574	0	0
AA467197	0.0429567	0.0335914	0.0729855	0.0175811	0.0479832	0	0.225399	0.0799626	0.0307945	0.0323815	0.115614	0.0539233	0.0824348	0.0308845		AA467197	2.30005	3.16536	0.639581	0.604237	3.69021	2.27024	1.21734	2.00411
AA986860	0.032473	0.00860902	0.00564414	0.0196798	0.0141799	0.00855546	0	0	0.011023	0	0.0253574	0.0134759	0.00196513	0.00288123		AA986860	0.015873	0.0211074	0.0120523	0.0150943	0.0282013	0.0175297	0	0.00856833
Aaas	0.122006	0.123652	0.085592	0.170007	0.0860172	0.166166	0.0316854	0.0417019	0.120713	0.100191	0.0707639	0.1358	0.104569	0.124245		Aaas	0.0980669	0.114299	0.0717571	0.121197	0.148975	0.0515111	0.1091	0.0858915
Aacs	0.0462086	0.063383	0.0766058	0.105051	0.152827	0.0534534	0.0656685	0.0384032	0.0546593	0.0766121	0.0720495	0.0474985	0.0418217	0.0569549		Aacs	0.0784994	0.0714318	0.0476977	0.042398	0.0890892	0.0338565	0.0364198	0.0191797
Aadac	0	0.0013005	0	0	0	0	0	0	0	0.00268865	0.0141066	0	0	0.00593487		Aadac	0.00122153	0	0	0	0	0	0	0
Aagab	0.10948	0.15887	0.2301	0.16898	0.0924741	0.111364	0.0478811	0.107939	0.167735	0.127345	0.158121	0.165747	0.164566	0.149957		Aagab	0.188786	0.190948	0.211876	0.155483	0.115074	0.191885	0.179197	0.143572
Aak1	0.458783	0.424775	0.579177	0.308423	0.376572	0.333886	0.798528	0.542952	0.536515	0.609718	0.543481	0.441301	0.368022	0.320643		Aak1	0.748809	0.761321	0.59373	0.755954	0.625878	0.682576	0.66567	0.666594
Aamdc	0.271085	0.249633	0.365993	0.300323	0.319746	0.381715	0.38303	0.393669	0.329802	0.3795	0.340711	0.3531	0.352791	0.375159		Aamdc	0.490169	0.521786	0.501392	0.528484	0.347069	0.349731	0.552009	0.42281
Aamp	0.931519	1.00115	1.06255	1.41175	1.21989	1.04572	1.19147	0.736783	1.0393	1.01787	0.910385	1.10038	1.32235	1.09031		Aamp	0.954215	1.0007	1.01304	0.932469	1.23304	1.11471	0.963142	0.961297
Aar2	0.220317	0.22662	0.254776	0.289258	0.330425	0.272791	0.184323	0.207227	0.296603	0.249269	0.321174	0.186769	0.405324	0.226928		Aar2	0.276921	0.265928	0.233216	0.231397	0.301953	0.1972	0.257355	0.215961
Aars	0.270248	0.261811	0.396833	0.481589	0.67248	0.401219	0.549354	0.216597	0.209771	0.169666	0.196414	0.154746	0.295025	0.198119		Aars	0.349911	0.321845	0.369661	0.265426	0.512966	0.4171	0.431252	0.392034
Aars2	0.0652142	0.0450582	0.0537574	0.0494931	0.0649958	0.0584928	0.081331	0.109345	0.0340309	0.053838	0.0748083	0.0614174	0.0337962	0.0415845		Aars2	0.039797	0.0613821	0.0490312	0.0641234	0.042805	0.0253764	0.0480938	0.0917222
Aarsd1	0.325106	0.380081	0.196999	0.325877	0.321491	0.421103	0.167161	0.425584	0.303881	0.334729	0.235469	0.27866	0.267942	0.282929		Aarsd1	0.34946	0.416015	0.319829	0.464266	0.328109	0.348059	0.41471	0.357383
Aasdh	0.0273963	0.0422879	0.0709794	0.0311494	0.0249006	0	0	0.0539639	0.016009	0.0445217	0.0471473	0.0387686	0.050587	0.0356013		Aasdh	0.0753735	0.06972	0.0476464	0.0760018	0.0235019	0.0128596	0.030464	0.0373424
Aasdhppt	0.284324	0.290087	0.38153	0.33393	0.272946	0.17038	0.428717	0.294206	0.249617	0.326971	0.268642	0.214911	0.220239	0.25037		Aasdhppt	0.253503	0.25674	0.234544	0.236648	0.28498	0.254914	0.244725	0.302743
Aatf	0.204849	0.181487	0.25331	0.18403	0.177027	0.155047	0.159787	0.0665545	0.121491	0.204549	0.234956	0.196678	0.252464	0.184603		Aatf	0.180737	0.200247	0.212684	0.205887	0.166682	0.198491	0.250947	0.241973
Aatk	0.0337873	0.0254859	0.0227791	0	0.0273101	0.0846467	0	0	0.0199635	0.0177496	0.0223857	0.0223998	0.0265666	0.0321462		Aatk	0.149717	0.164386	0.132178	0.182109	0.169549	0.127021	0.143142	0.102418
Abat	0.00696154	0.00215705	0.0216164	0	0.0143807	0.00874188	0	0.0260102	0	0	0.00470437	0	0.0197543	0.00349318		Abat	0.294909	0.106812	0.115162	0.0596749	0.0838241	0.0771087	0.220236	0.159222
Abca1	5.45834	2.85598	2.82583	1.93156	1.91379	0.310247	3.61422	1.96647	3.15594	1.13923	1.03177	0.50954	5.2202	3.77706		Abca1	1.21108	1.91249	1.46988	2.39791	1.53976	3.58508	1.3373	1.82384
Abca2	0.052545	0.0397839	0.0455462	0.0483762	0	0.0446783	0	0	0.0353436	0.0245125	0.0208529	0.0344908	0.0354439	0.0634695		Abca2	0.0650492	0.0636387	0.0600683	0.069382	0.0798459	0.119682	0.00683329	0.0693849
Abca3	1.09056	0.578976	1.30603	0.787946	0.87356	0.495356	0.719053	0.499813	0.602878	0.549882	0.424881	0.366372	0.505917	0.495345		Abca3	1.34512	1.00579	0.922921	0.713624	0.674234	0.599254	1.17169	0.955535
Abca4	0.0108267	0.00993884	0	0	0.024337	0	0	0	0.00389389	0.0212164	0.00484512	0.00823855	0.00381318	0		Abca4	0.0277527	0.016624	0.0188191	0.0471813	0.0130618	0	0.0343088	0.0450237
Abca5	0.012593	0.0149597	0	0	0.021927	0.0124599	0.119432	0.0776718	0.0495519	0.0370364	0.0458877	0.013546	0.0212211	0.0108831		Abca5	0.0967199	0.0808185	0.114065	0.0965513	0.122864	0.12668	0.0850047	0.0565293
Abca7	0.191181	0.199292	0.224987	0.251101	0.207182	0.225476	0.0762391	0.125386	0.128582	0.141946	0.125855	0.0711017	0.0941336	0.0616571		Abca7	0.104409	0.111924	0.0722339	0.0841522	0.0926472	0.0937969	0.089917	0.0448235
Abca8a	0	0	0	0	0	0	0	0	0	0	0	0	0	0		Abca8a	0	0	0	0	0	0.00544995	0	0
Abca8b	0	0	0	0	0	0	0	0.0719632	0	0	0	0	0.00511373	0		Abca8b	0.00331119	0.00824304	0.00233728	0.00950044	0	0	0	0.0120222
Abcb10	0.117102	0.113247	0.0990439	0.0602803	0.167384	0.0914641	0.118308	0.129247	0.161417	0.126249	0.126915	0.108786	0.0846066	0.0673583		Abcb10	0.149541	0.176983	0.165478	0.207216	0.165484	0.147044	0.119877	0.156986
Abcb1a	0.824635	1.07667	0.408896	0.262767	0.191581	0.223816	2.37386	5.06553	0.779557	1.02856	0.238565	0.299275	0.839243	1.0624		Abcb1a	0.0272395	0.024106	0.0279235	0.0284306	0.00983726	0.026969	0.0299839	0.00786015
Abcb1b	0.0718206	0.0501327	0.00656695	0.0681371	0.13705	0.0173944	0.313292	0.377303	0.244043	0.165579	0.166365	0.0879616	0.144055	0.0503631		Abcb1b	0.0100341	0.00305221	0.0117281	0.00604003	0.00695391	0.0319	0.0173844	0
Abcb6	0.0470117	0.02273	0.0370319	0.0465437	0.00908849	0	0.0247271	0	0.0617595	0.0353025	0.0799994	0.0422133	0.0558564	0.0440508		Abcb6	0.0568718	0.0467211	0.0702112	0.0621675	0.0467517	0.0254721	0.0854342	0.0586322
Abcb7	0.0959223	0.105287	0.036097	0.0540642	0	0.0674525	0.0257298	0.0372613	0.0737525	0.101242	0.0753194	0.0968778	0.131623	0.135266		Abcb7	0.159091	0.216175	0.156627	0.23453	0.116793	0.170279	0.0995735	0.276701
Abcb8	0.100152	0.0585683	0.132615	0.0719255	0.112973	0.123256	0.075554	0.0684475	0.0811931	0.040069	0.0890779	0.042077	0.111412	0.0617584		Abcb8	0.204478	0.140994	0.157197	0.107668	0.127109	0.0948722	0.173041	0.0644149
Abcb9	0.0433203	0.0390264	0.00683021	0.019626	0.0297096	0.0819363	0.0444428	0	0.0627977	0.0389532	0.0596092	0.0438283	0.038959	0.0214631		Abcb9	0.0606302	0.0686807	0.0609438	0.0658478	0.0286258	0.111059	0.0410483	0.0306196
Abcc1	0.154336	0.169299	0.233212	0.164587	0.222708	0.141132	0.0338229	0.116913	0.160773	0.254962	0.183062	0.149226	0.129949	0.113678		Abcc1	0.0984977	0.14734	0.105695	0.108696	0.116583	0.233831	0.119477	0.128492
Abcc10	0.0361818	0.046741	0	0.021761	0.0469312	0.0417994	0.015441	0.0447928	0.0205929	0.0360497	0.0152394	0.0288154	0.027359	0.0216901		Abcc10	0.0314507	0.0337207	0.025043	0.0273028	0.00966001	0	0.0641936	0.0236794
Abcc2	0	0	0	0	0	0	0	0	0	0	0	0	0	0		Abcc2	0.00159165	0	0.000584531	0	0	0	0	0
Abcc3	0.0175578	0.0171288	0.0352847	0.0377658	0	0.02835	0	0	0.00121041	0.00433482	0	0	0.0268683	0.0365148		Abcc3	0	0.000669864	0.000658823	0	0.00718651	0.022275	0	0
Abcc4	1.67018	0.997672	1.88052	0.795906	1.73914	0.779289	3.46147	1.41626	1.4606	0.731686	0.73849	0.289062	1.16417	0.828564		Abcc4	0.843315	0.438421	0.958651	0.51755	1.00054	0.507188	0.837112	0.409834
Abcc5	0.137324	0.140231	0.236159	0.112505	0.167721	0.183014	0.0473533	0.0979883	0.144035	0.186624	0.182021	0.322962	0.228484	0.141892		Abcc5	0.323364	0.396364	0.369467	0.40695	0.243286	0.365876	0.408387	0.500999
Abcc9	0.0510339	0.0076832	0.0317814	0.0587073	0.0567304	0.0384067	0	0	0.0227935	0.00810214	0.0216283	0.00550659	0.0485775	0.0035569		Abcc9	0.784467	0.3398	0.549054	0.149162	0.452943	0.221815	0.555618	0.197866
Abcd1	0.230051	0.261751	0.168368	0.274669	0.0778456	0.253167	0.168775	0.146743	0.241268	0.214738	0.276962	0.214347	0.142702	0.153184		Abcd1	0.164995	0.17457	0.152101	0.155574	0.104966	0.0719397	0.102333	0.164736
Abcd2	0.00225389	0.00117975	0	0	0	0	0	0	0	0	0.00690885	0	0.00784284	0.00239301		Abcd2	0.0285714	0.0605123	0.0270676	0.0516069	0.0203037	0	0.052907	0.0803463
Abcd3	0.19787	0.183407	0.0902149	0.121621	0.135227	0.334565	0.0720995	0.0768764	0.248266	0.265904	0.316345	0.219828	0.201403	0.172194		Abcd3	0.315234	0.317554	0.235495	0.246964	0.156126	0.199755	0.160701	0.245889
Abcd4	0.275328	0.262293	0.226286	0.280035	0.181964	0.379989	0.235838	0.279005	0.25244	0.277697	0.197002	0.205755	0.177236	0.21465		Abcd4	0.240942	0.261836	0.213962	0.237126	0.14802	0.148402	0.248049	0.177286
Abce1	0.379112	0.38009	0.311632	0.293942	0.507265	0.393209	0.312969	0.269948	0.413511	0.342619	0.532651	0.411202	0.35345	0.355022		Abce1	0.533119	0.515979	0.47367	0.466571	0.599428	0.646797	0.420298	0.462374
Abcf1	0.704274	0.64628	0.686218	0.749984	0.661215	0.736052	0.611259	0.652315	0.676287	0.635773	0.808295	0.80189	0.66546	0.683665		Abcf1	0.793789	0.76083	0.794383	0.690275	0.827227	0.945445	0.754858	0.613043
Abcf2	0.320595	0.272645	0.432105	0.404901	0.340601	0.42707	0.482631	0.135223	0.391983	0.324663	0.360303	0.431088	0.386946	0.286697		Abcf2	0.311244	0.31999	0.308676	0.270493	0.392577	0.28776	0.357077	0.260607
Abcf3	0.276916	0.278906	0.380459	0.387523	0.176742	0.245576	0.293286	0.314553	0.276444	0.259109	0.329201	0.312608	0.369533	0.286758		Abcf3	0.294978	0.30657	0.31526	0.30185	0.345909	0.172905	0.322994	0.324042
Abcg1	0.469134	0.497264	0.875727	1.38026	0.285719	0.843167	0.52149	0.60921	0.114294	0.135796	0.0321366	0.0396946	0.337143	0.451101		Abcg1	0.0790966	0.125858	0.0541294	0.101913	0.103672	0.160738	0.0438155	0.124171
Abcg2	1.59849	1.30601	0.711881	0.612217	2.2284	2.65117	3.31057	2.92364	0.840794	0.823541	0.607033	0.576175	0.947804	0.674483		Abcg2	1.8195	1.68367	1.86891	1.96373	1.1993	1.27713	2.01179	1.80204
Abcg3	0.00115802	0.0157239	0	0.0343737	0	0.003946	0	0	0.006172	0.014176	0	0	0	0.00452864		Abcg3	0.00399242	0.00681018	0.00610496	0.0115516	0	0.00685921	0	0.0193475
Abcg5	0	0.00256815	0	0	0	0	0	0	0	0	0	0	0.00648879	0		Abcg5	0.0011363	0	0.00046196	0.00152961	0	0	0	0
Abcg8	0	0.0052102	0	0	0	0	0	0	0	0	0	0	0	0		Abcg8	0	0	0.00176149	0	0.00535553	0	0	0
Abhd10	0.181186	0.209985	0.32482	0.189732	0.22396	0.157242	0.136122	0.110005	0.183212	0.205889	0.260783	0.219849	0.212282	0.189679		Abhd10	0.21247	0.257606	0.179286	0.221698	0.244167	0.318407	0.150048	0.2883
Abhd11	0.264239	0.14271	0.300136	0.238103	0.337947	0.194589	0.2044	0.119336	0.363098	0.201833	0.291379	0.219642	0.437931	0.203435		Abhd11	0.218047	0.139661	0.224473	0.128521	0.177588	0.167626	0.171579	0.157699
Abhd12	0.227861	0.23368	0.192161	0.152669	0.426145	0.263334	0.173361	0.208651	0.294994	0.266756	0.292461	0.21478	0.260238	0.236804		Abhd12	0.372148	0.374773	0.387232	0.380862	0.413748	0.289847	0.392805	0.418581
Abhd13	0.179621	0.175475	0.17991	0.201631	0.142887	0.119539	0.0770422	0	0.117884	0.200848	0.269655	0.177598	0.149124	0.186952		Abhd13	0.230538	0.20394	0.208935	0.172354	0.17106	0.160034	0.179474	0.200923
Abhd14a	0.107068	0.0926335	0.083685	0.0801881	0.0416567	0.0556029	0	0.100003	0.154802	0.114578	0.127304	0.176897	0.162558	0.192198		Abhd14a	0.25664	0.238397	0.341565	0.315883	0.218259	0.195257	0.293802	0.280183
Abhd14b	0.144098	0.183741	0.0619942	0.122022	0.0764688	0.163161	0.126264	0.159083	0.183289	0.32011	0.17181	0.328755	0.204625	0.226367		Abhd14b	0.167636	0.182705	0.222128	0.228083	0.115548	0.128621	0.24036	0.157064
Abhd16a	1.11817	0.875466	1.04931	0.833648	1.13922	0.849093	1.06353	0.819339	0.957824	0.768039	1.12027	0.718032	0.928038	0.616234		Abhd16a	1.03267	0.83343	0.889079	0.767316	0.999656	0.73873	1.1462	0.849382
Abhd17a	0.911791	1.35048	1.21307	1.74133	0.642195	1.46441	0.662592	1.07002	0.840098	1.19437	0.83801	0.874685	0.658755	0.69804		Abhd17a	1.09694	1.32856	0.687471	0.918968	0.556046	0.552467	1.14727	1.20839
Abhd17b	0.615563	0.589151	0.858444	0.462197	0.817569	0.65129	0.864161	0.737782	0.60463	0.463654	0.688807	0.490121	0.905432	0.714236		Abhd17b	4.8863	4.57347	5.13547	4.91477	6.58976	5.99282	4.6835	4.18948
Abhd17c	0.16218	0.0786198	0.177985	0.230345	0.136841	0.129252	0.096626	0.0807767	0.168619	0.113131	0.0926763	0.0824619	0.232795	0.0993784		Abhd17c	0.617597	0.447266	0.364884	0.256719	0.363979	0.2631	0.524005	0.455602
Abhd18	0.180191	0.200109	0.163809	0.111303	0.0849939	0.181522	0.127712	0.252568	0.137566	0.0997164	0.14933	0.125717	0.06901	0.101964		Abhd18	0.221984	0.209782	0.188186	0.165494	0.15656	0.0981883	0.162305	0.123986
Abhd2	0.305202	0.221053	0.484715	0.233058	0.358814	0.226681	0.263494	0.105242	0.250024	0.223284	0.267937	0.220534	0.245925	0.178335		Abhd2	0.49029	0.34333	0.4389	0.328496	0.456109	0.307191	0.549255	0.315663
Abhd3	0.00513581	0.00554487	0	0	0	0.0262323	0.0177991	0	0	0.0062325	0	0	0.00937759	0.00521737		Abhd3	0.00707631	0.00701764	0.0141895	0.0108762	0.0182607	0	0.0147517	0.013749
Abhd4	0.256904	0.287233	0.364611	0.329921	0.212906	0.310956	0.305742	0.146445	0.322659	0.29748	0.224975	0.276196	0.268556	0.286278		Abhd4	0.429327	0.417801	0.402667	0.40661	0.335144	0.294648	0.276218	0.448335
Abhd5	0.314	0.337325	0.504325	0.40331	0.374864	0.379731	0.224463	0.304729	0.289651	0.314834	0.535552	0.338824	0.372077	0.280529		Abhd5	0.399868	0.329461	0.432695	0.305109	0.236275	0.219478	0.335097	0.3026
Abhd6	0.280106	0.482108	0.172897	0.2234	0.15225	0.226464	0.120996	0.233862	0.36882	0.62618	0.319224	0.408916	0.171963	0.195483		Abhd6	0.295139	0.265122	0.236136	0.218886	0.249378	0.158481	0.36462	0.195992
Abhd8	0.238572	0.295273	0.193434	0.305201	0.155223	0.206937	0.0932261	0.0456054	0.121073	0.218697	0.130679	0.168522	0.147595	0.179258		Abhd8	0.134934	0.185605	0.145494	0.227262	0.0753093	0.187781	0.0691263	0.188201
Abi1	0.727786	0.61497	0.700504	0.729185	1.01662	0.852338	0.788515	0.650776	0.713757	0.68568	0.751185	0.701109	0.67839	0.630706		Abi1	0.76161	0.819425	0.700519	0.665498	0.861618	0.867185	0.677437	0.739706
Abi2	0.232581	0.223872	0.230116	0.253333	0.203806	0.189459	0.130915	0.0284034	0.175686	0.120565	0.270507	0.151717	0.129117	0.13714		Abi2	0.74053	0.589869	0.577552	0.449366	0.663299	0.389261	0.438634	0.466911
Abi3	1.85493	1.32525	2.40531	1.81258	2.1137	1.68663	2.20895	1.05927	1.0184	0.462247	0.876838	0.602837	2.0288	1.31509		Abi3	2.60132	1.06339	2.58565	0.900644	3.19802	1.22136	2.57463	1.00874
Abi3bp	0.0490273	0.0319513	0.127676	0.0278447	0.0919126	0.0660127	0.0467173	0.0298196	0.0479081	0.016943	0.146043	0.042847	0.212452	0.157502		Abi3bp	3.22073	3.56942	3.34978	3.22444	2.83499	3.36022	3.39588	3.33836
Abitram	0.0706336	0.0508548	0.0477646	0.0887401	0.071958	0.0598519	0.0539195	0.0643449	0.0273013	0.0525617	0.0328798	0.0192779	0.0821316	0.0393513		Abitram	0.0876806	0.100299	0.0680218	0.086616	0.0948616	0.146119	0.0572649	0.0597913
Abl1	0.479492	0.462834	0.417322	0.507921	0.530258	0.389203	0.325824	0.342205	0.427083	0.287654	0.332061	0.189956	0.408333	0.407959		Abl1	0.654039	0.758606	0.493867	0.617601	0.461247	0.453331	0.600754	0.607813
Abl2	0.358334	0.290529	0.52886	0.415034	0.328643	0.312338	0.753741	0.438803	0.284297	0.324092	0.271342	0.218367	0.357068	0.285206		Abl2	0.333068	0.311725	0.284945	0.2385	0.382646	0.284737	0.343678	0.254686
Ablim1	5.8907	3.1143	4.51507	2.35363	4.497	1.50802	11.6449	6.57211	5.20791	3.90299	2.20231	2.41988	5.29514	4.10093		Ablim1	0.219046	0.0646941	0.152328	0.080279	0.195305	0.0684414	0.199072	0.0624558
Ablim2	0.0259472	0.043513	0.0130492	0.013681	0.0297664	0.0113287	0	0.0237668	0.0210261	0.0232101	0.152968	0.124746	0.0455689	0.04393		Ablim2	0.595062	0.880993	0.600929	0.99441	0.39205	0.847302	0.579355	0.826312
Ablim3	0.573097	0.465515	0.790725	0.442046	0.747392	0.227511	2.63755	2.33424	0.368029	0.431683	0.198709	0.13479	0.109273	0.0411174		Ablim3	1.35658	1.25687	1.15173	1.16019	1.05977	0.703733	1.28085	1.49243
Abr	0.666967	0.559077	0.552597	0.296587	0.799388	0.455521	0.343946	0.135272	1.22566	0.990344	1.69575	1.14457	0.313949	0.235409		Abr	0.0696813	0.0869546	0.0677692	0.10339	0.0824523	0.0273799	0.140176	0.0611211
Abra	0.0112333	0	0	0	0	0	0	0	0.00418341	0	0	0	0	0		Abra	0.00201986	0	0	0	0	0	0.00747286	0
Abracl	1.19776	1.04767	0.833424	0.977449	1.34628	0.923838	1.09957	1.30177	1.0584	1.16271	0.939476	1.00321	1.14451	1.3098		Abracl	0.260448	0.275585	0.218773	0.280211	0.214628	0.178329	0.229965	0.262865
Abraxas1	0.0641583	0.0469833	0.0241723	0.0343604	0.102301	0.0485511	0.042915	0.0385327	0.0533741	0.0514035	0.0466894	0.0636946	0.037903	0.0317683		Abraxas1	0.0595255	0.0823327	0.068186	0.0612834	0.0694461	0.114503	0.117483	0.0817126
Abraxas2	0.330005	0.368271	0.349378	0.424676	0.244359	0.355407	0.296017	0.441683	0.29576	0.349026	0.329948	0.33344	0.27522	0.236136		Abraxas2	0.278611	0.316496	0.261016	0.330493	0.319472	0.188766	0.172197	0.27277
Abt1	0.216131	0.242931	0.331113	0.259078	0.305461	0.189706	0.134793	0.277691	0.21914	0.268656	0.414009	0.326707	0.222629	0.243136		Abt1	0.23366	0.232309	0.284681	0.2547	0.206788	0.245654	0.273794	0.223672
Abtb1	0.223334	0.190611	0.161635	0.209185	0.114099	0.134885	0.216146	0.228588	0.237882	0.233149	0.206402	0.154446	0.160771	0.148739		Abtb1	0.173439	0.175587	0.191579	0.177452	0.0582611	0.0931473	0.143869	0.199489
Abtb2	0.00762948	0.00730818	0	0	0.0143329	0.00526733	0.0385714	0	0.0202642	0.0188168	0.0266179	0.00597651	0	0.00375396		Abtb2	0.00275449	0.00872716	0.00440265	0.0102896	0.00551794	0.00882652	0.033119	0
AC103362.1	0	0.00133098	0	0	0	0	0	0	0	0	0	0	0	0.0144804		AC103362.1	0	0	0	0	0	0	0	0
AC113595.1	0.0509182	0.0553325	0.10287	0.0394029	0.0297096	0	0.02402	0.170385	0.0338922	0.0404001	0.0461021	0.00807918	0.0364041	0.0666288		AC113595.1	0.0340842	0.0271058	0.03585	0.0230375	0.0123819	0.00851222	0.0424055	0.0235298
AC132307.1	0.0176168	0.0389347	0.0724169	0.0277899	0.0132617	0.0574985	0.0189572	0	0.0192564	0.0173534	0.0636117	0.00840433	0	0.0198327		AC132307.1	0.0211855	0.038192	0.0306034	0.0353349	0.0117101	0.0464668	0.0337148	0.0502713
AC137513.1	0.0177488	0.0284257	0.00912723	0.056054	0.0239102	0.0434879	0.0178148	0.100952	0.0206277	0.0161114	0.00762158	0.00391289	0.011567	0.0194596		AC137513.1	0.00674318	0.0128798	0.0139308	0.0108234	0	0.0134632	0	0.0142457
AC142100.1	0.00625801	0	0	0	0	0	0	0	0	0	0.00910612	0	0	0.00457411		AC142100.1	0.000971848	0.00426471	0	0	0	0	0	0
AC149090.1	0.736609	0.665863	1.21446	1.0595	0.57214	0.855459	0.71934	0.358116	0.632953	0.615426	0.67555	0.623504	0.523413	0.517706		AC149090.1	0.631557	0.563665	0.579967	0.527869	0.449111	0.405539	0.473707	0.610984
AC160336.1	0.0325227	0.0192504	0.0236062	0	0.0742657	0.0121238	0.0846783	0	0.0379185	0.0192309	0.0391863	0.0197381	0.0659139	0.0194339		AC160336.1	0.0252026	0.00745508	0.0271459	0.0230516	0.018311	0.0259157	0.0220476	0.0145067
AC166172.1	0.0386106	0.0240748	0	0	0.0105398	0.0596962	0.029738	0.101083	0.00498171	0.022837	0.00575317	0.0191986	0.0263564	0.00846907		AC166172.1	0.0358038	0.0413714	0.0425349	0.0262723	0.0293645	0.0330641	0.0611043	0.0161695
AC241534.1	0.0218328	0.0299676	0.00718533	0.0067638	0.0106898	0.0119625	0	0.0447928	0.00543988	0.0346347	0.040338	0.0785628	0.0269897	0.0159426		AC241534.1	0.020903	0.0143151	0.0148265	0.0222685	0.0230534	0.00976955	0	0.0157893
Ac	0.497112	0.562186	0.585497	0.46758	0.513585	0.513418	0.529653	0.610501	0.502691	0.426048	0.393992	0.43899	0.499067	0.494766		Acaa1a	0.473451	0.501507	0.474613	0.494157	0.465723	0.388242	0.560547	0.533711
Acaa2	0.736632	0.657323	1.08028	0.799074	0.535092	0.907466	0.472466	0.571392	0.887082	0.696214	0.817449	0.571682	0.745516	0.603943		Acaa2	1.01779	0.7471	1.33431	1.03567	0.680514	0.534174	1.09125	0.848276
Acaca	0.135262	0.0943841	0.111805	0.137053	0.0448554	0.0726292	0.0093355	0.0674849	0.0817441	0.0869633	0.142045	0.148515	0.130875	0.0863945		Acaca	0.155663	0.131166	0.14805	0.152769	0.199528	0.0773781	0.138719	0.209065
Acacb	0.119637	0.170549	0.131194	0.0892277	0.0269384	0.226006	0.173914	0.283336	0.158173	0.227596	0.349012	0.358834	0.133781	0.184547		Acacb	0.0657761	0.0669766	0.115508	0.0907171	0.100429	0.0435376	0.198237	0.126594
Acad10	0.0390474	0.0255934	0.03597	0.019667	0.0364191	0	0.00726517	0.0769383	0.0465072	0.0304069	0	0.0256138	0.0686517	0.041964		Acad10	0.0584985	0.0464003	0.0394015	0.036127	0.0431937	0.023351	0.0224965	0.0592955
Acad11	0.0667478	0.0756075	0.0592664	0.0644083	0.0545991	0.0495151	0.0223474	0.0420017	0.0480948	0.0861904	0.0333181	0.0475115	0.0389039	0.0615119		Acad11	0.109907	0.098153	0.101384	0.0760594	0.0840944	0.0604904	0.121696	0.0612768
Acad12	0.108727	0.10902	0.0689622	0.153355	0.203216	0.0923667	0.0809577	0.0447547	0.138733	0.0635745	0.0168586	0.0256013	0.0923115	0.0851643		Acad12	0.105613	0.129711	0.080053	0.0599234	0.0505851	0.00685452	0.0684971	0.062792
Acad8	0.145365	0.15263	0.0926729	0.099535	0.167018	0.151913	0.313307	0.252096	0.195115	0.199379	0.153732	0.280804	0.168974	0.139595		Acad8	0.16873	0.174127	0.169516	0.184815	0.144128	0.15944	0.168575	0.262017
Acad9	0.103145	0.113608	0.140942	0.149364	0.230417	0.196584	0.0615917	0.0760214	0.125373	0.146625	0.127153	0.0791364	0.137375	0.0970338		Acad9	0.207457	0.169317	0.167389	0.189935	0.140038	0.269827	0.162764	0.177909
Acadl	1.00229	0.935938	1.46295	1.22872	1.24835	0.841036	1.46919	1.12605	1.24475	0.983201	0.986177	1.00035	1.11647	1.16073		Acadl	1.12136	1.12436	1.11768	1.02159	0.921179	1.10846	1.25132	1.25114
Acadm	0.413074	0.502171	0.622006	0.489634	0.329964	0.753683	0.544817	0.492486	0.501134	0.468281	0.396007	0.485938	0.374211	0.484658		Acadm	0.576849	0.637889	0.602829	0.702772	0.351845	0.494332	0.571909	0.571706
Acads	0.129545	0.170727	0.32416	0.24243	0.11636	0.379277	0.0715428	0.212526	0.152793	0.130324	0.213305	0.261354	0.0251883	0.0737825		Acads	0.0325384	0.0356541	0.0181252	0.034317	0.0338801	0.019183	0.0395791	0.0469362
Acadsb	0.322357	0.245634	0.923246	0.444341	0.663521	0.264554	0.398414	0.172303	0.29854	0.209493	0.249777	0.201187	0.599622	0.332251		Acadsb	1.33795	0.555623	1.1365	0.476717	1.15165	0.425263	1.23872	0.438848
Acadvl	0.44307	0.463238	0.54228	0.52403	0.524385	0.515482	0.454363	0.342154	0.503228	0.416397	0.573669	0.558646	0.366552	0.344056		Acadvl	0.418969	0.427094	0.4234	0.468758	0.364465	0.445272	0.404344	0.411708
Acap1	0.0337673	0.0431099	0	0.0216228	0	0.050876	0.078894	0.0839439	0.125031	0.162139	0.033792	0.0661267	0.00514615	0.00654561		Acap1	0.0347745	0.0271341	0.0116744	0.0246613	0.00860425	0.0240344	0.00435291	0.0164716
Acap2	0.658757	0.631308	0.897541	0.765566	0.759258	0.604009	0.435385	0.396616	0.622662	0.565132	0.367615	0.461564	0.526186	0.59692		Acap2	1.03039	0.929539	0.896608	0.689368	0.817561	0.840794	0.93319	0.791372
Acap3	0.117468	0.154086	0.0998048	0.140828	0.218604	0.225324	0.0918466	0.207108	0.0949426	0.128986	0.175675	0.156864	0.0747704	0.066842		Acap3	0.100017	0.113722	0.070171	0.0827625	0.0904355	0.0583324	0.0664066	0.115741
Acat1	0.529617	0.503523	0.610127	0.422704	0.506168	0.609059	0.354176	0.366359	0.556456	0.495179	0.449302	0.456555	0.541	0.596956		Acat1	0.525758	0.496107	0.573565	0.605993	0.572029	0.520168	0.565532	0.498739
Acat2	0.119582	0.129851	0.124843	0.207008	0.147684	0.0398321	0.107506	0.0939797	0.0963548	0.137324	0.15466	0.140298	0.182439	0.0810397		Acat2	0.0963937	0.0828548	0.109256	0.0823301	0.192006	0.0608634	0.0742889	0.0581908
Acbd3	0.517891	0.503993	0.571644	0.569884	0.683374	0.710115	0.484266	0.517463	0.512599	0.520048	0.546665	0.733785	0.404594	0.532658		Acbd3	0.42526	0.501814	0.472952	0.489392	0.591123	0.486651	0.414091	0.474302
Acbd4	0.204547	0.191047	0.119634	0.255591	0.262182	0.132355	0.299958	0.257364	0.241001	0.2315	0.308494	0.305021	0.144283	0.267076		Acbd4	0.18643	0.150481	0.187108	0.178074	0.0850225	0.12101	0.171304	0.111118
Acbd5	0.48381	0.39762	0.579771	0.499685	0.358306	0.57404	0.399413	0.512072	0.382658	0.437229	0.538508	0.444458	0.284881	0.322217		Acbd5	0.54548	0.524692	0.434236	0.417449	0.43791	0.387256	0.47683	0.437096
Acbd6	0.558873	0.519474	0.321737	0.458798	0.454199	0.499909	0.549712	0.476128	0.570403	0.58862	0.5631	0.45859	0.479625	0.552959		Acbd6	0.694212	0.651727	0.766726	0.707352	0.682008	0.653974	0.760559	0.696548
Accs	0.0763608	0.0457828	0.0904189	0.102053	0	0.0679661	0	0.0568069	0.0115187	0.0528152	0.0278194	0.015719	0.0782839	0.0567904		Accs	0.0144781	0.0116295	0.0163802	0.00842458	0.0138357	0.0328652	0	0.0172991
Acd	0.240841	0.20598	0.283807	0.225594	0.157811	0.181852	0.146462	0.266125	0.21595	0.206324	0.209569	0.210282	0.256025	0.241173		Acd	0.296992	0.267199	0.293387	0.319561	0.30098	0.392862	0.270469	0.24925
Ace	4.61607	4.69303	4.5442	4.30976	4.02873	3.61793	2.09895	1.36513	9.7677	10.4503	3.39294	4.44222	2.11792	1.75491		Ace	0.192313	0.0896569	0.206442	0.128263	0.145489	0.161268	0.117975	0.102757
Ace2	0.000997286	0	0	0	0	0	0	0	0	0	0	0	0.00174762	0		Ace2	0.000721752	0	0.00190228	0	0	0	0	0
Acer1	0	0	0	0	0	0	0	0	0	0	0	0.00888635	0	0		Acer1	0	0.00243754	0.00155559	0	0	0	0	0
Acer2	3.87131	0.975966	4.818	2.13259	4.34349	0.857359	3.43279	0.718777	6.01737	2.06563	2.68297	1.03228	5.02849	2.68254		Acer2	5.7244	3.07597	5.65827	2.84323	6.44525	3.24302	6.01187	3.04598
Acer3	0.196023	0.212073	0.186639	0.144216	0.103522	0.176069	0.168294	0.280278	0.19882	0.164687	0.256139	0.205856	0.79628	1.13749		Acer3	0.227624	0.216463	0.227583	0.185605	0.291438	0.487329	0.186384	0.188387
Ache	0	0.00210912	0	0.0047667	0	0	0	0	0	0	0	0	0	0		Ache	0.00334202	0.00387699	0.00362892	0.00102207	0	0	0	0
Acin1	1.74985	1.71326	1.68693	1.49871	1.43224	1.34316	1.50639	1.8057	1.56635	1.48077	1.36251	1.34929	1.33021	1.28584		Acin1	1.44799	1.5093	1.38064	1.45593	1.44378	1.52602	1.43967	1.45249
Ackr1	0.00763183	0.0287397	0	0.0470151	0.0465238	0.068581	0.0129279	0.0518372	0.0140887	0.0191716	0.00832357	0.0531842	6.89268	13.1532		Ackr1	0.00553633	0.0167702	0.0116855	0.0196566	0.0183062	0.0363443	0	0.0172409
Ackr2	0.0233632	0.0137575	0.166501	0.0899009	0.0330434	0.0256325	0.033915	0	0.0355694	0.00503195	0.0609716	0.00895261	0.0894911	0.0233825		Ackr2	1.0298	0.766498	2.14668	1.56733	2.95348	2.23075	1.30008	1.06977
Ackr3	6.26607	3.22251	5.44217	2.01921	7.90481	2.09804	7.76262	3.19682	2.86912	1.71775	1.27074	0.66092	3.86807	3.04818		Ackr3	5.0917	4.5789	6.76198	6.16601	7.60201	5.44137	4.81325	4.48873
Ackr4	0	0	0	0	0	0	0.0354421	0	0.00360774	0	0	0	0	0.00618644		Ackr4	0	0.00402838	0.00190785	0	0.00802833	0	0	0
Acly	1.21909	1.36455	1.38897	1.85518	1.42615	1.25756	1.21497	1.06435	1.10263	1.17565	0.722087	1.05712	1.15608	1.30437		Acly	1.08699	1.1237	1.02001	1.06081	0.978647	1.08748	0.903379	0.961056
Acnat1	0	0	0	0	0	0	0	0	0	0	0	0	0	0		Acnat1	0	0	0	0	0	0	0	0
Aco1	0.151873	0.149418	0.152717	0.177886	0.148655	0.0703483	0.22767	0.330579	0.198452	0.13764	0.111325	0.131768	0.10083	0.120959		Aco1	0.130693	0.187841	0.15293	0.141507	0.139795	0.183845	0.107488	0.177706
Aco2	0.81	0.780955	0.723803	0.764583	1.09682	0.828837	0.572414	0.921131	0.83409	0.831625	0.833813	0.960431	0.786723	0.729859		Aco2	1.15145	1.12053	1.00608	0.971425	1.00588	0.896952	1.01488	0.990574
Acod1	0.00217597	0.00562317	0	0	0	0	0	0	0	0	0	0	0.0051228	0		Acod1	0.117296	0.117646	0.0863885	0.0293996	0.348672	1.03028	0.248937	0.316736
Acot1	0.0401333	0.0646828	0.035532	0.0804295	0.0283758	0.021177	0.0108828	0.0367667	0.0568644	0.0825982	0.0746516	0.02219	0.0503709	0.0970502		Acot1	0.00063441	0	0.00292582	0.00088782	0.00576268	0	0	0
Acot10	0	0.00608249	0	0	0	0	0	0	0.0114523	0.00550884	0	0.0048135	0	0.00540841		Acot10	0.0058439	0.00202827	0.00445128	0.0058882	0.0107737	0.0214067	0.0139734	0.00545047
Acot11	0.00144666	0.00394566	0.00838316	0	0	0	0	0	0.0145201	0.0147101	0.0117879	0.00916909	0.0262205	0		Acot11	0.00140233	0.00268888	0.000703152	0.000962088	0	0	0	0
Acot13	0.184696	0.18321	0.17742	0.296707	0.20024	0.167599	0.164074	0.119477	0.174316	0.168787	0.183773	0.152677	0.164109	0.240006		Acot13	0.326868	0.394615	0.29002	0.407952	0.217873	0.289643	0.325885	0.346684
Acot2	0.0829853	0.107993	0.170878	0.125222	0.0937609	0.133977	0	0.13458	0.160339	0.154377	0.239729	0.215852	0.163231	0.0804792		Acot2	0.135644	0.117719	0.142688	0.148368	0.0951047	0.119545	0.141162	0.0949072
Acot4	0	0.000801569	0	0	0	0	0	0	0	0	0	0	0	0		Acot4	0.00077155	0	0.00443608	0.00293385	0	0	0	0
Acot6	0.0184848	0	0	0	0	0	0	0	0.025229	0	0	0	0	0.0144131		Acot6	0.0185377	0.0219901	0.0277123	0.0340222	0.0280809	0	0.0504301	0.0077918
Acot7	0.0375909	0.0530157	0.117348	0.160109	0.026422	0.119639	0.116355	0.0991473	0.029163	0.0477683	0.0733268	0.027828	0.0573912	0.166822		Acot7	0.293588	0.404938	0.187254	0.297784	0.158434	0.280087	0.168696	0.332894
Acot8	0.198254	0.243884	0.418908	0.198495	0.21047	0.290005	0.152434	0.287433	0.159703	0.234522	0.185224	0.256044	0.217961	0.172959		Acot8	0.17578	0.200818	0.149949	0.216726	0.176092	0.182937	0.165194	0.19599
Acot9	0.597619	0.537128	0.780027	0.751556	0.594714	0.669923	0.657854	0.709602	0.666152	0.723806	0.759217	0.74003	0.461918	0.598769		Acot9	0.52843	0.466521	0.482573	0.460515	0.703678	0.471382	0.340331	0.395281
Acox1	0.495374	0.427122	0.25522	0.476172	0.435773	0.25343	0.341161	0.459159	0.818641	0.6309	0.74438	0.848246	0.356762	0.302984		Acox1	0.357624	0.354014	0.363592	0.300532	0.38379	0.443132	0.224429	0.272802
Acox3	0.315553	0.346575	0.298312	0.313675	0.318526	0.212533	0.317358	0.245811	0.18265	0.189339	0.250643	0.18405	0.161837	0.210779		Acox3	0.373316	0.399453	0.299495	0.305829	0.341506	0.3805	0.287744	0.330826
Acp1	0.497918	0.529781	0.695836	0.632955	0.515879	0.596135	0.45278	0.525667	0.543052	0.538451	0.807652	0.757218	0.634433	0.579177		Acp1	0.770079	0.799494	0.782028	0.760134	0.735363	0.638768	0.846051	0.794671
Acp2	0.119283	0.131188	0.269885	0.170846	0.145941	0.191531	0.185393	0.0967441	0.18538	0.126042	0.198052	0.144861	0.134845	0.149562		Acp2	0.357231	0.357314	0.364346	0.364537	0.210753	0.27208	0.35589	0.258098
Acp5	0	0	0	0	0	0	0	0	0.00268254	0.00692509	0	0	0.00573993	0.00889217		Acp5	0.00795854	0.00606436	0.0206003	0.0132481	0.0270625	0.014074	0.00684421	0.0113873
Acp6	0.0628262	0.0811677	0.071681	0.0989883	0.0515042	0.0259823	0.161624	0.0845919	0.0570686	0.109057	0.0652081	0.0343573	0.019928	0.0767465		Acp6	0.103913	0.102472	0.120518	0.1143	0.0857495	0.0479823	0.0366805	0.132654
Acpp	0	0	0	0	0	0	0	0	0	0	0	0	0	0		Acpp	0	0	0	0	0	0	0	0
Acr	0.0914692	0.0547229	0.138469	0.0283398	0.0621422	0.0212332	0.0956935	0.0404987	0.0812222	0.0274208	0.0138788	0.0487173	0.105611	0.0367415		Acr	0.113344	0.0633473	0.0819426	0.0442144	0.107193	0	0.144545	0.0529085
Acrbp	0.106243	0.0991488	0.133687	0.0965077	0.0473614	0.105486	0.0343095	0.0543913	0.0542792	0.0659877	0.0503615	0.104981	0.0446178	0.0217043		Acrbp	0.0659936	0.0907726	0.0681234	0.101664	0.0525962	0.0591812	0.0944112	0.0864199
Acsf2	0.196037	0.116742	0.230199	0.153016	0.107997	0.0412019	0.201871	0.107689	0.151289	0.0949574	0.141914	0.0617881	0.125267	0.086502		Acsf2	1.12505	0.87238	1.34931	0.882031	0.862014	0.470138	1.09945	0.948187
Acsf3	0.0592935	0.0460005	0.054134	0.0987033	0.0667452	0.0613004	0.0299437	0.021099	0.0259441	0.0523438	0.0668873	0.0933256	0.0636902	0.0568323		Acsf3	0.127882	0.190679	0.0935957	0.109856	0.0802841	0.123593	0.147061	0.0985363
Acsl1	0.0987454	0.104632	0.097043	0.0363799	0.0996294	0.137356	0.0659233	0.0622535	0.0903111	0.0881272	0.110806	0.0982443	0.0563439	0.0287519		Acsl1	0.134014	0.165135	0.173602	0.173761	0.126528	0.0752367	0.197493	0.22653
Acsl3	0.0765353	0.0626083	0.0279428	0.0932058	0.0237024	0.0645666	0.0800198	0.0313376	0.0688094	0.108859	0.0669254	0.0958977	0.0468963	0.0670332		Acsl3	0.0903214	0.110733	0.103865	0.0943445	0.105523	0.137345	0.0713708	0.0789231
Acsl4	0.247001	0.236007	0.208402	0.361186	0.304698	0.321311	0.208681	0.163133	0.195137	0.194091	0.158678	0.209008	0.228313	0.195099		Acsl4	0.266441	0.232818	0.183966	0.207162	0.259464	0.218613	0.304708	0.190301
Acsl5	0.732657	0.77423	0.804649	0.745608	0.416561	0.954879	0.832252	0.382221	0.710441	0.652573	0.647727	0.667159	0.650458	0.748259		Acsl5	0.983162	0.981214	0.848553	0.939042	0.86682	0.864018	1.06322	0.880441
Acsm3	0	0	0	0	0	0	0	0	0	0	0	0	0	0		Acsm3	0	0	0	0	0	0	0	0
Acss1	0.162485	0.132767	0.0581148	0.0165278	0.0144367	0.269639	0.0786506	0.0709088	0.113844	0.117432	0.309086	0.318015	0.0159271	0.0395887		Acss1	0.00243468	0.002637	0.00287696	0.00277599	0.00726642	0	0	0
Acss2	0.114644	0.107483	0.0904435	0.141306	0.0795346	0.130647	0.199454	0.112995	0.132188	0.0878455	0.0527703	0.047431	0.0458955	0.0455619		Acss2	0.105482	0.0736316	0.116502	0.0769692	0.0816223	0.0353223	0.137055	0.0326524
Acss3	0	0	0	0	0	0	0	0	0	0	0	0	0	0		Acss3	0	0	0	0	0	0	0	0
Acta1	0.00439392	0.00132914	0	0	0	0.0242177	0	0	0.00634557	0.00369903	0	0	0.0264362	0.0101353		Acta1	0.0022396	0.000690823	0.0059773	0.00287089	0.00646434	0.00652806	0	0
Acta2	0.0679813	0.0388988	0.0556191	0	0	0	0.0241651	0	0.0893519	0.0888552	0.0822482	0.019464	0.0157193	0.00679807		Acta2	0.0649091	0.0187606	0.0255898	0.0166791	0.0193325	0	0.0294077	0.0229687
Actb	51.9013	46.2819	58.3791	48.1212	102.398	55.2457	38.803	35.8617	32.9604	33.3804	33.3114	31.5585	38.3695	33.6227		Actb	38.2395	39.3009	25.1115	26.1548	30.1641	28.9104	30.1881	32.7311
Actg1	42.0886	45.6318	32.2944	34.533	68.2275	33.9457	34.1666	37.4087	35.751	40.1038	46.1684	51.0661	24.0961	26.8769		Actg1	10.9626	12.8728	7.56317	9.61877	13.1921	11.9869	8.61298	9.88777
Actg2	0	0	0	0	0	0	0.0167559	0	0.00689781	0	0	0.0084166	0	0.00703031		Actg2	0.0139109	0.00504241	0.00367148	0.00503084	0.0227212	0.0262546	0	0.0193676
Actl6a	0.570219	0.566204	0.703766	0.752015	0.633251	0.721736	0.544777	0.534127	0.511634	0.486738	0.476308	0.590845	0.455678	0.469221		Actl6a	0.517868	0.49252	0.493906	0.493452	0.466125	0.452709	0.36375	0.365814
Actn1	1.60263	0.485979	0.828129	0.384314	1.71158	0.464665	4.06271	2.26624	1.54035	0.326905	0.712028	0.204318	7.79173	4.80011		Actn1	2.31739	1.5713	2.80817	1.68131	3.5254	2.75944	2.50411	1.3561
Actn4	7.16239	5.60387	7.93809	4.46884	7.1864	4.71083	4.79011	4.43239	6.93802	6.69888	5.17497	4.21957	5.92165	4.05988		Actn4	7.11521	4.65466	6.4524	4.33429	5.49128	3.41129	6.81157	4.55048
Actr10	0.922659	0.993711	0.944032	1.19261	1.08434	1.12391	1.05324	1.03378	1.09797	1.21042	1.09956	1.16512	0.860166	0.944703		Actr10	0.973973	1.00009	0.855262	0.998601	0.917067	1.05149	0.881572	0.73409
Actr1a	0.69064	0.629153	0.870637	0.780143	0.700562	0.6414	0.75487	0.627655	0.690489	0.674001	0.631269	0.658893	0.571117	0.444138		Actr1a	0.722291	0.6866	0.711503	0.671681	0.750299	0.531085	0.702259	0.577789
Actr1b	0.406733	0.391217	0.402347	0.629917	0.612129	0.375869	0.41105	0.1564	0.426389	0.421021	0.50051	0.52499	0.420014	0.360662		Actr1b	0.474092	0.456389	0.436095	0.38034	0.372044	0.330877	0.512762	0.411
Actr2	1.33478	1.34647	1.60623	1.4396	2.01921	1.71766	1.26599	1.06316	1.44656	1.20129	1.31218	1.29468	1.10005	0.99195		Actr2	2.52965	2.71474	2.18516	2.26663	2.08079	2.57314	2.41769	2.90247
Actr3	1.74419	1.78	2.11353	1.83649	3.47293	1.9193	2.13247	1.72784	1.54385	1.68499	1.54137	1.56408	1.61778	1.76384		Actr3	1.62633	1.5866	1.29272	1.28366	1.84226	2.1117	1.55563	1.44975
Actr3b	0.00187372	0.00472668	0	0	0	0.0147147	0	0	0	0.00742629	0	0	0.00447772	0.00957905		Actr3b	0	0.0011229	0	0	0	0	0	0
Actr5	0.166866	0.166294	0.119617	0.122784	0.17506	0.0932553	0.0697776	0.143944	0.119115	0.0777395	0.152407	0.182928	0.113032	0.157449		Actr5	0.133033	0.125441	0.149028	0.113579	0.172667	0.209415	0.138136	0.124178
Actr6	0.13856	0.196827	0.357695	0.181673	0.174494	0.248209	0.158543	0.191047	0.210967	0.224954	0.191827	0.150965	0.191151	0.166859		Actr6	0.196381	0.198489	0.200292	0.192128	0.150321	0.218233	0.163067	0.148777
Actr8	0.253431	0.260868	0.288886	0.25846	0.21446	0.272583	0.150979	0.138643	0.255773	0.259509	0.369071	0.313279	0.210457	0.236867		Actr8	0.319257	0.404503	0.338259	0.398281	0.208944	0.247216	0.229153	0.399146
Acvr1	0.212095	0.184837	0.379862	0.312047	0.277125	0.203238	0.148652	0.241475	0.28679	0.199588	0.255446	0.222741	0.289179	0.175747		Acvr1	0.254371	0.245386	0.202798	0.241949	0.219804	0.214855	0.30104	0.203743
Acvr1b	0.108304	0.0790745	0.0886254	0.0735581	0.240641	0.0989234	0.159032	0.050089	0.19241	0.120653	0.205866	0.100108	0.198872	0.155222		Acvr1b	0.0758457	0.0655464	0.0786437	0.062864	0.0800253	0.0508747	0.0625032	0.0556497
Acvr1c	0.0013247	0	0	0	0	0	0	0	0.0134029	0	0	0.00347126	0	0		Acvr1c	0	0.00157891	0	0	0	0	0	0
Acvr2a	0.198133	0.261619	0.17063	0.211483	0.110052	0.399656	0.198588	0.27127	0.124608	0.152606	0.150444	0.117434	0.0762067	0.0755483		Acvr2a	0.205792	0.255531	0.203131	0.234332	0.174204	0.261443	0.117347	0.264925
Acvr2b	0.241334	0.281566	0.364876	0.373516	0.095514	0.234952	0.190638	0.188859	0.230845	0.182886	0.237185	0.350475	0.122026	0.104187		Acvr2b	0.100167	0.0807433	0.129651	0.118119	0.0635801	0.100236	0.0899373	0.142695
Acvrl1	5.27115	4.22448	5.81857	4.56914	5.96403	4.08582	4.56531	2.99059	6.97142	4.9739	6.00146	3.76969	4.33695	3.3617		Acvrl1	0.744041	0.717095	0.701279	0.630757	0.611488	0.595421	0.749114	0.730808
Acy1	0.0246887	0.0330147	0	0.0207545	0.0140912	0.00767247	0.0448845	0	0.0471221	0.0484998	0.0144416	0.00910535	0.0313529	0.0226691		Acy1	0.0210966	0.0184653	0.0312925	0.0476886	0.0185647	0.0116712	0.0171007	0.0158741
Acy3	0.0813988	0.106033	0.0702228	0.0958424	0.0335247	0.123101	0.0789646	0.0464144	0.0474118	0.0874104	0.0424494	0.0970656	0.0670509	0.117344		Acy3	0.119724	0.126129	0.0737298	0.0761388	0.0552281	0.0303094	0.0300703	0.0879504
Acyp1	0.119396	0.131029	0.124342	0.133607	0.0732134	0.13821	0.168315	0.0908956	0.0980256	0.127886	0.137128	0.206297	0.159264	0.186983		Acyp1	0.140685	0.211272	0.109446	0.158328	0.108178	0.134369	0.0707079	0.197507
Acyp2	0.2316	0.262003	0.324976	0.504332	0.295243	0.46075	0.262558	0.286562	0.225054	0.2948	0.259297	0.411366	0.149445	0.240344		Acyp2	0.0538633	0.069706	0.0421051	0.0308833	0.0516165	0.0520384	0.0795319	0.0651201
Ada	0.248933	0.219852	0.355854	0.212736	0.270489	0.116263	0.159324	0.0561679	0.0318125	0.00993904	0.0117044	0.0243796	0.351438	0.227177		Ada	0.0119768	0.00577788	0.00788625	0.00582702	0.0211723	0.00872109	0.0249164	0.0109335
Adal	0.043075	0.0209344	0.07624	0.0433662	0.0646015	0.0821454	0	0	0.0598993	0.0412243	0.0361477	0.0462909	0.0285756	0.0296867		Adal	0.0506602	0.0509721	0.0371013	0.0611214	0.0432723	0.0626395	0.0295022	0.0367164
Adam10	1.2254	1.19757	1.43912	1.22707	1.34186	1.37397	0.796389	1.10889	0.902556	0.92675	1.26478	1.05224	0.807243	0.616717		Adam10	2.58908	2.46273	2.07484	1.9289	1.87477	2.00078	2.35058	2.24391
Adam11	0	0.00446288	0	0.0198729	0	0	0	0	0	0.00532073	0	0.00371755	0	0.00656914		Adam11	0	0.00323236	0	0.00213994	0	0	0	0
Adam12	0.0126356	0.00227243	0	0.0381107	0.0253367	0.044626	0	0	0.0167293	0.0131696	0.0238858	0.0130085	0.00685218	0.00642755		Adam12	0.132649	0.162069	0.029664	0.03318	0.0651717	0.011994	0.0702769	0.0613919
Adam15	2.37258	2.69653	1.86773	2.20114	2.36809	2.09558	3.07771	3.14421	3.7702	3.8398	3.52668	3.05489	2.65804	2.49262		Adam15	0.310285	0.335691	0.191348	0.236378	0.234038	0.199088	0.234136	0.185219
Adam17	0.351062	0.430094	0.557745	0.512861	0.331237	0.665814	0.449525	0.351235	0.453678	0.537376	0.317485	0.352048	0.301802	0.352983		Adam17	0.518943	0.508675	0.407975	0.420374	0.36329	0.320318	0.460029	0.530093
Adam19	0.0371946	0.048842	0.0817473	0.186841	0.0550489	0.0291125	0	0.0595532	0.0159898	0.0288837	0.0539264	0.128176	0.0100228	0.00791761		Adam19	0.130678	0.471009	0.0494414	0.190937	0.066859	0.165375	0.0939562	0.191193
Adam1a	0.0175339	0.00534501	0.00775263	0.00974129	0.0595557	0	0.0291095	0.0214473	0.00766622	0	0.011614	0.0230632	0.00478744	0		Adam1a	0.0385502	0.0277557	0.0227767	0.0247751	0.00553131	0.00784081	0.0171775	0.0080629
Adam22	0	0.0119351	0	0	0	0	0	0	0.00494556	0.00743108	0	0	0	0.00974406		Adam22	0.00525966	0.000973297	0.00361167	0.0013258	0	0	0	0
Adam28	0.0292965	0.00947416	0	0.0176741	0.0314061	0.014034	0	0	0.00513361	0.0122915	0.0049205	0.0243783	0	0.00653487		Adam28	0.0203474	0.0116952	0.0110002	0.0203583	0.0205136	0.00332952	0.0144303	0
Adam30	0	0	0	0.0127152	0.016988	0	0	0	0	0.00244255	0	0	0	0		Adam30	0.00471264	0.00765228	0.0102632	0.00954751	0.0186727	0.0405553	0	0.0387148
Adam33	0.00247282	0	0	0.00782792	0	0	0	0	0	0	0	0	0.00902332	0		Adam33	0.0373231	0.0392502	0.0723394	0.106807	0.0436363	0.00728736	0.100495	0.0440457
Adam4	0.0106895	0.0109491	0	0.028675	0.0220202	0.0210488	0.0182055	0.0241263	0.00505768	0.00665859	0.0168212	0.0072481	0.0148343	0.00551925		Adam4	0.0214367	0.0332633	0.0228134	0.0211006	0.021887	0.0078623	0.0173203	0.0101338
Adam8	0.0210665	0.0162613	0.0524943	0.0230504	0	0.0192426	0	0.0311798	0.00296519	0.0129296	0.00375564	0	0.0157678	0.00651172		Adam8	0.0134746	0.00737551	0.0273475	0.00358204	0.00483024	0.00948303	0.0297447	0.0164287
Adam9	0.231575	0.220496	0.167937	0.315876	0.408475	0.420434	0.407341	0.225638	0.244304	0.254556	0.233577	0.280607	0.347784	0.218944		Adam9	0.245284	0.188183	0.316355	0.165802	0.826516	0.552332	0.242051	0.0996399
Adamdec1	0.00473975	0.00163989	0.0245322	0.015363	0	0	0	0	0.00355033	0	0.0283178	0	0	0.00616299		Adamdec1	0.0203595	0.0152023	0.00580003	0.00449752	0	0.0255487	0.0111492	0
Adamts1	4.03416	3.97365	2.10967	3.52158	7.49144	4.40944	5.47759	4.82293	7.81781	7.0738	8.88373	6.62325	4.15494	3.4959		Adamts1	1.91814	1.08345	3.05207	1.3721	4.73727	4.12275	1.81193	0.48064
Adamts10	0.311145	0.316527	0.54378	0.290765	0.208178	0.375561	0.169257	0.277193	0.367482	0.382402	0.36423	0.476203	0.247612	0.351568		Adamts10	0.261747	0.310074	0.1931	0.232066	0.158046	0.115876	0.211639	0.19021
Adamts12	0.00216918	0.00423132	0	0	0.0174691	0.0334981	0	0	0	0.0141426	0	0.00620686	0	0		Adamts12	0	0.00124442	0.00322698	0	0.00137893	0	0	0
Adamts14	0.00216554	0	0	0	0	0	0	0	0	0	0	0	0	0		Adamts14	0.0341393	0	0.0162087	0	0.0098177	0	0.00481775	0
Adamts15	0.0142433	0.00478545	0.00756251	0.00954235	0	0	0	0	0.00616818	0.0014447	0.0184618	0.00278843	0.0212788	0.00671333		Adamts15	0.816968	0.754837	0.417026	0.393761	0.319419	0.0689838	0.66774	0.439143
Adamts17	0.0175733	0.00136503	0.0600738	0.0289898	0	0	0.0111183	0	0	0	0	0.00278843	0.0506637	0.00655389		Adamts17	0.00474222	0.0122999	0.00500283	0.00352317	0.00743568	0.045158	0	0
Adamts18	0.00342236	0.00201592	0.0478214	0	0	0	0.144906	0	0.00221879	0	0	0	0.0998473	0.0637587		Adamts18	0.00141159	0.000911841	0.00955374	0.00227087	0.00457482	0	0.00247621	0.00782052
Adamts19	0	0	0	0	0	0	0	0	0	0	0	0	0	0		Adamts19	0.00068911	0	0	0	0	0	0	0
Adamts2	0.00157582	0.00122749	0	0	0	0	0	0	0	0	0.00427246	0	0	0		Adamts2	0.00219995	0.0010048	0.000791964	0	0	0	0	0
Adamts3	0	0	0	0	0	0	0	0	0	0	0	0	0	0		Adamts3	0.00598303	0.00364059	0.00124876	0.00324063	0	0.0228799	0	0
Adamts4	1.13722	1.02299	0.382049	0.53066	0.485198	0.168611	1.05726	0.887965	0.896086	0.685392	0.14222	0.124742	3.94406	3.27984		Adamts4	0.379229	0.47383	0.284131	0.296315	0.943958	2.82833	0.212672	0.510841
Adamts5	0.022447	0.106611	0.0366897	0.0669688	0.0359693	0.0797074	0	0	0.011271	0	0.0136846	0.0146401	0.214207	0.301138		Adamts5	0.064765	0.0762096	0.0842273	0.0473536	0.212389	0.435257	0.0620449	0.0262922
Adamts6	0.00104926	0.000961458	0.0129921	0	0.0337065	0	0	0	0.0139016	0	0.0518308	0.0259038	0	0.00798956		Adamts6	0.00667737	0.0316968	0.00796237	0.0111167	0.00799326	0	0.0318434	0.0501628
Adamts7	0.0894596	0.0853276	0.116746	0.200793	0.0148463	0.0677288	0.0142068	0.0972349	0.0337971	0.0294992	0.00305553	0.0030107	0.0543585	0.019697		Adamts7	0.020818	0.0372862	0.00941387	0.0212232	0.0119344	0.0580385	0.0191715	0.0358714
Adamts8	0.0481302	0.0974962	0	0	0	0.0564616	0.034632	0	0.0119377	0.0148087	0	0	0	0.00932681		Adamts8	0.000432524	0	0.00189125	0	0	0	0	0
Adamts9	3.02982	0.946327	2.23423	1.16899	5.35819	0.956756	5.88368	1.53448	2.57598	0.651954	1.20352	0.520532	6.79363	3.51134		Adamts9	0.430915	0.116141	0.486035	0.0635862	2.08817	0.464054	0.251536	0.0534311
Adamtsl1	0.0306443	0.0109429	0.0365852	0.0122552	0.0123748	0.136896	0	0	0.0109395	0.0333631	0.0623595	0.0321951	0.110244	0.123168		Adamtsl1	1.93339	3.04402	1.3609	1.5224	2.24008	3.14452	1.66135	2.25764
Adamtsl2	0.0136304	0.0193975	0.158014	0.357974	0.177815	0.203416	0	0	0	0	0	0	0	0		Adamtsl2	0.00132799	0	0	0	0	0	0.0100922	0.00620443
Adamtsl3	0	0	0	0	0	0	0.0400932	0.0270391	0	0	0	0	0	0.00355312		Adamtsl3	0.0208367	0.0200853	0.0204788	0.0134159	0.0173881	0.00796048	0	0.0290472
Adamtsl4	0.0881083	0.0448455	0.0904925	0.0242486	0.116199	0.0226575	0.201775	0.0270391	0.0588989	0.0384207	0.0186378	0.00258856	0.0617777	0.0465578		Adamtsl4	0.278557	0.118343	0.401889	0.187178	0.31971	0.154648	0.270516	0.170657
Adamtsl5	0.000818264	0	0	0	0	0	0	0	0.0221971	0	0.0701455	0.0411911	0	0		Adamtsl5	0	0	0	0	0	0	0	0
Adap1	0	0.00127587	0	0	0	0	0	0	0.00684325	0	0	0	0	0		Adap1	0	0.000694493	0.00315445	0	0	0	0	0
Adap2	0.00108499	0.002832	0	0	0	0.00780947	0	0.0327515	0	0	0.00885542	0	0	0		Adap2	0.00323375	0	0.000227277	0.00109973	0	0	0	0
Adap2os	0	0	0	0	0	0	0	0	0	0	0	0	0	0		Adap2os	0.00176646	0	0.00065538	0	0	0	0	0
Adar	0.353756	0.2889	0.404182	0.346177	0.355985	0.30199	0.515556	0.255952	0.350171	0.222033	0.405114	0.315511	0.349213	0.337754		Adar	0.489976	0.467105	0.466896	0.407897	0.687676	0.516155	1.14545	1.04141
Adarb1	0.710201	0.841617	0.603612	0.991	0.659228	0.793783	0.396759	0.664566	0.574436	0.62868	0.808183	0.805645	0.34467	0.242027		Adarb1	0.0934658	0.0955887	0.0792774	0.109335	0.0968631	0.0303612	0.0782526	0.0730962
Adat1	0.0379223	0.0442365	0.0313009	0.0244618	0.0260762	0.0548713	0.0343827	0.0419386	0.0311918	0.033282	0.0417971	0.0347053	0.0833588	0.03688		Adat1	0.0306579	0.0427184	0.0371649	0.050146	0.037009	0.0406289	0.0240548	0.0520488
Adat2	0.0237683	0.0248237	0	0.0127209	0.0113551	0.0357977	0	0.0245426	0.0351633	0.0458701	0.0305106	0.0175926	0.0634048	0.0368087		Adat2	0.0578941	0.0451621	0.053328	0.0420326	0.0360555	0.0659472	0.0841918	0.0382146
Adck1	0.130792	0.105221	0.149683	0.153794	0.135219	0.105813	0.19999	0.0233814	0.111178	0.116183	0.130551	0.113034	0.139516	0.152702		Adck1	0.142192	0.137283	0.132332	0.150967	0.159171	0.135618	0.137516	0.166448
Adck2	0.114784	0.150231	0.117693	0.10099	0.0996623	0.129364	0.0260475	0.128279	0.187412	0.181299	0.174389	0.123267	0.130232	0.149859		Adck2	0.0941097	0.117925	0.113718	0.112348	0.101881	0.142668	0.120283	0.0776289
Adck5	0.0428907	0.0721989	0.0147718	0.0445774	0.0680083	0.0425265	0.123558	0	0.0808761	0.0736528	0.0820339	0.0546284	0.0796995	0.0607642		Adck5	0.0600811	0.0554929	0.0850046	0.0775452	0.0393696	0.0420822	0.0512464	0.093032
Adcy10	0.0192993	0.0194232	0	0.00410818	0.0275133	0.00933353	0.0282283	0	0.0056779	0.0124295	0.00808278	0.00809507	0	0.00615172		Adcy10	0.00427863	0.00137431	0	0.00102207	0	0	0	0
Adcy3	0.0293198	0.0444216	0.023319	0.028362	0.0386879	0.0180795	0.0458361	0	0.0168917	0.0100204	0.0115106	0.0315106	0.0148343	0.0355465		Adcy3	0.00736062	0.0113382	0.0143482	0.0175421	0.0179551	0	0.0283185	0.00620443
Adcy4	1.45101	1.55438	1.0877	1.14639	2.01642	1.10353	2.2233	1.37855	2.23867	2.41135	2.26961	1.84205	1.52636	1.43804		Adcy4	0.498203	0.43759	0.380439	0.269694	0.457339	0.378518	0.453462	0.444269
Adcy5	0.00106722	0	0.00610195	0.0049166	0	0	0	0	0.00214847	0	0.0439957	0.0348494	0	0.0048559		Adcy5	0.0035878	0	0	0	0	0	0	0
Adcy6	0.233816	0.166928	0.10661	0.199392	0.221127	0.12286	0.120277	0.0510777	0.255569	0.133248	0.55204	0.39526	0.147166	0.106112		Adcy6	0.319406	0.350824	0.270545	0.352154	0.223848	0.316605	0.267902	0.362546
Adcy7	0.00127954	0.00474981	0.0202022	0.00884474	0.0154806	0	0	0	0.00501223	0	0.0147831	0	0.00633775	0.00252735		Adcy7	0.0841706	0.0184323	0.0841077	0.0141821	0.0916638	0.011021	0.128958	0
Adcy8	0	0	0	0	0	0	0	0	0	0	0	0	0	0		Adcy8	0	0	0	0	0	0	0	0
Adcy9	0.0940044	0.0953902	0.0475233	0.0873379	0.0741366	0.0461705	0.198437	0	0.108189	0.0559238	0.110985	0.0786403	0.0652953	0.0596787		Adcy9	0.0776214	0.124763	0.0542681	0.0962535	0.0555086	0.0712246	0.0643821	0.0707311
Add1	0.647721	0.581481	0.502205	0.727065	0.737497	0.51631	0.423237	0.64839	0.612249	0.586368	0.677769	0.677217	0.48023	0.55902		Add1	1.60537	1.67023	1.46171	1.47677	1.26107	1.19461	1.50492	1.43114
Add3	0.346833	0.312797	0.521777	0.393281	0.510088	0.515075	0.131965	0.137231	0.382374	0.262118	0.571547	0.294668	0.391226	0.196851		Add3	5.2395	3.43796	4.54439	2.7717	3.49538	2.01489	4.51214	3.04516
Adgra2	0.0546461	0.0555275	0.0121542	0.0895501	0.0336233	0.0456946	0.10516	0.0597653	0.232278	0.130375	0.204241	0.213476	0.108348	0.0812566		Adgra2	0.43603	0.534897	0.407356	0.443097	0.293793	0.474165	0.372628	0.534311
Adgra3	0.137821	0.226059	0.199252	0.280135	0.109838	0.212559	0.107401	0.0229381	0.126064	0.17226	0.0972761	0.113573	0.061008	0.14291		Adgra3	0.133588	0.196688	0.106111	0.167009	0.0866345	0.112936	0.104388	0.176332
Adgrd1	0	0	0	0	0	0	0	0	0.01682	0	0.0121652	0	0.00537218	0		Adgrd1	0.000568395	0	0.00139457	0	0	0	0	0
Adgre5	0.680135	0.83548	0.81696	0.906142	0.682449	0.996834	0.696838	0.755006	0.943041	1.2966	0.854213	1.2821	0.15946	0.116754		Adgre5	0.170178	0.192759	0.148635	0.186665	0.114606	0.0747505	0.131337	0.113215
Adgrf5	7.57297	6.29807	8.85644	8.42516	7.94337	7.21517	9.20934	8.05588	8.17341	7.1884	11.2375	10.4032	5.19339	4.75221		Adgrf5	2.32619	3.07378	1.96754	2.67934	1.90426	2.25123	2.0148	3.03701
Adgrg1	3.55325	2.94915	3.00445	2.80129	4.27115	2.98537	4.55727	2.96213	3.36538	2.46336	4.08412	2.46926	2.13314	2.17474		Adgrg1	0.253168	0.178885	0.17058	0.0985532	0.208257	0.055384	0.246922	0.139629
Adgrg3	0.565832	0.187784	0.736131	0.261948	0.682254	0.224471	0.468587	0.0974645	0.341539	0.124471	0.651715	0.196556	0.637583	0.179647		Adgrg3	12.1298	9.59054	9.08818	6.7878	9.6238	6.49878	10.7378	8.55562
Adgrg6	0.0250165	0.0104327	0.075736	0.0452212	0	0.0103505	0	0	0.0761563	0.0311994	0.014997	0	6.56231	5.48622		Adgrg6	0.00791728	0.00928718	0.00591688	0.00921763	0.0177576	0.0119826	0	0
Adgrg7	0	0	0	0	0	0	0	0	0	0	0	0	0	0		Adgrg7	0	0	0	0	0	0	0	0
Adgrl1	0.154796	0.206826	0.176708	0.103063	0.0539297	0.222394	0.0454839	0.164148	0.140398	0.120378	0.103933	0.103549	0.136692	0.0957374		Adgrl1	0.0842706	0.0960296	0.0870743	0.0831727	0.130799	0.0570138	0.082345	0.0534327
Adgrl2	1.07331	1.45225	1.61634	3.4853	1.59402	1.80934	0.771309	0.753135	0.71842	0.8186	0.474211	0.375399	1.21214	1.6948		Adgrl2	0.27406	0.482461	0.165284	0.318967	0.178409	0.239249	0.202418	0.442152
Adgrl3	0	0	0	0	0	0	0	0	0	0	0.00427246	0	0	0		Adgrl3	0	0	0	0	0	0.00849242	0	0
Adgrl4	4.80342	4.99999	7.76526	8.91166	8.54891	8.16485	5.35575	5.08503	2.80319	3.08412	2.14743	1.96035	0.895845	0.895543		Adgrl4	1.32303	0.970645	1.66442	1.25317	1.13995	0.775661	1.43169	1.23525
Adgrv1	0.00929719	0.00874434	0.01674	0.034213	0	0	0	0	0.0488459	0.0212146	0.00773102	0.0100264	0	0		Adgrv1	0.0448988	0.0260087	0.0170082	0.0138874	0.0291594	0	0.0220755	0.00868273
Adh1	0.00310069	0.00084574	0	0	0	0	0.629534	0.150242	0	0.00425347	0.00742042	0	0.00919961	0.00302551		Adh1	0.00192034	0.00448357	0	0	0	0	0	0
Adh5	0.703493	0.773442	0.897664	0.905007	0.661203	0.782479	0.751125	0.731041	0.841904	0.876103	0.686973	0.816418	0.651953	0.763398		Adh5	0.879164	0.869166	0.87093	0.878744	0.617594	0.765322	0.814021	0.904864
Adh6a	0.00204199	0	0	0	0	0	0.020155	0	0	0	0	0	0	0.00396502		Adh6a	0.00204676	0.00336059	0.00159159	0.0026186	0	0.0126291	0	0
Adh7	0	0	0	0	0	0	0	0	0.0222275	0	0.114477	0	0	0		Adh7	0	0	0	0	0	0	0	0
Adhfe1	0	0.00817821	0	0	0	0	0	0	0	0.00498344	0	0	0	0.00654382		Adhfe1	0	0.00257457	0	0	0	0	0	0
Adi1	0.0411654	0.0372879	0	0.0287403	0.0238552	0.123793	0.037954	0.0562905	0.0856647	0.072047	0.0339172	0.058164	0.056527	0.072404		Adi1	0.0449073	0.0625525	0.0460518	0.0635808	0.0223214	0.0151321	0.0232678	0.113797
Adipor1	1.93468	2.18553	2.56509	2.72609	1.75878	1.86885	1.37945	2.62129	1.57297	1.58213	1.30239	1.08666	1.39715	1.56626		Adipor1	1.241	1.11129	1.18152	1.22543	0.949188	0.957614	0.912215	1.23319
Adipor2	0.928958	0.700391	0.595463	0.637041	0.639352	0.559482	2.50908	1.62165	1.5878	1.27971	2.09432	1.32371	1.52871	1.07099		Adipor2	0.373412	0.417447	0.362508	0.360597	0.416208	0.35112	0.351625	0.41061
Adk	0.0413111	0.0631692	0.0413909	0.0232751	0.120758	0.0137323	0.0944314	0.243723	0.142213	0.130564	0.0933296	0.131363	0.17635	0.204669		Adk	0.23642	0.215332	0.27051	0.321705	0.225281	0.30401	0.194407	0.211567
Adm	0.290915	0.122166	0.526008	0.298354	0.477597	0.0967469	0.162255	0.0979668	0.0561551	0.0128181	0.0713393	0.0210032	0.0608357	0		Adm	0.514041	0.301537	0.312085	0.260513	0.510146	0.187607	0.43056	0.315379
Adnp	0.515191	0.621477	0.786451	0.664203	0.467133	0.655831	0.630391	0.506164	0.614898	0.516277	0.464631	0.529396	0.502706	0.430568		Adnp	0.742104	0.841927	0.600136	0.694638	0.795836	0.766549	0.684965	0.616284
Adnp2	0.165365	0.139937	0.26959	0.28164	0.206358	0.136381	0.232396	0.0795028	0.147635	0.153518	0.152778	0.0990883	0.217094	0.131161		Adnp2	0.285791	0.263555	0.307755	0.241428	0.308065	0.275698	0.209746	0.214545
Ado	0.237188	0.239387	0.191392	0.258987	0.43116	0.200151	0.168713	0.280053	0.191795	0.239682	0.193575	0.266767	0.159372	0.136076		Ado	0.23026	0.269656	0.191546	0.220803	0.249404	0.194786	0.219337	0.219935
Adora2a	0.0755763	0.0283524	0.302665	0.415588	0	0.0642222	0.0394279	0.0535974	0.0151066	0.00477856	0.103458	0.220571	0.0393447	0.013059		Adora2a	0.169913	0.26064	0.124857	0.314633	0.0629782	0.142748	0.119692	0.269736
Adora2b	0	0	0	0	0	0	0	0	0	0	0	0	0	0		Adora2b	0	0	0	0	0.00373337	0	0	0
Adpgk	0.218459	0.205628	0.264756	0.29583	0.234867	0.32468	0.289086	0.127516	0.174422	0.197853	0.22153	0.242986	0.195828	0.207625		Adpgk	0.183511	0.237793	0.212702	0.167834	0.200227	0.243247	0.160781	0.218208
Adprh	0.377163	0.415919	0.363182	0.408178	0.805392	0.564328	0.260609	0.634002	0.396487	0.384698	0.552459	0.336513	0.396749	0.466897		Adprh	1.35169	1.14612	1.13653	0.983272	1.33362	1.16288	1.37309	1.23708
Adprhl2	0.280926	0.286311	0.240811	0.335036	0.19192	0.24958	0.34035	0.313022	0.273039	0.199068	0.276495	0.303676	0.235963	0.269259		Adprhl2	0.278119	0.273975	0.288942	0.280236	0.227842	0.237514	0.251053	0.279154
Adprm	0.223355	0.236221	0.272035	0.288193	0.316313	0.197849	0.23813	0.324464	0.233956	0.290046	0.177791	0.26479	0.187969	0.21114		Adprm	0.239146	0.289828	0.267069	0.263712	0.270217	0.288464	0.228927	0.28404
Adra2a	0.00734936	0.00696916	0	0	0.00496631	0	0	0	0.00349074	0.00286757	0	0	0	0		Adra2a	0.000769272	0	0.00267871	0	0	0	0	0
Adra2b	0	0	0	0	0	0	0	0.0520589	0	0	0.0211578	0	0	0.00654036		Adra2b	0.00255593	0.00330081	0.00236108	0.00856108	0.00679736	0	0.00899957	0.0117627
Adra2c	0	0.000702357	0	0	0	0	0	0	0.0638019	0.0640862	0.198515	0.216998	0	0.00201371		Adra2c	0	0	0	0	0	0	0	0
Adrb1	0	0.0049423	0	0	0	0	0	0	0.0818424	0.0937952	0.0484032	0.0375383	0.0995951	0.058432		Adrb1	0.00201474	0	0	0.000948809	0	0.00776051	0	0
Adrb2	0.307257	0.245839	0.247778	0.0584284	0.279709	0.312425	0.513449	0.526249	0.279317	0.402226	0.39163	0.25861	0.373278	0.266833		Adrb2	2.07924	1.13952	2.44619	1.42015	2.6216	1.34757	2.26137	1.12514
Adrm1	0.792213	0.715797	1.00586	1.02811	0.896102	0.902974	0.665741	0.708069	0.80784	0.725618	0.831423	0.813671	0.82659	0.7745		Adrm1	0.664475	0.726036	0.667897	0.638191	0.812022	0.96105	0.493792	0.75033
Adsl	0.225851	0.206913	0.378195	0.258465	0.149201	0.307983	0.257763	0.273586	0.261522	0.237122	0.229059	0.21008	0.177406	0.228328		Adsl	0.239691	0.2245	0.24883	0.230247	0.23014	0.219267	0.253443	0.178004
Adss	0.754912	0.607632	0.889389	0.561343	0.596361	0.726782	0.761521	0.582934	0.578354	0.646005	0.622874	0.691957	0.81337	0.813		Adss	0.73265	0.725017	0.770242	0.795692	0.726812	0.798793	0.888956	0.800477
Adtrp	0.00135441	0	0	0	0	0	0	0	0	0	0	0	0	0		Adtrp	0.0020147	0	0.00168764	0.00242081	0	0	0	0
Aebp1	0.12872	0.100017	0.268709	0.129223	0.141937	0.276462	0.036043	0.0840544	0.141216	0.0982443	0.0919171	0.0713561	0.222501	0.276508		Aebp1	0.854781	0.910736	0.674134	0.613713	0.983969	0.683753	0.86231	0.808164
Aebp2	0.73235	0.38562	0.867418	0.457405	0.932394	0.398283	0.932794	0.456757	0.705896	0.497998	0.662007	0.615366	0.873288	0.642191		Aebp2	1.16532	0.787645	1.15379	0.616593	1.29172	0.801814	1.02021	0.590537
Aen	0.206316	0.197226	0.235765	0.252793	0.0960708	0.190784	0.25894	0.141827	0.242093	0.174934	0.193885	0.0806664	0.301982	0.282014		Aen	0.196084	0.211374	0.232336	0.190454	0.281529	0.320801	0.138836	0.212881
Afap1	0.696546	0.951068	0.285031	0.658903	0.33346	0.609155	0.457557	0.610768	0.624493	0.685076	0.341191	0.452206	0.517602	0.664714		Afap1	0.324203	0.419497	0.355193	0.411984	0.289823	0.290713	0.341705	0.423744
Afap1l1	1.53613	1.76588	1.83884	2.0805	1.06493	1.43149	2.01265	3.51134	1.30123	1.58848	1.24938	1.36786	0.793766	0.777555		Afap1l1	1.72269	1.70544	1.24918	1.19167	1.79717	1.1759	1.45689	1.48002
Afap1l2	0.0689254	0.216776	0.00656464	0.0585009	0.065528	0.449304	0	0.0830636	0.364781	0.688814	0.595812	0.852406	0.192819	0.23738		Afap1l2	0.0636261	0.0306998	0.0754958	0.0444311	0.0194542	0.13447	0.0734566	0.0171078
Afdn	1.68505	2.1324	1.37901	2.17829	1.41133	1.94784	2.34496	4.64328	1.68725	2.01522	1.43712	1.60495	1.17785	1.33472		Afdn	1.34134	1.3588	1.14016	1.33827	1.09016	1.29358	1.02904	1.45726
Aff1	0.643651	0.434811	0.467229	0.324929	0.765859	0.383428	0.986281	0.622221	0.897338	0.396608	0.460654	0.387861	0.585894	0.570258		Aff1	0.426617	0.345459	0.498944	0.357538	0.531332	0.51402	0.559162	0.380806
Aff3	0	0	0	0	0	0	0	0	0	0	0	0	0	0		Aff3	0.00531544	0.00803896	0.00432146	0.0110334	0.00447881	0	0.00458392	0
Aff4	1.00118	0.996318	1.11754	0.883679	1.14686	0.774882	1.14014	0.9769	0.990594	1.12147	1.16906	1.19155	1.04165	0.964787		Aff4	1.29672	1.13669	1.40353	1.15667	1.75964	1.37702	1.1012	0.922302
Afg1l	0.095708	0.138905	0.140025	0.128143	0.0421939	0.0639784	0.120335	0.0381526	0.0894526	0.0922967	0.10766	0.138989	0.0679566	0.112696		Afg1l	0.031577	0.0581323	0.0326533	0.0512269	0.0317961	0.0496257	0.0427713	0.0674678
Afg3l1	0.25159	0.311609	0.396274	0.346872	0.28494	0.231175	0.267201	0.562969	0.331014	0.267149	0.218544	0.20933	0.247091	0.322325		Afg3l1	0.358573	0.409995	0.302251	0.351538	0.33842	0.321029	0.242322	0.355587
Afg3l2	0.194282	0.171674	0.174676	0.242864	0.210486	0.14473	0.154658	0.104681	0.203733	0.136934	0.270042	0.184962	0.164378	0.175854		Afg3l2	0.331875	0.339994	0.351613	0.298956	0.356104	0.253879	0.198382	0.316097
Afmid	0.0808609	0.0625966	0.0168517	0.0122036	0.0105184	0	0.0369352	0	0.0896159	0.0423625	0.0337721	0.0355133	0.0836698	0.0560727		Afmid	0.0427784	0.0259035	0.0381035	0.0258628	0.0789427	0.0563539	0.0287932	0
Aftph	0.458476	0.49388	0.350391	0.549486	0.404458	0.367066	0.63504	0.541198	0.379183	0.410911	0.519059	0.437546	0.361404	0.377064		Aftph	0.47558	0.437984	0.49541	0.391356	0.506691	0.389019	0.473791	0.421838
Aga	0.16113	0.199371	0.211552	0.163616	0.0756258	0.491122	0.0362838	0.136029	0.213108	0.247255	0.284178	0.308801	0.211662	0.323654		Aga	0.370243	0.375616	0.280869	0.35994	0.210173	0.333463	0.314755	0.366081
Agap1	0.435452	0.415922	0.347244	0.451918	0.38334	0.42753	0.523432	0.631483	0.414277	0.32327	0.82694	0.907271	0.255593	0.230667		Agap1	0.305679	0.291531	0.364406	0.359903	0.341014	0.257506	0.209135	0.205716
Agap3	0.703113	0.432018	0.703075	0.38428	0.819146	0.266255	0.617666	0.419125	0.47857	0.321213	0.360249	0.273501	0.497579	0.331221		Agap3	0.5566	0.321069	0.422991	0.296113	0.53031	0.348736	0.351005	0.3589
Agbl3	0.04444	0.0452919	0.0165341	0.0569364	0.0431568	0.0351384	0.0924423	0.0527577	0.0351353	0.0491639	0.0600976	0.0289873	0.0115214	0.0380477		Agbl3	0.0926269	0.112974	0.0745607	0.104144	0.0640512	0.0159508	0.0704847	0.103289
Agbl5	0.0488789	0.0454139	0.0328976	0.0427682	0.0238915	0.0384895	0.0579242	0	0.0512302	0.0384782	0.0477822	0.0147227	0.0116744	0.00547401		Agbl5	0.0391915	0.0412113	0.0291026	0.0450096	0.0190396	0.074226	0.0590627	0.0250607
Ager	0.0374883	0.0310408	0.0106493	0.0119913	0.00976875	0.00928533	0.0521176	0	0.0296813	0.0165041	0.01046	0.0305469	0	0.00890194		Ager	0.0285323	0.0172106	0.0311184	0.018364	0.0274627	0.0143736	0.00371925	0.036962
Agfg1	0.530177	0.584733	0.48343	0.605729	0.451673	0.706514	0.456708	0.538834	0.401795	0.393387	0.398724	0.320358	0.560553	0.397986		Agfg1	1.52812	1.68067	1.1704	1.25047	1.22476	1.63489	1.11998	1.48016
Agfg2	0.373536	0.144511	0.434913	0.169369	0.92939	0.266932	0.890489	0.197452	0.148056	0.0541237	0.0826312	0.0599173	0.0765154	0.0650931		Agfg2	0.243647	0.312135	0.255784	0.502486	0.101839	0.146824	0.206501	0.327832
Aggf1	0.487825	0.463394	0.736108	0.550408	0.434773	0.389106	0.485689	0.481878	0.606494	0.677898	0.591248	0.805612	0.503945	0.337499		Aggf1	0.525631	0.549448	0.5354	0.479859	0.598231	0.581779	0.512713	0.496912
Agk	0.252942	0.196294	0.273407	0.408393	0.281509	0.215884	0.369308	0.414478	0.199603	0.221469	0.202358	0.291343	0.258004	0.233509		Agk	0.336172	0.287422	0.303372	0.258463	0.214574	0.256686	0.293971	0.340383
Agl	0.0838679	0.0507921	0.13508	0.154826	0.16621	0.101691	0.0644284	0.0363102	0.0728941	0.0348285	0.0737385	0.0485092	0.0864352	0.0904792		Agl	0.148964	0.119698	0.108	0.0764059	0.0887857	0.10648	0.119893	0.0933946
Agmat	0	0.00127982	0	0	0	0	0	0	0	0	0	0	0	0		Agmat	0	0.002158	0	0	0	0	0	0
Agmo	0.0168303	0.0153665	0.0237055	0.0145284	0	0	0.30883	0.260971	0.0293541	0.0323853	0.0382487	0.0222074	0.0119936	0.00977139		Agmo	0.213327	0.277904	0.277009	0.233605	0.203714	0.149232	0.204499	0.314694
Ago1	0.167387	0.120144	0.106852	0.175978	0.00939842	0.112392	0.096536	0.083196	0.161297	0.149868	0.104364	0.116701	0.0667093	0.116236		Ago1	0.142264	0.164804	0.124009	0.135031	0.103161	0.0433291	0.182928	0.0965215
Ago2	0.621605	0.576129	0.747354	0.872514	0.770559	0.617041	0.715791	0.758115	0.700602	0.745034	1.12569	1.05297	0.642458	0.552938		Ago2	1.29985	1.08404	1.28366	1.03479	1.49979	1.17331	1.15118	1.03678
Ago3	0.495692	0.465442	0.547939	0.606856	0.482902	0.366549	0.448167	0.388611	0.4184	0.384065	0.348716	0.304828	0.474331	0.389866		Ago3	0.568257	0.568626	0.545272	0.582104	0.504576	0.645864	0.629903	0.812787
Ago4	0.0810922	0.110365	0.0880188	0.164766	0.0665077	0.101013	0.130985	0.111362	0.0600507	0.0721792	0.0170308	0.0378728	0.0348062	0.0668483		Ago4	0.0521762	0.0306396	0.0490057	0.0418674	0.0352209	0.0373595	0.0326902	0.0418493
Agpat1	0.0591595	0.0581918	0.0337857	0.0896427	0.0234556	0.0959994	0.0350478	0.0968287	0.0488038	0.0905354	0.0727712	0.0446259	0.126987	0.0441315		Agpat1	0.0485735	0.0519181	0.0358239	0.0338315	0.0410535	0.0644961	0.0704739	0.049449
Agpat2	0.177415	0.216319	0.068087	0.118301	0.134354	0.187732	0.210941	0.369518	0.197736	0.132524	0.169627	0.253173	0.182131	0.114651		Agpat2	0.121901	0.120928	0.148558	0.145728	0.131693	0.102876	0.122761	0.148749
Agpat3	0.334767	0.333759	0.769456	0.589401	0.388469	0.484358	0.168716	0.483295	0.555219	0.598701	0.608398	0.500071	0.335168	0.33645		Agpat3	0.706903	0.651696	0.544555	0.580765	0.482973	0.394335	0.578578	0.686417
Agpat4	0.589564	0.662703	0.872179	0.914389	0.683796	0.663585	0.63678	0.62548	0.362282	0.548065	0.656748	0.706139	0.535508	0.588923		Agpat4	0.269924	0.389693	0.266236	0.362962	0.271794	0.376268	0.250675	0.296543
Agpat5	0.358617	0.292663	0.671957	0.501541	0.741528	0.442936	0.639648	0.323514	0.34168	0.293739	0.235059	0.296037	0.237498	0.254557		Agpat5	0.333604	0.264526	0.369885	0.2932	0.347901	0.330932	0.211968	0.292058
Agps	0.277121	0.27603	0.239285	0.191902	0.312664	0.327008	0.277239	0.231555	0.219208	0.271835	0.283865	0.28796	0.147105	0.182676		Agps	0.264553	0.244125	0.217545	0.221709	0.245053	0.370381	0.198934	0.239416
Agr2	0.0105084	0.00992524	0.0286366	0	0.0237024	0.0285007	0	0.0378508	0	0.0218664	0	0	0.012759	0.00598927		Agr2	0.010561	0.00402945	0.0113693	0.00984905	0.0175157	0	0.0194798	0
Agr3	0	0	0	0	0	0	0	0	0	0	0	0	0	0		Agr3	0	0	0	0	0	0	0	0
Agrn	0.401329	0.391687	0.695247	0.441802	0.505554	0.607562	0.514272	0.483713	0.700021	0.587917	0.636409	0.481916	0.257216	0.268739		Agrn	0.72084	0.724555	0.625489	0.686439	0.625424	0.730766	0.969876	0.863258
Agt	0	0	0	0	0	0	0	0	0	0	0	0	0	0		Agt	0	0.00120138	0	0	0.00288682	0	0	0
Agtpbp1	0.470341	0.452635	0.545086	0.297886	0.504287	0.383226	0.343586	0.125296	0.379347	0.335666	0.30069	0.230108	0.499724	0.618534		Agtpbp1	0.464438	0.521067	0.566187	0.571216	0.499882	0.509561	0.642444	0.521821
Agtr1a	0.00394684	0	0	0	0	0	0	0	0	0	0	0	0	0		Agtr1a	0	0	0	0	0	0	0	0
Agtrap	0.549998	0.570779	0.660173	0.33833	0.33025	0.678938	0.441195	0.307685	0.375851	0.34125	0.237798	0.28356	0.611938	0.569336		Agtrap	0.934484	1.06587	0.89745	1.13444	0.566234	0.699511	0.902847	0.965111
Ahctf1	0.483419	0.48513	0.484656	0.448314	0.482891	0.48155	0.545677	0.38046	0.516386	0.519569	0.475149	0.611419	0.507703	0.470523		Ahctf1	0.562042	0.563951	0.524641	0.570014	0.556537	0.659399	0.554926	0.465534
Ahcy	0.0167859	0.0223095	0.0197778	0.0108517	0.00871254	0.0387111	0.0178621	0	0.0219877	0.0186645	0.00850732	0.0126295	0.0136674	0.0301058		Ahcy	0.00935239	0.0134455	0.0176257	0.0164594	0.0147797	0.00811654	0.0222633	0.00578184
Ahcyl1	0.415989	0.400357	0.475369	0.355668	0.508839	0.403848	0.47658	0.37124	0.485035	0.438791	0.394582	0.551701	0.415367	0.401839		Ahcyl1	0.719989	0.631755	0.62047	0.594927	0.602057	0.750521	0.751928	0.680992
Ahcyl2	0.27928	0.287478	0.166204	0.203657	0.177744	0.271682	0.186037	0.248568	0.261097	0.269551	0.289986	0.249639	0.198386	0.229435		Ahcyl2	0.194659	0.196052	0.212493	0.171124	0.20576	0.153826	0.12543	0.246642
Ahdc1	0.413389	0.369932	0.202708	0.161318	0.246032	0.367342	0.222328	0.265855	0.265642	0.31448	0.421904	0.407774	0.20908	0.2491		Ahdc1	0.141362	0.252005	0.085697	0.202983	0.0922636	0.239751	0.0879968	0.216598
Ahi1	0.0880946	0.102001	0.0640653	0.214495	0.102345	0.113354	0.0306556	0.112067	0.0954993	0.0680624	0.114701	0.145521	0.133488	0.126657		Ahi1	0.196143	0.170936	0.163731	0.141173	0.274797	0.290169	0.172014	0.186282
Ahnak	4.58651	5.30657	2.87092	3.6049	4.86551	5.36285	5.04345	6.32323	5.9604	6.59399	4.80099	4.41086	5.57055	5.64694		Ahnak	7.73989	8.46315	8.79571	9.90043	6.72198	9.01444	7.60128	8.47676
Ahnak2	0.0154041	0.00623003	0.0125592	0	0.0612387	0	0	0	0.0321338	0.0248067	0.17047	0.124534	0.0261115	0.0450235		Ahnak2	0.808012	0.674352	0.984804	0.883727	0.668084	0.488213	0.861332	0.563417
Ahr	0.554007	0.935406	0.637919	0.808905	0.765906	1.4368	0.319263	0.622575	0.729737	0.937353	0.558608	0.703637	0.651003	1.02722		Ahr	2.03158	2.71252	1.61759	2.34295	1.93729	1.77543	1.75994	2.2852
Ahrr	1.26407	0.250922	1.18763	0.511614	0.154216	0.0256084	0.145474	0	0.534151	0.0208196	0.27604	0	1.32152	0.367181		Ahrr	1.85462	0.77721	1.63893	0.684801	1.48684	0.226838	2.01343	0.649016
Ahsa1	0.507953	0.722267	0.45983	0.731302	0.359927	0.860914	0.549143	0.656101	0.526912	0.848435	0.553333	1.02257	0.458033	0.613595		Ahsa1	0.530026	0.909624	0.569376	0.883229	0.537	0.905193	0.368893	0.820444
Ahsa2	0.208265	0.357692	0.265297	0.345999	0.333125	0.411738	0.273998	0.723772	0.259628	0.462119	0.253067	0.654582	0.231938	0.290821		Ahsa2	0.205247	0.457265	0.212064	0.389896	0.181629	0.405599	0.142865	0.430207
AI182371	0.00277449	0.0158689	0	0	0	0.0166989	0.0143718	0	0.00567527	0.00247863	0.00438396	0	0	0.0101692		AI182371	0.00995463	0.00681274	0.00421948	0.00374633	0.0243435	0.0303688	0.0049343	0.0204329
AI413582	0.165572	0.183201	0.327175	0.415305	0.143426	0.227851	0.206549	0.15039	0.149657	0.159582	0.199445	0.155438	0.245555	0.332931		AI413582	0.328059	0.32421	0.373937	0.295961	0.299907	0.253023	0.33702	0.25142
AI427809	0.0549851	0.0248403	0	0.0129336	0.0231298	0	0.018671	0	0.0116887	0.0144172	0.011378	0	0.0108492	0.0289111		AI427809	0.000824202	0.00198948	0.00177879	0	0	0	0	0
AI429214	0.0158034	0.025775	0.0125349	0.0396495	0	0.0350817	0	0	0.0212208	0.0139557	0.00896257	0.0270572	0.0102597	0.0196931		AI429214	0.0250536	0.0259881	0.0222651	0.0237491	0.00979842	0.0160518	0.0196179	0.00849075
AI463229	0.00112828	0	0	0.0163573	0	0	0	0	0	0	0	0	0.0068131	0.0052943		AI463229	0.008753	0.00477978	0.00133464	0	0	0.0207207	0.0125631	0.00429009
AI467606	0.137447	0.200393	0.203666	0.173812	0.0732948	0.138387	0.10507	0.0527849	0.22047	0.262526	0.315388	0.449055	0.208715	0.250806		AI467606	0.020156	0.0286279	0.0329346	0.0442496	0.0152439	0.0291713	0.00472491	0.00849075
AI480526	0.0576385	0.0947582	0.19167	0.0988521	0.126992	0.160186	0.0131495	0.0974072	0.0632565	0.0690575	0.115683	0.0926845	0.0366154	0.048102		AI480526	0.166683	0.137749	0.125082	0.164195	0.0753824	0.107504	0.177915	0.0875146
AI506816	0.170325	0.121325	0.167621	0.0993564	0.163835	0.151787	0.245343	0.137404	0.129367	0.114608	0.11104	0.0620383	0.18016	0.185508		AI506816	0.185718	0.204214	0.153244	0.165052	0.267008	0.278918	0.167161	0.144514
AI597479	0.0632144	0.0630454	0.104093	0.0677876	0.0934708	0.115373	0.0566285	0.0561438	0.0478485	0.0334737	0.0226045	0.0862652	0.0642968	0.0479971		AI597479	0.0525275	0.0725178	0.0844259	0.0870678	0.0747125	0.0614537	0.0360985	0.0538993
AI661453	0.00521082	0.00581535	0	0	0	0	0	0	0.0224382	0.0137736	0.0238554	0.00699307	0.00270153	0.0090474		AI661453	0	0	0	0	0	0	0	0
AI662270	0.125327	0.0962133	0.0135943	0.0325783	0.0245217	0.0286512	0.0257332	0.0961974	0.0605982	0.0580765	0.0685906	0.102449	0.110539	0.0769034		AI662270	0.0330575	0.0493663	0.0264116	0.041445	0.0437569	0.0261386	0.179564	0.083457
AI837181	0.371873	0.405104	0.317231	0.538764	0.24991	0.524103	0.271579	0.4554	0.365988	0.430897	0.348912	0.418015	0.312176	0.357834		AI837181	0.325044	0.316035	0.376496	0.370485	0.288091	0.397588	0.273036	0.373973
AI838599	0.00443642	0.00339011	0	0	0	0	0	0.0155945	0.0102215	0	0.0275822	0.00316686	0.0205164	0		AI838599	0.0803811	0.182298	0.116862	0.19424	0.071535	0.0752566	0.0207777	0.111665
AI839979	0.0643074	0.096601	0.0213111	0.0584246	0.125223	0.0938068	0.0169385	0.097755	0.0520973	0.061722	0.0427929	0.112256	0.0212919	0.0448585		AI839979	0	0.00081278	0.00269787	0.00198771	0.00559331	0	0	0.0104247
AI849053	0	0.00809792	0	0	0	0	0	0	0	0.0018132	0	0	0	0.00287397		AI849053	0	0.00305547	0	0.00118295	0	0	0	0
AI987944	0.171344	0.211736	0.143254	0.245588	0.173529	0.276925	0.324951	0.259657	0.194721	0.185743	0.230235	0.260308	0.306656	0.337985		AI987944	0.18561	0.160158	0.230121	0.192114	0.204578	0.154528	0.240441	0.184322
Aida	0.903141	0.721979	0.806845	0.757372	1.31689	1.26544	0.92881	1.05772	1.28511	1.18937	1.18843	0.967033	0.564509	0.632034		Aida	1.14103	0.933785	0.969417	0.676969	0.939952	0.911341	1.96363	1.4844
Aif1	0	0.00178284	0	0	0	0	0	0	0	0.00309927	0	0	0	0		Aif1	0.00827173	0.00574246	0.00386385	0.00327544	0.00874086	0.0115737	0	0.0139332
Aif1l	0.0125962	0.0196532	0	0.00817751	0	0	0.0073081	0	0.193735	0.239001	0.43368	0.545929	0	0.00358161		Aif1l	0.000895025	0.0010507	0	0.00196863	0	0.00418384	0	0
Aifm1	0.240194	0.270369	0.243078	0.348247	0.361917	0.322451	0.261563	0.242504	0.250715	0.208488	0.26001	0.248479	0.26388	0.18646		Aifm1	0.215714	0.195078	0.223411	0.214126	0.170069	0.195068	0.220226	0.22981
Aifm2	0.0740791	0.0925729	0.108246	0.107548	0.052817	0.0553191	0	0.0229381	0.0668961	0.0892351	0.0910883	0.0573672	0.100966	0.119828		Aifm2	0.109257	0.104027	0.0843077	0.077944	0.068351	0.0594579	0.0973792	0.0692599
Aig1	0.482556	0.575744	0.506028	0.625247	0.601685	1.03197	0.386487	0.569592	0.761567	0.975673	0.661953	1.05387	0.100979	0.173269		Aig1	0.747055	0.831796	0.781575	0.839621	0.637004	1.11898	0.764143	0.980824
Aim2	0.00350429	0	0.00764463	0	0	0	0.0258696	0	0	0.00210417	0.0240158	0.0348997	0.0337476	0.0258289		Aim2	0.00124547	0	0.000698034	0.00218555	0	0	0	0
Aimp1	0.89684	0.766193	0.771983	0.734483	0.619117	0.722685	0.61424	0.541671	0.929218	0.795756	0.91302	1.02751	0.886564	0.835036		Aimp1	0.85671	0.814807	0.91529	0.878609	0.846895	0.687813	0.87392	0.79806
Aimp2	0.148905	0.14306	0.242985	0.231712	0.144696	0.190241	0.230785	0.180208	0.202048	0.12973	0.150862	0.193917	0.191755	0.23632		Aimp2	0.181156	0.215576	0.191683	0.205496	0.192852	0.225184	0.189357	0.206486
Aip	0.497493	0.438788	0.504447	0.488104	0.571526	0.548705	0.538062	0.628753	0.563507	0.527806	0.672944	0.71517	0.614292	0.433876		Aip	0.584679	0.622793	0.526461	0.488191	0.454038	0.427029	0.724141	0.6153
Airn	0.12812	0.212424	0.110435	0.301877	0.0800872	0.160188	0.293417	0.433662	0.0799879	0.106686	0.122896	0.0860777	0.108178	0.206214		Airn	0.148825	0.3164	0.165105	0.326192	0.0845371	0.134698	0.106004	0.225855
Ajap1	0.000624674	0	0	0	0	0	0	0	0	0	0	0	0	0.00520307		Ajap1	0.0168718	0.0321677	0.00285992	0.00670694	0.0127606	0.0194238	0	0
Ajuba	0.0802969	0.0486467	0.0859687	0.070419	0.115987	0.0145875	0.042431	0.0778633	0.0721367	0.0739221	0.0460943	0.0429419	0.0810473	0.0433347		Ajuba	0.239185	0.157708	0.154996	0.111529	0.121699	0.049625	0.147527	0.137746
Ak1	0.019051	0.0212741	0.0219104	0.0473038	0.00496631	0	0.01831	0	0.0173909	0.0239631	0.0382971	0.0178488	0.0426719	0.0337154		Ak1	0	0.00155484	0.00221172	0.000663989	0	0.0111588	0	0
AK157302	0	0.00397292	0	0.0112855	0	0.0137323	0	0	0	0.00386791	0	0.00446798	0	0		AK157302	0	0.00561126	0	0.00300325	0	0	0	0
Ak2	0.460222	0.430067	0.44377	0.470355	0.362102	0.432323	0.66686	0.237329	0.528684	0.328529	0.698349	0.523883	0.653159	0.486485		Ak2	0.699152	0.62008	0.682899	0.639464	0.873601	0.806514	0.664498	0.465061
Ak3	0.242588	0.333543	0.209796	0.170175	0.178302	0.443688	0.258575	0.442109	0.439656	0.604225	0.421664	0.688675	0.110452	0.175174		Ak3	0.124845	0.131426	0.139799	0.173219	0.124522	0.0839384	0.100166	0.143777
Ak4	0.00111494	0	0	0	0	0	0	0	0.00358456	0.00550091	0.018784	0	0	0		Ak4	0.00574365	0.00633043	0.0100108	0.0202539	0.0111547	0.0185997	0.0166474	0
Ak6	0.292602	0.251029	0.169925	0.147718	0.350212	0.275342	0.369116	0.254377	0.343254	0.260869	0.293156	0.24857	0.296179	0.234163		Ak6	0.374881	0.349152	0.333954	0.336966	0.462958	0.306027	0.309781	0.379113
Akap1	0.259701	0.211481	0.201761	0.299008	0.194623	0.13937	0.370563	0.287957	0.277286	0.214683	0.213225	0.144733	0.238089	0.218685		Akap1	0.270946	0.269268	0.233904	0.194062	0.231973	0.242855	0.27759	0.193149
Akap10	0.105909	0.147167	0.324142	0.146731	0.251781	0.117179	0.17864	0.293745	0.146097	0.0875395	0.142219	0.100443	0.107951	0.138275		Akap10	0.188959	0.204642	0.191736	0.187049	0.21653	0.165202	0.119458	0.191904
Akap11	0.389923	0.362762	0.309215	0.329521	0.267614	0.361797	0.261898	0.509435	0.411147	0.449209	0.327641	0.573121	0.433943	0.407742		Akap11	0.613764	0.534088	0.552763	0.585568	0.634592	0.688999	0.527826	0.438705
Akap12	1.0317	0.947304	1.03129	0.902623	2.47419	0.909765	4.64122	2.18648	1.59945	1.9949	1.68126	2.05019	5.60303	2.31404		Akap12	4.78247	3.21783	4.90124	2.39235	19.9887	11.6376	4.23392	2.58228
Akap13	3.43655	2.97148	2.3473	2.23309	2.94301	2.38139	2.17589	2.50587	3.26039	2.82707	3.94025	4.00692	1.63762	1.27841		Akap13	2.02048	2.64804	2.11902	2.60895	2.17177	2.53131	2.43133	2.42862
Akap17b	0.0686109	0.0540899	0.0392551	0.0248839	0.0344712	0.0681278	0.0339279	0.0626152	0.0566063	0.0299836	0.0243273	0.0382002	0.01997	0.0210114		Akap17b	0.036775	0.0678313	0.024088	0.0405997	0.0290555	0.0279086	0.0146921	0.0512331
Akap5	0.0284806	0.0393603	0.0131198	0.0265281	0.0354165	0.0610764	0.0189572	0	0.00745179	0	0.0146476	0.00895261	0.0157929	0		Akap5	0.00945056	0.00314509	0.00533247	0.00368754	0.00822021	0.00502196	0.00527305	0
Akap6	0	0.00442397	0	0	0	0	0	0.0422235	0.0059795	0.00612941	0.0526622	0.0673242	0	0		Akap6	0	0	0	0	0	0	0	0
Akap7	0.197971	0.177648	0.200914	0.102039	0.18801	0.260012	0.143098	0.119591	0.204338	0.204377	0.22254	0.164678	0.218784	0.170488		Akap7	0.345398	0.327699	0.373661	0.322211	0.299158	0.203993	0.334418	0.404059
Akap8	0.632845	0.572859	0.632822	0.599714	0.629221	0.54365	0.714007	0.756838	0.599804	0.51885	0.481048	0.504672	0.576858	0.432052		Akap8	0.536441	0.547002	0.576639	0.481464	0.519666	0.517828	0.452047	0.516587
Akap8l	0.388812	0.420484	0.447582	0.468307	0.404607	0.42821	0.296022	0.392003	0.362562	0.280928	0.434993	0.566801	0.28181	0.370022		Akap8l	0.365224	0.376542	0.355954	0.415266	0.29047	0.359243	0.316016	0.470098
Akap9	0.950182	1.05108	1.09404	0.969115	0.692103	1.01158	0.889733	1.08072	1.11992	1.08908	1.05701	1.14021	0.924268	0.951778		Akap9	0.923431	1.02655	1.03763	1.00297	1.03423	1.04281	1.01009	0.839281
Akip1	0.0792488	0.0605947	0.0997471	0.139684	0.0377002	0.0893965	0.0573191	0.0367232	0.0555288	0.0938453	0.116448	0.135416	0.0792792	0.0359415		Akip1	0.102181	0.127271	0.108043	0.102061	0.0801199	0.14487	0.110395	0.115891
Akirin1	0.742381	0.836947	0.894632	0.964954	0.871759	0.72056	0.946132	0.701792	0.766837	0.683252	0.814261	0.743279	0.662798	0.514346		Akirin1	0.684152	0.615906	0.586577	0.580019	0.708107	0.627013	0.639521	0.596728
Akirin2	0.836206	0.837461	0.59685	0.845912	0.92465	0.760236	0.861752	0.611289	0.658784	0.835897	0.580221	0.875064	0.694427	0.717477		Akirin2	0.636132	0.639412	0.661314	0.662057	0.693481	0.629419	0.546949	0.590183
Akna	0.0657698	0.0678945	0.0724122	0.0912623	0.0588879	0.103475	0.0826435	0.125098	0.048686	0.0577578	0.157438	0.0795695	0.0646814	0.0974407		Akna	0.00460189	0.00229239	0	0.00526613	0	0	0.00305883	0
Akr1a1	1.99539	2.42898	2.68109	2.96634	2.41723	2.72507	2.1273	2.99274	2.9097	3.44232	2.57744	2.4863	2.58472	2.83722		Akr1a1	3.06663	3.19719	2.94096	3.11489	2.91186	2.76596	3.25007	2.96947
Akr1b10	0.0490961	0.0636344	0.208252	0.241426	0.0430566	0.160279	0.067858	0.0515502	0.0596319	0.0635976	0.0650612	0.0865626	0.0719921	0.0869797		Akr1b10	0.0366365	0.0347725	0.0163736	0.0290991	0.0143576	0.00962162	0.0243814	0.0534809
Akr1b3	0.565633	0.572821	0.733212	0.842713	0.733329	0.917463	0.418924	0.311104	0.61655	0.60232	0.752507	0.743231	0.482224	0.495495		Akr1b3	0.408924	0.377344	0.459556	0.447881	0.417045	0.456958	0.205205	0.36196
Akr1b7	0.00203983	0	0	0	0	0	0	0	0	0	0	0	0	0		Akr1b7	0	0	0.0028302	0	0	0	0	0
Akr1b8	0.00663698	0.0017637	0	0	0	0	0	0	0.00522125	0	0	0	0.00431749	0		Akr1b8	0.0206718	0.0142823	0.00118509	0.00622193	0.0184511	0.00622163	0	0.00419852
Akr1c12	0.00184951	0.00147386	0	0	0	0	0	0	0	0	0	0	0	0		Akr1c12	0	0.00114069	0	0	0	0	0	0
Akr1c13	0.00708783	0.00536552	0	0	0	0	0	0	0	0	0.0069731	0.00371755	0.00737576	0.0272785		Akr1c13	0	0.0020916	0.00177106	0	0	0	0.00391229	0
Akr1c14	0.190444	0.274179	0.0475932	0.0519651	0.219668	0.569482	0.133181	0.0925639	0.0637613	0.139596	0.0879801	0.181544	0.0163169	0.0287965		Akr1c14	0.000587491	0.00351858	0.00351646	0.00522136	0.00629596	0	0	0
Akr1c19	0.00200909	0.00463416	0	0	0	0	0	0	0	0	0	0	0	0		Akr1c19	0	0	0	0	0	0	0	0
Akr1e1	0.086184	0.140292	0.0111193	0.178715	0.11658	0.167873	0.127819	0.103953	0.113247	0.146589	0.10936	0.105667	0.111729	0.143559		Akr1e1	0.276202	0.307078	0.262592	0.2937	0.184214	0.286155	0.311948	0.265767
Akr7a5	0.227775	0.187841	0.165114	0.258763	0.185947	0.184384	0.10789	0.195626	0.293427	0.291373	0.281937	0.21506	0.134298	0.175209		Akr7a5	0.228355	0.259588	0.230574	0.305396	0.141145	0.165205	0.220818	0.277355
Akt1	1.23335	1.34888	1.57829	1.43011	1.54491	1.48953	1.38265	1.36127	1.44099	1.49782	1.66147	1.35462	1.02919	1.2006		Akt1	1.03758	1.03699	0.992954	0.995724	1.06053	0.98253	0.899537	0.78425
Akt1s1	0.356208	0.388829	0.419288	0.44196	0.358118	0.294607	0.316779	0.31068	0.344734	0.362078	0.357367	0.435929	0.365176	0.308823		Akt1s1	0.379378	0.383342	0.433875	0.389745	0.344194	0.440405	0.435769	0.300505
Akt2	0.156428	0.132647	0.192893	0.166774	0.112981	0.107272	0.266431	0.122034	0.162172	0.195662	0.172382	0.158564	0.240007	0.314818		Akt2	0.190189	0.195703	0.18213	0.208614	0.270211	0.272027	0.103204	0.0915913
Akt3	0.234019	0.315453	0.255446	0.328028	0.10585	0.359792	0.0674567	0.268309	0.239198	0.248467	0.340666	0.384168	0.181519	0.150817		Akt3	0.149002	0.13737	0.106013	0.118581	0.120942	0.147449	0.142043	0.132429
Aktip	0.220689	0.272056	0.310829	0.187854	0.28343	0.355041	0.352724	0.200852	0.23623	0.249707	0.28019	0.279728	0.0862931	0.135606		Aktip	0.214362	0.236252	0.224179	0.25741	0.186353	0.131472	0.185051	0.211441
Alad	0.177586	0.15548	0.183884	0.196918	0.149362	0.248022	0.125361	0.165472	0.141736	0.111675	0.192275	0.140732	0.0976054	0.134791		Alad	0.152898	0.166928	0.102309	0.0942596	0.0856968	0.083672	0.105988	0.108247
Alas1	0.40814	0.332339	0.34385	0.326219	0.321535	0.501507	0.320372	0.395453	0.61876	0.727575	2.0561	2.31291	0.434362	0.393035		Alas1	0.242766	0.234009	0.229405	0.258662	0.239226	0.329906	0.255244	0.226603
Alcam	0.00523741	0.00158299	0	0.00437336	0.0123748	0	0	0	0.00494556	0	0	0	0.0156225	0.0176185		Alcam	0.0553245	0.0625651	0.0345439	0.0409135	0.0925865	0.053405	0.0586956	0.0883451
Aldh16a1	0.123934	0.157528	0.0468618	0.0656001	0.079239	0.0508241	0.0774612	0.160277	0.104395	0.116274	0.18179	0.0889891	0.0914592	0.0865194		Aldh16a1	0.12592	0.133702	0.124781	0.126118	0.125802	0.106041	0.135934	0.113553
Aldh18a1	0.033113	0.0408356	0.057624	0.0553276	0.158872	0.034099	0.057245	0	0.0403666	0.0259669	0.0709069	0.062428	0.0429844	0.052247		Aldh18a1	0.0209927	0.0174979	0.0228075	0.029758	0.0271301	0.0262062	0	0.0602605
Aldh1a1	0	0.0013399	0	0	0	0	0	0	0	0	0	0	0	0		Aldh1a1	0.00512751	0.000839282	0	0.00436791	0	0.00712826	0	0.00761954
Aldh1a2	0	0	0	0	0	0	0	0	0	0	0	0	0	0		Aldh1a2	0	0	0.0023782	0	0	0	0	0.0101338
Aldh1a3	0.00541309	0.00229989	0	0	0	0.00968743	0	0	0.00762108	0	0	0	0	0.0037484		Aldh1a3	0.00865664	0.00823178	0.00997853	0	0	0	0	0
Aldh1b1	0.00854945	0.0118832	0.00906766	0	0	0.00965851	0	0	0.00754615	0.0164327	0.0101316	0	0.00917449	0.00353712		Aldh1b1	0.0103073	0.0152337	0.00716775	0.0180901	0.0108143	0.0173563	0.00792421	0
Aldh1l1	0.00289008	0.00294347	0	0	0	0	0.139266	0.184773	0.00519452	0.00273714	0	0.00446798	0	0		Aldh1l1	0.00669761	0.00418009	0.0131275	0.00114273	0.00325255	0	0	0
Aldh2	1.81037	1.9562	1.42723	1.29733	3.47283	4.57821	2.46585	2.81796	3.33298	3.00783	0.934418	0.84536	1.49859	1.75817		Aldh2	1.09208	1.23004	1.44802	1.40894	1.11582	1.21648	1.2585	1.32934
Aldh3a2	0.296349	0.229218	0.328595	0.343488	0.23294	0.216837	0.575021	0.317055	0.267674	0.22299	0.32203	0.261309	0.201209	0.172587		Aldh3a2	0.426238	0.362289	0.342033	0.341795	0.356685	0.284032	0.436251	0.318261
Aldh3b1	0.0859576	0.102394	0.0069472	0.0700451	0.0513829	0.0933239	0.0168257	0.0859878	0.0581755	0.137049	0.0854504	0.0788025	0.0348175	0.0689096		Aldh3b1	0.019773	0.02306	0.0202035	0.0130891	0.0173564	0.0250433	0.0119106	0.00635301
Aldh4a1	0.0392324	0.0326998	0.0217444	0.0686483	0	0.0379043	0.11292	0	0.0301004	0.0147889	0.0659613	0.0248563	0.0370871	0.0429154		Aldh4a1	0.095756	0.113869	0.0750904	0.0859589	0.0717526	0.0959489	0.0759796	0.0990146
Aldh5a1	0.0194555	0.0142291	0.00546717	0.0364114	0.0114177	0.00723453	0	0	0.0461345	0.0420825	0.0678553	0.0329078	0.016133	0.011259		Aldh5a1	0.0752035	0.0879809	0.0545222	0.08077	0.0284172	0.0202338	0.0520778	0.0528774
Aldh6a1	0.109101	0.122683	0.0980837	0.127811	0.0356636	0.14107	0.163666	0.0211287	0.140789	0.161385	0.0677791	0.080999	0.135193	0.133075		Aldh6a1	0.190882	0.168093	0.263894	0.173744	0.162441	0.205644	0.192191	0.200769
Aldh7a1	0.116926	0.129589	0.157334	0.24775	0.21821	0.140932	0.133264	0.212817	0.163773	0.113647	0.182153	0.148097	0.12859	0.19602		Aldh7a1	0.253019	0.27939	0.241179	0.221492	0.262138	0.139412	0.154988	0.277963
Aldh8a1	0.00753358	0	0	0	0	0	0	0	0.0177306	0	0	0	0	0		Aldh8a1	0.00375078	0	0	0	0	0	0.0125761	0
Aldh9a1	0.259512	0.165879	0.503082	0.2241	0.1009	0.283656	0.138206	0.140511	0.242255	0.176474	0.219939	0.191942	0.326463	0.278271		Aldh9a1	0.276377	0.200122	0.234739	0.2012	0.146986	0.129208	0.231449	0.212149
Aldoa	2.29422	2.53447	2.63914	2.85962	2.78711	3.53956	2.26905	2.18145	2.44664	2.5738	2.64942	2.7008	2.67571	2.68303		Aldoa	2.65606	2.58638	2.48547	2.51693	2.61797	2.32242	2.15919	2.16
Aldob	0.00340345	0.0068049	0.0148187	0	0	0.031577	0.050005	0.044117	0.00220524	0	0.00958258	0	0.0188649	0		Aldob	0.011049	0.00302786	0.00945593	0.00521698	0.00857253	0.0177971	0.0127747	0.0180571
Alg1	0.285506	0.322303	0.394718	0.373314	0.321314	0.406893	0.165562	0.2363	0.286838	0.271826	0.395202	0.325751	0.27887	0.26976		Alg1	0.275823	0.311773	0.248842	0.195155	0.284187	0.301443	0.243598	0.295005
Alg10b	0.180523	0.170504	0.296681	0.230068	0.150261	0.160251	0.230854	0.0513416	0.216271	0.148591	0.132357	0.157842	0.145731	0.130715		Alg10b	0.291297	0.286995	0.248556	0.282044	0.247955	0.179621	0.171744	0.154842
Alg11	0.115605	0.122922	0.0968578	0.114206	0.186308	0.138733	0.0513206	0.0628516	0.0993579	0.110664	0.0585348	0.0769465	0.116498	0.141945		Alg11	0.177094	0.177464	0.199283	0.162412	0.149109	0.239087	0.167747	0.136647
Alg12	0.107096	0.0782436	0.0224649	0.111721	0.0601	0.112377	0.109621	0.0883691	0.0826928	0.0958797	0.106074	0.118122	0.101497	0.099948		Alg12	0.0833665	0.0873466	0.0937049	0.0891231	0.0957493	0.0840045	0.0747045	0.0825338
Alg13	0.0698557	0.0699341	0.0407712	0.0909782	0.126348	0.0579262	0.0899236	0.0720084	0.0653514	0.0314403	0.0959244	0.0473943	0.120441	0.0865701		Alg13	0.110204	0.0984239	0.107852	0.065679	0.152357	0.134682	0.0483182	0.0700844
Alg14	0.377386	0.487866	0.419961	0.46923	0.326261	0.527746	0.214649	0.394813	0.428479	0.398493	0.343039	0.362406	0.245324	0.334327		Alg14	0.333176	0.424939	0.346575	0.382349	0.315407	0.291794	0.316541	0.474647
Alg2	0.0697674	0.0830904	0.0928824	0.0949659	0.155671	0.0955398	0.0154844	0.0719535	0.0963586	0.11616	0.127848	0.148672	0.0482152	0.0975598		Alg2	0.0820865	0.111831	0.0798068	0.0990766	0.0783448	0.0793563	0.0661398	0.14012
Alg3	0.0689121	0.0779546	0.0696447	0.0908149	0.0749855	0.109025	0.0485607	0.0656376	0.0740373	0.0914716	0.0970637	0.0708611	0.105552	0.0804033		Alg3	0.120022	0.116932	0.125854	0.0828555	0.0838519	0.172761	0.118445	0.176164
Alg5	0.424932	0.470349	0.643888	0.522631	0.494448	0.504463	0.462084	0.241741	0.493533	0.45248	0.561987	0.329224	0.440202	0.413841		Alg5	0.485807	0.409352	0.51506	0.410086	0.527686	0.421598	0.321784	0.352804
Alg6	0.0723904	0.0848867	0.0584369	0.155192	0.0804334	0.0612807	0.139559	0.0625224	0.0706309	0.053953	0.0815692	0.0852127	0.0476084	0.0587387		Alg6	0.154107	0.145456	0.139805	0.187534	0.0798276	0.14203	0.0985044	0.126964
Alg8	0.0317688	0.0394461	0.0277986	0.0391203	0.0264995	0.0532511	0.0156848	0.0742192	0.0232111	0.0325368	0.0923068	0.0312275	0.0398761	0.0214497		Alg8	0.0676783	0.0492677	0.0368562	0.0395683	0.0383301	0.0469755	0.0200155	0.0305913
Alg9	0.0799976	0.0759413	0.221973	0.075515	0.027635	0.0547558	0.0591231	0.116665	0.0847305	0.117139	0.100919	0.0928975	0.0899791	0.0808768		Alg9	0.0983661	0.100954	0.110469	0.107192	0.129567	0.11042	0.057986	0.166339
Alkal2	0	0	0	0	0	0	0	0	0	0	0	0	0	0		Alkal2	0	0	0	0	0	0	0	0
Alkbh1	0.151043	0.14815	0.24931	0.33416	0.120771	0.140411	0.288884	0.203586	0.144128	0.0980743	0.261977	0.198241	0.179736	0.193848		Alkbh1	0.180467	0.18546	0.158663	0.191791	0.21567	0.290946	0.233057	0.159857
Alkbh2	0.125207	0.109707	0.0889979	0.0632078	0.139066	0.0855318	0.112889	0.121728	0.136396	0.117171	0.174436	0.143841	0.135303	0.122647		Alkbh2	0.19848	0.172821	0.160403	0.167314	0.271859	0.175704	0.237989	0.0919381
Alkbh3	0.232744	0.245426	0.342917	0.433339	0.322759	0.185589	0.216671	0.259332	0.195263	0.179297	0.226364	0.148353	0.235325	0.188156		Alkbh3	0.214997	0.14234	0.171245	0.162382	0.176543	0.160834	0.150256	0.126259
Alkbh4	0.0843628	0.0848989	0.0453857	0.0440058	0	0.0970323	0.153491	0.0245083	0.0444912	0.0552848	0.100115	0.0668618	0.032167	0.0229435		Alkbh4	0.0793277	0.0816483	0.0708617	0.0450619	0.0836168	0.0756651	0.102435	0.124022
Alkbh5	1.45169	1.25904	1.70152	1.3481	1.18148	1.1757	1.63744	1.3067	1.39417	1.15194	1.05472	0.907464	1.21329	0.925712		Alkbh5	1.24436	1.07755	1.27822	1.02251	1.26003	0.993355	1.20239	1.04276
Alkbh6	0.203286	0.227982	0.226992	0.262125	0.126307	0.273382	0.305237	0.359985	0.199825	0.17125	0.355115	0.24109	0.1998	0.21092		Alkbh6	0.279905	0.258035	0.286157	0.202149	0.264994	0.18927	0.146751	0.184365
Alkbh7	0.131499	0.171295	0.189045	0.342552	0.0390226	0.267588	0.104832	0.10992	0.124584	0.182666	0.143642	0.155455	0.135865	0.211805		Alkbh7	0.201217	0.208708	0.21751	0.262659	0.121212	0.125159	0.267936	0.260449
Alkbh8	0.185098	0.15833	0.155967	0.20218	0.266092	0.140859	0.0735368	0.231543	0.148186	0.122422	0.134862	0.137224	0.181652	0.115953		Alkbh8	0.261469	0.207197	0.245784	0.241302	0.219342	0.171356	0.137478	0.252206
Alms1	0.0456904	0.0651286	0.0557826	0.0526038	0.0252749	0.0356085	0.024808	0.0988329	0.0363964	0.0216398	0.0404632	0.0506346	0.0289357	0.0327838		Alms1	0.0270272	0.0251721	0.0224812	0.0370509	0.0147568	0.0505898	0.00529953	0.0446086
Alox12	1.0705	0.932949	0.964227	0.747874	2.34906	1.30744	0.0331362	0.014273	0.41592	0.471211	0.935489	1.19425	0.0554132	0.0349111		Alox12	0.0185063	0.0137006	0.00466625	0.00620853	0.0146435	0.0397449	0.00854943	0
Alox12e	0.00253755	0.0064044	0	0	0	0	0.0259333	0	0.00852848	0.00883795	0.015084	0.0312956	0.00634357	0.00478602		Alox12e	0.188126	0.435263	0.177263	0.290591	0.084984	0.142292	0.155883	0.294361
Alox5ap	0	0	0	0	0	0	0	0	0.0338385	0.00915218	0.218211	0.162764	0.0210901	0.00841461		Alox5ap	0.0825052	0.0604072	0.100466	0.0607088	0.065935	0.0460598	0.0802743	0.0358588
Alpi	0	0	0.00656464	0	0	0	0	0	0.00522347	0	0	0	0	0.00366694		Alpi	0.0028068	0	0.00279978	0	0	0	0	0
Alpk1	0.0316335	0.0808598	0.0915048	0.101489	0.0881024	0.0838094	0.0434413	0	0.0193379	0.0360309	0.0333336	0.0118874	0.0333499	0.0659282		Alpk1	0.0607763	0.0644272	0.064039	0.0721641	0.061555	0.104741	0.0721706	0.0932462
Alpk2	0.024926	0.00818924	0.0327143	0.0159915	0	0	0.0264309	0	0.010839	0.0128356	0	0	0.00330933	0.00607929		Alpk2	0.0181261	0.00565133	0.0197587	0.00454043	0.0183042	0.00840884	0.0129935	0.00497012
Alpl	0.0439599	0.0795489	0	0	0.151029	0.243438	0.339404	0.81916	0.718106	0.825637	2.27822	2.87483	0.00976334	0.016819		Alpl	0.00320479	0.00504546	0.00589165	0.00370923	0.0254285	0	0.0108647	0.00764554
Alppl2	0	0	0	0	0	0	0	0	0	0	0	0	0	0		Alppl2	0.000474594	0	0	0	0	0	0	0
Als2	0.0719474	0.0470882	0.0536329	0.0776699	0.146579	0.0818821	0.124413	0.0326296	0.0433792	0.0329616	0.13189	0.0574887	0.0238275	0.0405305		Als2	0.0691454	0.0652662	0.0506644	0.046104	0.0502252	0.0338487	0.0696389	0.062413
Als2cl	0.372068	0.435206	0.278945	0.444784	0.54478	0.713643	0.303832	0.486594	0.346343	0.510164	0.402734	0.314043	0.293052	0.301303		Als2cl	0.229192	0.338041	0.190584	0.297282	0.160192	0.248937	0.235324	0.25908
Alyref	0.619665	0.518875	0.694293	0.517538	0.650786	0.543631	0.686613	0.664539	0.496488	0.373493	0.455024	0.430441	0.448956	0.506205		Alyref	0.483216	0.432332	0.467765	0.497559	0.51272	0.536847	0.463167	0.537499
Alyref2	0.0611137	0.0846386	0.0748906	0.102668	0.162248	0.0646542	0.030029	0.0504121	0.0578317	0.0618825	0.0958203	0.0602909	0.0755145	0.0487643		Alyref2	0.0464053	0.072656	0.0432701	0.0670682	0.032881	0.0892658	0.0853572	0.0719828
Amacr	0.190109	0.154969	0.222895	0.151817	0.235566	0.205322	0.187384	0.114436	0.147647	0.175964	0.100973	0.131641	0.16242	0.115728		Amacr	0.106794	0.103402	0.131926	0.119877	0.128154	0.199608	0.0641384	0.0731537
Ambra1	0.147278	0.176162	0.180711	0.251903	0.269609	0.182871	0.152904	0.132634	0.162473	0.18134	0.139491	0.12025	0.16534	0.116923		Ambra1	0.202672	0.21564	0.187201	0.176086	0.216958	0.175655	0.246307	0.185737
Amd1	0.263244	0.212852	0.116653	0.0887743	0.237727	0.112236	0.329493	0.14006	0.400331	0.452137	2.22014	2.40123	0.189696	0.194044		Amd1	0.160847	0.14833	0.19815	0.145404	0.191006	0.223721	0.173221	0.0913486
Amd2	0.0092065	0.00672705	0.0151276	0.0318521	0	0	0	0	0.00208637	0.0108271	0.0278861	0.0359468	0	0.00271924		Amd2	0.00631186	0.00119273	0.00951409	0.00402081	0.00359822	0.014166	0.0112683	0.00746438
Amdhd2	0.149193	0.177892	0.114267	0.194774	0.126849	0.173736	0.184196	0.0417214	0.104265	0.163624	0.133416	0.260882	0.121498	0.146293		Amdhd2	0.27372	0.330953	0.263353	0.239248	0.241589	0.141699	0.13386	0.207958
Amer1	0.228785	0.212987	0.122669	0.165667	0.121369	0.161146	0.106773	0.193081	0.165311	0.267184	0.207405	0.271364	0.119997	0.160893		Amer1	0.0902071	0.102094	0.0900266	0.140091	0.0482067	0.0839379	0.115144	0.102855
Amfr	0.56716	0.628048	0.668972	0.732156	0.838801	0.696234	0.506149	0.343979	0.592811	0.671984	0.648547	0.574699	0.433157	0.551385		Amfr	0.715437	0.760997	0.619425	0.644661	0.775578	0.579629	0.572857	0.628811
Amhr2	0	0.00156757	0	0	0	0	0	0	0	0	0	0.00532	0	0.0104572		Amhr2	0	0.00492194	0	0.00511142	0	0	0	0.00652258
Amigo1	0.045264	0.0374506	0.0166503	0.0667383	0.0670978	0.023892	0.0520099	0.0611621	0.0316009	0.0819574	0.0400877	0.0287867	0.0926915	0.0677256		Amigo1	0.0155251	0.0215339	0.0306844	0.021345	0.00443744	0.0115471	0.0666845	0.0259378
Amigo2	0.0709386	0.0973198	0.166329	0.260093	0	0.0490628	0.0941726	0	0.141998	0.140944	0.117861	0.092243	1.37986	1.8406		Amigo2	0.036504	0.0656879	0.0451253	0.0727924	0.0508215	0.0572526	0.0764885	0.109666
Amigo3	0.0133814	0.0268013	0.00836624	0.0221188	0.0310632	0.0107469	0	0	0.0150833	0.00306229	0	0.00322534	0.0116832	0.00801595		Amigo3	0.00680425	0.00960028	0.00312202	0.0150641	0.00893511	0.0281959	0	0.0127609
Ammecr1	0.307438	0.171528	0.285929	0.109126	0.261322	0.0985621	0.0973096	0.127349	0.187366	0.216863	0.23308	0.0875108	0.103917	0.0950834		Ammecr1	0.125297	0.128823	0.0955746	0.116427	0.0865614	0.14998	0.149138	0.142327
Ammecr1l	0.292991	0.297383	0.450779	0.344938	0.386678	0.110043	0.312149	0.323312	0.239949	0.200425	0.268925	0.355053	0.288432	0.299961		Ammecr1l	0.320057	0.341026	0.312075	0.343029	0.382049	0.476003	0.431828	0.355229
Amn	0.00115802	0	0	0	0	0	0	0	0.00437275	0	0	0	0	0		Amn	0.00041181	0	0	0.00158616	0.00409457	0	0	0
Amn1	0.15687	0.194133	0.219406	0.126638	0.17946	0.165965	0.254931	0.31711	0.139961	0.188937	0.201275	0.240056	0.140046	0.174814		Amn1	0.30248	0.368671	0.327937	0.374667	0.346483	0.409521	0.350835	0.374497
Amot	0.0653036	0.0392756	0.0345851	0.0733464	0.0294061	0.0355175	0.0451142	0.0521808	0.0553835	0.089542	0.0740588	0.0449721	0.0410328	0.0316026		Amot	0.106019	0.177996	0.0951954	0.166758	0.0589753	0.0870466	0.0879469	0.188044
Amotl1	0.823995	1.0273	1.14354	1.13974	0.705315	1.19068	0.852757	0.822472	1.08951	1.04432	0.915643	0.88071	0.659276	0.690804		Amotl1	1.25821	2.21588	1.13326	1.66582	1.04163	1.33194	0.967952	1.85409
Amotl2	1.44205	1.23198	1.17603	1.41088	1.03335	1.00611	1.83243	1.53527	1.12668	1.5668	0.968076	1.13523	1.23905	1.18747		Amotl2	1.00941	0.861417	0.997829	1.2607	0.917359	0.959701	0.909722	0.860969
Ampd1	0.00978811	0.00458446	0.00683021	0	0	0	0	0	0.00136318	0.00441264	0.00331525	0	0	0		Ampd1	0.00911138	0.00539808	0.00139623	0.00437319	0.00251842	0.0135996	0	0.0166622
Ampd2	0.145509	0.132497	0.153716	0.177511	0.0869871	0.201876	0.0858476	0.178027	0.16368	0.164104	0.10618	0.196145	0.217501	0.187587		Ampd2	0.0977903	0.145802	0.10068	0.093205	0.171747	0.167154	0.0923404	0.0726088
Ampd3	0.353017	0.21251	0.328759	0.202055	0.340064	0.10449	0.399131	0.190013	0.143287	0.133185	0.112031	0.0685038	0.324653	0.170423		Ampd3	0.0913862	0.05358	0.0979	0.0824846	0.145323	0.144079	0.0769891	0.0263278
Amt	0.0285813	0.0166803	0	0.0221283	0.0115167	0.0298296	0	0	0.0213548	0.014916	0.0192591	0.0157441	0.032035	0.00905593		Amt	0.0285309	0.0305317	0.0324691	0.0232691	0.0190124	0.019065	0.0245347	0.0396036
Amy1	0.00131928	0	0	0	0	0	0	0	0.00162279	0.00938844	0	0.00736871	0	0		Amy1	0.0201979	0.0191696	0.0133152	0.0103002	0.0263349	0.0180782	0.0294685	0.038541
Amz1	0.0359913	0.0655437	0	0.0660037	0	0.016261	0	0.0376478	0.0130286	0.037429	0.0513912	0.0325525	0.00697628	0.00978019		Amz1	0.0151737	0.0152273	0.00532885	0.00573076	0.0289006	0.0197152	0.00536988	0.00914552
Amz2	0.165302	0.238754	0.114385	0.205971	0.15767	0.229902	0.216717	0.449065	0.180209	0.17697	0.15386	0.206795	0.149309	0.197731		Amz2	0.35251	0.353357	0.313622	0.32164	0.34771	0.274145	0.265891	0.345212
Anapc1	0.381782	0.40817	0.389501	0.47403	0.258968	0.452632	0.306641	0.236409	0.412932	0.470056	0.322925	0.397973	0.372191	0.357485		Anapc1	0.628032	0.616365	0.464049	0.547845	0.612072	0.529156	0.63859	0.631234
Anapc10	0.319631	0.343014	0.379145	0.419049	0.328811	0.388028	0.223723	0.308492	0.323015	0.355865	0.299168	0.32476	0.36127	0.352273		Anapc10	0.294522	0.310237	0.27519	0.261085	0.340586	0.230852	0.289323	0.324453
Anapc11	0.66356	0.803721	0.729019	0.642315	0.693755	0.978383	0.445713	0.907477	0.900813	1.06446	0.807036	0.759678	0.894963	0.916148		Anapc11	1.24748	1.40653	1.26803	1.48229	1.14845	1.30828	1.25756	1.37169
Anapc13	0.392627	0.427087	0.376079	0.449722	0.337476	0.469998	0.523794	0.562539	0.382238	0.47362	0.484852	0.476363	0.473252	0.526398		Anapc13	0.56679	0.639114	0.559533	0.576713	0.534907	0.643033	0.556591	0.733814
Anapc15	0.302373	0.27466	0.195001	0.304317	0.132611	0.242646	0.0995298	0.191071	0.179364	0.230686	0.0615521	0.116114	0.0932029	0.106598		Anapc15	0.111159	0.117738	0.105922	0.11475	0.121733	0.106392	0.053233	0.0572902
Anapc16	0.900174	0.804797	1.22251	1.16246	1.15795	0.635282	1.76941	1.10171	1.10886	0.89222	1.07695	1.04058	1.25205	1.07602		Anapc16	1.03791	1.07799	1.28666	1.26759	1.07202	1.16041	0.932792	1.21233
Anapc2	0.505552	0.431002	0.635445	0.458797	0.383099	0.401901	0.346072	0.422407	0.564728	0.460485	0.378238	0.367272	0.419471	0.375458		Anapc2	0.488095	0.471025	0.474088	0.466851	0.487342	0.394897	0.517048	0.558336
Anapc4	0.330177	0.323863	0.270295	0.391514	0.392923	0.364161	0.388689	0.234538	0.353668	0.316672	0.378396	0.403319	0.30853	0.34915		Anapc4	0.417031	0.394447	0.379781	0.355326	0.36431	0.336697	0.373412	0.393663
Anapc5	1.55639	1.37466	1.2967	1.3577	1.68954	1.28584	1.77737	1.07758	1.39389	1.2921	1.03347	1.09553	1.1225	1.03346		Anapc5	1.47566	1.44512	1.54885	1.5606	1.36136	1.37484	1.57055	1.36415
Anapc7	0.238982	0.208233	0.268817	0.210461	0.170981	0.184895	0.231871	0.0687769	0.208995	0.175493	0.298433	0.255466	0.181312	0.214283		Anapc7	0.228149	0.223394	0.266648	0.278298	0.350533	0.336524	0.249505	0.232179
Ancv1r	0.0047956	0.00146492	0	0	0	0	0	0	0.00311578	0.00930212	0	0.00975574	0	0.00369011		Ancv1r	0.00676131	0.00611616	0.00802	0.0078135	0	0	0.0106596	0
Ang	0.0295556	0.0327986	0.0464039	0.0047667	0.0394786	0	0.020256	0.0418708	0.0082256	0.0523244	0.0320547	0.0474942	0.0255906	0.0521926		Ang	0.312491	0.590918	0.2583	0.496203	0.166516	0.419568	0.29393	0.53843
Ang4	0.00684963	0	0.0156582	0	0	0	0	0	0	0	0	0	0.00439506	0		Ang4	0.000930877	0	0	0	0	0	0	0
Angel1	0.0200992	0.030401	0.0542971	0.0644552	0.0235945	0.0182564	0.0342407	0.0846115	0.0206583	0.0183773	0.0414868	0.0144647	0.0152704	0.028809		Angel1	0.0113871	0.0184173	0.0115834	0.0106249	0.00507934	0	0.0530893	0.0264376
Angel2	0.831212	0.783206	0.806478	0.740996	0.624808	0.760315	0.656798	0.648651	0.698671	0.781875	0.716494	0.803038	0.698467	0.581671		Angel2	0.714898	0.671347	0.700892	0.639635	0.609564	0.744746	0.852753	0.787579
Angpt1	0.000567994	0	0	0	0	0.0113553	0	0	0.0110423	0.0156635	0.0124753	0.0285388	0.00973377	0		Angpt1	0.128517	0.101603	0.108467	0.0735573	0.077883	0.0755741	0.105178	0.186002
Angpt2	0.0985781	0.09042	0.685724	0.659001	0.537585	0.324789	0.421167	0.464985	0.0937066	0.0253359	0.0518617	0.0196189	0.0934248	0.207032		Angpt2	1.05102	0.779557	1.0012	0.816195	0.798235	0.425153	0.73096	0.420114
Angptl1	0	0	0	0	0	0	0	0	0	0	0	0	0	0		Angptl1	0.00482788	0.000877377	0.00256526	0	0.00575677	0	0	0.0125616
Angptl2	0	0	0	0	0	0	0	0	0.0729117	0.0457887	0.0399415	0.0826255	0	0		Angptl2	0	0.00343262	0.00112354	0.00714829	0.00358434	0.030274	0	0
Angptl4	0.0206319	0.0254822	0.0499709	0.0431487	0.0530068	0.0286986	0.0691297	0.069575	0.0863379	0.06235	0.0282725	0.0133859	0.0133337	0.0206814		Angptl4	0.235445	0.36255	0.178261	0.368727	0.0842259	0.344962	0.207428	0.296916
Angptl6	0.0143454	0.00646774	0.0172948	0.0375939	0	0.0160634	0	0	0.00290664	0.00906465	0.0135366	0.0202402	0.00667519	0.0241259		Angptl6	0.0173559	0.0157908	0.00391165	0.0113322	0.00405496	0	0	0.0263099
Angptl8	0.000993186	0	0	0	0	0	0	0	0	0	0	0	0	0		Angptl8	0	0	0	0	0	0	0	0
Ank	0.0955217	0.0920532	0.116601	0.140119	0.0649833	0.11689	0.0659615	0.115145	0.0886331	0.0863148	0.113241	0.107356	0.0881185	0.0792212		Ank	0.331714	0.485991	0.410289	0.537247	0.342901	0.408717	0.303824	0.368585
Ank1	0.00790417	0.00613565	0.0155279	0	0	0.0127847	0	0	0.00620207	0.00613252	0.015722	0	0.00367885	0		Ank1	0.0114293	0	0.00820577	0.00152038	0.00680622	0	0.00408479	0.0058745
Ank2	0.0554872	0.0219919	0.0526836	0.00895778	0.0439853	0.0205078	0.0180322	0.0315726	0.0336477	0.0226322	0.123336	0.0371173	0.116868	0.0111017		Ank2	2.78422	1.68659	2.61288	1.52275	2.1	1.17996	2.58461	1.40799
Ank3	0.0143245	0.0160146	0.0374212	0.0104931	0.0154806	0	0.0369775	0	0.0514373	0.0285246	1.08234	1.22843	0.0376511	0.0121029		Ank3	0.859271	0.773346	0.91689	0.800883	0.506255	0.472382	0.833818	0.773252
Ankdd1b	0.00970007	0.00703199	0	0	0.019686	0.0275767	0	0	0.00265986	0	0	0	0	0		Ankdd1b	0.000552135	0	0	0	0.00480241	0	0	0
Ankfy1	0.405169	0.393252	0.579358	0.582789	0.506313	0.348558	0.417134	0.250659	0.361476	0.367007	0.313893	0.299431	0.355952	0.417071		Ankfy1	0.624157	0.61171	0.56677	0.467928	0.508188	0.438382	0.756461	0.93718
Ankhd1	0.753492	0.57652	0.672785	0.420697	0.685984	0.477079	0.689365	0.535454	0.680591	0.562969	0.562876	0.526594	0.712158	0.653919		Ankhd1	0.868646	0.837843	0.827207	0.747872	1.20203	0.808567	0.848522	0.704588
Ankib1	0.271146	0.253536	0.364249	0.424757	0.403236	0.275099	0.194269	0.390702	0.275629	0.213205	0.27604	0.249073	0.217444	0.25018		Ankib1	0.344148	0.355555	0.278141	0.308913	0.340256	0.181043	0.359651	0.222537
Ankle1	0	0	0	0	0	0	0	0	0	0	0	0	0	0		Ankle1	0.0016449	0	0.00145624	0	0	0	0	0
Ankle2	0.228297	0.237456	0.25419	0.106232	0.174106	0.259229	0.127565	0.163834	0.270726	0.171813	0.265727	0.167446	0.19982	0.270602		Ankle2	0.270938	0.290462	0.282905	0.270113	0.311863	0.194731	0.300474	0.32057
Ankmy2	0.117452	0.186753	0.15593	0.134435	0.0979409	0.234933	0.0309628	0.178758	0.17652	0.231959	0.205399	0.229982	0.0773194	0.103009		Ankmy2	0.119038	0.139923	0.0980618	0.127712	0.0838864	0.13025	0.118771	0.152781
Ankra2	0.202049	0.220586	0.204141	0.243104	0.17005	0.190063	0.143341	0.226987	0.211131	0.193578	0.200046	0.257683	0.114587	0.212901		Ankra2	0.297748	0.310095	0.306779	0.324106	0.249747	0.279252	0.30773	0.237316
Ankrd10	1.40272	1.04847	1.20154	1.02386	1.25987	1.09722	0.917409	0.314437	0.778103	0.586961	0.611267	0.668888	0.581939	0.491931		Ankrd10	0.511511	0.398119	0.474923	0.386977	0.404344	0.416077	0.326865	0.396139
Ankrd11	2.05151	1.79765	2.39696	2.66147	2.62111	2.06179	1.89094	1.59873	2.07288	1.62833	2.23282	2.17234	1.9711	1.83118		Ankrd11	1.81967	1.60404	1.86767	1.69721	1.84928	1.57728	1.52251	1.41685
Ankrd12	1.78934	1.64129	1.75536	1.57664	1.84252	1.95922	1.41777	1.83786	1.57421	1.53189	1.88552	2.23176	1.20487	0.97415		Ankrd12	2.20217	1.481	2.26516	1.51748	1.95327	1.25773	1.93646	1.46205
Ankrd13a	1.02575	0.779415	0.757571	0.591492	0.665151	0.705861	1.34736	0.913772	1.31174	1.08056	0.871501	0.805332	0.690967	0.481681		Ankrd13a	1.46595	1.21516	1.37677	1.12598	1.27019	0.887405	1.4047	1.11515
Ankrd13b	0.0111143	0.00824189	0	0	0.0516374	0.00912123	0.0354421	0	0.0258653	0.0034904	0.0225971	0.0117466	0.0116177	0.0266256		Ankrd13b	0.0325329	0.0436726	0.0380739	0.0426183	0.0199154	0.0323678	0.0275435	0.0418738
Ankrd13c	0.334773	0.328076	0.350035	0.380127	0.174401	0.475222	0.347112	0.496119	0.352772	0.367434	0.286168	0.291376	0.30131	0.331291		Ankrd13c	0.505651	0.575768	0.412365	0.376048	0.487806	0.644412	0.48349	0.515571
Ankrd13d	0.0210065	0.0570832	0.039456	0.0227828	0.0114177	0.0304761	0	0.0366005	0.0360817	0.0693018	0.00915555	0.0164532	0.00200215	0.0190036		Ankrd13d	0.00489772	0.00383876	0.00149047	0.00210874	0.00307703	0	0	0.00804681
Ankrd16	0.241269	0.18467	0.264853	0.255851	0.293848	0.242486	0.130167	0.310669	0.162411	0.163208	0.159028	0.131748	0.124041	0.134832		Ankrd16	0.247152	0.178159	0.200726	0.148772	0.186597	0.161002	0.240816	0.161586
Ankrd17	1.41323	1.0272	1.50346	1.01448	1.01652	0.872488	1.36006	0.793801	1.1978	0.969281	1.19074	1.0116	1.1719	1.06075		Ankrd17	1.59733	1.50925	1.43337	1.26274	1.58291	1.62232	1.87315	1.54979
Ankrd23	0.0589162	0.047626	0.0133932	0.0762483	0.0556016	0.0293332	0.0673908	0.100928	0.0390799	0.0488352	0.0472192	0.0510484	0.0402965	0.0298502		Ankrd23	0.0329526	0.0304309	0.0386981	0.0254542	0.0206368	0.0163413	0	0.0160816
Ankrd24	0.101535	0.129528	0.0691203	0.0551268	0.0222515	0.106828	0.0620704	0.0406334	0.0632463	0.102484	0.0704322	0.127477	0.103316	0.0951229		Ankrd24	0.0664901	0.109951	0.0559958	0.0873467	0.0785717	0.0479781	0.0686166	0.0701496
Ankrd26	0.128117	0.149911	0.0835172	0.177279	0.127383	0.0912951	0.168703	0.0789994	0.094694	0.140093	0.108205	0.151446	0.140829	0.134448		Ankrd26	0.112613	0.140199	0.137612	0.163067	0.0702689	0.1326	0.17536	0.101072
Ankrd27	0.148213	0.183873	0.118067	0.276345	0.200898	0.220508	0.138387	0.255596	0.159612	0.162575	0.158463	0.123674	0.129596	0.180022		Ankrd27	0.194836	0.288129	0.184751	0.221043	0.186299	0.151104	0.228738	0.238359
Ankrd28	0.186651	0.107536	0.20832	0.273977	0.137858	0.140746	0.207012	0.139638	0.140261	0.15701	0.135206	0.147269	0.203571	0.187988		Ankrd28	0.0825177	0.0741065	0.0871896	0.0459813	0.149767	0.0630535	0.0688855	0.0727941
Ankrd29	0.242174	0.218578	0.213692	0.313435	0.443057	0.596673	0.129721	0.231896	0.335618	0.424856	0.325971	0.327572	0.0951906	0.0717687		Ankrd29	0.0111454	0.000634932	0.00184837	0	0.00860072	0.012426	0.0132778	0
Ankrd33b	0.32321	0.354745	0.283384	0.231615	0.445208	0.404935	0.242391	0.231658	0.414154	0.486229	0.841871	0.908991	0.830686	0.686525		Ankrd33b	0.0422875	0.0207515	0.0168511	0.0150341	0.0649778	0.165346	0.0440034	0.0342277
Ankrd34a	0	0.00518002	0	0	0	0.0589492	0	0	0	0.0014214	0	0	0	0		Ankrd34a	0	0	0	0.00314838	0	0	0	0
Ankrd35	0	0	0	0	0	0	0	0	0	0	0	0.00934147	0	0		Ankrd35	0	0	0	0.00150152	0	0	0	0
Ankrd37	0.109073	0.0976396	0.117094	0.0430704	0.0338985	0.0512692	0.0516409	0.135935	0.108105	0.0813424	0.0470029	0.118032	0.0513878	0.0735546		Ankrd37	0.0480706	0.0291211	0.0612598	0.017885	0.0229925	0	0.0342306	0.0180956
Ankrd39	0.198714	0.179978	0.10243	0.234962	0.251598	0.206241	0.0700022	0.226085	0.187712	0.138424	0.117565	0.168986	0.152461	0.118619		Ankrd39	0.130113	0.142333	0.119569	0.132642	0.135271	0.153436	0.108503	0.119391
Ankrd40	0.513376	0.537861	0.632142	0.626389	0.497652	0.748409	0.358476	0.605966	0.541629	0.51367	0.4494	0.573195	0.421522	0.399433		Ankrd40	0.607962	0.675237	0.553234	0.591005	0.60178	0.595805	0.756894	0.688625
Ankrd42	0.00873766	0.0205344	0.0212733	0.0404131	0	0.0544287	0.0304859	0.017396	0.0206245	0.0137125	0.008509	0.0136092	0.0047104	0.0148651		Ankrd42	0.0154153	0.0128853	0.0166545	0.012528	0	0.0448766	0.0269959	0.0400482
Ankrd44	0.249923	0.340789	0.251944	0.833002	0.534805	0.796464	0.0707204	0.39294	0.126025	0.213302	0.148719	0.174542	0.0549678	0.107341		Ankrd44	0.119362	0.164207	0.147702	0.173966	0.080442	0.0724077	0.0642737	0.125801
Ankrd46	0.311135	0.319261	0.471329	0.408336	0.122625	0.234938	0.415972	0.606484	0.626884	0.542604	0.600471	0.322719	0.4352	0.440846		Ankrd46	0.530247	0.51583	0.526975	0.588234	0.377304	0.340396	0.512239	0.474891
Ankrd49	0.109139	0.100676	0.0998276	0.103586	0.0992787	0.143681	0.0808883	0.132988	0.164914	0.127383	0.146205	0.13353	0.0778294	0.115342		Ankrd49	0.163055	0.179546	0.181934	0.201904	0.207932	0.199912	0.0675342	0.160528
Ankrd50	0.361817	0.494076	0.472803	0.724197	0.387838	0.482665	0.234165	0.379963	0.330495	0.346562	0.188137	0.21632	0.302156	0.318125		Ankrd50	0.297866	0.429298	0.245939	0.496546	0.159575	0.17553	0.209836	0.28742
Ankrd52	0.0452154	0.0395816	0.0627116	0.0421149	0.0548238	0.0734069	0.0564689	0.0706269	0.0283674	0.0489844	0.0641151	0.0492881	0.0401329	0.0169541		Ankrd52	0.0761006	0.0738373	0.0580582	0.0791272	0.0766399	0.0565345	0.0536071	0.0197282
Ankrd54	0.260694	0.274444	0.272199	0.299351	0.167086	0.333143	0.300973	0.291946	0.233075	0.210088	0.203026	0.216861	0.17619	0.181299		Ankrd54	0.23579	0.245862	0.27103	0.241432	0.280674	0.196255	0.17266	0.195024
Ankrd6	0.000303699	0.00304375	0.00756251	0	0	0.0083552	0	0	0	0.0045628	0.0369123	0.0133527	0.00956297	0.00361917		Ankrd6	0.123325	0.157976	0.140621	0.129844	0.149113	0.201974	0.0824683	0.134225
Ankrd9	0.14797	0.103411	0.13927	0.0985758	0.0920247	0.0741212	0.206003	0.0155646	0.135013	0.136106	0.186065	0.137126	0.130214	0.0640704		Ankrd9	0.00990652	0.00537149	0.00864672	0.00788757	0.00354639	0	0.0108647	0.0135411
Anks1	0.321398	0.290767	0.584947	0.269495	0.643658	0.376405	0.376752	0.288945	0.274453	0.238012	0.172019	0.171075	0.309942	0.320348		Anks1	0.271728	0.305581	0.32747	0.306364	0.241315	0.237198	0.228261	0.404893
Anks1b	0	0	0.0206837	0	0.016988	0	0	0	0	0	0.00383026	0	0	0		Anks1b	0.00983608	0.0133095	0.00416738	0.00611693	0.00166912	0.0133914	0.0506918	0.0165951
Anks3	0.244236	0.224753	0.251338	0.194305	0.12695	0.227171	0.228017	0.266855	0.259672	0.190436	0.301829	0.197723	0.134607	0.147836		Anks3	0.231593	0.229858	0.24842	0.190674	0.289824	0.131062	0.188194	0.1394
Anks4b	0.00226051	0	0	0	0	0	0	0	0	0	0	0	0	0		Anks4b	0	0.00136147	0.000698034	0	0	0	0	0
Anks6	0.020519	0.0265867	0.0360354	0.0292554	0.0278417	0.0528631	0	0	0.02165	0.0192322	0.00447061	0	0.00194565	0.00971812		Anks6	0.0082096	0.0012432	0.00583604	0.00796756	0	0	0	0.0080629
Ankzf1	0.190661	0.178777	0.275076	0.142963	0.202094	0.0975264	0.241567	0.168066	0.193484	0.154514	0.136035	0.158132	0.157709	0.15332		Ankzf1	0.190903	0.138664	0.204701	0.160262	0.139555	0.109596	0.176639	0.131983
Anln	0.00371891	0.00593588	0	0	0	0	0	0	0	0	0	0.00278843	0.00961827	0.00345451		Anln	0.0141585	0.00562335	0.00296314	0.00120366	0.0108214	0.0149518	0	0.00541388
Ano1	0.00393476	0.00093117	0	0	0	0	0	0	0.00630521	0	0.136486	0.129765	0	0.00390989		Ano1	0	0	0	0	0	0	0	0
Ano10	0.11631	0.136625	0.0932446	0.177845	0.144978	0.187573	0.119706	0.226306	0.171545	0.152037	0.150084	0.216032	0.154585	0.134005		Ano10	0.144219	0.132155	0.135156	0.129647	0.195661	0.156803	0.1567	0.123246
Ano6	0.975772	0.8996	1.0146	1.00376	0.943245	0.597398	0.839617	0.765067	1.11629	1.20729	1.09191	0.911453	0.802339	0.852769		Ano6	0.553019	0.462137	0.479819	0.37826	0.396155	0.220599	0.363485	0.502789
Ano7	0	0	0	0	0	0	0	0	0	0	0	0	0	0		Ano7	0	0	0	0	0	0	0	0
Ano8	0.0656128	0.0923528	0.147057	0.226572	0.113901	0.0566092	0.0263031	0.0245426	0.0472529	0.0694312	0.067231	0.020618	0.0349995	0.0670166		Ano8	0.0448932	0.061059	0.0338598	0.0416258	0.0082303	0.0231981	0.0539769	0.0236758
Ano9	0	0	0.0206837	0	0	0	0	0	0	0	0	0	0	0.00407934		Ano9	0	0.0105887	0	0	0.00420584	0	0	0.00799893
Anp32a	2.39582	3.40031	2.52003	2.98678	1.63101	3.68642	1.70672	3.62245	2.44097	3.07184	2.65958	4.2593	1.57895	1.9225		Anp32a	2.08418	2.14235	1.98684	2.04644	1.5009	1.465	1.68616	2.25418
Anp32b	1.66344	1.53355	1.94055	1.40472	1.2874	1.70895	1.54582	1.85707	1.55054	1.80785	2.16375	2.00039	1.50892	1.68701		Anp32b	2.18196	2.23305	2.3241	2.30143	2.27108	2.07035	2.0151	2.19966
Anp32e	0.413083	0.39573	0.445822	0.440078	0.4986	0.258351	0.624219	0.362818	0.485056	0.391717	0.552684	0.483645	0.59676	0.402979		Anp32e	0.535785	0.514766	0.524908	0.49194	0.551406	0.518008	0.500508	0.5458
Anpep	0.0144037	0.00395907	0.0390717	0	0	0	0.0135312	0	0.183234	0.07375	0.0125081	0.0238817	0.239012	0.236382		Anpep	0.186698	0.180337	0.132224	0.108588	0.11298	0.21023	0.0990954	0.157308
Antxr1	0.00900535	0.0102529	0.00547519	0.0608282	0.0239102	0.0285169	0	0	0.119176	0.0926107	0.0889819	0.0554703	0.0195845	0.0266565		Antxr1	0.0601881	0.0246566	0.0334669	0.035262	0.0574574	0.0533115	0.0407098	0.0292056
Antxr2	0.506582	0.0853074	0.606348	0.150968	0.299082	0.0769766	0.309125	0	0.369152	0.0295598	0.238377	0.0320296	0.69179	0.155654		Antxr2	0.565702	0.275464	0.73394	0.310487	0.429476	0.151294	0.630505	0.269867
Anxa1	0.252047	0.413866	0.331211	0.405324	0.143584	0.462556	0.328124	0.246696	0.529473	0.579639	0.517838	0.733953	1.96877	1.36073		Anxa1	0.773051	1.52736	0.634114	1.13829	0.670644	1.31748	0.628809	1.13901
Anxa11	0.592442	0.550983	0.658401	0.603494	0.591961	0.635849	0.663461	0.58401	0.669815	0.616906	0.850075	0.803617	0.508859	0.54287		Anxa11	0.845409	0.936624	0.952851	0.985954	0.766014	0.896335	0.975885	0.83463
Anxa13	0.00199663	0.00356514	0	0.00803368	0	0	0	0	0.00825702	0.00199065	0	0	0	0.00372877		Anxa13	0.00130341	0.0038204	0.00423468	0.0061964	0	0	0	0
Anxa2	3.44926	3.28314	5.52635	5.0081	9.12398	5.84602	2.54113	2.69412	3.20858	3.31491	2.88439	2.29387	4.67096	5.60272		Anxa2	7.44984	5.68097	6.53956	5.53898	6.17009	4.41742	6.38659	4.85982
Anxa3	3.43762	3.65746	4.49364	5.70959	5.93229	5.67505	3.25664	4.308	3.27791	4.02093	3.46756	3.34468	2.70256	3.31858		Anxa3	0.193661	0.200135	0.0966249	0.122825	0.0719131	0.0733122	0.157321	0.176624
Anxa4	0.457464	0.399515	0.500941	0.30016	0.814656	0.499169	0.592475	0.443745	0.470208	0.375036	0.562575	0.41918	0.453416	0.418792		Anxa4	0.560924	0.458456	0.528458	0.476565	0.564604	0.429019	0.664404	0.516708
Anxa5	3.02514	3.53069	3.24885	3.46259	3.93343	5.68246	2.39124	2.60199	3.53211	4.38157	5.51949	5.54355	2.04032	2.35096		Anxa5	5.223	5.339	4.67366	4.68375	4.32445	3.79994	4.65701	4.99602
Anxa6	0.637251	0.718024	0.856073	0.743656	0.658403	0.687904	0.368548	0.584682	0.472206	0.456303	0.377746	0.353448	0.41168	0.522976		Anxa6	2.71286	1.99195	1.93727	1.53615	1.66008	1.32637	2.2659	1.53999
Anxa7	2.52339	2.45931	1.33162	1.78958	3.20119	2.51752	2.33939	2.53934	2.38953	2.36519	2.6643	2.56708	2.7235	2.47509		Anxa7	1.55173	1.74808	1.7226	1.65332	2.056	2.44817	1.64088	1.58765
Anxa8	0	0.00699188	0	0.00693811	0	0	0	0	0.0515872	0.102276	0.0147738	0	0	0.0165972		Anxa8	0	0	0	0	0.0132448	0	0	0
Anxa9	0.000724823	0.00150331	0	0	0	0.00623234	0	0	0	0	0	0	0.00892411	0.0102261		Anxa9	0.0161789	0.0133217	0.00969634	0.0148925	0.00740178	0	0.00507779	0.015743
Aoc1	0.00202912	0.00165205	0	0	0	0	0	0	0.00589051	0	0.00575901	0	0	0.00325461		Aoc1	0	0	0.00226111	0.00160042	0.01294	0	0	0
Aoc2	0.0633248	0.0232343	0.0517008	0.034803	0.0243434	0	0.0115638	0.0348323	0.0148028	0.0376573	0.0281049	0.0090979	0.0477778	0.0244402		Aoc2	0.0131277	0.0130128	0.0166164	0.023868	0.01244	0.0146496	0	0.0167865
Aoc3	0.145351	0.110097	0.047482	0.0450937	0.0221804	0.0178717	0.0590703	0	0.0889575	0.064602	0.00857125	0.0125407	0.0128051	0.00716827		Aoc3	0.00501457	0.00401182	0.00172681	0.00320629	0.00728335	0.00903095	0	0
Aopep	2.55696	2.08947	2.04853	2.17807	2.80508	1.49575	2.0926	1.17521	1.91054	1.87363	1.46805	1.48229	1.56261	1.46262		Aopep	3.83124	2.92927	4.22685	3.0618	3.71049	2.49288	3.64556	3.00882
Aox1	0.0468693	0.0300948	0.0567469	0.0614438	0.0247911	0.0516458	0	0	0.050844	0.0319508	0	0	0.0415599	0.0404011		Aox1	0.0726672	0.0729711	0.0946011	0.0872243	0.0863827	0.0622851	0.152102	0.0767833
Aox2	0	0	0	0	0	0	0	0	0	0	0	0	0	0		Aox2	0.0176032	0.0126512	0.0123804	0.00878422	0.0149917	0.00780728	0.0348952	0.0330902
Ap1ar	0.285492	0.24622	0.220663	0.352936	0.161812	0.199225	0.378737	0.347879	0.190744	0.214693	0.192412	0.243417	0.218271	0.304653		Ap1ar	0.325575	0.329298	0.319259	0.383985	0.328053	0.405055	0.491669	0.489203
Ap1b1	0.178222	0.126761	0.0770793	0.0946489	0.201652	0.103257	0.181142	0.307022	0.119637	0.13256	0.142859	0.147168	0.206756	0.157839		Ap1b1	0.202845	0.180507	0.156029	0.123088	0.167986	0.163689	0.175203	0.116034
Ap1g1	0.274841	0.31561	0.274209	0.366817	0.292291	0.204853	0.243442	0.180429	0.338119	0.302995	0.274517	0.341408	0.368543	0.266482		Ap1g1	0.38363	0.439561	0.370588	0.337895	0.374626	0.384255	0.390075	0.415894
Ap1g2	0.0514685	0.0739457	0.0781948	0.0703267	0.0656536	0.0320887	0.0154607	0.0503407	0.105752	0.102473	0.0841396	0.0408332	0.0929264	0.0902501		Ap1g2	0.0410075	0.0296891	0.0290703	0.0256102	0.0380886	0.0455711	0.0510047	0.0206783
Ap1m1	0.353795	0.35509	0.38611	0.493324	0.292054	0.249559	0.1422	0.263422	0.207216	0.281726	0.267127	0.223943	0.265294	0.207101		Ap1m1	0.450529	0.437319	0.433658	0.406291	0.51144	0.333948	0.41584	0.429324
Ap1m2	0.00208045	0	0	0	0	0	0	0	0	0.00219246	0	0	0	0		Ap1m2	0.00230402	0.00222198	0	0	0	0	0	0
Ap1s1	0.211867	0.349045	0.336476	0.562945	0.354734	0.523633	0.147748	0.11648	0.235941	0.381431	0.398868	0.361704	0.230504	0.454732		Ap1s1	0.438313	0.556641	0.439167	0.520093	0.370534	0.407998	0.491802	0.571348
Ap1s2	0.318266	0.52101	0.420356	0.571933	0.479603	0.742479	0.41388	0.515379	0.314764	0.47816	0.460267	0.547449	0.176005	0.254803		Ap1s2	0.303424	0.357007	0.26166	0.334668	0.249418	0.295733	0.289935	0.348459
Ap1s3	0	0.00162108	0	0	0	0	0	0	0	0	0	0	0	0		Ap1s3	0.00297474	0.00177418	0	0	0	0	0.00941134	0.015788
Ap2a1	0.44851	0.453064	0.474169	0.549173	0.368068	0.562048	0.329079	0.472744	0.297626	0.374852	0.392077	0.325132	0.317913	0.2512		Ap2a1	0.500667	0.500099	0.441353	0.451469	0.521477	0.26252	0.34135	0.354311
Ap2a2	0.382495	0.413001	0.553749	0.425586	0.622981	0.450528	0.695289	0.486983	0.47545	0.484421	0.887105	0.890205	0.354896	0.309135		Ap2a2	1.48752	1.59148	1.25895	1.23662	1.41187	1.39733	1.36732	1.53506
Ap2b1	0.438704	0.507581	0.701096	0.421115	0.624034	0.474333	0.4287	0.419883	0.525097	0.475908	0.606055	0.434194	0.487146	0.494298		Ap2b1	0.637743	0.675417	0.533457	0.62919	0.665841	0.721534	0.551226	0.521904
Ap2m1	1.30346	1.46002	1.5166	1.70643	1.73716	1.53214	1.71716	1.36493	1.35531	1.3669	1.42748	1.40782	1.80219	1.98102		Ap2m1	1.95353	1.87035	1.81898	1.72968	1.80287	1.9008	2.03698	1.68342
Ap2s1	0.617585	0.750172	0.62957	0.707096	0.827551	0.779059	0.505462	0.856976	0.609699	0.62533	0.667279	0.673108	0.59199	0.674633		Ap2s1	0.936792	0.94319	0.845127	0.882809	0.768267	0.887159	0.775039	0.882157
Ap3b1	0.466922	0.449937	0.409591	0.375554	0.338274	0.515572	0.257548	0.268438	0.368792	0.335158	0.421266	0.425901	0.36502	0.386378		Ap3b1	0.561858	0.5076	0.507221	0.467623	0.471729	0.438932	0.486588	0.342211
Ap3d1	0.365517	0.398743	0.408114	0.393467	0.332324	0.346885	0.349348	0.422137	0.341373	0.438246	0.450972	0.370933	0.368972	0.354573		Ap3d1	0.422264	0.451026	0.433484	0.365054	0.411214	0.380772	0.343493	0.38499
Ap3m1	0.209556	0.20163	0.266649	0.270947	0.195899	0.220554	0.259457	0.288077	0.321088	0.329901	0.497683	0.416361	0.316169	0.320918		Ap3m1	0.461281	0.60867	0.442583	0.602864	0.442235	0.384687	0.319682	0.568908
Ap3m2	0.105301	0.0876112	0.0581297	0.0468646	0.0776495	0.0705784	0.114652	0.098303	0.147794	0.147507	0.0573768	0.0654087	0.104288	0.096561		Ap3m2	0.0809264	0.0874754	0.0939872	0.124286	0.0463145	0.0552168	0.0876125	0.184801
Ap3s1	0.367218	0.390568	0.442482	0.452807	0.38837	0.591327	0.35256	0.486569	0.279108	0.265245	0.351428	0.455959	0.30813	0.394859		Ap3s1	0.784706	0.848879	0.717193	0.903049	0.829865	0.989446	0.699696	0.724604
Ap3s2	0.115714	0.127174	0.096607	0.159289	0.0614208	0.149446	0.0892744	0.0700864	0.102723	0.159112	0.224532	0.139912	0.125749	0.123872		Ap3s2	0.1762	0.169451	0.140992	0.17814	0.143457	0.133574	0.140244	0.152807
Ap4b1	0.134562	0.126731	0.130225	0.134472	0.368362	0.0316781	0.45309	0.108667	0.151973	0.112993	0.196409	0.0826353	0.211846	0.139251		Ap4b1	0.177553	0.158149	0.194394	0.141978	0.148476	0.138721	0.219715	0.0700931
Ap4e1	0.0834566	0.0813264	0.146378	0.0485257	0.0312904	0.112924	0.0316099	0.0838863	0.0765493	0.0716202	0.0892086	0.0521002	0.131548	0.0640633		Ap4e1	0.1441	0.131818	0.103084	0.116526	0.0981018	0.0603659	0.120505	0.141529
Ap4m1	0.258623	0.267912	0.378745	0.362554	0.108996	0.167873	0.232612	0.171764	0.235576	0.149671	0.224946	0.286392	0.173152	0.129116		Ap4m1	0.251617	0.229124	0.240693	0.259133	0.205484	0.0913477	0.271234	0.148059
Ap4s1	0.211519	0.251022	0.269895	0.171921	0.195306	0.354029	0.272267	0.42039	0.210779	0.262331	0.41449	0.409181	0.314443	0.309333		Ap4s1	0.30276	0.352914	0.261839	0.31781	0.278595	0.290552	0.23075	0.261439
Ap5b1	0.0120285	0.0254878	0.0135685	0.0265186	0	0.0165735	0	0	0.030022	0.0159038	0.00458296	0.00722267	0.0102382	0.0159191		Ap5b1	0.00791992	0.00353	0.00626518	0.00420554	0	0.0244842	0	0.0277392
Ap5m1	0.164372	0.170114	0.212606	0.254464	0.0696324	0.155233	0.078477	0.165917	0.236234	0.147808	0.189394	0.24389	0.152907	0.188611		Ap5m1	0.250982	0.261971	0.205225	0.220864	0.218198	0.233209	0.243439	0.232055
Ap5s1	0.222035	0.260277	0.0971603	0.233003	0.114663	0.0885186	0.365465	0.44772	0.13068	0.161368	0.200809	0.300081	0.170963	0.116978		Ap5s1	0.170363	0.148325	0.317968	0.216269	0.266427	0.483563	0.162514	0.216555
Ap5z1	0.0745721	0.0580403	0.0283029	0.073864	0.147049	0.0796817	0.0340101	0.0761394	0.047648	0.0459873	0.0830386	0.0719016	0.0651472	0.055494		Ap5z1	0.0902263	0.105576	0.0891504	0.0901358	0.0530564	0.0950554	0.128674	0.100758
Apaf1	0.345324	0.37507	0.378334	0.449659	0.268789	0.211935	0.568585	0.511587	0.323288	0.27368	0.179436	0.191269	0.577923	0.607774		Apaf1	1.2586	0.951275	1.30915	0.843733	1.81581	1.3723	1.2025	0.921129
Apba1	0.0186457	0.0069401	0.0422493	0.00349531	0.0611249	0.0139213	0.0231639	0.0147676	0.0801531	0.128531	0.498491	0.631267	0.0172234	0.0104133		Apba1	0.186286	0.114347	0.102617	0.108296	0.10021	0.0370625	0.097905	0.0700081
Apba2	0.0273109	0.00792462	0.0380697	0	0.0721928	0.00713773	0.0134411	0	0.0112929	0.00916637	0.0675175	0.0165094	0.0517842	0.0185695		Apba2	1.91004	1.5204	1.29734	1.12414	1.06096	0.668989	1.40618	1.10136
Apba3	0.208796	0.164498	0.179009	0.206148	0.195562	0.213273	0.195969	0.20946	0.206968	0.218463	0.17984	0.187535	0.176471	0.185504		Apba3	0.189064	0.235682	0.195038	0.211285	0.159645	0.239821	0.180831	0.229253
Apbb1	0.148796	0.191722	0.0828988	0.0700116	0.0631293	0.188114	0.0292608	0.0544136	0.131718	0.224314	0.144206	0.242735	0.0655758	0.112981		Apbb1	0.0974343	0.104618	0.0995689	0.120692	0.0339001	0.0552265	0.0556635	0.152407
Apbb1ip	0.0041882	0.00430497	0	0	0	0	0	0	0	0.00291693	0.0412115	0.0416845	0.00631888	0.00533282		Apbb1ip	0	0	0.00168676	0.000748436	0	0	0	0
Apbb2	3.33185	3.75393	3.60506	4.42427	3.83247	3.37925	2.75887	3.31644	3.09908	4.43777	1.55838	1.80471	2.36633	2.93248		Apbb2	0.488091	0.356635	0.376553	0.274852	0.432628	0.387248	0.265819	0.277272
Apbb3	0.127144	0.111814	0.178774	0.0445986	0.231939	0.121853	0.0666035	0.170087	0.106847	0.120683	0.156225	0.136258	0.101832	0.114622		Apbb3	0.188092	0.0744136	0.185445	0.0922622	0.160651	0.070319	0.100875	0.0402142
Apc	1.03847	0.950418	1.20179	0.971045	0.73827	0.835422	0.85035	0.855475	0.838217	0.638957	0.839202	0.718154	0.737435	0.712868		Apc	1.89759	2.35146	1.6574	2.06028	1.47238	1.55197	2.32842	1.83563
Apcdd1	0.0172167	0.0383681	0.0490356	0.0607956	0.0380907	0.230204	0	0	0.00254669	0.0104562	0	0.00860766	0	0.00601022		Apcdd1	0	0.00126084	0.00414969	0	0	0	0	0
Apeh	0.185773	0.174765	0.282415	0.205373	0.148049	0.114866	0.120914	0.0532701	0.17378	0.187086	0.183625	0.187679	0.202613	0.185783		Apeh	0.13114	0.137752	0.135714	0.120363	0.109987	0.123795	0.0856951	0.137987
Apex1	0.0916621	0.0484248	0.0525045	0.12489	0.167528	0.0303046	0.131409	0.097596	0.154268	0.0974123	0.147895	0.0891694	0.340994	0.30458		Apex1	0.114458	0.111563	0.128468	0.114276	0.15167	0.134404	0.121966	0.0849368
Apex2	0.150671	0.11903	0.123591	0.0931572	0.0877002	0.0589286	0.103628	0.0957611	0.0863522	0.117233	0.124622	0.107729	0.143198	0.106072		Apex2	0.095416	0.104452	0.0895379	0.115801	0.0972916	0.16555	0.0855295	0.095945
Aph1a	0.681992	0.802416	0.953713	1.02756	0.75044	0.846511	0.530367	0.680529	0.728154	0.645478	0.781263	0.538345	0.506689	0.599854		Aph1a	0.70913	0.680847	0.627403	0.604218	0.631182	0.717231	0.612505	0.693952
Aph1b	0.0690699	0.0777001	0.135761	0.0666731	0.0861679	0.120691	0.0170529	0.0582573	0.11949	0.0848599	0.119592	0.0896827	0.120615	0.0927803		Aph1b	2.02456	1.21743	2.30317	1.64682	1.43296	1.01257	1.75823	1.30774
Aph1c	0.00594226	0.00744554	0	0	0	0	0	0	0.00803971	0.0146244	0	0	0.00603173	0.012353		Aph1c	0.0377964	0.0379892	0.0787248	0.084621	0.0192533	0.048231	0.0560192	0.0232203
Api5	0.577914	0.4539	0.509457	0.610426	0.400095	0.467921	0.390972	0.35115	0.563909	0.504634	0.656544	0.465456	0.608633	0.464802		Api5	0.526027	0.548078	0.501854	0.505551	0.537132	0.66994	0.544665	0.391218
Apip	0.201736	0.236223	0.214871	0.205406	0.193647	0.387427	0.159378	0.232828	0.220896	0.261158	0.203172	0.241204	0.206471	0.247742		Apip	0.276251	0.266713	0.255834	0.248705	0.221678	0.209572	0.305702	0.231468
Aplf	0.0316921	0.0434237	0.0427035	0.0176741	0	0.0797024	0.0415203	0.0245083	0.0337565	0.0653708	0.0469263	0.049935	0.0138304	0.0415037		Aplf	0.0202337	0.0289256	0.0219975	0.0211169	0.0104431	0.0207156	0.00912475	0
Apln	0.0477361	0.0165068	1.28398	1.4612	0.317196	0.15994	0.0111183	0	0.00505768	0	0.012803	0.0030107	0.00730553	0.0437896		Apln	0.00544534	0.00699405	0	0.00353262	0.0027575	0	0	0
Aplnr	0.251637	1.71682	0.399213	2.47151	0	0.800797	0.313256	2.8601	0.0112244	0.0326054	0.0542053	0.20826	0.158189	2.0951		Aplnr	0.00459142	0.0130741	0.00581303	0.0136378	0.00787052	0.0134632	0.0187705	0.00894467
Aplp1	0.0718943	0.136596	0.114043	0.223725	0.135092	0.151347	0.118622	0.10262	0.0918425	0.130285	0.118708	0.252077	0.0507846	0.0622702		Aplp1	0.00224419	0.00863659	0.0133208	0.00814313	0.00417666	0	0.0044203	0
Aplp2	4.82804	5.11274	5.39916	5.2683	5.46473	6.05831	5.07692	5.50224	5.41296	5.44991	5.87539	5.02603	5.20176	4.9733		Aplp2	13.9055	13.5375	14.7242	14.5277	13.6362	11.8133	13.3104	13.0545
Apmap	0.231719	0.279914	0.35617	0.182978	0.456561	0.237943	0.247648	0.113773	0.342195	0.293646	0.230275	0.330817	0.303292	0.303069		Apmap	0.354684	0.346523	0.35542	0.340084	0.302999	0.1897	0.500638	0.37112
Apoa1	0.0116777	0.0127485	0	0	0	0	0	0	0.00340737	0.00323126	0.0425869	0	0	0.00635671		Apoa1	0.00516636	0.00262206	0.00121595	0.00606142	0.0213174	0.00596121	0	0
Apoa2	0.00565394	0.0050769	0	0	0	0	0	0	0.00214847	0	0	0	0	0.0245953		Apoa2	0.0204275	0.0115035	0.00374728	0.00373283	0.00718847	0.0108605	0.015834	0.0177249
Apoa4	0	0	0	0	0	0	0	0	0	0	0	0	0.00415766	0		Apoa4	0	0	0	0	0.00470645	0	0	0
Apob	0	0	0	0	0	0	0	0	0	0	0	0	0.00767059	0		Apob	0.00322043	0	0	0	0	0	0	0.00705804
Apobec1	0.0584309	0.056096	0.0287344	0.0291353	0.016741	0.0535937	0.227841	0.0941882	0.0908362	0.0933081	0.117189	0.0556866	0.0676036	0.0720321		Apobec1	0.306576	0.485106	0.329941	0.484495	0.346979	0.450944	0.515518	0.659609
Apobec2	0	0.00182653	0	0	0	0	0	0	0	0	0	0.00595529	0	0		Apobec2	0.00465169	0.0471448	0.00701375	0.0232542	0.00410897	0.0435034	0.0250034	0.0205772
Apobec3	3.07615	2.46434	3.00122	2.09579	2.43513	1.4816	4.44649	4.37935	2.85777	2.19043	2.0345	1.50855	2.95431	2.97312		Apobec3	2.83176	2.12698	3.37389	2.4453	4.17662	4.47794	3.64336	3.25538
Apoc2	0	0	0	0	0	0	0	0	0	0	0	0	0	0		Apoc2	0	0	0	0	0	0	0	0
Apoc3	0	0	0	0	0	0	0	0	0	0	0	0	0	0		Apoc3	0.00154082	0.000627315	0.00241341	0.00309296	0	0	0	0
Apod	0.00307656	0.00151431	0.00763837	0	0.0138059	0.022203	0.0177991	0	0	0	0.00513259	0	0.00387946	0		Apod	0.00425991	0.00618106	0.0169992	0.0114213	0.0212474	0.165986	0.00527305	0.0217008
Apoe	1.36204	1.77773	0.602099	0.649353	1.02995	1.84095	2.93099	5.65803	2.2849	3.16099	0.378119	0.497859	3.24988	3.82387		Apoe	0.0642237	0.0574442	0.0531758	0.0508233	0.0758396	0.206923	0.0526152	0.0439995
Apof	0	0	0	0	0	0	0	0	0	0	0	0	0	0		Apof	0	0.0061864	0	0.00575262	0	0	0	0.00799893
Apol10a	0	0	0	0	0	0	0	0	0.00640705	0	0	0	0	0		Apol10a	0.00294835	0.0019349	0	0.00157296	0.00140249	0	0	0
Apol10b	0.353627	0.614238	0.228229	0.477239	0.245167	0.407889	0.60797	1.42807	0.30725	0.248039	0.107766	0.232473	0.127148	0.234848		Apol10b	0.472142	0.724962	0.245125	0.325015	0.382792	1.39107	0.967325	1.14122
Apol7c	0.0038222	0.0110717	0	0	0	0.0625952	0	0	0.00891587	0.0106698	0	0.0166867	0	0.00581048		Apol7c	0.0228333	0.012844	0.0184419	0.00677934	0.0278677	0.038425	0.0165951	0.0542617
Apol7e	0.000283997	0	0.00763837	0	0	0	0	0	0	0.0014447	0.00159833	0	0.0143805	0.00325229		Apol7e	0.0836061	0.0611819	0.0307508	0.013423	0.0469301	0.0191271	0.11373	0.0444848
Apol8	0.0262887	0.023764	0	0.0366715	0.0973692	0.0230699	0.0487396	0.0757346	0.0191705	0.0116414	0.00435238	0	0	0.0029587		Apol8	0.0169218	0.00783987	0.0055107	0.0146323	0.00267578	0.0291499	0.0495207	0.00350357
Apol9a	0.0325856	0.022276	0	0.0496875	0.0339361	0.153715	0.0241651	0	0.0705561	0.0340218	0.0633391	0.0450239	0.0203873	0.0354499		Apol9a	0.025021	0.0272525	0.00890299	0.00709373	0.031603	0.00690045	0.173587	0.193969
Apol9b	0.016898	0.0162247	0.0217005	0.0384632	0.077803	0.0821508	0.0366258	0.155622	0.0295236	0.0749071	0.0592526	0.0396766	0.0068131	0.0365933		Apol9b	0.027987	0.0289844	0.00357203	0.0138487	0.00934638	0	0.171833	0.154982
Apold1	13.3202	10.8416	10.7147	9.11754	15.5579	5.15187	10.3751	9.53745	13.9162	9.43199	11.6635	9.53901	16.3503	15.0725		Apold1	9.13898	10.28	9.47324	10.2033	13.5492	13.8863	9.21186	9.33775
Apon	0.0187747	0.012544	0	0.0307824	0	0.0477873	0.0276387	0.033749	0.0364068	0.0123585	0.0432623	0	0.0103346	0.0045009		Apon	0.0013881	0.000620189	0.00304245	0.00213881	0.0148957	0.00806115	0.0274929	0.00905108
Apoo	0.118473	0.0952065	0.203876	0.10757	0.107486	0.16313	0.109783	0.115034	0.125649	0.136441	0.0781896	0.0976845	0.0930536	0.148824		Apoo	0.168871	0.184234	0.144553	0.169849	0.11887	0.108511	0.209885	0.168713
Apool	0.172863	0.183577	0.0363868	0.273521	0.184882	0.196409	0.189512	0.114456	0.144581	0.165193	0.135443	0.23609	0.167225	0.212381		Apool	0.175407	0.202832	0.163743	0.166589	0.188733	0.134271	0.210594	0.231691
Apopt1	0.407786	0.417678	0.493749	0.435935	0.298838	0.515281	0.343071	0.369212	0.310886	0.319082	0.323206	0.372423	0.289365	0.428549		Apopt1	0.501961	0.512425	0.368172	0.520858	0.342336	0.397367	0.419992	0.573465
App	7.34296	7.91594	9.34555	9.39343	11.4588	12.6491	7.16298	7.33963	7.781	8.34746	6.35272	6.50426	4.81067	4.70098		App	8.43985	7.86064	8.80429	7.97029	7.88861	7.71429	9.0161	8.1007
Appbp2	0.643992	0.613703	0.704044	0.694623	0.779931	0.668422	0.675304	0.749293	0.544748	0.515962	0.555399	0.422815	0.561199	0.472102		Appbp2	0.714653	0.700866	0.745885	0.642537	0.972333	0.780863	0.56704	0.670243
Appbp2os	0	0.00570254	0	0.0122515	0	0	0	0.0454897	0	0.00494531	0	0	0	0		Appbp2os	0	0.00321523	0	0.0020431	0	0.00902689	0	0.0101338
Appl1	0.523137	0.585647	0.493975	0.618505	0.496346	0.593764	0.480708	0.429955	0.523881	0.53763	0.399325	0.418091	0.539691	0.442775		Appl1	0.798582	0.909219	0.828742	0.769788	0.774456	0.781095	0.666092	0.75446
Appl2	0.128659	0.115678	0.115788	0.0569886	0.0558777	0.122947	0.0390257	0.0447547	0.137629	0.090325	0.139466	0.0970971	0.0998003	0.141375		Appl2	0.641627	0.474198	0.511105	0.352351	0.416002	0.353228	0.531263	0.331318
Aprt	1.22138	0.698151	1.15097	0.785645	0.988841	0.534877	1.1189	0.824978	1.3888	0.697046	1.31171	0.98258	1.9287	1.27308		Aprt	2.64723	1.74661	2.47361	1.61812	2.55498	1.66042	2.55778	1.51603
Aptx	0.0846241	0.0604786	0.105626	0.056928	0.124885	0.10277	0.0446703	0.0387813	0.0421424	0.058216	0.0499422	0.0472153	0.0545543	0.0512685		Aptx	0.140285	0.123278	0.147207	0.119806	0.0957661	0.170888	0.192275	0.147785
Aqp1	2.19243	1.6866	2.15966	0.392864	1.34267	0.264186	68.5947	40.6832	1.67355	1.18598	3.34217	1.49695	3.54117	1.90944		Aqp1	38.8208	32.199	21.1335	17.7802	20.0453	14.1362	30.7344	24.7486
Aqp11	0.478036	0.590764	0.0488433	0.251403	0.0844142	0.110035	0.363104	0.185216	0.421778	0.556871	0.269117	0.225286	0.109641	0.201799		Aqp11	0.0189678	0.0102645	0.0106055	0.00859827	0.017539	0.0204806	0.0492208	0
Aqp4	0	0	0	0	0	0.00527591	0	0	0.00695181	0	0	0	0	0		Aqp4	0	0	0.00305352	0	0	0	0	0
Aqp7	0.0212631	0.058858	0	0.00694523	0.00496631	0.0765378	0.247512	1.01059	0.0123086	0.0301664	0.0528157	0.129876	0	0.00768031		Aqp7	0	0.00254581	0	0.00208538	0.0152681	0	0	0
Aqr	0.393047	0.409806	0.517167	0.428108	0.423698	0.453641	0.381204	0.27434	0.443834	0.508162	0.520357	0.442383	0.357469	0.321766		Aqr	0.505063	0.499292	0.456574	0.419155	0.382996	0.431792	0.466713	0.472829
Ar	0.281852	0.843271	0.172186	0.56916	0.0968861	0.729003	0.0111183	0.128175	0.127347	0.376422	0.2893	0.401203	0.0378833	0.113758		Ar	0.219501	0.390022	0.229705	0.449891	0.145463	0.17733	0.234399	0.332212
Araf	0.480373	0.479877	0.576734	0.674194	0.334252	0.502759	0.497525	0.321938	0.453815	0.542135	0.45003	0.483108	0.578684	0.59018		Araf	0.670616	0.626829	0.585071	0.595723	0.635039	0.695637	0.643584	0.513385
Arap1	0.0434254	0.0473273	0.019002	0.0278712	0	0.0614826	0.0503957	0	0.0500897	0.128986	0.3055	0.379472	0.00810788	0.020974		Arap1	0.126179	0.11865	0.122141	0.119851	0.129417	0.097923	0.0862211	0.0901245
Arap2	0.613064	1.32143	0.585799	1.21175	0.256811	0.855399	0.130486	0.162548	0.0880289	0.195899	0.145304	0.272188	0.0156608	0.0567304		Arap2	0.0291096	0.029373	0.0272997	0.0204219	0.013323	0.0470043	0.0503574	0.0408182
Arap3	4.33621	3.7498	4.70198	4.6936	2.93665	2.97423	2.60383	2.4259	1.73615	2.31023	0.969749	1.32675	2.4163	2.11672		Arap3	2.29897	3.0151	1.48406	2.17483	1.75374	2.30825	1.64187	2.61492
Arc	0.268417	0.0946782	0.0666052	0.0914383	1.60506	0.27341	0.128626	0.014273	0.0753761	0.0884127	0.249099	0.196046	0.0282506	0.00535648		Arc	0.00813734	0.00289991	0.00364642	0.000855915	0.00564038	0	0	0
Arcn1	0.704244	0.676229	0.94555	0.985253	0.805147	0.857031	0.793642	0.759362	0.701629	0.691783	0.696753	0.609194	0.710763	0.66999		Arcn1	1.10386	1.16199	0.887185	1.03137	1.19265	1.1242	1.06027	1.11269
Areg	0	0.00262874	0	0	0	0	0	0	0	0	0	0	0	0		Areg	0.0012181	0	0	0.00133046	0	0	0	0
Arel1	0.106489	0.109507	0.201812	0.192332	0.0554488	0.0923724	0.0754591	0.110835	0.111058	0.102233	0.103633	0.0683295	0.120867	0.10865		Arel1	0.18586	0.19699	0.181574	0.155414	0.21911	0.213075	0.211715	0.141825
Arf1	3.79663	4.01873	4.67246	4.48097	4.2751	4.60699	4.29976	4.03582	3.69961	3.7202	3.90852	4.0303	3.70716	3.39778		Arf1	3.69134	3.95618	3.58564	3.97619	4.18352	3.98213	3.47636	3.99938
Arf2	0.597321	0.479146	0.913908	0.497605	0.451186	0.408793	0.451987	0.381276	0.558371	0.525927	0.676775	0.615321	1.14983	0.787982		Arf2	0.30584	0.304886	0.227522	0.261456	0.287829	0.348686	0.321109	0.219152
Arf3	0.330527	0.330089	0.205908	0.480261	0.361087	0.36176	0.352435	0.342162	0.379513	0.386813	0.390308	0.375746	0.336297	0.488198		Arf3	0.527535	0.570874	0.463996	0.451547	0.563593	0.335043	0.449922	0.418034
Arf4	2.53109	2.76389	2.67932	3.20292	2.96903	2.54674	3.1397	3.45355	2.86474	3.31754	2.97927	2.78187	2.91536	3.25889		Arf4	2.88029	2.94848	2.8433	3.18473	3.2635	3.2058	3.19123	3.25271
Arf4os	0.00467843	0.00418827	0	0	0.0112933	0	0	0.0374336	0	0	0.00556889	0	0.00475842	0.00527267		Arf4os	0.0048284	0.00153451	0.00546698	0.00450307	0.00238482	0.00646085	0.020132	0
Arf5	2.31183	2.705	2.7835	2.68099	2.28428	3.31423	2.51629	3.04018	2.19803	2.53296	2.25127	2.52418	2.21491	2.39836		Arf5	2.51854	2.85247	2.27518	2.45919	2.37046	2.61309	2.34659	2.67251
Arf6	0.715832	0.63828	0.612344	0.556587	0.858996	0.571438	0.905389	0.463209	0.599911	0.618739	0.79038	0.624188	0.570789	0.500335		Arf6	0.4709	0.379007	0.475058	0.346724	0.601465	0.363441	0.385617	0.299234
Arfgap1	0.241152	0.278561	0.362021	0.499636	0.325817	0.294792	0.486927	0.330403	0.222166	0.238731	0.193876	0.282138	0.266019	0.316383		Arfgap1	0.294618	0.284161	0.287359	0.241982	0.303252	0.303515	0.220823	0.278504
Arfgap2	0.450845	0.472106	0.692916	0.48198	0.432607	0.551767	0.572666	0.574518	0.509973	0.463434	0.508405	0.469349	0.534959	0.390879		Arfgap2	0.698023	0.618703	0.688999	0.55437	0.717709	0.638646	0.660806	0.525037
Arfgap3	0.178688	0.234509	0.190788	0.260191	0.09247	0.162255	0.141792	0.131195	0.250563	0.226282	0.393276	0.305534	0.190465	0.221586		Arfgap3	0.218308	0.244135	0.289147	0.284931	0.221633	0.357307	0.271532	0.152846
Arfgef1	0.617406	0.588145	0.68866	0.715249	0.525472	0.505123	0.674025	0.800712	0.649826	0.583265	0.526632	0.558983	0.605364	0.56331		Arfgef1	0.71809	0.638723	0.639805	0.62004	0.761307	0.749738	0.678777	0.693449
Arfgef2	0.195566	0.140686	0.181387	0.105901	0.0887428	0.155203	0.179395	0.0750268	0.17212	0.118218	0.16197	0.0913479	0.131384	0.0877573		Arfgef2	0.260655	0.224669	0.275599	0.192729	0.297959	0.26855	0.324675	0.202941
Arfgef3	0.000974164	0.00158733	0	0	0	0	0	0	0	0	0.00752805	0	0	0		Arfgef3	0	0.000939076	0	0.00156079	0	0	0	0
Arfip1	0.132932	0.135667	0.272307	0.200985	0.223225	0.209921	0.0888785	0.125021	0.141092	0.113187	0.141287	0.197883	0.186669	0.201562		Arfip1	0.252497	0.298296	0.18164	0.234373	0.171181	0.195814	0.192684	0.245168
Arfip2	0.19561	0.213274	0.200591	0.275242	0.136316	0.150436	0.15374	0.203062	0.312895	0.139346	0.26157	0.187868	0.172012	0.244271		Arfip2	0.171792	0.194368	0.226452	0.208415	0.19086	0.1781	0.246685	0.18598
Arfrp1	0.548484	0.584492	0.561866	0.594756	0.610887	0.484177	0.644871	0.673311	0.555336	0.508203	0.516228	0.569351	0.532778	0.54617		Arfrp1	0.531508	0.433254	0.430549	0.448021	0.573508	0.375503	0.56786	0.485545
Arg2	0	0	0	0	0	0.00922884	0	0	0.00374312	0	0	0	0.0117481	0		Arg2	0.00148948	0	0.00577437	0.00254872	0	0	0	0.0080629
Arglu1	2.3173	2.73949	2.87558	3.21095	1.96233	2.64675	3.09229	2.58133	2.95688	3.15865	3.59477	3.43629	1.56489	1.60301		Arglu1	2.31668	2.16111	2.16509	2.06579	2.0149	2.18115	2.29274	2.1954
Arhgap1	0.283631	0.349472	0.437902	0.45262	0.173194	0.278559	0.197456	0.392604	0.351577	0.292241	0.278509	0.347034	0.247353	0.373776		Arhgap1	0.398775	0.360218	0.332907	0.330511	0.366192	0.382826	0.321628	0.275856
Arhgap10	0.167816	0.242904	0.209979	0.223706	0.156529	0.438714	0.172893	0.497473	0.359224	0.418892	0.251857	0.312873	0.123228	0.125905		Arhgap10	0.577428	1.00601	0.458202	0.918002	0.368595	0.533435	0.541353	1.01141
Arhgap11a	0.00582939	0.00424604	0	0.009718	0	0.0122369	0	0	0.00454965	0	0.00329046	0.0239351	0	0.00252204		Arhgap11a	0.0113377	0.0111061	0.00895902	0.0151519	0.00408069	0.0140355	0.0190604	0.0353656
Arhgap12	0.191343	0.193936	0.138944	0.150114	0.109545	0.175772	0.239842	0.030222	0.198199	0.248268	0.17007	0.208478	0.21126	0.204205		Arhgap12	0.291026	0.319982	0.292036	0.361073	0.265489	0.217199	0.400252	0.348402
Arhgap15	0	0	0	0	0	0	0	0	0	0	0	0	0	0		Arhgap15	0	0	0	0.000748436	0	0	0	0
Arhgap17	1.23283	1.3955	2.20063	1.5906	1.01565	1.15165	1.5353	1.049	1.03513	1.10959	1.29055	1.21187	1.27917	1.14694		Arhgap17	1.03046	0.90676	0.94513	0.959576	1.03787	0.927833	1.05225	0.900986
Arhgap18	0.532187	0.910037	0.301402	1.17999	0.406323	0.873265	0.454806	0.591574	0.238314	0.385462	0.243734	0.22802	0.140813	0.305946		Arhgap18	0.271636	0.374911	0.180366	0.362065	0.152318	0.132931	0.266631	0.245166
Arhgap19	0.0113661	0.0192052	0.0158175	0.00663031	0	0.00413419	0.0154607	0.0562905	0.017102	0.0169752	0.0340362	0	0.0104133	0.00647187		Arhgap19	0.00961038	0.00658689	0.00344006	0.00719443	0.0237205	0	0	0
Arhgap20	0	0.00529007	0	0.040696	0	0.030365	0	0.0326296	0	0.0165932	0	0.0371549	0	0		Arhgap20	0	0	0	0	0	0	0	0
Arhgap21	0.289894	0.302392	0.314066	0.230293	0.149804	0.323948	0.302597	0.26043	0.295797	0.295726	0.298826	0.226346	0.181421	0.188724		Arhgap21	0.497785	0.418921	0.462025	0.412504	0.402972	0.292651	0.456276	0.38248
Arhgap23	0.421187	0.433646	0.426559	0.492098	0.323392	0.431452	0.24374	0.426816	0.564956	0.550047	0.779496	0.734156	0.52777	0.447983		Arhgap23	0.914583	1.43642	0.567456	0.862525	0.586908	0.927816	0.59725	1.29213
Arhgap24	0	0.00109959	0	0	0	0	0	0	0	0	0.0140508	0	0	0		Arhgap24	0	0	0	0	0	0	0	0
Arhgap25	0.426581	0.253713	0.690764	0.342939	0.544242	0.207818	0.29919	0.259921	0.325557	0.207725	0.313749	0.191371	0.319782	0.244406		Arhgap25	0.307832	0.29171	0.266626	0.22612	0.202243	0.121377	0.237712	0.219
Arhgap26	0.356322	0.228322	0.471585	0.239399	0.570341	0.34553	0.674909	0.228297	0.525556	0.285919	0.39754	0.160685	0.360714	0.299008		Arhgap26	0.441075	0.337368	0.409687	0.39687	0.430747	0.266205	0.41707	0.343921
Arhgap27	0.728014	0.548612	0.875169	0.621405	1.03186	0.761969	1.26492	0.368704	0.280317	0.262889	0.226472	0.19309	0.210992	0.266335		Arhgap27	1.10426	0.998207	0.772455	0.71176	0.799573	0.508516	0.835529	1.00894
Arhgap27os1	0.0439667	0.0478764	0.086939	0.0378164	0.0973931	0.0889233	0.0982185	0.0211287	0.017068	0.028395	0.0067163	0.00846583	0.0122859	0.0413493		Arhgap27os1	0.061374	0.0492744	0.0507479	0.0611062	0.0590399	0.0489779	0.0419123	0.0565471
Arhgap27os2	0.00560455	0	0.0221445	0	0.0151369	0.0139453	0	0	0.0190983	0.00951488	0	0.0105825	0	0		Arhgap27os2	0.0276151	0.0239923	0.0235849	0.0133817	0.0066759	0.00432999	0	0.00763396
Arhgap27os3	0	0	0	0	0	0	0	0	0	0	0	0	0	0		Arhgap27os3	0.00112766	0.00193092	0	0.00510237	0.00414628	0	0	0
Arhgap28	0.0646286	0.0547468	0.056772	0.0265663	0.0476057	0.0272677	0.0922989	0.289011	0.208346	0.104352	0.0197623	0.0827494	0.0482842	0.0928934		Arhgap28	0.0065418	0.00591015	0.00537612	0.00692758	0.0055965	0	0	0
Arhgap29	1.9832	2.85549	2.37688	4.11238	2.77279	4.65941	1.41431	1.99844	1.66751	1.91043	1.33836	1.36093	1.47661	1.59271		Arhgap29	3.88036	4.55907	3.07819	4.3217	2.12102	2.30608	3.86852	4.2884
Arhgap30	0.0020671	0	0	0.0167631	0	0	0	0	0	0	0	0	0	0		Arhgap30	0	0	0.00147401	0	0	0	0	0
Arhgap31	4.89338	6.79214	4.82538	5.87313	5.45807	6.14581	3.51048	5.39382	4.30767	6.006	3.75579	4.41983	3.45275	4.24248		Arhgap31	1.70609	2.03843	1.39973	1.85216	1.28068	1.76219	1.86955	2.02126
Arhgap32	0.0792032	0.0653072	0.11888	0.075702	0.0868302	0.130552	0.21618	0.035816	0.0963133	0.0678975	0.120429	0.0362603	0.0504397	0.0529103		Arhgap32	0.416496	0.444591	0.346295	0.402646	0.263369	0.331098	0.538827	0.378688
Arhgap33	0.0338377	0.0358861	0.0607206	0.0199541	0	0.0125696	0.0435592	0	0.0152954	0.0125222	0.0237267	0.0223637	0.0187073	0.0226291		Arhgap33	0.0185476	0.028291	0.0107075	0.0263646	0.00972652	0.029588	0.0212366	0.0302184
Arhgap35	0.217532	0.251268	0.3053	0.212084	0.170547	0.169723	0.169646	0.234686	0.280826	0.331801	0.176396	0.20417	0.186236	0.170905		Arhgap35	0.211622	0.237212	0.233563	0.215685	0.203554	0.177689	0.180702	0.185702
Arhgap39	0.0189039	0.0209544	0.0147006	0.0385309	0.0147072	0.0302839	0	0.0252672	0.0172446	0.0298296	0.0165829	0.0175883	0.0187842	0.0296299		Arhgap39	0.0271109	0.037303	0.0350996	0.0302015	0.00876314	0.0487093	0.0034394	0.0270092
Arhgap4	0.00204415	0.00271908	0	0	0	0.00965851	0	0	0.00453435	0.0094994	0	0	0	0.00322284		Arhgap4	0	0.00581193	0.000875541	0.00106883	0.0107849	0	0	0.00617308
Arhgap42	0.00139699	0.00499797	0	0	0	0.00780947	0	0	0.0141285	0.0221887	0.0296611	0.0824412	0	0.0118606		Arhgap42	0.0151984	0.0206234	0.0325328	0.0420354	0.0292899	0.0259239	0.0181052	0.0438001
Arhgap44	0.000901886	0.00164455	0	0	0	0	0	0	0.163131	0.130655	0.0784513	0.0262138	0.0127242	0.00325275		Arhgap44	0.0585925	0.0575175	0.0539847	0.0844158	0.072452	0.0932087	0.0780232	0.00804681
Arhgap45	0.00531222	0.00142038	0	0.0113138	0	0	0	0	0	0	0	0.00975574	0	0		Arhgap45	0	0.00274487	0	0.00228504	0	0	0	0.0101338
Arhgap5	2.07767	1.9946	2.07084	1.61893	1.59841	1.92316	1.40886	1.16951	3.60266	3.17325	3.56129	3.40941	0.95292	0.936763		Arhgap5	1.47562	1.73815	1.31594	1.61887	1.26714	1.54041	1.28144	1.537
Arhgap6	0	0.010068	0	0	0.0154806	0	0	0	0	0.00599725	0.00500814	0.0130029	0.0241829	0.039258		Arhgap6	0.213132	0.325783	0.236992	0.319509	0.180274	0.326672	0.249232	0.253284
Arhgap8	0.109592	0.0417251	0.0305059	0.0211704	0.371387	0.036487	0.376216	0.0869651	0.435883	0.0869305	0.306805	0.0514257	0.0476629	0.0200429		Arhgap8	0.0959058	0.0539104	0.0850975	0.0590796	0.149375	0.10316	0.129865	0.0686605
Arhgap9	0	0	0	0	0	0	0	0	0	0	0	0	0	0		Arhgap9	0	0	0	0.00149687	0	0	0	0
Arhgdia	2.36629	2.75202	2.67375	2.57161	2.92819	3.25931	2.66918	3.26867	2.57547	2.73269	2.81725	2.78485	1.92879	2.20388		Arhgdia	2.77468	2.68491	2.62494	2.55457	2.66327	2.38104	2.62862	2.53929
Arhgdib	0.221548	0.223968	0.0420909	0.253285	0.152435	0.327001	0.0555907	0	0.43294	0.313054	0.26865	0.308623	0.454048	0.429845		Arhgdib	1.93462	1.89127	2.1914	2.00964	1.75057	1.65352	1.97439	1.80868
Arhgdig	0	0	0	0	0	0	0	0	0	0.00492299	0	0	0	0		Arhgdig	0	0	0	0	0	0	0	0
Arhgef1	1.39164	1.70627	1.98605	1.59827	1.5737	1.53165	0.919609	0.98035	1.30862	1.41354	1.42745	1.39187	1.04222	1.20615		Arhgef1	1.11398	1.04213	1.01807	1.04787	0.947288	0.783427	0.882343	0.927633
Arhgef10	0.518446	0.454021	0.796798	0.8509	0.6468	0.580586	0.305177	0.135085	0.538328	0.478116	0.375673	0.285597	0.523142	0.386741		Arhgef10	0.949921	0.815992	0.945532	0.821064	0.854052	0.728638	1.01876	0.846328
Arhgef10l	0.00199046	0.00157482	0	0	0	0.0559559	0	0	0	0	0.0380385	0.0850058	0	0		Arhgef10l	0	0.00101052	0.0018124	0	0	0	0	0.00462468
Arhgef11	0.259034	0.234131	0.306446	0.26303	0.227182	0.160932	0.237741	0.238757	0.158006	0.144028	0.181299	0.199111	0.187101	0.204122		Arhgef11	0.267249	0.205694	0.253449	0.205024	0.204499	0.19305	0.22791	0.161018
Arhgef12	1.82941	2.48424	2.3583	3.03645	2.22298	3.05971	1.70013	2.10433	1.36976	1.74809	2.1002	2.6527	1.40309	1.48444		Arhgef12	2.4695	2.71512	2.41027	2.81198	2.31663	2.31353	2.5884	2.68533
Arhgef15	1.77877	2.20261	1.54384	1.76431	1.60021	1.93267	1.20048	2.01444	1.46815	1.89966	1.29364	1.50156	0.982821	1.30306		Arhgef15	0.542673	0.767604	0.301415	0.458376	0.291107	0.341193	0.432005	0.642606
Arhgef16	0.0456783	0.00519779	0.0481553	0.0289946	0.0553603	0.0064898	0.067106	0	0.0499483	0.00236221	0.083439	0.00953306	0.0925441	0		Arhgef16	1.92933	0.892821	1.32322	0.516584	1.12977	0.434887	1.84129	0.993264
Arhgef17	0.069103	0.0420385	0	0.0269504	0.0132617	0.0322306	0.0158988	0	0.03354	0.017968	0.238765	0.247213	0.00218089	0.00864238		Arhgef17	0.0064744	0.000888837	0.0030568	0.0052298	0.00234965	0	0.0063489	0.00746438
Arhgef18	0.105905	0.105155	0.157795	0.172287	0.0704685	0.154035	0.125993	0.257136	0.108246	0.158071	0.125974	0.132027	0.142217	0.173553		Arhgef18	0.151957	0.147689	0.188902	0.212221	0.0977162	0.0961148	0.192589	0.145912
Arhgef19	0	0.00167498	0	0	0	0	0	0	0	0	0	0	0	0		Arhgef19	0	0	0	0.00171766	0	0	0	0
Arhgef2	0.78245	1.0075	0.827113	1.04055	0.73889	0.69609	0.866626	1.28426	0.913708	0.986247	0.953059	1.07656	0.727746	0.836714		Arhgef2	0.512292	0.739922	0.30858	0.624298	0.359698	0.662549	0.468301	0.658012
Arhgef25	0.0368082	0.0395559	0	0.0142368	0.0374934	0.0238461	0.0362631	0	0.0243638	0.0279289	0.00877789	0.0601869	0.00311317	0.00796822		Arhgef25	0.0048275	0.00229337	0.00613143	0.00621121	0.00823583	0.00908406	0	0.00877723
Arhgef26	0.151316	0.117778	0.110598	0.203627	0.365973	0.17829	0.0620717	0.0871816	0.0262567	0.0498902	0.0477344	0.0176483	0.0585773	0.0860758		Arhgef26	0.00655082	0.00264046	0.00317907	0.0109615	0.0111704	0	0	0.00868273
Arhgef28	0.357875	0.25115	0.124013	0.147423	0.341887	0.187816	0.293721	0.433329	0.797598	0.762007	0.74711	0.838576	0.0709608	0.0256025		Arhgef28	0.577811	0.353758	0.688548	0.384546	0.581628	0.484768	0.583373	0.326137
Arhgef3	1.63441	1.52189	1.09855	1.25494	1.01394	1.06718	1.80257	1.72287	1.34884	1.0234	0.853785	0.834392	0.797931	0.988716		Arhgef3	0.71625	0.832811	0.59038	0.742302	0.541594	0.468619	0.689183	0.754147
Arhgef37	0.00661816	0.00127028	0	0	0.0163967	0	0.0751834	0.03781	0	0	0.0191175	0	0.00805432	0.00558538		Arhgef37	0.00122904	0.00844271	0.00598212	0.0048417	0.00556744	0	0.0109927	0.0157258
Arhgef38	0.000901885	0	0	0	0	0	0	0	0	0	0	0	0.00480031	0		Arhgef38	0	0	0	0.00120895	0	0	0	0
Arhgef39	0.00163051	0	0	0	0	0.00827684	0	0	0	0	0	0	0.00560312	0		Arhgef39	0.000430665	0.00182322	0.00218725	0	0.00246345	0	0	0
Arhgef4	0.00741882	0.012588	0	0.0049166	0	0	0	0	0.00158731	0.00515417	0.00958471	0	0	0.0101181		Arhgef4	0.00265196	0.00256162	0.0058061	0.00121894	0.00553959	0.00904315	0	0
Arhgef40	0.120221	0.0993222	0.0946222	0.14414	0.09468	0.232596	0.0656004	0.0503865	0.100119	0.111013	0.174278	0.167767	0.0811726	0.0369095		Arhgef40	1.18758	1.34832	0.870305	0.885903	0.850778	0.94809	0.980622	1.11609
Arhgef5	0.427394	0.488251	0.709237	0.626741	0.416656	0.480882	0.452033	0.323879	0.348857	0.426606	0.525745	0.675599	0.273083	0.271623		Arhgef5	0.280318	0.270432	0.20473	0.182195	0.360617	0.260581	0.244301	0.356087
Arhgef6	0.069025	0.0691964	0.0485227	0.136829	0.0749437	0.125172	0.0601735	0.114888	0.109847	0.0831323	0.0737558	0.0676295	0.0441478	0.0658294		Arhgef6	0.130061	0.124383	0.0939706	0.0952034	0.0472802	0.0741518	0.0669704	0.117557
Arhgef7	1.64323	1.29691	1.90836	1.33074	1.436	0.997985	1.22935	1.13865	0.77722	0.56213	0.549167	0.400647	1.72982	1.15475		Arhgef7	1.94658	1.19063	1.42724	0.862926	1.84706	0.99132	1.6964	0.795732
Arhgef9	0.0771634	0.0543701	0	0.0427695	0.0731212	0.0617477	0	0	0.0871621	0.0681902	0.149717	0.151032	0.0480623	0.01833		Arhgef9	0.0542398	0.0258108	0.0362958	0.0437369	0.0337653	0.0213541	0.0580112	0.0356958
Arid1a	1.30581	1.17817	1.04953	1.20037	0.818586	0.914473	1.29972	1.54326	1.30883	1.16203	1.39884	1.02044	1.04674	0.77727		Arid1a	1.13774	1.15577	1.07223	1.01387	1.34486	1.09306	1.13129	0.763221
Arid1b	0.429437	0.328114	0.488589	0.38639	0.247941	0.468236	0.28753	0.179175	0.416592	0.285446	0.3764	0.250959	0.4285	0.402139		Arid1b	0.7517	0.633295	0.59754	0.561963	0.607489	0.640948	0.576044	0.559084
Arid2	0.673042	0.631001	0.793251	0.66199	0.432068	0.542123	0.688621	0.508173	0.675167	0.691994	0.676961	0.593884	0.562947	0.480849		Arid2	0.64587	0.685682	0.568653	0.65949	0.604244	0.614871	0.577843	0.615182
Arid3a	0.0846003	0.103664	0.0316676	0.128834	0.0140416	0.0415326	0.139264	0	0.090163	0.0845002	0.121675	0.0862873	0.0554228	0.0772572		Arid3a	0.0316009	0.0407402	0.0427232	0.0467087	0.0361746	0.0238044	0.0567729	0.0378465
Arid3b	0.0556996	0.0294444	0.113808	0.0302027	0.00724664	0.0450166	0.0620577	0	0.0973393	0.0680045	0.108044	0.105677	0.135683	0.127841		Arid3b	0.0163209	0.0106563	0.0246279	0.0233241	0.0334351	0.0268785	0	0.00590634
Arid4a	0.845768	0.882908	0.893349	0.975416	0.626835	0.866249	0.569436	0.77247	0.673242	0.791391	0.817125	0.705663	0.689178	0.738529		Arid4a	1.05668	1.03378	0.947053	1.11172	0.754684	0.759586	0.903268	1.04034
Arid4b	1.26641	1.21673	1.24535	1.32366	0.775769	1.01783	1.63151	0.862329	1.23079	1.1463	1.03575	1.03792	1.24429	1.119		Arid4b	1.12734	1.15183	1.14365	1.06054	1.23664	1.4196	0.914761	0.853565
Arid5a	1.09422	1.13898	0.793264	0.910341	0.646335	0.456677	2.85841	3.27084	1.82092	2.0282	3.39431	3.49363	2.12812	1.9095		Arid5a	0.352835	0.216713	0.735586	0.442006	1.31971	1.28708	0.425647	0.319359
Arid5b	3.48834	4.58797	1.22786	1.93689	1.93462	1.93667	4.07465	8.37129	3.86986	5.93889	3.4569	5.66706	4.97935	5.28119		Arid5b	0.251685	0.29476	0.610489	0.916827	0.52332	1.38359	0.231554	0.324579
Arih1	0.821903	0.896303	1.18121	0.98157	0.78902	0.7448	1.12434	0.823307	0.710038	0.739675	0.736063	0.710083	1.00849	0.934218		Arih1	0.817092	0.815016	0.764254	0.899421	0.908995	0.84195	0.705015	0.828158
Arih2	0.362343	0.381442	0.551314	0.307693	0.267501	0.196136	0.560008	0.500836	0.341401	0.292745	0.255986	0.244412	0.29375	0.34625		Arih2	0.373691	0.337179	0.291916	0.289872	0.410069	0.34053	0.28405	0.248123
Arl1	1.11729	1.24008	1.62141	1.57194	1.27271	1.70621	1.39056	1.31073	1.24427	1.21906	1.49112	1.46229	1.19083	1.17103		Arl1	1.51666	1.60633	1.59031	1.66318	1.68588	1.50649	1.47923	1.5563
Arl10	0.0654408	0.0870429	0.0600845	0.123315	0	0.100821	0.118779	0.106386	0.0610909	0.0710421	0.066003	0.0929668	0.0361864	0.0622063		Arl10	0.0666141	0.0590335	0.0670743	0.0809971	0.0616182	0.0185732	0.0333403	0.0289158
Arl13b	0.433184	0.441624	0.387402	0.386358	0.422679	0.383729	0.521585	0.401004	0.413107	0.49443	0.673238	0.534455	0.39504	0.437616		Arl13b	0.624624	0.827451	0.716661	0.936724	0.720067	1.00077	0.702116	0.855303
Arl14	0	0	0	0	0	0	0	0	0	0	0	0	0	0		Arl14	0	0	0	0	0	0	0	0
Arl14ep	0.118524	0.165072	0.118342	0.247642	0.156272	0.237728	0.128434	0.120249	0.151979	0.212609	0.112948	0.161831	0.141143	0.146567		Arl14ep	0.21788	0.216839	0.176002	0.191606	0.233362	0.256682	0.234525	0.156927
Arl15	0.759466	1.37808	0.422794	0.599519	0.415792	0.89056	0.54299	0.907203	1.50026	2.10085	0.893393	1.30188	0.216452	0.225903		Arl15	0.113052	0.146773	0.109117	0.149455	0.101211	0.248387	0.11747	0.127363
Arl16	0.108666	0.104323	0.0856535	0.128205	0.0951134	0.0766057	0.0427385	0.210463	0.102035	0.11169	0.0901131	0.118952	0.0562503	0.122451		Arl16	0.0874976	0.112627	0.103764	0.0968296	0.083731	0.0351881	0.0398056	0.0459521
Arl2	0.201057	0.212865	0.228901	0.219999	0.191985	0.169822	0.236536	0.391793	0.285902	0.225994	0.226696	0.188682	0.138835	0.297514		Arl2	0.318719	0.301945	0.342089	0.297342	0.254731	0.251835	0.378837	0.277819
Arl2bp	0.790651	0.836772	0.708885	0.686784	0.970695	0.861483	1.71494	1.87934	1.05453	1.26277	1.29874	1.52535	0.498917	0.349002		Arl2bp	0.699256	0.625239	0.704736	0.617329	0.845221	0.641311	0.554845	0.511765
Arl3	0.367725	0.44232	0.372196	0.473336	0.372863	0.512204	0.192623	0.390934	0.438375	0.570752	0.565078	0.608884	0.288582	0.319383		Arl3	0.564842	0.55383	0.625511	0.55093	0.447627	0.498412	0.48257	0.59102
Arl4a	2.19982	1.09461	3.83714	1.80564	2.06713	0.834509	2.70809	0.914259	2.45221	1.25754	2.60975	1.40476	5.23912	2.91917		Arl4a	8.03028	5.50999	8.98788	6.96405	8.97305	5.0942	8.4009	5.93114
Arl4c	0.133969	0.373269	0.112418	0.524849	0.00812505	0.0296597	0.0311703	0.209946	0.177485	0.316819	0.278736	0.340997	0.14905	0.394284		Arl4c	0.034885	0.128388	0.0286648	0.0984448	0.044143	0.0639055	0.0182376	0.142424
Arl4d	1.01887	0.748784	1.12222	0.59347	1.06971	0.608751	0.455462	0.12988	0.351978	0.294067	0.221895	0.140912	1.71678	1.08848		Arl4d	0.0209676	0.00902092	0.0101894	0.00652523	0.00825025	0.00418384	0.0206796	0
Arl5a	0.28006	0.382525	0.344777	0.401271	0.228353	0.535038	0.208479	0.241925	0.287227	0.324008	0.321603	0.191766	0.284853	0.241915		Arl5a	0.529718	0.556249	0.595084	0.617918	0.643684	0.500496	0.461706	0.509857
Arl5b	0.396909	0.451942	0.536954	0.446747	0.416996	0.290218	0.782571	0.545939	0.487377	0.47588	0.849677	0.968729	0.339945	0.362481		Arl5b	0.650981	0.583223	0.557653	0.608928	0.733586	0.599366	0.625547	0.692634
Arl5c	0.0196718	0.0083037	0.0935688	0.0213657	0	0.0207517	0	0	0.0305026	0.0272032	0	0	0.0393753	0.0368644		Arl5c	0.0593719	0.052306	0.0467337	0.0750824	0.0262708	0.106078	0.0296774	0.103063
Arl6	0.154212	0.184408	0.109963	0.13252	0.135647	0.223498	0.140677	0.269328	0.163162	0.20954	0.146549	0.127108	0.142292	0.241952		Arl6	0.218503	0.254551	0.212617	0.20613	0.216622	0.220981	0.159049	0.235135
Arl6ip1	1.3135	1.48013	1.55751	1.6302	1.6231	2.31925	1.54492	2.05735	1.42203	1.65903	0.965591	1.22553	1.60987	1.59333		Arl6ip1	2.28067	2.44312	2.15367	2.10104	1.93631	2.64668	2.51632	2.71012
Arl6ip4	0.271366	0.280878	0.461015	0.316567	0.297646	0.422729	0.25923	0.173457	0.276438	0.297385	0.297299	0.396236	0.269064	0.244456		Arl6ip4	0.423381	0.476782	0.460213	0.404639	0.350167	0.307202	0.358911	0.387485
Arl6ip5	2.7772	4.17175	2.23431	2.71056	2.19726	3.49051	1.50342	2.90676	2.44784	3.38107	2.41141	2.64461	2.07028	2.2972		Arl6ip5	0.887468	0.905347	0.878892	0.948636	0.848623	0.826455	0.81416	0.771498
Arl6ip6	0.481616	0.446791	0.609758	0.395835	0.351115	0.340653	0.34346	0.554774	0.346591	0.390258	0.324403	0.53644	0.379583	0.370784		Arl6ip6	0.342084	0.389205	0.368448	0.35535	0.469761	0.469607	0.338715	0.277099
Arl8a	0.58839	0.644877	0.507897	0.723319	0.484929	0.605989	0.642884	0.509652	0.619393	0.681847	0.801963	0.831208	0.588453	0.468519		Arl8a	0.617942	0.706005	0.537029	0.577917	0.473521	0.615585	0.686686	0.582445
Arl8b	0.423091	0.448922	0.488503	0.569136	0.46402	0.440779	0.338566	0.256821	0.401384	0.452682	0.579365	0.457233	0.453542	0.357876		Arl8b	0.607309	0.705932	0.535698	0.470336	0.522174	0.526341	0.737582	0.661727
Arl9	0	0	0	0	0	0	0	0	0	0	0	0.00990324	0	0.00338621		Arl9	0	0.00229392	0	0.00136468	0	0.00562238	0	0
Armc1	0.533131	0.54236	0.700416	0.678717	0.646187	0.577043	0.683949	0.742268	0.644397	0.593319	0.552902	0.70941	0.496952	0.4899		Armc1	0.712863	0.762062	0.728307	0.678463	0.584969	0.633318	0.640051	0.63921
Armc10	0.204158	0.209084	0.0988152	0.176812	0.0970839	0.191979	0.22102	0.208877	0.280409	0.214465	0.275113	0.277907	0.281533	0.316017		Armc10	0.300138	0.229124	0.290071	0.304552	0.291452	0.117081	0.329332	0.207558
Armc2	0	0	0	0	0	0	0	0	0	0.0014447	0	0	0.00894198	0		Armc2	0.0060532	0.00286223	0.00469883	0.00636388	0.00130817	0	0	0
Armc3	0.00263188	0.00117831	0	0	0.0150664	0.0119625	0	0	0.00236963	0.00665092	0.0459421	0	0.00217505	0.00628686		Armc3	0.0944493	0.0860548	0.0638164	0.0449372	0.0900534	0.0612048	0.103033	0.173353
Armc5	0.296751	0.295984	0.260756	0.461213	0.204726	0.290301	0.247042	0.214278	0.292314	0.252352	0.27099	0.233064	0.313223	0.263866		Armc5	0.227352	0.22766	0.255643	0.184575	0.337314	0.271499	0.286719	0.122196
Armc6	0.0534768	0.0877499	0.0822406	0.0800031	0.0360365	0.0413086	0.0949575	0.0618168	0.0927442	0.0368207	0.060247	0.0478513	0.0504847	0.0719054		Armc6	0.0580459	0.0734409	0.0442523	0.060679	0.0492101	0.0884686	0.0452973	0.0498185
Armc7	0.0437124	0.0542849	0.0581962	0.0553537	0.0907659	0.0102047	0.0412753	0.169322	0.0579715	0.0487884	0.0552252	0.0338003	0.0563883	0.0678025		Armc7	0.0388298	0.0434491	0.0299308	0.0281026	0.0719497	0.0337035	0.0604403	0.0378956
Armc8	0.391949	0.332378	0.460286	0.34645	0.418972	0.2855	0.596166	0.372616	0.426355	0.266208	0.364975	0.31711	0.243827	0.361284		Armc8	0.491722	0.440852	0.425841	0.409768	0.521066	0.361921	0.449835	0.373052
Armc9	0.0444559	0.0398407	0.0343162	0.0686962	0.0184982	0.0381514	0.0206073	0.0809108	0.042412	0.0542215	0.0426277	0.0150456	0.0430449	0.0405511		Armc9	0.109534	0.140084	0.266834	0.211182	0.596957	0.386371	0.115783	0.192026
Armcx1	0.162688	0.256212	0.176267	0.220059	0.130045	0.365151	0.213944	0.0257808	0.229072	0.251581	0.254862	0.350323	0.15332	0.31659		Armcx1	0.338925	0.397801	0.307414	0.370849	0.159	0.386038	0.265759	0.426941
Armcx2	0.100734	0.142422	0.15853	0.141062	0.142127	0.111993	0.0435319	0.0887771	0.22798	0.220017	0.289575	0.229634	0.208026	0.186127		Armcx2	0.144076	0.146338	0.101763	0.130464	0.123628	0.0841841	0.127345	0.107241
Armcx3	0.23517	0.286202	0.302997	0.302597	0.158274	0.330065	0.245261	0.28871	0.328675	0.400164	0.419292	0.430491	0.270661	0.39031		Armcx3	0.435875	0.511147	0.407509	0.466321	0.384427	0.543993	0.407832	0.352756
Armcx4	0.0496091	0.046586	0.0662137	0.0321733	0.0563538	0.0339303	0	0	0.0355791	0.064413	0.0372193	0.086708	0.0681323	0.119122		Armcx4	0.125992	0.119957	0.122507	0.104876	0.146981	0.0961729	0.0501684	0.154122
Armcx5	0.135407	0.118968	0.106314	0.161676	0.158259	0.113769	0.120194	0.226722	0.10615	0.19388	0.168634	0.171559	0.136782	0.175863		Armcx5	0.142948	0.101517	0.148563	0.114676	0.118085	0.165689	0.13018	0.148165
Armcx6	0.0136099	0.0174945	0.0123335	0.0183358	0	0.0577444	0	0.0491623	0.0363341	0.066997	0.0374674	0.0454235	0.00293655	0.0182289		Armcx6	0.0154631	0.00160436	0.0103669	0.00645668	0.020984	0.0104151	0.0108502	0
Armh3	0.105436	0.103348	0.105251	0.0485591	0.0803704	0.0940533	0.069484	0.184102	0.0932402	0.0818185	0.151759	0.102527	0.0663756	0.0745486		Armh3	0.133167	0.136853	0.136164	0.107519	0.130372	0.0834323	0.129273	0.0834216
Armh4	0	0	0	0	0	0	0	0	0	0	0	0	0	0		Armh4	0	0	0	0	0	0	0	0
Armt1	0.109283	0.109941	0.195281	0.0630896	0	0.0912138	0.192097	0.0738864	0.0613417	0.0948665	0.18634	0.169587	0.0721227	0.0983172		Armt1	0.13201	0.15786	0.166751	0.15833	0.116109	0.136191	0.112779	0.16702
Arnt	0.418662	0.39933	0.692276	0.413265	0.390873	0.308126	1.03268	0.863291	0.425672	0.329257	0.55709	0.344076	0.383049	0.335894		Arnt	0.604258	0.596075	0.516861	0.452437	0.639085	0.775013	0.504888	0.495491
Arnt2	0	0	0	0	0	0	0	0	0	0.00247371	0	0	0.0033235	0		Arnt2	0.00310785	0.0123216	0.0023211	0.00323977	0.00475186	0.0105853	0	0.006632
Arntl	0.244257	0.311443	0.399311	0.477175	0.292136	0.257241	0.232362	0.27527	0.186874	0.314197	0.391326	0.199216	0.205769	0.369244		Arntl	0.279249	0.222635	0.290626	0.270595	0.281192	0.279276	0.327172	0.259239
Arntl2	0.0149065	0.0113695	0	0.0139836	0.00496631	0.0466942	0	0	0.029533	0.0257985	0.0416935	0.126116	0	0.00252204		Arntl2	0	0.000905855	0	0	0	0.00562238	0	0
Arpc1a	1.13284	1.20711	1.23116	1.24591	1.09505	1.54253	1.25028	1.7352	1.14126	1.31955	1.35247	1.20861	1.13928	1.1551		Arpc1a	0.894073	0.951467	0.893692	0.92852	1.00328	0.998943	0.885253	1.03337
Arpc1b	4.8761	4.79513	4.35797	4.29334	7.35115	6.595	6.68075	6.16341	6.09112	6.25084	5.35581	5.29464	4.27483	4.57382		Arpc1b	3.01619	3.04421	2.95253	2.74956	4.02177	3.6946	2.56098	2.63169
Arpc2	4.01054	3.80114	4.4463	4.10265	6.58692	4.53671	4.10023	4.21171	4.12759	4.72091	5.35089	5.72776	3.39746	3.37811		Arpc2	3.38104	3.34253	2.52698	2.59232	3.02549	3.05692	3.03442	3.14653
Arpc3	5.81324	5.7068	7.9497	6.44554	8.86554	6.0681	6.99013	5.85714	4.74139	5.0138	4.31765	4.47629	5.32551	5.32699		Arpc3	6.37672	5.61096	5.1949	4.62635	5.95531	4.91941	5.32243	5.11107
Arpc4	0.541198	0.713186	0.796254	0.884539	1.06436	0.780992	0.460608	0.559709	0.61688	0.65607	0.745514	0.7381	0.59799	0.547172		Arpc4	0.607923	0.642272	0.595457	0.532945	0.654309	0.526352	0.674779	0.583554
Arpc5	1.80091	2.03473	2.01305	2.29568	3.17594	2.21929	2.05142	2.09993	1.65597	1.90251	1.92965	2.09089	1.61513	1.75079		Arpc5	2.40087	2.50625	2.18861	2.31801	2.47117	2.3318	1.91038	2.28502
Arpc5l	0.624122	0.64769	0.931635	0.720686	0.636782	0.909852	0.831384	0.747943	0.700008	0.653182	1.10256	0.773131	0.65005	0.572763		Arpc5l	0.683095	0.71356	0.674415	0.719358	0.722008	0.60609	0.630487	0.532814
Arpin	0.0660691	0.156382	0.0441841	0.0522766	0.100498	0.124974	0.0526101	0.0470645	0.131582	0.115128	0.159505	0.15992	0.0558903	0.0552261		Arpin	0.0861116	0.156701	0.112188	0.128735	0.103921	0.189905	0.0785488	0.184576
Arpp19	1.60297	1.65685	1.82603	1.69936	1.67613	1.959	1.60644	1.39516	1.69693	1.62641	1.57404	1.93255	1.34743	1.5308		Arpp19	1.87503	1.9031	1.86927	1.84328	1.67301	1.70416	1.68682	1.72158
Arrb1	1.82109	1.19504	2.1121	1.22467	0.540749	0.24938	0.307967	0.237428	1.32962	0.747604	0.510754	0.349019	2.6186	2.45146		Arrb1	2.2801	2.42074	1.55166	1.67169	1.4299	1.59639	2.04706	1.78985
Arrb2	0.0722271	0.0982834	0.0741193	0.148619	0.0524456	0.121196	0.0722905	0.0532799	0.0646448	0.0747823	0.0294499	0.0607791	0.0399139	0.0700183		Arrb2	0.0512164	0.0907857	0.0451884	0.0897813	0.0393631	0.0384157	0.0663985	0.139172
Arrdc1	0.221587	0.24809	0.319336	0.302341	0.226936	0.22356	0.182351	0.398363	0.20847	0.264018	0.244923	0.184838	0.162675	0.204674		Arrdc1	0.135931	0.131471	0.155022	0.147919	0.0973121	0.138672	0.137945	0.133622
Arrdc2	0.220271	0.115229	0.239149	0.104275	0.507782	0.119521	0.268266	0.13465	0.137725	0.146799	0.252147	0.170862	0.112867	0.135203		Arrdc2	0.134321	0.080712	0.0973336	0.0991687	0.089232	0.0578259	0.0687504	0.0801119
Arrdc3	0.231808	0.488131	0.306396	1.02435	0.29944	0.474404	0.181224	0	0.451607	0.643315	0.428034	0.270503	0.205688	0.245974		Arrdc3	0.600476	0.445108	0.680104	0.464765	0.306556	0.238976	0.626949	0.442039
Arrdc4	0.453623	0.355354	0.531778	0.387262	0.299425	0.311565	0.524611	0.341937	0.505089	0.372482	0.583703	0.619886	0.679405	0.768423		Arrdc4	0.939345	1.03455	0.839865	0.841316	1.25121	2.49174	1.16251	1.29725
Arsa	0.407911	0.419478	0.578327	0.573069	0.526214	0.487945	0.57419	0.633409	0.462377	0.453916	0.31843	0.286203	0.549579	0.527427		Arsa	0.435663	0.423017	0.369995	0.34319	0.462176	0.423362	0.356956	0.381573
Arsb	0.0592186	0.0623419	0.0456986	0.0203164	0.0542789	0.086175	0.06316	0.0257808	0.0623144	0.0562674	0.0720131	0.0736558	0.0352806	0.0406105		Arsb	0.300167	0.228148	0.313875	0.209338	0.212363	0.217959	0.275657	0.309984
Arsg	0.0221294	0.00376233	0.0193334	0.0185788	0.017002	0	0.017101	0.0237668	0.0191757	0.00614423	0.0077864	0.0185256	0.0468749	0.0340483		Arsg	0.0401785	0.0220579	0.0411814	0.0240866	0.0441559	0.0235882	0.0411721	0.00674291
Arsj	0	0.000948084	0	0	0	0	0	0	0	0.0216229	0	0.0194325	0	0		Arsj	0	0.00580494	0	0.00599889	0	0.0146059	0	0
Arsk	0.101634	0.132735	0.0818551	0.0603136	0.0750747	0.161933	0.0388963	0.205261	0.149253	0.139817	0.14088	0.105819	0.091295	0.100553		Arsk	0.246538	0.227694	0.227241	0.290177	0.196097	0.164617	0.261755	0.209416
Art3	0.0315276	0.0226003	0.0767525	0.0344584	0.164113	0.0445075	0.017101	0.014273	0.506024	0.504966	0.299343	0.161591	0.0314767	0.0214761		Art3	0.0131029	0.00352422	0.00334611	0.00391038	0	0.0126084	0.00305883	0
Art4	0.000862061	0	0	0	0	0	0	0	0.0256094	0.0265307	0.0227056	0	0.0158483	0.00604304		Art4	0.00181795	0	0.00886807	0.0112712	0	0.00332952	0.0096971	0.0201569
Art5	0	0.0140478	0	0	0	0	0	0	0	0.0171103	0	0.00773117	0	0.0170277		Art5	0	0.00104539	0	0	0	0	0	0
Artn	0	0	0	0	0	0	0	0	0	0	0	0	0	0		Artn	0.00128731	0	0.00270209	0	0	0	0	0
Arv1	0.0120368	0.0182547	0.0166503	0.00993169	0	0.00780947	0	0	0.0105009	0.021593	0.0221271	0.0126459	0.0251168	0.0288491		Arv1	0.0109606	0.0226036	0.0157874	0.0169532	0.0144329	0	0.00946637	0.0241065
Arvcf	0.00305417	0.00702978	0	0	0	0	0	0	0.00435413	0.00792006	0.0255538	0.0130271	0.0251286	0.00977797		Arvcf	0.0980438	0.0510964	0.131614	0.0755659	0.0586607	0.0329725	0.108657	0.0696622
Arxes1	0	0	0	0	0	0	0	0	0	0	0	0.00455268	0	0.0112725		Arxes1	0	0.00224979	0	0	0	0	0	0
Arxes2	0.000927419	0.00355056	0	0.0104244	0	0.00945165	0	0	0	0.00243811	0	0	0.0309212	0.00518084		Arxes2	0.00769694	0.00812719	0.00909285	0.00668058	0.00157773	0.0235322	0.00405545	0
As3mt	0.453532	0.528548	0.451439	0.562261	0.570355	0.65343	0.288068	0.229046	0.455609	0.459903	0.431888	0.293437	0.457159	0.370351		As3mt	0.269345	0.289453	0.211067	0.252728	0.186401	0.279184	0.309112	0.312802
Asah1	0.676977	0.867235	0.807526	0.815303	0.685434	1.22984	0.392491	0.517663	0.811196	0.971134	1.02438	1.14257	0.600111	0.805365		Asah1	1.13913	1.27634	1.16465	1.38122	1.13362	1.02623	1.2577	1.38955
Asah2	0.249489	0.234258	0.305692	0.195924	0.214867	0.193258	0.297258	0.141535	0.312291	0.319621	0.231243	0.163692	0.273586	0.461801		Asah2	0.766365	0.767884	0.464245	0.506115	0.435875	0.390174	0.851618	0.6971
Asap1	1.76402	1.33502	1.7166	1.5384	3.24083	1.80575	1.77286	1.4223	1.14167	0.997265	0.943018	0.970598	0.615643	0.681726		Asap1	1.47761	2.76697	1.08039	1.70242	0.930089	1.64425	1.0112	2.12694
Asap2	0.451136	0.476996	0.572613	0.53	0.621834	0.562481	0.771509	0.542558	0.56793	0.73405	0.641654	0.886738	0.182266	0.161527		Asap2	0.367712	0.323397	0.383018	0.315146	0.460789	0.388485	0.314359	0.263947
Asap3	0.0205532	0.0184514	0.0426896	0.151167	0	0	0.0156848	0	0.0184843	0.0170938	0	0	0.114583	0.153713		Asap3	0.000531523	0.00344078	0.00254721	0.00199153	0.0101344	0.0585079	0	0.00868273
Asb1	0.0702233	0.0490676	0.00745672	0.025258	0.00943264	0.0278486	0.024808	0.0252672	0.0320378	0.0405001	0.0513927	0.0582166	0.0251897	0.0204188		Asb1	0.00841601	0.00857234	0.00876401	0.00968625	0.017747	0.00587918	0.00706604	0.0354985
Asb13	0.181666	0.192074	0.135119	0.111562	0.277859	0.190449	0.210731	0.24681	0.302582	0.30258	0.349239	0.181326	0.191591	0.176868		Asb13	0.43033	0.404807	0.361057	0.33897	0.409533	0.371574	0.731466	0.714847
Asb2	0.00168946	0	0	0	0	0	0	0	0	0	0	0	0	0		Asb2	0.00352812	0.000992549	0.00284524	0	0	0	0	0
Asb3	0.209641	0.220229	0.0790154	0.284642	0.253503	0.222486	0.138409	0.175107	0.175383	0.16755	0.159849	0.226725	0.191551	0.186682		Asb3	0.144046	0.139765	0.173391	0.181166	0.165867	0.0973161	0.222012	0.140584
Asb4	0.0882575	0.0756344	0.0695541	0.132771	0.0216431	0.00527591	0.25708	0.0491113	0.0960849	0.105579	0.306854	0.112981	0.357065	0.322378		Asb4	0.00539269	0	0.00180039	0	0	0	0	0
Asb5	0.00228052	0	0	0	0	0	0	0	0	0	0.0323187	0	0	0		Asb5	0.00137495	0	0	0	0.00973871	0	0	0
Asb6	0.290469	0.24795	0.45501	0.258049	0.148582	0.226485	0.293399	0.191488	0.232391	0.23305	0.262279	0.19805	0.126712	0.117395		Asb6	0.247449	0.228122	0.198478	0.192309	0.278699	0.20424	0.22505	0.136221
Asb7	0.14439	0.154086	0.197043	0.166612	0.066044	0.0893016	0.196068	0.154953	0.166141	0.110734	0.177147	0.178543	0.130652	0.151125		Asb7	0.180376	0.194246	0.189188	0.189842	0.282583	0.162559	0.188841	0.141228
Asb8	0.205908	0.192714	0.289475	0.296	0.220634	0.219711	0.204216	0.351201	0.193493	0.21876	0.314713	0.365273	0.216622	0.164211		Asb8	0.280534	0.245386	0.291457	0.241631	0.205398	0.311578	0.230243	0.297949
Ascc1	0.303574	0.191581	0.315001	0.234495	0.20918	0.199003	0.426594	0.281232	0.369443	0.186886	0.309126	0.202498	0.40483	0.216036		Ascc1	0.403782	0.33165	0.482328	0.329008	0.323187	0.243522	0.304382	0.279572
Ascc2	0.136181	0.195866	0.185609	0.114276	0.149239	0.158676	0.117583	0.0878779	0.133082	0.10342	0.0889818	0.0784126	0.175414	0.144007		Ascc2	0.199514	0.17125	0.175885	0.161686	0.195775	0.187079	0.271949	0.294144
Ascc3	0.440337	0.491989	0.597501	0.307746	0.540071	0.409778	0.577352	0.573348	0.438983	0.48838	0.551457	0.690537	0.482234	0.486807		Ascc3	0.514029	0.523012	0.488065	0.444012	0.495721	0.51681	0.780286	0.692046
Ascl2	0	0	0	0	0	0	0	0	0	0	0	0	0	0		Ascl2	0	0.00129977	0	0.00229761	0	0	0	0
Asf1a	0.332804	0.377093	0.514055	0.392155	0.377909	0.399837	0.333525	0.165257	0.355249	0.407663	0.348279	0.324662	0.384298	0.292444		Asf1a	0.369605	0.367759	0.375726	0.36323	0.249499	0.386209	0.401514	0.370321
Asf1b	0.00197709	0.00822274	0.0296428	0.0254556	0	0	0	0	0	0.0140683	0	0.0118299	0.00226326	0.00672506		Asf1b	0.00648096	0.0100498	0.00339278	0.0182801	0.00933768	0.00716259	0.0112014	0.008866
Ash1l	1.55707	1.73583	1.61363	1.34642	1.54828	1.39163	1.58683	1.2754	1.76897	1.51377	1.55164	1.51826	1.30032	1.31453		Ash1l	1.78786	1.81116	1.86097	1.76618	2.22366	2.25027	1.76386	1.57663
Ash2l	0.324282	0.271018	0.257296	0.286613	0.182891	0.267903	0.243721	0.197558	0.198468	0.28432	0.355028	0.361369	0.2671	0.301209		Ash2l	0.361648	0.353789	0.322855	0.329517	0.338453	0.361794	0.311577	0.316724
Asl	0.170688	0.135939	0.305344	0.0949919	0.212737	0.137104	0.091373	0.110841	0.1473	0.189854	0.175994	0.129004	0.149048	0.150987		Asl	0.143411	0.102648	0.163696	0.132938	0.119016	0.165713	0.198511	0.115245
Asna1	0.221476	0.315909	0.261952	0.293563	0.231442	0.467801	0.190792	0.322071	0.175675	0.2259	0.245816	0.361493	0.194235	0.192716		Asna1	0.319667	0.42047	0.367689	0.34069	0.233891	0.280473	0.350247	0.408663
Asns	0.22046	0.268004	0.140433	0.164103	0.81806	0.347899	0.275655	0.108648	0.122992	0.179508	0.0679323	0.10827	0.315023	0.275445		Asns	0.046422	0.0332289	0.048738	0.0374499	0.0854111	0.0897084	0.0370199	0.0160584
Asnsd1	0.224728	0.265764	0.1316	0.290988	0.0898475	0.141582	0.149179	0.30288	0.34993	0.256444	0.223126	0.301107	0.335191	0.231235		Asnsd1	0.296841	0.27213	0.350132	0.294012	0.231359	0.25427	0.317751	0.220195
Aspa	0.00297822	0.00462614	0.00256027	0.0049166	0	0	0	0	0.00640394	0.00746817	0.00758806	0.00750787	0	0.005969		Aspa	0.141196	0.173935	0.112777	0.146136	0.0811918	0.092985	0.195394	0.160446
Aspg	0.00176991	0	0	0	0	0	0	0	0.0221753	0	0.00686433	0	0.00725016	0		Aspg	0.000635029	0	0	0	0	0.00787001	0	0
Asph	0.164934	0.116381	0.326832	0.0981328	0.105135	0.104674	0.0280921	0.223899	0.260877	0.199724	0.187519	0.136257	0.163551	0.145176		Asph	1.04366	0.870434	0.840205	0.849016	0.53543	0.567619	0.869181	0.764119
Aspm	0.00907875	0.00486295	0	0	0.00939842	0	0	0	0.00372042	0.00243811	0.0068319	0.0079697	0	0.00858589		Aspm	0.017746	0.0102522	0.00736881	0.00346658	0.00153525	0.0078623	0	0
Aspn	0.00381542	0	0	0	0	0.00780947	0	0.035816	0.00423101	0	0	0	0	0		Aspn	0.00286497	0.00161045	0.00155485	0	0.0313638	0	0	0
Aspscr1	0.284589	0.278996	0.383276	0.318731	0.266124	0.204549	0.159716	0.31955	0.335486	0.217694	0.285387	0.245595	0.188017	0.244205		Aspscr1	0.193642	0.264075	0.220771	0.179315	0.202996	0.166743	0.241363	0.16439
Asrgl1	0.0924154	0.0827058	0.120235	0.066318	0.140142	0.13521	0.108791	0.030222	0.11811	0.0881015	0.125706	0.0951427	0.214078	0.156363		Asrgl1	0.125066	0.118461	0.174064	0.149821	0.0942352	0.107376	0.123475	0.108512
Ass1	0.312847	0.245614	0.283221	0.156958	0.268965	0.372761	0.352835	0.261679	0.894438	0.761097	0.799697	0.618481	0.7727	0.529448		Ass1	0.0133738	0.00925423	0.0113519	0.00798176	0.0114897	0.0178556	0.0105991	0
Aste1	0.18005	0.18231	0.158152	0.181888	0.11732	0.168305	0.218588	0.240755	0.149863	0.130162	0.169235	0.134475	0.195374	0.165198		Aste1	0.115058	0.143307	0.121978	0.17679	0.134125	0.121977	0.0734178	0.102316
Astl	0.0013288	0	0	0	0	0	0	0	0	0	0.00473962	0	0	0.0106426		Astl	0.00883695	0.00965996	0.00894427	0.00894176	0.00496528	0	0.0295735	0.0105281
Astn1	0.0124898	0.00948293	0	0	0.0328056	0.0330999	0	0.0455094	0	0	0	0	0.00310451	0.0043076		Astn1	0.0863697	0.116519	0.0822992	0.0847477	0.0832524	0.0581424	0.137815	0.0916202
Asxl1	0.292168	0.296025	0.388793	0.330018	0.337694	0.150151	0.257263	0.287817	0.293265	0.263845	0.247445	0.230004	0.297102	0.275827		Asxl1	0.334654	0.262157	0.306519	0.280585	0.364821	0.264652	0.307414	0.28351
Asxl2	0.647932	0.612985	0.577859	0.542814	0.507018	0.420284	0.434278	0.511842	0.597263	0.58349	0.582394	0.496959	0.649249	0.562039		Asxl2	0.749242	0.722331	0.71702	0.677387	0.685146	0.515291	0.802936	0.646556
Asxl3	0.00237589	0.00127028	0	0.0124123	0	0	0.0255654	0.130437	0	0	0	0	0	0.003767		Asxl3	0.0146834	0.0124596	0.0291622	0.0315748	0.0353987	0.0219184	0.00413983	0.0279874
Atad1	0.420522	0.35232	0.592556	0.449742	0.423704	0.509877	0.559475	0.189311	0.367341	0.455106	0.453018	0.506064	0.3248	0.332361		Atad1	0.482047	0.45002	0.487641	0.40112	0.552664	0.367444	0.42721	0.550276
Atad2	0.372323	0.398984	0.221095	0.36804	0.171948	0.360431	0.261558	0.262325	0.352095	0.337628	0.211098	0.306451	0.182192	0.240582		Atad2	0.27778	0.270109	0.358048	0.319933	0.255817	0.238853	0.331607	0.19083
Atad2b	0.448411	0.457163	0.603733	0.528743	0.501807	0.428425	0.635969	0.448507	0.356606	0.517384	0.484963	0.476106	0.458005	0.277977		Atad2b	0.423204	0.488438	0.421913	0.460205	0.438339	0.487095	0.55152	0.560099
Atad3a	0.182991	0.170514	0.128349	0.122866	0.115673	0.147815	0.312333	0.192847	0.203604	0.167395	0.177992	0.214344	0.198456	0.180885		Atad3a	0.198619	0.173527	0.179675	0.138875	0.219045	0.167335	0.159887	0.176811
Atad3aos	0.0219247	0.0102638	0.0219104	0	0.0220202	0	0	0.0372613	0.00773657	0.00650556	0.00329046	0	0	0.00504408		Atad3aos	0.0226975	0.0220359	0.0189461	0.0203396	0.00369507	0	0	0
Atad5	0.0215866	0.0253717	0.023888	0.0124694	0.0498931	0.00968743	0.0481255	0.0628594	0.0459052	0.0204131	0.0545887	0.0154528	0.0328903	0.0251211		Atad5	0.0513663	0.0522735	0.0689375	0.0619218	0.066468	0.0525728	0.0311767	0.0936311
Atat1	0.149939	0.143781	0.0466116	0.128646	0.0778005	0.134023	0.032583	0.248059	0.0937247	0.168456	0.170146	0.152193	0.0690741	0.143889		Atat1	0.0574796	0.0851778	0.0585063	0.0604445	0.0437104	0.0494238	0.0852411	0.0840737
Atcayos	0.0456956	0.0222204	0.0178323	0.0356366	0	0.0188576	0.029738	0	0.0247906	0.0087813	0	0.00401651	0.00304521	0		Atcayos	0.0254488	0.0272649	0.0162143	0.0123688	0.00185042	0.0208955	0.00930312	0
Ate1	0.423077	0.44387	0.69535	0.564027	0.557717	0.386997	0.361529	0.455537	0.438273	0.363266	0.431683	0.457437	0.379176	0.392934		Ate1	0.492716	0.494551	0.454273	0.460517	0.440517	0.477561	0.506995	0.465007
Atf1	0.460843	0.414349	0.580517	0.526372	0.319447	0.437723	0.487847	0.645902	0.429116	0.351004	0.37986	0.464853	0.41593	0.386051		Atf1	0.454172	0.448257	0.429047	0.402392	0.470843	0.504943	0.400032	0.434364
Atf2	0.445196	0.455063	0.592915	0.665757	0.462107	0.441164	0.544158	0.28206	0.393852	0.433694	0.410661	0.394585	0.329476	0.420037		Atf2	0.61708	0.658715	0.615709	0.607549	0.761276	0.633877	0.681915	0.57255
Atf3	13.1723	13.4136	6.9992	7.18777	5.91203	2.90508	12.1751	20.1117	13.6138	15.4704	17.8008	22.7007	22.0615	23.5559		Atf3	4.80805	6.2706	7.13755	8.93484	8.11847	10.0302	7.10027	6.9514
Atf4	5.68664	4.99136	5.73221	4.75028	5.91632	3.77388	6.14892	5.55121	4.65699	4.3469	4.42675	4.54247	4.50449	3.76476		Atf4	3.01798	2.86387	2.87756	2.80983	4.28427	3.83647	3.14564	2.56662
Atf5	0.21337	0.236155	0.074954	0.156684	0.180965	0.192077	0.213803	0.397872	0.126291	0.21749	0.185411	0.0948199	0.168256	0.240936		Atf5	0.356564	0.371222	0.332336	0.355699	0.476434	0.514108	0.340888	0.374554
Atf6	0.269956	0.291202	0.273293	0.16707	0.3271	0.319814	0.429634	0.215954	0.248939	0.241618	0.370345	0.242245	0.356834	0.28787		Atf6	0.386527	0.368838	0.370455	0.377766	0.417628	0.49881	0.376807	0.456281
Atf6b	0.329401	0.417003	0.437595	0.620018	0.328309	0.376732	0.340595	0.357756	0.34755	0.360092	0.324094	0.356939	0.281207	0.260835		Atf6b	0.33957	0.377756	0.306909	0.295247	0.294883	0.327818	0.369646	0.420761
Atf7	0.627441	0.687367	0.565811	0.738392	0.623653	0.574391	0.739696	0.620353	0.576605	0.584807	0.586483	0.660066	0.414954	0.521616		Atf7	0.68566	0.75197	0.687868	0.630091	0.62473	0.678334	0.745627	0.707931
Atf7ip	0.828414	0.917417	0.640094	0.878498	0.779667	0.932541	0.723762	1.00173	0.765051	0.795627	0.888722	0.876433	0.661018	0.715709		Atf7ip	0.999047	1.0315	0.976777	0.966269	0.893825	0.75137	0.978137	0.926719
Atg10	0.0939346	0.105339	0.119652	0.0725549	0.0908761	0.0882823	0.129936	0.129426	0.0896714	0.0746778	0.101005	0.0554273	0.123145	0.109531		Atg10	0.164602	0.16102	0.188577	0.142335	0.128215	0.0754251	0.219521	0.188235
Atg101	0.618706	0.542633	0.680258	0.608583	0.792486	0.485419	0.815856	0.53478	0.73714	0.709212	0.656464	0.712148	0.615038	0.513342		Atg101	0.344946	0.411431	0.395072	0.362904	0.338303	0.402868	0.389031	0.274866
Atg12	0.427381	0.396063	0.475973	0.55899	0.542817	0.484124	0.521182	0.548044	0.486438	0.416702	0.530729	0.577003	0.34184	0.445872		Atg12	0.542907	0.56332	0.568653	0.546839	0.54392	0.423493	0.537335	0.608844
Atg13	0.210283	0.176124	0.300662	0.203343	0.16423	0.174597	0.180981	0.0900395	0.17062	0.168103	0.171157	0.211163	0.158805	0.133234		Atg13	0.239411	0.186368	0.221759	0.207695	0.25754	0.245054	0.247028	0.250791
Atg14	0.15288	0.13547	0.179897	0.159199	0.037473	0.146938	0.253691	0.197306	0.101121	0.101421	0.158779	0.165062	0.109508	0.101253		Atg14	0.186994	0.177701	0.194366	0.221928	0.13272	0.182442	0.166023	0.166353
Atg16l1	0.316181	0.279019	0.390927	0.375395	0.222164	0.373822	0.291457	0.339917	0.303722	0.270401	0.309651	0.297884	0.291575	0.194002		Atg16l1	0.286345	0.320846	0.31185	0.296257	0.355764	0.396475	0.286912	0.378642
Atg16l2	0.1298	0.123021	0.0488222	0.162767	0.188923	0.117561	0.0526696	0.143458	0.0829596	0.0801622	0.189544	0.122192	0.0611766	0.0784433		Atg16l2	0.0425863	0.0520517	0.0346486	0.0635614	0.0174872	0.105027	0.037319	0.0671441
Atg2a	0.225135	0.19763	0.192378	0.227761	0.304696	0.155803	0.347356	0.180375	0.232665	0.233793	0.28153	0.160193	0.28494	0.231044		Atg2a	0.867654	0.658765	0.776988	0.519728	0.930886	0.532505	0.897114	0.642662
Atg2b	0.109596	0.121539	0.137328	0.0719136	0.0553626	0.127641	0.129533	0.0540782	0.125192	0.0765517	0.128478	0.044123	0.126581	0.0884057		Atg2b	0.18341	0.194358	0.135064	0.135378	0.198263	0.139991	0.209637	0.126998
Atg3	0.591587	0.643031	0.498502	0.580245	0.41613	1.1193	0.476617	0.765883	0.60359	0.548488	0.619737	0.663212	0.455925	0.531315		Atg3	0.685509	0.786115	0.631406	0.711257	0.749379	0.800909	0.841627	0.623673
Atg4a	0.15005	0.186274	0.120021	0.108397	0.144604	0.259025	0.0748296	0.121945	0.103937	0.152438	0.0394521	0.0887162	0.0942188	0.0996245		Atg4a	0.146857	0.135817	0.133027	0.113872	0.0820513	0.108864	0.102647	0.156834
Atg4a-ps	0	0.00133959	0	0	0	0	0	0	0	0	0	0.0115227	0	0.00271924		Atg4a-ps	0	0.00375054	0	0.00260766	0	0	0	0.00530142
Atg4b	0.296352	0.246947	0.312427	0.261904	0.244453	0.234685	0.437001	0.232381	0.207551	0.23795	0.237306	0.254584	0.266453	0.242922		Atg4b	0.337232	0.306104	0.331929	0.27887	0.385533	0.280054	0.330673	0.311028
Atg4c	0.0677264	0.0978531	0.0557824	0.0831542	0.0248975	0.11805	0.121972	0.0627525	0.0526121	0.0688338	0.0597559	0.0747056	0.0665978	0.109334		Atg4c	0.106416	0.121096	0.0924054	0.0674342	0.0687904	0.072654	0.0694264	0.0778466
Atg4d	0.158635	0.172523	0.308529	0.202048	0.0879422	0.146466	0.207769	0.476052	0.252594	0.273455	0.200429	0.21545	0.215667	0.185273		Atg4d	0.139898	0.140943	0.155454	0.161997	0.184928	0.124673	0.103057	0.116475
Atg5	0.36296	0.424506	0.419035	0.423206	0.485169	0.550297	0.488592	0.572846	0.437442	0.513523	0.394333	0.494741	0.411829	0.461706		Atg5	0.404744	0.407472	0.39044	0.400848	0.267294	0.282248	0.35226	0.370963
Atg7	0.239886	0.254423	0.181389	0.151081	0.242112	0.280173	0.163406	0.192114	0.181378	0.139695	0.195276	0.145321	0.210845	0.166061		Atg7	0.174169	0.219574	0.17445	0.208039	0.168547	0.130592	0.182914	0.140232
Atg9a	0.356928	0.30472	0.572844	0.374363	0.372978	0.220186	0.364804	0.150076	0.281563	0.26915	0.256698	0.185287	0.477414	0.220942		Atg9a	0.382845	0.286136	0.426527	0.269501	0.453647	0.417567	0.341007	0.274571
Atg9b	0.076551	0.0403624	0.0850701	0.0381821	0.0843041	0.0164072	0.0124935	0.0254259	0.157551	0.0480438	0.14658	0.0776446	0.0501917	0.0183913		Atg9b	0.0807351	0.0243062	0.0707703	0.0346295	0.0874057	0	0.0860735	0.0131289
Atic	0.0738227	0.0818872	0.0885776	0.0531855	0.0983941	0.0690319	0.126784	0.118244	0.12457	0.140122	0.210248	0.142088	0.140543	0.0738258		Atic	0.164664	0.187356	0.168813	0.172398	0.224708	0.281628	0.184193	0.212626
Atl1	0.0824441	0.0978701	0.137166	0.123568	0.00835836	0.0503697	0.0625595	0.0410204	0.0705356	0.105235	0.0779098	0.0707054	0.075423	0.0399246		Atl1	0.215254	0.297371	0.211853	0.23516	0.221299	0.236703	0.287591	0.317823
Atl2	0.517612	0.309905	0.394713	0.292363	0.383683	0.235528	0.375417	0.174695	0.490803	0.325136	0.530365	0.422126	0.298913	0.272764		Atl2	0.339973	0.258576	0.308101	0.239557	0.374213	0.33578	0.276019	0.244873
Atl3	0.467647	0.359783	0.516594	0.394257	0.541015	0.452359	0.29979	0.143647	0.3737	0.4346	0.596523	0.47094	0.458279	0.501682		Atl3	0.760262	0.728435	0.71493	0.763035	0.642012	0.766003	0.77674	0.778863
Atm	0.107961	0.0918659	0.246048	0.134688	0.037815	0.0881089	0.0446706	0.0546573	0.147402	0.0651263	0.136321	0.0927902	0.0610135	0.101678		Atm	0.130061	0.136161	0.163783	0.163136	0.11585	0.138544	0.175964	0.104874
Atmin	0.0751507	0.0673591	0.121712	0.191188	0.0384134	0.0407399	0.116857	0.160485	0.0996414	0.0687309	0.118147	0.0620922	0.0796309	0.0529414		Atmin	0.162621	0.211302	0.107064	0.172515	0.0994211	0.0981322	0.107084	0.171616
Atn1	0.313232	0.342155	0.365859	0.378504	0.283495	0.327522	0.304099	0.433142	0.398908	0.404324	0.32521	0.423897	0.444262	0.404081		Atn1	0.422845	0.466795	0.481441	0.419215	0.474684	0.456227	0.40194	0.299351
Atoh1	0	0	0	0	0	0	0	0	0.00565435	0	0	0	0	0		Atoh1	0	0	0	0	0	0	0	0
Atoh8	0.416164	0.213443	0.517788	0.275456	0.412257	0.184739	0.779687	0.438192	0.405491	0.288166	0.257468	0.0695255	0.237692	0.10645		Atoh8	0.216452	0.177283	0.273457	0.176879	0.13076	0.0999334	0.20608	0.111779
Atox1	2.9436	4.37263	3.66873	4.66962	3.34804	5.70561	2.12523	3.35373	4.91276	5.62258	5.03047	5.49227	3.2006	4.99631		Atox1	1.9703	2.2174	1.59611	1.74535	1.42911	1.57375	1.51744	2.0463
Atp10a	0.0215204	0.0316357	0	0.0710315	0.0262347	0.0425681	0.0884279	0.123138	0.0955525	0.0746101	0.0882757	0.069775	0.170411	0.156654		Atp10a	0.0846399	0.082804	0.0920906	0.104315	0.0857277	0.0631888	0.187078	0.150224
Atp10b	0.00476782	0.00138839	0	0	0	0	0	0	0.00274372	0	0.0108541	0	0	0		Atp10b	0.00050436	0	0.0019837	0	0.00511049	0	0	0
Atp11a	0.285247	0.240262	0.146885	0.319135	0.314911	0.184574	0.088569	0.323265	0.384303	0.433594	0.373475	0.399088	0.218777	0.316577		Atp11a	0.294929	0.257706	0.243176	0.310498	0.306301	0.368938	0.232163	0.252889
Atp11b	0.447051	0.475231	0.481128	0.68511	0.382082	0.505778	0.512405	0.565703	0.403025	0.408867	0.474303	0.41676	0.360792	0.408465		Atp11b	0.619347	0.494376	0.597667	0.523866	0.533727	0.500288	0.614595	0.585618
Atp11c	0.573012	0.644693	0.430448	0.4822	0.280678	0.290061	0.154695	0.376105	0.615978	0.610713	0.31546	0.216884	0.854955	0.769616		Atp11c	0.59553	0.60311	0.575124	0.575695	0.665386	0.611788	0.648782	0.56326
Atp12a	0.00187564	0	0	0	0	0	0	0	0	0	0.00519982	0.00316686	0	0		Atp12a	0.131465	0.126258	0.00887952	0.0110571	0.0144478	0.0155634	0.0283729	0.0757266
Atp13a1	0.248724	0.218495	0.474465	0.451654	0.429424	0.34254	0.228267	0.204757	0.284764	0.2764	0.227998	0.192554	0.218553	0.251472		Atp13a1	0.313604	0.302369	0.313826	0.309845	0.350326	0.220572	0.304705	0.216134
Atp13a2	0.17516	0.209052	0.189218	0.302226	0.192951	0.231991	0.183636	0.12786	0.173355	0.160327	0.176383	0.175004	0.0945522	0.163831		Atp13a2	0.114421	0.111847	0.113779	0.135404	0.0810627	0.0782857	0.135331	0.142083
Atp13a3	0.32102	0.365127	0.147728	0.129317	0.241773	0.20277	0.587319	0.83482	1.19426	1.4054	1.8695	2.31969	0.33127	0.132845		Atp13a3	2.35835	1.52951	2.34928	1.59144	2.35526	1.6339	2.25564	1.64554
Atp1a1	1.32681	1.34297	1.30249	1.19019	2.14031	1.64932	1.14091	1.05656	2.06138	1.86875	4.49869	3.05557	1.9983	1.19054		Atp1a1	2.11601	1.47335	1.59515	1.07027	1.98404	1.44434	2.47379	1.30993
Atp1a2	0.000874148	0.00151907	0	0	0	0	0	0	0	0	0.00272412	0	0	0		Atp1a2	0.0096241	0.00918199	0.0111486	0.0084248	0.00135174	0.0133034	0.00892019	0.00868273
Atp1a4	0	0	0	0	0	0	0	0	0	0	0	0	0	0		Atp1a4	0	0.00837324	0	0.00628847	0	0.0110453	0	0
Atp1b1	0.0113181	0.0103206	0.0343812	0.0101626	0.0176898	0.0100318	0.044947	0.0327514	0.0090603	0.00299348	0	0	0	0.00368116		Atp1b1	0.0113324	0.00831359	0.00966589	0.00406959	0.0109015	0	0	0
Atp1b2	0.0115343	0.0117387	0.023523	0	0.093254	0.0530328	0	0.0137401	0	0.00354212	0.00524292	0	0.00613437	0.00372877		Atp1b2	0.00189105	0.00269571	0.00342461	0.00122338	0	0	0	0
Atp1b3	1.48045	1.7611	1.04679	1.00594	1.04193	1.09	2.05651	2.26452	1.78003	2.13036	2.02569	2.26528	3.96096	3.41254		Atp1b3	0.709452	0.809454	0.726305	0.823859	0.780878	0.794795	0.738855	0.659496
Atp23	0.0840296	0.081047	0.0869628	0.0701195	0.0517374	0.092769	0.0647211	0	0.0373617	0.0545316	0.066829	0.0782593	0.063799	0.0477143		Atp23	0.0556667	0.0400395	0.050972	0.0187951	0.0451195	0	0.0246989	0.0260189
Atp2a2	0.792481	0.533797	0.857322	0.84396	1.2438	0.734902	0.400837	0.8073	0.945272	0.844461	1.48789	1.43992	0.913007	0.656976		Atp2a2	4.0539	2.2635	2.49045	1.91149	2.19485	1.65599	3.27182	1.67127
Atp2a3	0.109148	0.0513962	0.0666929	0.0254685	0	0	0	0.113196	1.72605	0.882677	1.51612	0.952371	0.69967	0.50305		Atp2a3	0.00695213	0.0111591	0.00215935	0.00788757	0.00823972	0	0.0532395	0.0126047
Atp2b1	1.77005	1.88614	1.50436	2.02967	2.04111	1.98499	1.59616	2.09241	1.48554	1.52802	1.52944	1.45508	1.82831	1.95214		Atp2b1	4.74418	3.93757	5.85356	3.9667	4.39402	3.30485	4.54011	3.77426
Atp2b2	0.00102642	0.0017269	0	0	0	0	0	0	0.153956	0.130168	0.517547	0.59566	0	0		Atp2b2	0.00106871	0	0	0	0	0.00418384	0	0
Atp2b4	2.11633	2.16466	1.29712	1.45072	1.11444	1.10692	0.626853	0.701153	2.60222	2.53841	1.61155	1.02898	1.0786	1.1895		Atp2b4	0.808302	1.20282	0.51837	0.850235	0.507117	1.05213	0.572776	0.982145
Atp2c1	0.443961	0.610796	0.710929	0.90496	0.622937	0.696059	0.372052	0.534765	0.441791	0.542838	0.459302	0.432636	0.342002	0.365785		Atp2c1	0.43665	0.477445	0.406022	0.434608	0.397405	0.449678	0.375299	0.359854
Atp2c2	0	0	0	0	0	0	0	0	0	0	0	0	0	0		Atp2c2	0	0	0	0	0	0	0	0
Atp5a1	3.02884	2.88283	3.28327	3.15337	3.23826	3.57289	2.7186	2.47788	3.0463	2.86475	3.03188	3.46109	2.54351	2.34547		Atp5a1	2.98047	3.06273	2.8629	2.72022	2.75133	2.684	2.50857	2.81312
Atp5b	4.21694	4.42842	4.24209	4.53596	4.80027	5.50276	4.31978	4.88901	3.97445	4.19696	3.81132	4.0351	3.28956	3.44975		Atp5b	4.4168	4.63414	4.25699	4.38619	4.44519	4.35437	4.44264	4.29662
Atp5c1	2.09737	2.33536	2.26606	1.7078	2.07787	2.73247	2.00197	2.5977	2.09733	2.10888	2.16755	2.0803	2.09579	2.17943		Atp5c1	2.49543	2.40908	2.24554	2.35039	2.01077	2.06001	2.4658	2.78646
Atp5d	1.87308	2.03996	1.91536	2.13416	1.93315	2.08841	1.84731	1.64164	1.8061	2.23281	2.07628	2.28054	2.0003	1.98725		Atp5d	2.19884	2.33307	2.10288	2.20081	2.07585	2.26283	2.08501	2.34707
Atp5e	2.55184	3.30951	2.5031	2.6183	2.51284	4.12812	2.59804	2.93806	2.37206	3.08571	2.56829	2.79945	2.90587	3.80014		Atp5e	3.9112	4.52023	3.7341	4.47581	3.4102	3.72208	3.74425	4.27257
Atp5f1	1.66471	1.75837	1.74117	1.67401	1.73257	1.85985	1.82758	1.78571	2.05084	1.90088	2.08181	1.9635	1.89318	1.7274		Atp5f1	2.09409	2.18354	1.94485	2.00424	1.93349	1.87447	1.8399	1.85797
Atp5g1	1.17394	1.07415	1.60413	1.19207	1.30215	1.24525	1.11935	1.45719	1.24554	1.20055	1.24226	1.25977	1.02253	1.19235		Atp5g1	1.6218	1.66938	1.56109	1.52236	1.54218	1.5867	1.36776	1.52654
Atp5g2	2.59712	2.68714	2.72515	2.39608	2.29425	2.53896	2.7837	2.91425	2.93346	2.79008	2.65957	2.9609	2.63553	3.10517		Atp5g2	3.00846	3.16306	2.98687	3.32826	2.74043	2.82249	2.93133	3.14887
Atp5g3	1.14981	1.07958	1.49824	1.40234	1.63129	1.63041	1.29577	1.24154	1.29539	1.05733	1.41195	1.22517	1.25923	1.11246		Atp5g3	1.75301	1.66121	1.49833	1.45059	1.6006	1.61	1.4148	1.32906
Atp5h	2.93728	3.41764	3.32111	3.55943	3.00301	4.2215	2.853	3.58228	3.39134	3.66316	3.48105	3.46818	3.39857	3.97643		Atp5h	4.01637	4.37131	3.83602	4.03143	3.37238	3.747	3.91365	4.12712
Atp5j	4.01163	5.32976	4.28739	5.72154	3.3651	5.07249	5.63851	5.79733	4.36392	5.4946	6.41197	7.89442	3.72832	5.26933		Atp5j	3.67835	3.92141	3.58436	3.84364	3.30309	3.77979	3.32016	3.39807
Atp5j2	2.01879	2.51737	2.50114	2.72729	2.50287	3.34078	1.93381	2.47358	1.9948	2.34127	2.09036	2.67328	2.12278	2.56532		Atp5j2	2.80263	3.26415	2.5221	2.93739	2.33661	2.51855	2.68519	3.11866
Atp5k	1.0328	1.51025	1.88169	1.71321	1.12386	1.91615	1.19602	1.24312	1.11239	1.42743	1.37902	1.33524	1.13327	1.30244		Atp5k	1.90425	2.19794	1.64893	1.75447	1.42538	1.68902	1.69869	2.16946
Atp5l	2.97522	3.19786	3.34948	2.93741	3.20146	3.73025	3.12064	3.15847	2.94195	2.91145	2.83687	3.10132	2.99567	3.11595		Atp5l	3.49474	3.63582	3.27747	3.2699	3.29852	3.2298	3.24163	3.69852
Atp5md	0.966441	1.21977	1.33217	1.45332	1.36273	1.51635	1.35267	1.63294	1.14921	1.1508	1.25946	1.09379	1.30019	1.65336		Atp5md	1.68081	2.13219	1.53304	1.76228	1.76979	1.75007	1.50759	1.9196
Atp5mpl	0.815435	0.979446	1.04867	0.946104	0.631552	1.11566	0.780095	1.20236	0.981632	0.945061	0.890142	1.09328	1.15024	1.29448		Atp5mpl	1.73662	1.8475	1.6724	1.73346	1.47961	1.34583	1.58481	1.71139
Atp5o	1.16342	1.34967	1.16352	1.152	1.4426	2.00949	1.20893	1.30047	1.39579	1.42457	1.4213	1.49988	1.26347	1.41578		Atp5o	1.66186	1.87439	1.53524	1.652	1.41558	1.59973	1.73904	1.89025
Atp6ap1	0.663812	0.688298	0.996002	0.921956	0.512741	1.0112	0.69829	0.712405	0.778121	0.836827	0.8694	0.911275	0.848156	0.848857		Atp6ap1	1.16352	1.1048	1.09682	1.0096	0.899642	1.07266	1.17092	1.08906
Atp6ap2	0.613883	0.697866	0.818217	0.75077	0.724833	0.861909	0.66963	0.839267	0.625762	0.791423	0.894637	0.797359	0.5514	0.740136		Atp6ap2	1.26681	1.21405	1.14716	1.01436	1.06013	0.971866	1.06176	1.02897
Atp6v0a1	0.165681	0.140992	0.161861	0.18008	0.123781	0.0761719	0.276485	0.252105	0.158888	0.21044	0.175033	0.155203	0.179864	0.204511		Atp6v0a1	0.340751	0.391055	0.2459	0.277376	0.220683	0.295337	0.268254	0.308273
Atp6v0a2	0.539036	0.524968	0.653009	0.848529	0.639113	0.399438	0.355565	0.256834	0.44461	0.422189	0.309905	0.37552	0.394757	0.520974		Atp6v0a2	0.936414	0.946946	0.818889	0.813217	0.851238	0.688379	0.703243	0.628726
Atp6v0b	1.25329	1.41541	1.37774	1.34828	1.02147	1.96445	0.969611	1.17887	1.20244	1.33591	1.48189	1.69173	0.956703	0.967843		Atp6v0b	1.83162	2.0344	1.71011	1.91048	1.39902	1.72988	1.66061	2.02246
Atp6v0c	2.6164	2.70295	2.78019	2.80707	3.08492	3.10082	2.77441	2.58582	2.54234	2.68589	2.96836	3.36916	2.38935	2.363		Atp6v0c	2.98695	3.26282	2.72601	2.83373	2.82489	2.86727	2.69267	2.67751
Atp6v0d1	0.672138	0.60914	0.753269	0.654959	0.89451	0.842449	0.831008	0.498654	0.771488	0.588083	0.792396	0.481113	0.626884	0.545475		Atp6v0d1	0.96216	0.908037	0.90576	0.80857	0.942905	0.667138	0.999619	0.920623
Atp6v0e	1.16724	1.33549	1.74732	1.78914	1.53741	2.09603	0.979957	0.963304	1.46852	1.94623	2.4904	2.89799	1.47362	1.74545		Atp6v0e	1.71945	1.95006	1.57485	1.70106	1.59468	1.62193	1.54941	1.73773
Atp6v0e2	0.00476192	0.00785194	0.0564008	0.0377931	0	0	0	0.0137401	0	0.00808523	0.0224896	0.00882525	0.0118338	0.0139049		Atp6v0e2	0.0295016	0.0298222	0.115976	0.0766565	0.0514013	0.052232	0.0475708	0.074368
Atp6v1a	0.481959	0.475569	0.505484	0.575278	0.552776	0.578082	0.585246	0.764602	0.527568	0.426967	0.521885	0.644903	0.473463	0.560196		Atp6v1a	0.797569	0.829039	0.69274	0.614283	0.727978	0.721647	0.7807	0.675007
Atp6v1b2	0.272553	0.217013	0.346871	0.233259	0.346012	0.245996	0.271804	0.507903	0.292747	0.206718	0.295048	0.206032	0.285233	0.242641		Atp6v1b2	0.52245	0.413208	0.402118	0.388324	0.530015	0.463687	0.382144	0.313832
Atp6v1c1	0.271675	0.239971	0.424788	0.350204	0.334198	0.40975	0.334074	0.172051	0.334374	0.260138	0.342145	0.431125	0.268244	0.301075		Atp6v1c1	0.367192	0.357434	0.365766	0.377113	0.331596	0.355235	0.281697	0.249217
Atp6v1d	0.485172	0.524938	0.431905	0.619138	0.478245	0.504271	0.388242	0.507694	0.471732	0.492422	0.490202	0.6222	0.396836	0.459462		Atp6v1d	0.611073	0.702845	0.541303	0.576156	0.526659	0.538305	0.718282	0.646364
Atp6v1e1	0.931231	0.960875	0.928841	1.17097	0.912103	1.26185	1.16567	1.16342	0.918668	0.959258	1.06036	1.18607	0.70319	0.851584		Atp6v1e1	1.28466	1.16318	1.17567	1.12516	1.16861	1.17065	1.057	1.1319
Atp6v1f	1.31475	1.54506	1.25649	1.55694	1.40741	1.79738	1.32634	1.8437	1.44343	1.62372	1.44789	1.71583	1.55568	1.72656		Atp6v1f	1.73916	1.78235	1.6146	1.66306	1.65751	1.73376	1.74287	1.67059
Atp6v1g1	1.57682	1.95474	1.96591	1.97965	1.86919	2.51622	1.46919	2.10639	1.64196	2.01973	1.94704	2.30685	1.87417	2.11127		Atp6v1g1	2.30231	2.48793	2.41686	2.59464	2.37575	2.72568	2.14915	2.3283
Atp6v1g2	0.0332058	0.036033	0.0498905	0.0331696	0.0101635	0.0251221	0	0.0807043	0.0186445	0.0265071	0	0.025356	0.0409564	0.00654612		Atp6v1g2	0.0403279	0.0401723	0.0223265	0.0118569	0.014604	0.0323835	0.031587	0.0153508
Atp6v1h	0.556424	0.525446	0.540906	0.54711	0.459308	0.564313	0.488004	0.38368	0.5432	0.484826	0.435205	0.457163	0.51058	0.436872		Atp6v1h	0.604501	0.556089	0.537104	0.494339	0.583084	0.521955	0.491599	0.525446
Atp7a	0.16664	0.149088	0.121395	0.168537	0.144853	0.126398	0.32967	0.103282	0.388981	0.264697	0.243539	0.216354	0.153574	0.157781		Atp7a	0.47414	0.245215	0.548192	0.255573	0.393898	0.224645	0.442282	0.17975
Atp7b	0	0.00324116	0	0.00387775	0	0	0	0	0	0	0.0105213	0	0.00500481	0		Atp7b	0	0.000905855	0	0	0	0	0.0147819	0
Atp8a1	0.150634	0.170192	0.26646	0.137936	0.62423	0.453575	0.338465	0.107398	0.1111	0.124444	0.246977	0.143931	0.105169	0.110459		Atp8a1	0.644534	0.665018	1.23995	1.50939	0.83645	1.03314	0.912803	0.912293
Atp8a2	0.0117458	0.00173427	0.0388644	0.0162177	0.016988	0.00713773	0	0	0.0279333	0.00752242	0.0134429	0.00316686	0.0109992	0.00329844		Atp8a2	0.482115	0.533462	0.312266	0.379422	0.208733	0.382779	0.49818	0.50036
Atp8b1	0.597412	1.08563	0.124618	0.354722	0.313635	0.379779	0.715275	1.47012	0.838097	1.33551	0.594869	0.617111	1.11242	1.70428		Atp8b1	0.021231	0.0231139	0.0064057	0.0131176	0.0245092	0.012181	0.00405274	0
Atp8b2	0.206533	0.246298	0.26294	0.189535	0.206903	0.148772	0.107948	0.144866	0.244074	0.214814	0.247933	0.279139	0.168591	0.193012		Atp8b2	0.222167	0.267209	0.170104	0.191597	0.20192	0.141163	0.160223	0.272995
Atp9a	0.269781	0.264639	0.416448	0.282777	0.434488	0.294397	0.245341	0.248831	0.40939	0.364061	0.488435	0.311095	0.208046	0.16322		Atp9a	1.61077	1.03109	1.41181	0.911344	1.25424	0.875085	1.39924	0.810857
Atp9b	0.187285	0.163707	0.319304	0.17302	0.210829	0.128112	0.313614	0.22533	0.244087	0.208363	0.253151	0.262081	0.190992	0.193411		Atp9b	0.415164	0.438027	0.392048	0.389136	0.443855	0.403221	0.476304	0.449528
Atpaf1	0.0871043	0.110588	0.15473	0.119282	0.0295565	0.10374	0.0502935	0.171884	0.0900394	0.125813	0.113046	0.0954794	0.202775	0.192881		Atpaf1	0.187166	0.162019	0.194702	0.182361	0.149201	0.0821352	0.100893	0.146464
Atpaf2	0.13737	0.132	0.0780132	0.158194	0.195175	0.105493	0.182416	0.170041	0.144918	0.10393	0.11984	0.110815	0.191128	0.162341		Atpaf2	0.323458	0.275724	0.189754	0.163322	0.240778	0.265697	0.235904	0.136356
Atpif1	1.03307	1.6058	1.37742	1.68535	0.936139	1.7508	0.38869	0.714989	0.86146	1.20741	1.0975	1.09179	1.09063	1.48368		Atpif1	1.73423	1.96876	1.61929	1.70144	1.4493	1.1781	1.71679	2.01595
Atpsckmt	0.0469238	0.0890523	0.0729752	0.184333	0.0869183	0.0984213	0.0748067	0.0543735	0.0547668	0.0963137	0.101839	0.151114	0.0547632	0.123687		Atpsckmt	0.106108	0.178392	0.082813	0.146874	0.0908871	0.0985379	0.0803093	0.196617
Atr	0.12097	0.137476	0.199265	0.0928319	0.12446	0.0678717	0.145146	0.0813891	0.101868	0.138278	0.183228	0.13035	0.0896381	0.0975739		Atr	0.204529	0.255125	0.191959	0.201733	0.177221	0.314233	0.142058	0.219193
Atraid	1.22142	1.1609	1.25329	1.30001	1.13306	1.411	0.774119	0.766242	1.13379	1.27471	1.42346	1.17541	1.1617	1.13662		Atraid	1.28416	1.2967	1.37574	1.33407	1.19285	1.24801	1.50772	1.25405
Atrip	0.0974761	0.0905062	0.120066	0.0601618	0.0896074	0.11897	0.10051	0.0922838	0.105939	0.059691	0.133543	0.105722	0.0801137	0.102333		Atrip	0.107821	0.0839422	0.101202	0.113691	0.107755	0.0979264	0.125797	0.0691567
Atrn	0.290221	0.334135	0.466704	0.58335	0.345269	0.335116	0.313399	0.286029	0.40754	0.274244	0.328547	0.256217	0.224275	0.201904		Atrn	0.412794	0.452373	0.35879	0.4027	0.330032	0.436354	0.33762	0.315271
Atrnl1	0.218147	0.226103	0.523299	0.463894	0.112348	0.208072	0.179886	0.10417	0.466377	0.427239	0.163034	0.229485	0.141298	0.0628601		Atrnl1	0.257597	0.207819	0.200787	0.217864	0.181996	0.117306	0.255922	0.242664
Atrx	2.22747	2.80911	2.56301	2.79068	2.0766	2.6646	1.99915	2.25591	2.3521	2.38333	2.35554	2.30105	1.6382	1.81066		Atrx	2.43818	2.37884	2.28937	2.15271	2.0786	1.86713	2.02814	2.15679
Atxn1	0.802673	0.768756	1.19359	0.629452	0.924703	0.462977	0.912918	0.586782	0.690711	0.75746	0.653661	0.867564	0.656886	0.576695		Atxn1	0.65418	0.594961	0.447662	0.449423	0.451559	0.398776	0.541241	0.651197
Atxn10	0.379164	0.332457	0.457599	0.617419	0.389058	0.26863	0.311468	0.199038	0.47893	0.432213	0.542305	0.41593	0.399534	0.32104		Atxn10	0.45137	0.41157	0.525959	0.419878	0.436198	0.336778	0.516074	0.34155
Atxn1l	0.219458	0.221213	0.308114	0.189556	0.40045	0.364332	0.103515	0.385917	0.256335	0.238463	0.166269	0.232626	0.248486	0.195577		Atxn1l	0.337777	0.324587	0.306269	0.312927	0.302845	0.364519	0.233533	0.286324
Atxn2	0.492477	0.547198	0.562796	0.7093	0.54637	0.589905	0.399937	0.542866	0.555533	0.496172	0.371926	0.504145	0.381761	0.430889		Atxn2	1.15671	1.17815	0.921304	1.0541	0.767449	0.832214	0.886351	1.05662
Atxn2l	1.09037	0.851952	1.03045	0.810495	1.15943	0.677955	1.16637	1.21547	0.968303	0.956188	0.759899	0.761683	0.960665	0.807413		Atxn2l	1.04936	0.964974	0.950502	0.849424	1.09432	1.11988	0.914228	0.714999
Atxn3	0.315426	0.368372	0.548626	0.318489	0.301146	0.261781	0.365689	0.336304	0.272568	0.306857	0.233745	0.304731	0.280817	0.39127		Atxn3	0.214273	0.20278	0.208953	0.201663	0.183515	0.241227	0.163014	0.181978
Atxn7	0.796573	0.759424	0.720745	0.634237	0.779828	0.49692	0.819906	0.90396	0.617244	0.658437	0.654415	0.453316	0.58038	0.508134		Atxn7	0.854184	0.726307	0.711244	0.5564	0.948412	0.688983	1.02894	0.575374
Atxn7l1	0.266301	0.279331	0.235725	0.266082	0.228267	0.380116	0.219289	0.186991	0.123768	0.220458	0.187636	0.265659	0.161833	0.249032		Atxn7l1	0.345483	0.318396	0.319223	0.343236	0.213155	0.242017	0.477049	0.325137
Atxn7l2	0.0765191	0.0543854	0.121772	0.0473241	0.0724104	0.0356139	0.0154607	0.0690009	0.0486102	0.0450685	0.0125779	0.081686	0.0594697	0.0763803		Atxn7l2	0.0374588	0.0417194	0.0427495	0.0437337	0.0314731	0.0118854	0	0.0328236
Atxn7l3	0.268229	0.279802	0.302326	0.278827	0.208252	0.339662	0.227152	0.162607	0.265417	0.230192	0.184713	0.262238	0.229398	0.217579		Atxn7l3	0.270097	0.248912	0.208742	0.203132	0.237915	0.232365	0.289591	0.135881
Atxn7l3b	1.46008	1.61689	1.91345	2.19253	2.00204	1.94734	1.4414	1.99845	1.63787	1.84807	1.4935	1.92921	1.8768	1.95184		Atxn7l3b	1.71785	1.85715	1.75933	1.77654	1.57854	1.7218	1.6587	1.88815
AU015336	0	0.00443588	0	0	0	0	0	0	0	0	0.00553539	0	0	0		AU015336	0.0146251	0.0195338	0.0108887	0.0150086	0	0	0.00405545	0
AU015791	0.13432	0.0804596	0.15062	0.0482837	0.0308781	0	0.0862101	0.107219	0.616546	0.541401	0.0700508	0.111135	0.0179475	0.0133677		AU015791	0.00448411	0.000628188	0.00387965	0.00120968	0.00849288	0	0.0141134	0
AU020206	0.168094	0.196421	0.184199	0.228559	0.208483	0.447434	0.215171	0.321688	0.151244	0.180079	0.184208	0.165429	0.143416	0.205981		AU020206	0.144543	0.101532	0.13195	0.0969329	0.0944865	0.0529198	0.161037	0.103339
AU021092	0.622431	0.932804	1.29889	1.96037	0.544067	0.964025	0.0616159	0.350634	0.843841	1.03337	0.23981	0.253804	1.39805	1.94971		AU021092	0.011281	0.00502115	0.00636618	0.0153961	0.00442214	0.00562238	0.0162462	0.0194701
AU022252	0.210658	0.189957	0.341566	0.249311	0.133603	0.236237	0.146505	0.143203	0.127941	0.200295	0.180938	0.150295	0.187148	0.128115		AU022252	0.193528	0.194997	0.184546	0.173235	0.183944	0.251665	0.176675	0.212196
AU040320	0.160231	0.173276	0.254727	0.0868445	0.289615	0.175103	0.149135	0.158905	0.186475	0.164836	0.20801	0.229175	0.17368	0.16751		AU040320	0.175242	0.158817	0.145765	0.108354	0.133965	0.101509	0.240124	0.110981
AU041133	0.0263572	0.0290363	0.0398898	0.0666487	0	0.010754	0.0156848	0.0804272	0.0413426	0.0425811	0.0252279	0.099515	0.02856	0.0294239		AU041133	0.0610976	0.0676858	0.0561806	0.0619173	0.0473587	0.0597991	0.0318875	0.0865753
Auh	0.493011	0.460565	0.447775	0.431876	0.433582	0.388297	0.523583	0.368725	0.396091	0.349221	0.843588	0.90499	0.314796	0.291608		Auh	0.491289	0.387202	0.53609	0.44277	0.321039	0.19885	0.467178	0.415174
Aunip	0	0	0	0	0	0	0	0	0	0	0	0	0	0		Aunip	0	0	0	0	0	0	0	0
Aup1	0.573384	0.578156	0.392258	0.747103	0.755657	0.726017	0.554242	0.491872	0.504337	0.557255	0.527668	0.506456	0.319156	0.346827		Aup1	0.41761	0.444733	0.370651	0.393631	0.41571	0.453146	0.435338	0.320492
Aurka	0.0170844	0.0177751	0.00683021	0	0	0.0113819	0.0928309	0	0.0328575	0.00732065	0.00845356	0	0.0239086	0.0101586		Aurka	0.00882877	0.0120458	0.00715518	0.00592013	0.00726706	0	0.00538895	0.00612061
Aurkaip1	1.09683	1.09899	0.943206	1.35989	0.971303	1.32243	0.912644	0.942458	0.973918	1.06786	1.0537	1.13336	0.915644	1.03224		Aurkaip1	1.20555	1.24983	1.06688	0.937078	1.1574	1.18306	1.23178	1.31686
Aurkb	0.00527538	0.00427949	0.00745672	0	0	0	0	0	0	0	0.00210425	0	0.00600442	0		Aurkb	0.00422757	0.00565049	0	0	0	0	0	0
Auts2	0.0209204	0.0384368	0.047773	0.0188904	0.0500501	0.145048	1.8266	0.85991	0.0481169	0.0559938	0.158759	0.0697891	0.0575311	0.0374285		Auts2	0.0682035	0.038515	0.065991	0.0521579	0.0402934	0.039018	0.0845075	0.045519
AV039307	0	0.0017331	0	0	0	0	0	0	0	0	0	0.0423524	0	0		AV039307	0	0.00323378	0	0.0083598	0	0	0	0
AV099323	0.0211198	0.0222672	0	0	0	0	0	0.0237668	0.00598447	0.0185647	0.00683651	0.00459404	0.00785431	0.00709375		AV099323	0.0262155	0.0291655	0.0269403	0.0355364	0.004964	0.0203345	0.0216976	0.00787089
AV356131	0.0925818	0.126502	0.0165876	0.121346	0.0665115	0.171056	0.13718	0.0742014	0.0993104	0.0830327	0.0576978	0.112368	0.0350609	0.0273329		AV356131	0.011963	0.00904064	0.00946873	0.00262106	0.00208994	0.00885571	0	0
Aven	0.165572	0.217485	0.132494	0.0931793	0.0476177	0.118133	0.229177	0.0457344	0.181225	0.235703	0.179076	0.207748	0.173541	0.194641		Aven	0.191025	0.221663	0.20662	0.251337	0.155987	0.377468	0.231767	0.266167
Avil	0.0249234	0.0170045	0.015387	0.0254273	0	0	0.0595835	0	0.0138227	0.0108536	0	0	0.0222787	0.00693658		Avil	0.00221577	0.00513933	0.00696147	0.0044281	0	0.0159241	0	0.00489827
Avl9	0.362595	0.41091	0.301014	0.690355	0.25882	0.260341	0.535424	0.332558	0.2898	0.395272	0.567575	0.458054	0.270596	0.313173		Avl9	0.333227	0.306996	0.308547	0.30858	0.372117	0.344399	0.281612	0.234456
Avpi1	0.247043	0.22283	0.185637	0.20166	0.217793	0.155881	0.385922	0.222867	1.50332	1.18442	1.4371	1.39764	1.16834	1.07391		Avpi1	0.17587	0.154943	0.191138	0.173619	0.232917	0.132701	0.242052	0.221779
Avpr1a	0.000700903	0	0	0	0	0.00780947	0	0	0	0	0	0	0	0		Avpr1a	0	0.000619724	0	0	0	0	0	0
AW011738	0.251281	0.264388	0.138442	0.245083	0.289012	0.330175	0.183559	0.257922	0.237228	0.394107	0.117102	0.105487	0.125115	0.0817277		AW011738	0.347183	0.73328	0.355725	0.676158	0.306595	0.564667	0.778281	1.17444
AW046200	0.0039276	0.00796003	0	0.00627612	0	0	0	0	0	0.0110613	0	0.00585741	0	0.0038707		AW046200	0.0019762	0.00969995	0.00637417	0.011038	0	0	0.0226503	0.0275238
AW047730	0.00708982	0	0	0	0	0	0	0	0	0	0	0	0	0		AW047730	0	0	0.00135011	0	0.00521378	0	0	0
AW112010	3.33777	4.72591	8.38156	11.5527	4.62205	10.5868	3.50616	5.10005	2.26438	2.94156	0.848088	1.0758	1.00928	1.54774		AW112010	0.166626	0.154268	0.0537551	0.0554653	0.0483031	0.162453	0.105496	0.156861
AW146154	0.0330315	0.0586786	0.061903	0.0773095	0.0455927	0.0570279	0.0684455	0.197948	0.0598182	0.076717	0.0483288	0.0515176	0.0754851	0.0444259		AW146154	0.0910422	0.0935273	0.0735411	0.113442	0.0754371	0.104118	0.0645372	0.0895871
AW209491	0.0923699	0.100378	0.143837	0.181003	0.0236194	0.099791	0.147958	0.121206	0.120759	0.0746553	0.0458996	0.0952016	0.0961488	0.0986501		AW209491	0.119361	0.140177	0.0876803	0.113603	0.103421	0.120473	0.0990586	0.140231
AW549877	0.307263	0.237121	0.469865	0.319015	0.180789	0.291525	0.210728	0.147935	0.25188	0.168487	0.26313	0.225283	0.27716	0.285889		AW549877	0.535868	0.514574	0.535583	0.4801	0.494688	0.412424	0.496532	0.466735
AW551984	0	0	0	0	0	0	0	0	0	0	0	0	0	0		AW551984	0	0.00196585	0	0	0	0	0	0
AW554918	0.175784	0.199515	0.270571	0.134162	0.0342594	0.0963702	0.166759	0.0932394	0.206296	0.172908	0.176631	0.153378	0.140083	0.0932834		AW554918	0.16324	0.138324	0.170385	0.16955	0.206844	0.23723	0.229888	0.0999442
Axin1	0.225	0.176564	0.173904	0.242944	0.173816	0.163988	0.192071	0.1361	0.186747	0.186894	0.23683	0.196125	0.230672	0.131644		Axin1	0.173879	0.190575	0.209986	0.203901	0.289805	0.163138	0.209884	0.176669
Axin2	0.0511329	0.0321245	0.0073221	0.015363	0.0147072	0.0307141	0.129384	0.123926	0.0596185	0.0135212	0.0378609	0.045829	0.0328097	0.0178096		Axin2	0.146188	0.0582179	0.123613	0.0615569	0.0787414	0.00468236	0.0699605	0.0354175
Axl	0.00249805	0.00227342	0	0.0079879	0	0	0	0	0.0100558	0.0192751	0.0300845	0.0323815	0.00302356	0		Axl	0.0219192	0.0348647	0.0216856	0.0251489	0.00689639	0	0.0123542	0.0620882
AY036118	5.55814	5.70002	6.95992	7.95161	5.18015	5.01062	4.00828	4.7333	5.7828	5.60804	3.81611	3.89575	7.87397	7.81511		AY036118	7.11065	6.65242	8.44961	8.7165	6.93354	8.61094	6.61193	7.25997
AY074887	0.00258388	0.00443073	0.0210098	0.02002	0.0430995	0	0.0291095	0.0330704	0	0.0030883	0	0	0.00736985	0.00352072		AY074887	0.00576833	0.00444584	0.00884068	0.00421063	0.00980753	0.020913	0	0.027364
AY761184	0.0209695	0.0109277	0	0	0	0	0	0.0366005	0.00451433	0	0	0.0141647	0	0.00521737		AY761184	0.00841782	0.0123678	0.0113595	0.01571	0.0120593	0.0313729	0.0117939	0
Azi2	0.64998	0.644792	0.684218	0.777342	0.678402	0.641557	0.632122	0.647992	0.594334	0.616612	0.719562	0.69692	0.696888	0.664855		Azi2	0.718023	0.714179	0.691754	0.686686	0.98023	0.777679	1.09615	0.88438
Azin1	1.18274	1.2961	0.605207	0.772176	0.865138	0.786143	1.33648	0.877961	3.78776	4.25412	9.7702	8.85577	0.777857	0.590391		Azin1	0.707478	0.714273	0.668016	0.555554	0.899352	0.814909	0.536219	0.61512
Azin2	0.0131264	0.00190021	0	0.0098834	0	0.0112344	0	0	0	0.00212674	0.01725	0.00607343	0.00756641	0.00378956		Azin2	0.0109538	0.0115152	0.0146212	0.00948836	0.00938596	0.0305558	0.00413983	0.0205024
B020010K11Rik	0.0158011	0.00902657	0	0.0126048	0	0.0245126	0.0108828	0	0.0130448	0.0133361	0.00656385	0	0.00511227	0.010889		B020010K11Rik	0.00568127	0.0055171	0.0244919	0.00877073	0.0220215	0.0039101	0	0.00787089
B130024G19Rik	0.0105597	0.00845324	0.0276246	0	0.0221804	0	0	0	0	0.0127749	0	0.00316686	0.080901	0.0847888		B130024G19Rik	0.19884	0.504184	0.177103	0.372472	0.0828818	0.13501	0.139896	0.441497
B130034C11Rik	0.00399149	0.0052415	0.00656695	0	0.0128825	0	0.015441	0	0.009132	0	0	0	0.00551828	0.0119027		B130034C11Rik	0.00537942	0.00497095	0.0064296	0.0162225	0.00680829	0	0.00894751	0
B130046B21Rik	0.00193081	0.00983671	0	0.0126009	0	0.0147147	0	0.0321512	0.0221362	0.0142658	0.00958471	0.0133796	0.00606767	0.00198476		B130046B21Rik	0.00117208	0.00588859	0.00190785	0.0070483	0.0142747	0	0	0
B130055M24Rik	0.00554942	0.00742023	0.0187788	0	0.0235945	0	0	0.033749	0.00600282	0.00563475	0.00526611	0	0.0060024	0.0102714		B130055M24Rik	0.00968041	0.00982964	0.0042702	0.0266151	0	0	0.0116495	0
B230110C06Rik	0.0109443	0.0432762	0.0140382	0.0302007	0	0.0268367	0	0.0147676	0	0.0282259	0.0146476	0.0205785	0	0.00355478		B230110C06Rik	0	0.000496821	0	0	0	0	0	0
B230112J18Rik	0	0.00413116	0	0	0	0	0	0	0	0.0023822	0	0	0	0.0482186		B230112J18Rik	0	0	0	0	0	0	0	0
B230118H07Rik	0.0892346	0.118471	0.148253	0.174612	0.0988995	0.156338	0.053502	0.0528776	0.125368	0.0933794	0.233635	0.140923	0.10972	0.132157		B230118H07Rik	0.188981	0.197663	0.180205	0.220669	0.131667	0.162363	0.190514	0.277618
B230206L02Rik	0.00272851	0	0	0	0	0	0	0	0.00728816	0	0	0	0	0		B230206L02Rik	0	0.0066335	0.0025083	0.00328482	0.00289453	0	0	0
B230208H11Rik	0	0	0	0	0	0	0	0	0	0	0	0	0	0.00710846		B230208H11Rik	0	0.00215165	0	0.00325879	0	0	0	0
B230216N24Rik	0.0931777	0.103188	0.134438	0.156026	0.0846463	0.124344	0.116742	0.188801	0.0752526	0.118065	0.132544	0.151617	0.0907675	0.139093		B230216N24Rik	0.10389	0.120435	0.0894904	0.125358	0.142319	0.15463	0.13624	0.0797849
B230217C12Rik	0.0786368	0.0812005	0.0219104	0.106472	0.0473579	0.124335	0.0653115	0.0662135	0.0672647	0.0241829	0.0412706	0.0319118	0.0133548	0.0356928		B230217C12Rik	0.0284233	0.0743479	0.0175895	0.0478885	0.00938187	0.00853755	0.0374706	0.0251216
B230217O12Rik	0.0160007	0.0101181	0.0382182	0.0122147	0	0.0309711	0	0	0.00697655	0.0220516	0.019614	0.0125909	0	0.00376638		B230217O12Rik	0.00155628	0.0104682	0.00297612	0.0117758	0.00648757	0	0	0
B230219D22Rik	1.20117	1.47646	1.51299	1.81097	1.68874	2.20968	1.02376	1.17234	1.17016	1.40584	1.43564	1.52209	1.09421	1.09341		B230219D22Rik	1.77172	1.79959	1.67109	1.85674	1.61209	1.51178	1.70569	1.50368
B230303O12Rik	0.0197695	0.0217121	0.0487036	0.0192761	0.0492742	0	0.0134411	0	0.0171286	0.00902923	0.00973242	0.00466092	0.0180879	0.00841993		B230303O12Rik	0.0187652	0.0119023	0.0284141	0.0128731	0.0148376	0.00773957	0.0026891	0.0282561
B230307C23Rik	0.0781041	0.067327	0.223113	0.0730319	0.217427	0.128758	0.212088	0.0663791	0.0577744	0.0331474	0.111704	0.0997008	0.0974292	0.058419		B230307C23Rik	0.0890156	0.0906637	0.0906604	0.0946179	0.107342	0.0873179	0.0977487	0.147737
B230311B06Rik	0.00058916	0.000791603	0	0	0	0	0	0	0	0	0	0	0	0		B230311B06Rik	0.0143797	0.0149629	0.00708081	0.00402658	0.00227993	0	0	0.0246025
B230312C02Rik	0	0.00130873	0	0	0	0	0	0	0	0	0	0.0174224	0	0		B230312C02Rik	0	0.00167461	0	0	0	0	0	0
B230317F23Rik	0	0.00273022	0	0	0	0	0	0	0	0.00415425	0	0.00406983	0	0		B230317F23Rik	0	0.0035794	0	0.00372812	0	0.00980245	0	0
B230322F03Rik	0.0181835	0.0122897	0	0	0	0.0098646	0	0.0366005	0.00720941	0.0088805	0.019276	0.0189347	0	0.00747153		B230322F03Rik	0.0137923	0.0143329	0.0123162	0.00831281	0.00583741	0.0265065	0.0124599	0.0176776
B230354K17Rik	0.126751	0.100597	0.16292	0.18559	0.0688856	0.191668	0.144305	0.0579438	0.0994028	0.171983	0.158918	0.115016	0.0865519	0.10945		B230354K17Rik	0.142646	0.103401	0.114716	0.129082	0.0823091	0.0522382	0.177389	0.117283
B230369F24Rik	0.174759	0.123864	0.0176673	0.0965404	0.117018	0.139942	0.125984	0.0418708	0.0999702	0.0416639	0.0385249	0.0203872	0.0370911	0.00983201		B230369F24Rik	0.202435	0.112176	0.222877	0.12259	0.119692	0.0741788	0.184696	0.132197
B230398E01Rik	0.00648709	0.00255955	0	0	0	0	0	0	0.00470834	0.00451657	0	0.00401651	0.00728598	0		B230398E01Rik	0.00914274	0.00218581	0.00532492	0.0047666	0.00613473	0.00962162	0.00374219	0
B2m	14.5116	16.1936	20.3402	23.1381	19.3936	25.1614	13.2801	15.6449	9.9003	10.6967	9.18003	10.2027	16.4158	18.394		B2m	26.4158	26.8897	19.5146	19.4917	18.8757	18.8664	25.8817	28.1315
B3galnt1	0.0278259	0.0886423	0.083417	0.0328811	0.0788456	0.0592965	0.26944	0.710739	0.141177	0.32023	0.195716	0.222599	0.0238997	0.0449139		B3galnt1	0.0336474	0.0361109	0.0399926	0.0632823	0.0633331	0.0504432	0.0203753	0.0360899
B3galnt2	0.219296	0.141221	0.211909	0.220134	0.280062	0.182787	0.167575	0.151814	0.271292	0.124905	0.190819	0.214323	0.276819	0.117589		B3galnt2	0.658668	0.191932	0.673954	0.14174	0.542152	0.102383	0.657758	0.199336
B3galt1	0	0.00233149	0	0	0	0.0166817	0	0	0	0	0	0	0	0.0044621		B3galt1	0	0	0	0	0	0	0	0
B3galt2	0	0.00242792	0	0	0	0	0	0.0381526	0	0	0	0.0219978	0	0.0036336		B3galt2	0	0.00225908	0	0	0	0	0	0
B3galt4	0.0641019	0.0742671	0.10864	0.0968841	0.0273931	0.14562	0.126129	0.0298196	0.07693	0.046413	0.0727604	0.0889842	0.0420537	0.0502971		B3galt4	0.0629402	0.0398249	0.0429181	0.0476352	0.0383083	0.0707971	0.0383328	0.0301985
B3galt6	0.0485501	0.0864435	0.0930221	0.0737216	0.0423548	0.104326	0.210813	0.0537417	0.0668881	0.109009	0.123942	0.134181	0.121907	0.0962157		B3galt6	0.0786432	0.124848	0.076217	0.0969477	0.0991767	0.149432	0.0964672	0.051816
B3gat2	0.00547934	0.00794546	0	0.0126993	0.0270566	0.00723453	0	0.0254259	0.00530936	0.00714196	0.00731319	0.0176022	0	0.00251813		B3gat2	0	0.0065095	0.00543315	0.00149965	0.00243084	0.00784081	0.0109038	0
B3gat3	0.318372	0.39578	0.501627	0.342123	0.43443	0.353171	0.317443	0.329763	0.389592	0.39003	0.364997	0.338502	0.312595	0.396482		B3gat3	0.391265	0.468795	0.339969	0.377486	0.379947	0.281404	0.366816	0.315906
B3glct	0.0688748	0.0523477	0.0734986	0.0907613	0.0825164	0.0737237	0.0117522	0.038976	0.0902421	0.0898257	0.0787324	0.0337547	0.0636414	0.0645956		B3glct	0.134037	0.130978	0.136415	0.097599	0.0903374	0.0961265	0.106348	0.0767192
B3gnt2	2.15637	2.62944	1.36378	1.79356	2.69406	3.42345	1.37415	1.0579	1.49719	1.84336	2.4385	3.51294	1.28835	1.2611		B3gnt2	1.49171	2.23141	1.30618	1.7179	2.46837	2.88902	1.39072	2.00467
B3gnt3	0.431085	0.442128	0.706717	0.379974	0.415957	0.417244	0.867729	1.05217	0.52136	0.53609	0.279396	0.280746	0.742082	0.82124		B3gnt3	0.0618506	0.0516531	0.0399281	0.0309774	0.0896907	0.0585039	0.0384538	0.0282733
B3gnt5	0.0261815	0.0263418	0	0.0416111	0.0271224	0.0147147	0.00726517	0	0.0101326	0.0192614	0.0471898	0.00879147	0.0049992	0.00523523		B3gnt5	0.000741892	0.00465354	0.00202565	0.00535808	0.00575677	0	0	0
B3gnt6	0.00137513	0.00419796	0.00676704	0	0	0	0	0	0.00471196	0	0	0.0123029	0.0476228	0.137195		B3gnt6	0.00137205	0.000961616	0.00252753	0.00127521	0	0	0	0.00642079
B3gnt7	0	0.0013854	0	0	0	0	0	0	0	0	0	0	0	0		B3gnt7	0.00577357	0.0297079	0.0126801	0.0608773	0.0319449	0.0421545	0	0.0277344
B3gnt8	0.0260971	0.0301647	0.0559522	0.0106248	0.0331584	0.0214085	0.0247574	0.0601504	0.10596	0.0826117	0.345836	0.321378	0.0528108	0.0190087		B3gnt8	0.57219	0.688237	0.632879	0.811649	0.363454	0.42486	0.6288	0.798111
B3gnt9	0.00867617	0.00870736	0	0.0231416	0	0.0233731	0	0.03781	0.0156616	0.00362601	0.00324614	0.0101295	0.00511373	0.00920898		B3gnt9	0.0518964	0.0293147	0.0198272	0.014363	0.0342978	0.0163487	0.0520626	0.0301127
B3gntl1	0.0322506	0.0392866	0	0.0876491	0.0503026	0.0883509	0.01831	0.11026	0.0240304	0.0243615	0.0277336	0.0280189	0.0187428	0.0366881		B3gntl1	0.0285844	0.0455799	0.0262286	0.0399157	0.0226911	0.0190067	0.0336493	0.0738666
B430010I23Rik	0.10932	0.179862	0.15546	0.303635	0.0466883	0.166374	0.163706	0.236282	0.12867	0.259841	0.0607798	0.111137	0.192471	0.441437		B430010I23Rik	0.306598	0.263375	0.457612	0.424382	0.344354	0.632385	0.37247	0.420597
B430219N15Rik	0.00792549	0.010184	0.048228	0.00817751	0.0301716	0.0374566	0.0158988	0	0.00544121	0.0083783	0.0031595	0	0.00447772	0		B430219N15Rik	0.00553736	0.00566285	0.0119181	0.00958086	0.0104925	0	0.0430945	0.0071418
B430319H21Rik	0.00597747	0	0	0	0	0	0	0	0	0	0	0	0	0		B430319H21Rik	0.000553895	0	0	0	0.00205818	0	0	0
B4galnt1	0.00355199	0.00158733	0	0	0	0	0	0.0155945	0.0176688	0.00571822	0.0186484	0.0194831	0	0		B4galnt1	0.00174917	0.00233313	0.00484697	0.00127926	0	0.00573805	0.0106596	0
B4galnt2	0.000572664	0	0	0	0	0	0	0	0	0	0	0	0	0		B4galnt2	0	0	0	0	0	0	0.00892019	0
B4galnt4	0	0	0	0	0	0	0	0	0	0	0	0	0	0		B4galnt4	0.00120126	0.000978859	0.000822947	0	0.0042042	0	0	0
B4galt1	0.688179	0.555863	0.638355	0.549611	0.595113	0.451263	0.697198	0.561202	1.34234	0.928648	1.04609	0.769855	0.653409	0.790232		B4galt1	0.519471	0.51121	0.422183	0.487362	0.590957	0.715142	0.350966	0.522123
B4galt2	0.00558496	0.00515062	0.0176121	0	0	0	0	0.0441824	0.0527304	0.0170747	0.0212656	0.0125607	0.00296482	0.00797362		B4galt2	0.0395118	0.0230106	0.0243301	0.0330594	0.0300907	0.0373118	0.042801	0.0187515
B4galt3	0.469189	0.437163	0.423287	0.374981	0.501959	0.414209	0.528572	0.883225	0.208707	0.25286	0.194867	0.186619	0.361388	0.287742		B4galt3	0.221232	0.234136	0.170645	0.245974	0.20417	0.197506	0.26513	0.217779
B4galt4	2.00156	2.01722	1.40827	1.07346	2.99495	2.99944	2.27211	2.10733	1.72095	1.60643	1.94743	1.59792	0.652192	0.516708		B4galt4	0.145354	0.117949	0.0816356	0.100645	0.150698	0.114576	0.192049	0.0625536
B4galt5	0.0546167	0.039718	0.158808	0.107622	0.056151	0.0838742	0.167386	0.0523085	0.0836875	0.0358514	0.0589615	0.0275758	0.111429	0.103376		B4galt5	0.550461	0.577506	0.353974	0.372071	0.64665	0.49774	0.442374	0.522372
B4galt6	0.0181892	0.00932664	0.0612152	0	0	0	0.0438233	0.0272068	0.0249226	0.0267137	0.13561	0.0470669	0.0546362	0.110863		B4galt6	0.177951	0.208068	0.137314	0.147951	0.256867	0.238346	0.193267	0.137638
B4galt7	0.0884782	0.106877	0.070824	0.164912	0.117182	0.167001	0.0758958	0.0892544	0.0690536	0.111229	0.119695	0.142361	0.146597	0.110806		B4galt7	0.165015	0.127137	0.143345	0.129557	0.173294	0.1391	0.135903	0.165897
B4gat1	0.260392	0.32295	0.354783	0.508215	0.117181	0.517073	0.141161	0.181582	0.288977	0.296878	0.33857	0.227816	0.29437	0.328037		B4gat1	0.477092	0.485596	0.517608	0.454486	0.381727	0.313116	0.481415	0.451661
B630019A10Rik	0.0366987	0.0276713	0.0762987	0.0494773	0	0.0241463	0.0802046	0	0.0380496	0.0408411	0.0261627	0.017474	0.0367179	0.0332729		B630019A10Rik	0.000384863	0.00212295	0.00129463	0.000663989	0	0	0	0
B630019K06Rik	0.0385715	0.0209745	0.0541648	0.0492077	0.0137036	0.0354238	0	0.0202546	0.0271257	0.0389053	0.0187641	0.0303414	0.0241608	0.0174084		B630019K06Rik	0.00559848	0.00792418	0.0119359	0.0110466	0	0	0.0126416	0.007819
B930036N10Rik	0.0645078	0.0527992	0	0.0222986	0.0775309	0.0568271	0.0189512	0.0361233	0.039747	0.0249724	0.00870546	0.0126121	0.0347253	0.0152103		B930036N10Rik	0.03423	0.0304251	0.0446678	0.0202747	0.0232853	0.0113203	0	0.0359839
B930059L03Rik	0.00880139	0.00955935	0.020061	0.0216456	0	0.003946	0.0487468	0	0.00954106	0.00507178	0.00553842	0.00788251	0.00788743	0		B930059L03Rik	0.00787353	0.00577792	0.00482698	0.00393653	0	0	0	0.00856833
B930094E09Rik	0.00597665	0	0	0	0	0	0.0241651	0	0	0	0	0	0.00616827	0		B930094E09Rik	0.00090063	0	0.00235536	0	0	0	0	0
B930095G15Rik	0.0467567	0.046613	0.0778799	0.0550257	0.0425748	0.0271458	0	0.109097	0.0477796	0.0335787	0.119568	0.0448791	0.0355252	0.0678583		B930095G15Rik	0.155658	0.13657	0.148032	0.154715	0.16015	0.165397	0.0574555	0.0505345
B9d1	0.0450761	0.0792433	0.0174199	0.0423508	0.0241758	0.0723303	0.0177991	0.0805616	0.0281292	0.0510875	0.0929701	0.0863335	0.0359473	0.0784322		B9d1	0.164568	0.231937	0.20433	0.221948	0.140053	0.135499	0.097273	0.202272
B9d1os	0.00437773	0.00915545	0	0.0210188	0	0.0414644	0	0	0	0.0028299	0.00762158	0	0	0		B9d1os	0.00114579	0.00283765	0	0	0	0	0	0
B9d2	0.159456	0.13359	0.258892	0.163306	0.120657	0.106534	0.287098	0.216019	0.153991	0.211976	0.290611	0.218359	0.267144	0.252788		B9d2	0.354952	0.349651	0.376026	0.372411	0.369361	0.381494	0.281775	0.282961
Babam1	0.478092	0.490616	0.708237	0.454916	0.482615	0.728684	0.404968	0.439984	0.442617	0.528638	0.397074	0.409419	0.49414	0.482103		Babam1	0.43008	0.372292	0.357321	0.346795	0.295021	0.379803	0.392988	0.305269
Babam2	0.476184	0.462746	0.541641	0.500278	0.479025	0.540348	0.587049	0.781125	0.565164	0.456344	0.423847	0.595834	0.537467	0.405698		Babam2	0.571381	0.428052	0.608939	0.456483	0.594595	0.493533	0.544385	0.300136
Bace1	0.182999	0.187036	0.288576	0.277534	0.159202	0.188808	0.201241	0.101602	0.190303	0.177969	0.228298	0.192835	0.149477	0.197335		Bace1	0.289608	0.278696	0.280819	0.314551	0.296437	0.194936	0.223265	0.314706
Bace2	0.236118	0.329643	0.509016	0.548042	0.195914	0.457284	0.144496	0.150181	0.105941	0.101042	0.0294014	0.04264	0.776556	1.07324		Bace2	0.0201597	0.0281195	0.0145099	0.013932	0.0178067	0.0235282	0.014725	0.0185941
Bach1	0.506484	0.518513	0.480102	0.756251	0.394166	0.368173	0.517002	0.578639	0.407309	0.338121	0.442893	0.442959	0.969603	0.798958		Bach1	0.473413	0.540103	0.489126	0.648076	0.502922	0.640389	0.544347	0.758356
Bach2	0.325457	0.214634	0.354053	0.238207	0.224926	0.0842798	0.164341	0.419469	0.333774	0.340875	0.339291	0.348513	0.405982	0.190037		Bach2	0.222829	0.140305	0.208988	0.14039	0.273984	0.125908	0.160014	0.155912
Bad	0.471619	0.462584	0.538704	0.594928	0.618445	0.621234	0.485146	0.408454	0.443409	0.505867	0.444419	0.464793	0.330067	0.460067		Bad	0.497883	0.438873	0.512617	0.483394	0.479929	0.42594	0.503965	0.374932
Bag1	0.851584	0.945255	1.01831	0.828206	0.897734	1.36432	0.989437	1.4045	1.02662	1.06038	1.17546	1.36745	0.894474	0.914583		Bag1	0.988173	1.21486	1.06857	1.29371	0.986824	1.36069	0.851506	0.987347
Bag2	0.0694	0.0759572	0.0762084	0.0584668	0.0794186	0.0375034	0.0742712	0	0.0627334	0.0683855	0.0682117	0.0650026	0.0701363	0.142897		Bag2	0.00919179	0.0144191	0.0193888	0.0207937	0.0170576	0.030565	0.0137397	0.007819
Bag3	1.09818	0.781238	0.851697	0.697845	1.00109	0.798002	1.34644	0.582813	0.737382	0.414666	0.834916	0.508973	0.987803	0.70095		Bag3	1.06777	0.727389	0.99312	0.666524	0.76865	0.669102	0.989949	0.819089
Bag4	0.207185	0.187265	0.182253	0.237924	0.218919	0.215351	0.115642	0.189168	0.20084	0.136227	0.216979	0.161372	0.138299	0.132202		Bag4	0.267177	0.171797	0.244556	0.248576	0.232579	0.128862	0.14117	0.127942
Bag5	1.20529	1.03418	1.05496	1.16126	1.42011	1.69239	1.40544	1.69195	1.00167	0.790315	1.54913	1.25226	0.884238	0.806047		Bag5	0.739238	0.719327	0.626672	0.699491	0.711368	0.719386	0.795677	0.680496
Bag6	0.684061	0.632009	0.61011	0.624058	0.441023	0.64582	0.717628	0.580758	0.623613	0.613309	0.567822	0.582851	0.660695	0.52222		Bag6	0.763879	0.829075	0.682688	0.679754	0.806291	0.819219	0.761271	0.680047
Bahcc1	0.112479	0.175686	0.273918	0.24244	0.021927	0.162812	0.0360101	0.0989665	0.0934881	0.0770876	0.0902762	0.0789134	0.0304984	0.0830268		Bahcc1	0.0466993	0.0548392	0.0408262	0.0644579	0.0192312	0.0483359	0.0172195	0.129424
Bahd1	0.13879	0.145117	0.129201	0.152105	0.0926549	0.123553	0.132608	0.0955687	0.132061	0.166618	0.154186	0.116862	0.163467	0.182374		Bahd1	0.146658	0.152146	0.142562	0.135963	0.15245	0.286632	0.162032	0.124605
Baiap2	0.397814	0.428657	0.834084	0.699398	0.373738	0.555667	0.148928	0.280371	0.285509	0.341288	0.527199	0.401635	0.444143	0.459643		Baiap2	0.0746122	0.0850985	0.0672787	0.0785835	0.0730658	0.0129204	0.04239	0.0615761
Baiap2l1	0	0	0	0	0	0	0	0	0	0	0	0	0	0		Baiap2l1	0.00440255	0.00277607	0	0	0.00161392	0	0	0
Baiap2l2	0.00744376	0	0	0	0	0	0	0.014273	0.00530936	0	0	0	0	0.00316112		Baiap2l2	0	0.000803707	0	0.00117127	0.0133677	0	0	0
Bak1	0.448907	0.394413	0.388642	0.59316	0.525667	0.649025	0.351858	0.457195	0.487583	0.50959	0.430265	0.476341	0.294286	0.247296		Bak1	0.724119	0.629147	0.441172	0.324454	0.49092	0.288381	0.671189	0.464863
Bambi	1.0822	1.24899	0.972611	1.09174	1.30473	0.867978	0.849344	1.24057	0.877344	0.809629	1.25348	1.49921	1.57896	1.36286		Bambi	0.252254	0.230446	0.342616	0.303549	0.406023	0.320605	0.184644	0.21807
Banf1	0.787979	0.858397	0.738379	0.929911	0.879406	0.828232	0.661768	0.649262	0.881323	0.957376	1.10186	1.08762	0.572657	0.9894		Banf1	0.866497	0.973898	0.779787	0.852289	0.767	0.985253	0.670016	1.02936
Banf2os	0	0.00944122	0	0	0	0	0	0	0	0.00716192	0	0	0	0		Banf2os	0	0	0	0	0	0	0	0
Banp	0.248751	0.342179	0.234218	0.20429	0.245874	0.301709	0.137856	0.407733	0.206271	0.318624	0.215295	0.301908	0.191464	0.209511		Banp	0.220999	0.221106	0.146265	0.237822	0.121244	0.233592	0.301017	0.237309
Bap1	0.253887	0.230338	0.365893	0.267205	0.161585	0.207197	0.102638	0.198095	0.221513	0.197833	0.209324	0.176139	0.24057	0.180189		Bap1	0.277531	0.240779	0.240721	0.224107	0.244022	0.197585	0.130536	0.261383
Bard1	0.0064514	0.00402973	0.00256027	0.00607357	0	0.00959741	0	0.0250388	0.00138643	0.00433671	0.00435238	0	0.00672682	0		Bard1	0.015068	0.0124629	0.00753761	0.0302314	0.0148774	0	0.0229484	0
Basp1	0.0110173	0.00311649	0.0114353	0.00830108	0.0143329	0	0.0309215	0	0.0073017	0.00736174	0.0217801	0.00678681	0.0167386	0.00368653		Basp1	0.69695	0.387564	0.118537	0.0530023	0.282213	0.0865716	0.290188	0.199241
Batf	0.00789552	0.00876903	0	0	0	0	0.0114265	0.0625146	0.00833515	0.0223705	0.00272412	0.0257045	0.0686478	0.0289813		Batf	0.0193948	0.00780482	0.0241877	0.00980133	0.0548529	0.0659267	0.0368116	0.0139332
Batf2	0.0660996	0.0303378	0.0645601	0.10145	0.031302	0.0720893	0.02664	0	0.0745578	0.0762458	0.10027	0.0140638	0.0400918	0.043201		Batf2	0.0799627	0.0560216	0.0442839	0.030132	0.0942114	0.0833239	0.212631	0.181062
Batf3	0.0423235	0.0805991	0.043748	0.0379997	0	0	0.0427636	0.104184	0.0541825	0.070641	0.00499702	0.0165611	0.160051	0.0943804		Batf3	0.00812323	0.00529003	0.00203459	0.0103337	0.00925824	0.0441403	0.00374219	0
Bax	1.29836	1.35795	1.36674	1.45663	1.08561	1.70515	1.26711	1.52336	1.23893	1.37055	1.23224	1.47682	1.13169	1.72048		Bax	1.15773	1.27714	1.07385	1.07788	1.15779	0.968918	1.29966	1.33278
Baz1a	0.842	0.663773	0.670354	0.655786	0.829117	0.674588	0.641554	0.494447	0.45373	0.485522	0.567724	0.440662	0.587542	0.452612		Baz1a	0.286976	0.238894	0.264421	0.194979	0.47797	0.512908	0.210703	0.173925
Baz1b	0.627332	0.578241	0.772171	0.926535	0.44888	0.831846	0.67469	0.697237	0.541319	0.734807	0.713541	0.7156	0.786455	0.737402		Baz1b	0.976089	1.0432	0.829969	0.912671	1.07326	0.850432	0.920811	0.853478
Baz2a	0.532563	0.466249	0.704552	0.531127	0.327078	0.643795	0.483009	0.439895	0.557724	0.433141	0.581024	0.520785	0.402409	0.407141		Baz2a	0.865633	0.799797	0.680711	0.666448	0.688261	0.624368	1.04471	0.619666
Baz2b	1.3393	1.39119	1.536	1.39002	1.4376	1.37854	1.24121	1.46337	1.17205	1.06635	0.819539	0.958332	1.1879	1.0945		Baz2b	1.17674	0.955159	1.13861	1.02017	0.960711	1.1566	0.978309	0.816627
BB123696	0.00233695	0.00042287	0	0	0	0	0	0	0.00619505	0	0.00374038	0	0	0.00260391		BB123696	0.0475453	0.0255216	0.0919156	0.0973853	0.0231742	0.0165939	0.140289	0.0483651
Bbc3	0.296443	0.330619	0.208407	0.18741	0.284875	0.172164	0.222804	0.271521	0.415809	0.47056	0.539605	0.764324	0.104075	0.189174		Bbc3	0.145862	0.11419	0.186488	0.145661	0.067757	0.0912288	0.200147	0.113267
Bbip1	0.521929	0.66055	0.43437	0.583629	0.41077	0.520928	0.422629	0.753325	0.607303	0.841339	0.510606	0.67753	0.533448	0.589479		Bbip1	0.409262	0.50462	0.370834	0.537384	0.309526	0.439894	0.3591	0.467403
Bbof1	0	0.00168619	0	0	0	0	0	0.0155646	0	0	0	0	0	0.00316112		Bbof1	0	0.00534426	0	0.00460917	0	0	0	0
Bbs1	0.0273363	0.026018	0.0309186	0.0301383	0.0123748	0.027592	0.0136839	0	0.0260251	0.0398413	0.0184512	0.0144712	0.0209479	0.0344195		Bbs1	0.0812496	0.0812743	0.0661621	0.0677461	0.0645799	0.0625784	0.0849084	0.0317699
Bbs10	0.0104553	0.00507555	0	0.0359834	0.0421248	0.0130634	0	0	0.0121341	0.021942	0.0209511	0.00278843	0.00999901	0.0105404		Bbs10	0.0157068	0.0167753	0.00684386	0.0101458	0.00827512	0	0	0.0174751
Bbs12	0.00722518	0.00336615	0	0.00690629	0	0.0100214	0.0145234	0.0298196	0	0.00573137	0.0128482	0.00573387	0.0258552	0.035022		Bbs12	0.013782	0.0290183	0.00547459	0.013215	0.0268806	0.00468236	0.016469	0.00737563
Bbs2	0.0647297	0.0681595	0.137678	0.0803779	0.0818673	0.0590018	0.0243007	0.0245426	0.0561062	0.0851925	0.0642676	0.0953567	0.0571353	0.0459368		Bbs2	0.098913	0.106102	0.114353	0.092877	0.108198	0.177884	0.145921	0.0273109
Bbs4	0.0534139	0.0813797	0.0160132	0.0574075	0.0688274	0.0889955	0.0694796	0	0.0731445	0.0796639	0.167736	0.0942274	0.0414232	0.0341881		Bbs4	0.0605214	0.0395196	0.0501618	0.0251197	0.0638407	0.0159135	0.0348245	0.0185033
Bbs5	0.0552609	0.0420096	0.105933	0.0710732	0.0270991	0.0132851	0.0405112	0.0384032	0.0233102	0.0317556	0.0359046	0.0598585	0.0768479	0.0611103		Bbs5	0.100615	0.109766	0.112743	0.0732703	0.0930517	0.0725756	0.0877565	0.0953012
Bbs7	0.0573585	0.0571072	0.0390107	0.0581141	0.0707459	0.0235379	0	0.0155945	0.0689003	0.0414024	0.0635417	0.0300457	0.032055	0.0334466		Bbs7	0.0520085	0.0523129	0.0572792	0.0678268	0.0317	0.0217903	0.0255885	0.0663846
Bbs9	0.0533203	0.0478812	0.0694761	0.081674	0.032584	0.0652203	0.0606716	0.143915	0.0330404	0.0921269	0.037739	0.0533822	0.0520168	0.0596673		Bbs9	0.0854875	0.0782534	0.0515453	0.060931	0.0591009	0.0704543	0.0437045	0.0280262
Bbx	0.645055	0.765552	0.698008	0.808433	0.868376	0.722383	0.408933	0.605911	0.686576	0.696666	0.787168	0.651383	0.718496	0.880166		Bbx	0.895314	0.952481	0.959468	0.944592	0.938371	1.07049	1.00194	1.0574
BC002059	0.144701	0.122943	0.216548	0.117164	0.033974	0.0574685	0.310286	0.0532089	0.0990766	0.0754202	0.0988773	0.0814942	0.124848	0.0906311		BC002059	0.118646	0.133511	0.108847	0.113004	0.0980738	0.122555	0.135797	0.126594
BC003965	0.337744	0.325909	0.486526	0.406576	0.279873	0.434477	0.405953	0.413268	0.343081	0.378953	0.415953	0.336795	0.304783	0.327064		BC003965	0.339703	0.382507	0.324899	0.393515	0.339156	0.349908	0.255175	0.403446
BC004004	0.410711	0.383522	0.272672	0.309803	0.414829	0.539637	0.391106	0.498771	0.486851	0.439847	0.468795	0.424745	0.411994	0.443218		BC004004	0.562882	0.555223	0.514311	0.52777	0.441065	0.534092	0.544544	0.548548
BC005537	2.00197	1.53707	2.01304	1.39129	1.81634	1.20558	1.45455	1.48817	1.74842	1.46575	1.40596	0.973856	1.7015	1.32957		BC005537	2.99086	2.5988	2.74229	2.28978	3.49596	2.58614	3.10533	2.34021
BC005561	0.75309	0.692432	0.965893	1.05489	1.01898	0.802122	0.843138	0.871151	0.721148	0.762914	0.96877	0.764647	0.940173	0.796478		BC005561	0.802585	0.733765	0.800226	0.734696	1.12943	1.06535	0.766687	0.674304
BC005624	0.511688	0.650636	0.580771	0.809595	0.749513	0.85231	0.611594	0.706673	0.573463	0.740528	0.61236	0.799499	0.581593	0.700143		BC005624	0.539338	0.653876	0.541466	0.699253	0.452758	0.62619	0.712014	0.754602
BC016579	0	0.00167789	0	0	0	0	0	0	0	0	0	0	0	0		BC016579	0	0	0.00161093	0	0	0	0.00609233	0
BC017158	0.051341	0.0667023	0.0188642	0.0127152	0	0.0534788	0.0704577	0.0295186	0.0489331	0.0384865	0.0831114	0.157543	0.0302317	0.031188		BC017158	0.0870741	0.0959816	0.0667141	0.0614099	0.0556172	0.045449	0.0933317	0.0845439
BC018473	0.0338239	0.0237941	0.01674	0	0	0.019456	0.0348678	0	0.0202954	0.00940286	0.0289217	0.00394827	0.0162796	0.0127547		BC018473	0.0155615	0.0047319	0.0110592	0	0.0125974	0	0.0235236	0
BC024063	0.0154474	0.00793328	0.0169299	0.0216338	0	0.00862539	0.0362082	0	0.00524581	0.00999084	0.02488	0.0140649	0.00675172	0.00623815		BC024063	0.0177974	0.0296936	0.0149716	0.0153717	0.0157004	0	0	0.0122069
BC024978	0.0461693	0.0660272	0.0131016	0.0124694	0.160851	0.0495936	0.0168257	0.0585445	0.0513486	0.0542968	0.0435456	0.064972	0.00631217	0.0173661		BC024978	0.0451642	0.0550224	0.0334244	0.0335016	0.0532024	0.0648902	0.0288421	0.0335093
BC025920	0.00682418	0.0041878	0	0.00918861	0.0116829	0.0506009	0	0	0	0.0137838	0	0.00444181	0.00423959	0.00531253		BC025920	0.00249759	0.00125956	0.00123786	0	0	0	0	0.0065962
BC026513	0.00823227	0.00841586	0.0442223	0	0.0132617	0.0112344	0	0.0230537	0.00951548	0.0258041	0.00383026	0.0347842	0	0.00404961		BC026513	0.0152294	0.0231758	0.0119467	0.022011	0	0.013378	0.0215655	0.038289
BC028528	1.14635	1.85084	1.10951	2.19055	1.22053	2.30182	0.732636	1.91578	0.476012	0.58915	0.262363	0.369733	0.203053	0.326253		BC028528	0.131311	0.130232	0.11814	0.155066	0.0552052	0.0856703	0.101601	0.160719
BC029722	0.155659	0.23782	0.133531	0.262562	0.177721	0.281538	0.108852	0.319079	0.189338	0.267619	0.176921	0.20636	0.260118	0.255337		BC029722	0.28057	0.24452	0.288194	0.300814	0.190638	0.159917	0.27634	0.196233
BC030867	0	0	0	0	0	0	0	0	0	0	0	0	0	0		BC030867	0	0	0	0	0	0.00790408	0	0
BC031181	0.903405	0.986623	1.11173	1.331	1.18624	1.35843	0.92869	0.963101	0.742355	1.02105	1.18027	1.12392	0.95655	0.842989		BC031181	1.11228	1.20642	1.08148	1.10459	1.15498	1.16511	1.05798	1.09844
BC034090	0.0067818	0.00292477	0.0703224	0.0262887	0.0234556	0.00928533	0	0.0531096	0.0204674	0.023776	0.0230447	0.0117626	0.0262043	0.0118729		BC034090	0.0497654	0.0797982	0.0488857	0.0529007	0.0388417	0.0207393	0.0394745	0.042004
BC037032	0.00760802	0.00652435	0.00683021	0.0263102	0	0	0	0	0.0070158	0.00693417	0	0	0	0.00198476		BC037032	0.00391884	0.0158181	0.013093	0.00723109	0.0200013	0	0	0
BC037039	0.0231272	0.0202125	0.0228949	0.0203136	0	0.00815175	0.0361545	0.101083	0.0422394	0.00729367	0.0105408	0.0243158	0.042016	0.02584		BC037039	0.022722	0.0377874	0.0148377	0.0342515	0.0160213	0.0439943	0.0435096	0.0251371
BC037704	0.0187404	0.0203548	0	0.0283649	0.0270566	0	0.0115638	0	0.0144908	0.01447	0	0.0241055	0.00567975	0.00676614		BC037704	0.00196893	0.00904094	0.00538596	0.00319893	0.00162116	0	0.0070784	0.0176339
BC043934	0.00889473	0.0112932	0.018591	0	0	0	0	0	0.00458518	0.00405766	0.00862134	0.00446798	0.0193101	0.0172254		BC043934	0.00737046	0.0148252	0.00311349	0.00687531	0.00589985	0	0.00430276	0
BC048403	0.0270341	0.0310187	0.0184355	0.0159596	0.0241931	0.0239637	0.020256	0.0420017	0.0190965	0.0169947	0.0400357	0.012698	0.0407984	0.0299059		BC048403	0.047044	0.0228908	0.0304337	0.0168536	0.0568195	0.0175726	0.0194141	0
BC049715	0.00342628	0.00402704	0	0	0	0	0	0	0.0072049	0	0	0.008491	0.0148102	0		BC049715	0.00808201	0.00424716	0.00975237	0.00816042	0.00636879	0.0105603	0	0
BC049762	0.00224805	0.00488986	0	0	0	0	0	0	0.00501223	0	0	0	0.00174762	0.00372877		BC049762	0	0.00214895	0.00209822	0	0.00231155	0.00485384	0	0.00462468
BC051077	0.0136855	0.0156424	0.0125508	0	0	0.0100839	0.0379143	0	0.00372268	0	0	0	0.00631543	0.00316904		BC051077	0.00948765	0.0116008	0.006706	0	0.00939622	0	0.0352533	0
BC051142	0.00726102	0.0069356	0	0	0	0	0	0	0.0262513	0.00161473	0	0	0.00828556	0.0135932		BC051142	0.0192672	0.00832241	0.0117427	0.0158649	0.0251578	0.0132819	0.0214699	0.0115358
BC051226	0.0415167	0.0574822	0.0347141	0.0646944	0.0109196	0.0411605	0.0282282	0.0602496	0.0233412	0.0527428	0.012715	0.0317563	0.015865	0.0355628		BC051226	0.0266418	0.0450967	0.0317463	0.0427639	0.0316668	0.0321429	0.0731975	0.108032
BC052040	0.0189334	0.0441968	0.00967844	0.0269667	0.0311192	0.0543926	0	0.014273	0.00695347	0.0627878	0.030611	0.0508579	0.0350647	0.0104718		BC052040	0.0245864	0.0314556	0.0488536	0.0419952	0.0265782	0.0274367	0.0179928	0.0595662
BC055324	0.00192504	0.00241333	0.00866223	0	0.030318	0.0152942	0	0	0	0	0	0.00331285	0	0.00321511		BC055324	0.00528099	0.0052574	0.00565038	0.00351932	0	0.00806115	0	0
BC065397	0.0114226	0.0194097	0.0129921	0.0163979	0	0.0326105	0	0	0.00748018	0.00446914	0.0178483	0.0459507	0.00422255	0.00291927		BC065397	0.0155558	0.0253201	0.0177848	0.0249189	0.0156526	0	0.0295014	0.0135672
BC065403	0	0.00537238	0	0.0127152	0	0	0	0	0	0.00630774	0	0	0	0		BC065403	0	0	0	0.00448409	0	0	0	0
Bc1	0.00138053	0	0	0	0	0	0	0	0	0.00443057	0	0.00376073	0.00716291	0		Bc1	0.00348389	0.00348844	0.00354507	0.00754081	0	0.00670126	0	0
BC106179	0	0.00451518	0	0.0154741	0	0	0	0	0	0.0017752	0	0	0	0.00987578		BC106179	0	0	0	0	0	0	0	0
BC107364	0	0	0	0	0	0	0	0	0	0	0	0	0	0		BC107364	0	0.00621717	0	0.0123441	0	0	0	0
Bcam	2.35359	2.86104	1.04422	1.13673	3.1759	4.07398	2.07059	2.87008	2.76634	2.76132	4.24293	3.90169	2.10045	2.19334		Bcam	0.0467097	0.037289	0.0363309	0.024911	0.0656598	0.0412332	0.0386517	0.0122748
Bcap29	0.180597	0.134828	0.239515	0.18437	0.336527	0.206944	0.206701	0.0509824	0.233691	0.215445	0.203576	0.14678	0.272644	0.200578		Bcap29	0.26479	0.230118	0.287451	0.189125	0.302464	0.1854	0.310274	0.253215
Bcap31	0.849922	1.09207	1.29561	1.10606	1.07487	1.34488	0.752756	1.01039	1.21086	1.32722	1.23352	1.48364	1.2133	1.36993		Bcap31	1.36756	1.42781	1.22506	1.34224	1.12994	1.26876	1.21615	1.49706
Bcar1	1.39032	1.60834	1.50171	1.40958	1.36096	1.26986	1.22857	1.50753	0.926327	1.57479	1.26168	1.50459	1.38318	1.55789		Bcar1	0.778024	0.923966	0.555498	0.692451	0.77575	0.838299	0.579971	0.737001
Bcar3	0.250158	0.0966372	0.370883	0.161895	0.335	0.0759439	0.378429	0.119492	0.374201	0.184101	0.630725	0.373677	0.240454	0.0655115		Bcar3	0.0886855	0.0965231	0.100283	0.142687	0.0867649	0.0984727	0.0371416	0.186221
Bcas1	0.00295051	0	0	0	0	0	0	0	0	0	0	0	0	0		Bcas1	0	0	0	0	0	0	0	0
Bcas2	0.756758	0.77011	0.660421	0.809317	1.02532	0.958125	0.54611	0.807279	0.777679	0.739473	0.90042	1.05766	0.764013	0.956582		Bcas2	0.707812	0.897942	0.713156	0.820249	0.797904	0.869103	0.712011	0.729143
Bcas3	0.141062	0.0952834	0.176879	0.167667	0.129799	0.125038	0.125175	0.266537	0.164548	0.131741	0.181246	0.170309	0.136178	0.0941206		Bcas3	0.174042	0.188707	0.163342	0.156915	0.144635	0.141816	0.121351	0.147467
Bcas3os1	0.0127302	0.00451947	0.00760877	0.0122552	0	0	0	0	0.00779285	0	0	0.0105154	0.00447038	0.00888295		Bcas3os1	0.00246759	0.00427853	0.00625423	0.00776257	0.00763185	0.00787001	0.0063489	0
Bcat2	0.138552	0.124206	0.104398	0.116914	0.122061	0.0938996	0.0862524	0.286795	0.167532	0.166985	0.162776	0.115685	0.0938615	0.115879		Bcat2	0.107788	0.138245	0.136849	0.126535	0.127904	0.142535	0.152229	0.134239
Bccip	0.659281	0.655367	0.739542	0.607574	0.665292	0.772461	0.795614	0.704935	0.826912	0.68929	0.58121	0.714632	0.634213	0.678765		Bccip	0.665465	0.749473	0.642045	0.701811	0.613447	0.682719	0.729234	0.633351
Bcdin3d	0.107655	0.128488	0.0758585	0.193844	0.1708	0.102288	0.11947	0.076491	0.0749405	0.0945791	0.0899438	0.151487	0.093605	0.103166		Bcdin3d	0.0991805	0.1101	0.0853265	0.106524	0.101691	0.115547	0.0706524	0.100293
Bche	0	0.00103961	0	0	0	0	0	0	0	0	0	0	0	0		Bche	0.00309557	0	0.002666	0.00300975	0	0	0	0
Bckdha	0.370152	0.344557	0.225967	0.348962	0.251434	0.328576	0.371116	0.331819	0.384001	0.390401	0.573714	0.510692	0.299218	0.277061		Bckdha	0.439706	0.386639	0.534007	0.378843	0.387543	0.370318	0.525052	0.423361
Bckdhb	0.085329	0.0718594	0.0789055	0.0744778	0.152246	0.164159	0.00726517	0	0.0546322	0.056819	0.0838625	0.0381946	0.0570365	0.0795019		Bckdhb	0.0833782	0.0748374	0.0606839	0.058268	0.05664	0.0658701	0.0915844	0.0591797
Bckdk	0.27214	0.286045	0.279528	0.291222	0.314993	0.348656	0.131938	0.359204	0.20102	0.288254	0.21464	0.344964	0.283539	0.33389		Bckdk	0.314966	0.339321	0.298581	0.319526	0.251716	0.286334	0.186486	0.283133
Bcl10	1.47646	1.65605	2.01148	1.56828	1.58422	1.17229	1.78467	1.93196	1.33479	1.54411	1.52474	1.89198	1.58204	1.5665		Bcl10	1.5677	1.47883	1.54294	1.43215	2.25237	2.18654	1.45633	1.29009
Bcl11a	0	0.0032796	0	0	0	0	0	0	0	0	0.00419021	0	0	0		Bcl11a	0.047227	0.069328	0.0414704	0.0648383	0.0124856	0	0.00353199	0.0576049
Bcl11b	0.00143219	0	0	0	0	0	0	0	0	0	0	0	0.00232545	0		Bcl11b	0	0	0	0.00262722	0	0	0	0
Bcl2	0.510016	0.585282	0.625452	1.09714	0.722473	0.540605	0.202419	0.487464	0.311908	0.214543	0.338499	0.334792	0.14012	0.167235		Bcl2	0.409179	0.472372	0.225056	0.225857	0.2693	0.272784	0.201455	0.242608
Bcl2a1b	0	0	0	0	0	0	0	0	0	0	0	0	0	0		Bcl2a1b	0	0	0	0	0	0	0	0
Bcl2l1	1.40292	0.521662	1.64199	0.32917	2.62531	0.559833	3.56489	1.03919	1.95484	0.875589	3.39705	1.35878	0.985464	0.313818		Bcl2l1	1.44356	0.593358	1.36297	0.715783	1.26128	0.381617	1.07536	0.639882
Bcl2l11	0.410187	0.520005	0.311939	0.381667	0.333785	0.23225	0.709421	0.726858	0.280651	0.366487	0.41054	0.282377	0.337092	0.224057		Bcl2l11	0.202132	0.204343	0.239728	0.257808	0.258988	0.375724	0.309656	0.253646
Bcl2l12	0.107197	0.169425	0.213258	0.0905271	0.104945	0.219631	0.0853782	0.138275	0.166369	0.205426	0.147106	0.119841	0.0776181	0.179393		Bcl2l12	0.198528	0.235759	0.139448	0.208809	0.0956728	0.158935	0.115449	0.195383
Bcl2l13	0.171733	0.161215	0.162379	0.218883	0.320779	0.0911697	0.15496	0.153853	0.183842	0.164217	0.194408	0.165648	0.191053	0.161224		Bcl2l13	0.218911	0.197488	0.198305	0.171715	0.216532	0.162613	0.29487	0.156399
Bcl2l14	0	0	0	0	0	0	0	0	0	0	0	0	0.00952381	0		Bcl2l14	0.00311428	0.000403223	0	0	0	0	0	0
Bcl2l15	0.00663054	0.00108884	0.00718533	0	0	0	0.032707	0	0.0116546	0	0	0.00380995	0.0108652	0.00719396		Bcl2l15	0.00490787	0	0.00773366	0.00920501	0	0.00463856	0.00804769	0.0126047
Bcl2l2	0.249	0.196195	0.384422	0.275542	0.272732	0.3139	0.109736	0.136614	0.200981	0.147302	0.227612	0.161555	0.290142	0.211252		Bcl2l2	2.31687	1.24497	1.54512	0.81213	1.79569	0.771852	1.81585	0.919538
Bcl3	0.580809	0.700479	0.440741	0.564867	0.339286	0.402446	1.26581	1.72085	0.511038	0.654569	0.607887	0.478086	1.28724	1.33965		Bcl3	0.368213	0.351724	0.653956	0.759744	1.56325	2.87298	0.433469	0.430828
Bcl6	0.0750275	0.0302802	0.00656695	0	0.0371371	0.0259155	0.121505	0.101452	0.0850049	0.0494395	0.0640812	0.0371745	0.187049	0.0980779		Bcl6	0.119659	0.0956059	0.185731	0.218043	0.157945	0.246115	0.220581	0.0931399
Bcl6b	0.506949	0.695058	0.822559	1.18771	0.676779	0.312058	0.6372	0.769575	0.374066	0.677633	1.16608	1.45935	0.276515	0.573094		Bcl6b	0.552289	1.35121	0.235264	0.555754	0.551293	1.24837	0.402058	1.07408
Bcl7a	0.154142	0.151453	0.208256	0.203787	0.0697834	0.0782745	0.0813665	0.017396	0.168872	0.14932	0.152128	0.209447	0.0465539	0.0539882		Bcl7a	0.0853848	0.112364	0.0911094	0.113782	0.041951	0.0850002	0.0533444	0.0627923
Bcl7b	0.684745	0.717889	0.713575	0.692158	0.453918	0.549815	0.61797	0.835399	0.789433	0.646731	0.62969	0.729313	0.607001	0.565071		Bcl7b	0.710849	0.658563	0.620697	0.604776	0.716108	0.794985	0.640395	0.496807
Bcl7c	0.528534	0.575582	0.66725	0.469312	0.367851	0.465616	0.432628	0.76021	0.537089	0.661814	0.68806	0.562907	0.371047	0.490608		Bcl7c	0.587614	0.590984	0.538836	0.572491	0.64648	0.726769	0.519787	0.652161
Bcl9	0.092755	0.0871213	0.0947057	0.0629924	0.0769864	0.0811884	0.143368	0.0432258	0.137933	0.0867272	0.0648498	0.104373	0.117768	0.103242		Bcl9	0.193591	0.204829	0.196569	0.153647	0.200965	0.190159	0.150635	0.250494
Bcl9l	0.478138	0.489614	0.476613	0.397721	0.308022	0.258284	0.205694	0.363137	1.07159	0.896523	0.941877	0.903259	0.430179	0.403132		Bcl9l	0.419453	0.598832	0.302291	0.440242	0.263218	0.295387	0.36729	0.544831
Bclaf1	2.15291	1.82631	2.37992	1.69744	1.7881	1.66675	2.09964	2.08124	2.045	1.71749	2.12487	1.8346	1.91629	1.55278		Bclaf1	2.26626	2.03465	2.39329	2.03364	2.2664	2.02436	2.07312	2.063
Bclaf3	0.204776	0.212894	0.22904	0.155509	0.103347	0.236151	0.158663	0.258349	0.199868	0.365653	0.303478	0.398001	0.153631	0.14937		Bclaf3	0.125045	0.115514	0.0877567	0.0892772	0.139168	0.126997	0.0749061	0.104571
Bco1	0	0	0	0	0	0	0	0	0	0	0.00159833	0	0.00397267	0		Bco1	0.0135122	0	0.00365067	0	0.0227453	0	0.00915228	0
Bco2	0	0.00114773	0	0	0	0	0	0	0	0	0	0	0	0		Bco2	0	0.00103862	0	0	0	0	0	0
Bcor	0.352997	0.421224	0.526765	0.401432	0.200844	0.408589	0.422161	0.574464	0.282244	0.252626	0.281648	0.423865	0.401099	0.35008		Bcor	0.480182	0.487106	0.396083	0.349767	0.481244	0.562624	0.284915	0.375405
Bcorl1	0.159849	0.166178	0.121204	0.112933	0.33351	0.171132	0.175715	0.155492	0.140811	0.160834	0.134494	0.163606	0.0885888	0.135002		Bcorl1	0.0964205	0.109441	0.102138	0.128416	0.124525	0.108129	0.106959	0.138347
Bcr	9.45133	10.1991	10.2069	10.3476	6.00674	4.49411	6.15325	6.82524	7.57398	7.67599	2.59817	2.51886	11.9444	12.7641		Bcr	8.16355	7.75676	9.44414	9.4857	7.37305	5.20103	8.45046	7.35108
Bcs1l	0.1182	0.0927636	0.0517115	0.0948111	0.104964	0.0553158	0.072932	0.153886	0.0612575	0.041207	0.017679	0.0781684	0.124482	0.124977		Bcs1l	0.0680757	0.0951888	0.0826354	0.0922006	0.0611364	0.0774648	0.0655416	0.0638169
Bdh1	0.00299743	0.000722502	0.0633795	0	0	0	0.0131495	0	0	0	0.0183028	0	0	0		Bdh1	0.0133956	0.00903755	0.0125355	0.00668698	0.00373594	0	0.0420596	0
Bdkrb1	0.0132329	0.0207685	0.0467735	0	0.0154806	0	0.0229929	0.014273	0.0118859	0.00336068	0	0	0.0283072	0.0112658		Bdkrb1	0.00428022	0.000883148	0.00397226	0.00547025	0.0087162	0	0	0
Bdkrb2	1.19839	0.619738	1.59778	1.57458	1.51361	0.52559	0.832563	0.493123	0.781711	0.428169	0.444801	0.23613	1.37039	0.924962		Bdkrb2	0.11722	0.0435531	0.10507	0.054498	0.101197	0.0663713	0.114893	0.0194701
Bdnf	0	0	0	0	0	0	0	0	0	0	0	0	0	0.00154319		Bdnf	0	0	0	0	0	0	0	0
Bdp1	0.548076	0.612579	0.436445	0.700105	0.500615	0.702212	0.625236	0.50775	0.622289	0.402041	0.47419	0.477421	0.519701	0.551973		Bdp1	0.657438	0.646635	0.645316	0.630598	0.769236	0.842565	0.730176	0.712592
Bean1	0.00954288	0.019353	0	0.0210714	0	0	0.0959462	0	0.106549	0.0171892	0.179496	0.0380415	0.00697092	0		Bean1	0.0364249	0.026583	0.0275899	0.0158325	0.0320435	0	0.0123793	0.0529864
Becn1	0.71953	0.701027	0.755325	0.680322	0.609969	0.780355	0.783979	0.558365	0.562327	0.759098	0.749757	0.746085	0.482558	0.622196		Becn1	0.701326	0.723731	0.696965	0.693681	0.726596	0.740056	0.602068	0.584936
Bend3	0.0376161	0.0136788	0.13239	0.0161385	0.0624848	0	0.0145234	0.0541672	0.0387583	0.0404884	0.0296927	0.0172682	0.0348204	0.0379907		Bend3	0.0676163	0.0586649	0.0503578	0.0503123	0.0869466	0.04692	0.0685422	0.0336511
Bend4	0.0267619	0.0200968	0.0428463	0.0508864	0.0380294	0	0.0606466	0	0.0168537	0.00730386	0.0401026	0.00854385	0.365869	0.302574		Bend4	0.896341	0.51405	0.629791	0.360099	0.696506	0.304361	0.524525	0.349583
Bend5	0.082295	0.125111	0.103615	0.0993843	0.0406895	0.0754586	0.200083	0.141165	0.0630313	0.070459	0.130131	0.17861	0.0956034	0.0797486		Bend5	0.0342332	0.0326075	0.0456436	0.0233822	0.0442618	0.027128	0.0152749	0.0371999
Bend7	0.3538	0.430732	0.245183	0.410586	0.131483	0.284503	0.329255	0.634606	0.348285	0.40151	0.221417	0.378349	0.125364	0.189641		Bend7	0.142934	0.121208	0.137449	0.163325	0.1411	0.0396504	0.0538823	0.117022
Best1	0.00815662	0.00243664	0	0.0139836	0	0	0	0	0.00419772	0.00842169	0.00914714	0	0	0.00308241		Best1	0.000681717	0.00090967	0.00536153	0.00443516	0.00516458	0	0	0
Bet1	0.308107	0.447086	0.29983	0.522939	0.26332	0.506454	0.440489	0.47704	0.318357	0.470388	0.351365	0.560646	0.419795	0.484687		Bet1	0.560042	0.792763	0.569154	0.666895	0.520935	0.663608	0.516025	0.715416
Bet1l	0.60516	0.54935	0.54446	0.623758	0.54062	0.627038	0.548459	0.145776	0.658282	0.650804	0.62845	0.640262	0.693588	0.721702		Bet1l	0.573386	0.474021	0.550476	0.488297	0.51895	0.497688	0.540319	0.323408
Bex1	0	0	0	0	0	0	0	0	0	0	0	0	0	0		Bex1	0	0	0	0	0.0132448	0	0	0
Bex2	0	0.0024528	0	0	0	0	0	0	0	0	0	0.00459404	0	0.00225223		Bex2	0	0.00133397	0	0.00319717	0	0	0	0
Bex3	0.282229	0.301181	0.346152	0.372451	0.319087	0.492069	0.236681	0.243769	0.258538	0.319784	0.248206	0.268426	0.354319	0.244259		Bex3	0.482922	0.457101	0.457366	0.475249	0.372681	0.41302	0.469998	0.537866
Bex4	0	0	0	0	0	0	0	0	0	0	0	0	0.00746224	0		Bex4	0	0.0010134	0.00156605	0	0	0	0	0
Bfar	0.680786	0.617649	0.722005	0.648607	0.562128	0.587078	0.848987	0.695917	0.693176	0.532934	0.711075	0.66239	0.689395	0.580153		Bfar	0.859288	0.73221	0.867688	0.694381	0.87275	0.80323	0.613925	0.713938
Bfsp1	0	0.00189772	0.01616	0	0	0	0	0.0417214	0.00740811	0.00716141	0.00205721	0.0128563	0.0126812	0.015109		Bfsp1	0.0272886	0.0301818	0.0351384	0.0372312	0.0315078	0.00784081	0.0459293	0.0275862
Bgn	0.023238	0.0106626	0.252245	0.196444	0	0.00517523	0	0.0607638	1.96416	1.43179	0.252877	0.0716062	3.69183	4.15933		Bgn	0.0981596	0.116023	0.11578	0.188585	0.0999965	0.203106	0.0805994	0.0894767
Bhlha15	0.00484796	0.00283132	0	0.00437336	0	0	0	0	0	0	0	0.00414118	0	0.00318365		Bhlha15	0	0	0.00285352	0.00252719	0	0	0	0
Bhlhb9	0.0328919	0.0391418	0.119853	0.028168	0.0140912	0.0726613	0.020256	0	0.021492	0.0493119	0.0387385	0.0417909	0.0783601	0.0882016		Bhlhb9	0.0857659	0.0753538	0.0709629	0.0815379	0.0722893	0.0607509	0.0473762	0.054478
Bhlhe22	0.000536649	0.00380293	0	0	0	0.00550819	0	0	0	0.0239256	0.0256871	0	0.00952381	0		Bhlhe22	0.00176364	0.00129909	0.00151722	0.00117514	0	0	0.0217696	0
Bhlhe40	4.24519	4.9219	3.8891	5.25677	3.27738	3.23648	4.58063	6.81181	4.17613	4.44528	5.60926	5.9778	4.49057	5.67238		Bhlhe40	2.15511	2.19277	2.16404	2.48155	3.04846	4.24787	2.16731	2.17195
Bhlhe41	0.00605478	0	0.0125592	0.0185788	0	0.0100318	0	0	0.00429695	0	0.111788	0.0194732	0	0		Bhlhe41	0.0020151	0	0	0	0	0	0	0
Bicc1	1.01955	0.349429	0.528471	0.238689	1.19545	0.479684	0.994126	0.252469	0.383955	0.118738	0.0895897	0.0417372	0.0463335	0.0230057		Bicc1	0.0793319	0.0306421	0.114875	0.0399853	0.0848928	0.0654902	0.076922	0.0388286
Bicd1	0.0393133	0.029543	0.0327614	0.0697068	0.0523287	0	0.144275	0	0.370557	0.23094	0.830018	0.500554	0.186223	0.1304		Bicd1	0.228603	0.222206	0.197782	0.231235	0.20851	0.216013	0.221796	0.253358
Bicd2	0.516478	0.658766	0.895846	0.879387	0.660093	0.754572	0.55977	1.14512	0.591394	0.748811	0.484172	0.522606	0.373478	0.43648		Bicd2	0.506901	0.760815	0.409184	0.627757	0.369008	0.632139	0.498616	0.69308
Bicdl1	0.025968	0.0351507	0.0877332	0.0878828	0.0171511	0.0368272	0.0520325	0.0848999	0.046226	0.0235628	0.0129458	0.00657937	0.0394678	0.0368009		Bicdl1	0.0298536	0.0374403	0.0333099	0.0245611	0.0156506	0.0154189	0.0509661	0.0461323
Bicdl2	0	0	0	0	0	0	0.0287778	0	0	0	0	0	0	0		Bicdl2	0	0.00135323	0	0	0	0	0	0
Bicra	0.221618	0.297792	0.370482	0.195719	0.242444	0.248534	0.208423	0.370278	0.233623	0.230271	0.266183	0.193838	0.176085	0.214291		Bicra	0.156823	0.164113	0.147243	0.146562	0.0866298	0.0801569	0.147573	0.133155
Bicral	0.356801	0.308621	0.343416	0.201894	0.409951	0.156919	0.383701	0.290371	0.372104	0.16327	0.248386	0.241926	0.310427	0.21178		Bicral	0.400715	0.371563	0.410306	0.354222	0.334599	0.322312	0.294659	0.319829
Bid	0.0719257	0.0457018	0.138621	0.0552301	0.0617114	0.012243	0.101426	0.08459	0.0698272	0.0544745	0.113814	0.106796	0.064072	0.115843		Bid	0.10049	0.0846548	0.0705177	0.0632363	0.107927	0.140816	0.116377	0.0635587
Bik	0.256187	0.390514	0.518476	0.473747	0.660249	0.483523	0.514583	0.632223	0.15738	0.159666	0.120875	0.164266	0.289585	0.367876		Bik	0.465649	0.650384	0.781107	0.97842	0.731647	0.869769	0.492793	0.706402
Bin1	0.00757186	0.01301	0.0841672	0.0047667	0.120193	0.18738	0.0551885	0	0.00786732	0.0096065	0.0378094	0.036852	0.0407629	0.0460075		Bin1	0.287451	0.32056	0.1654	0.183129	0.194059	0.132056	0.197798	0.208395
Bin2	0.00830302	0	0.0269801	0.0102601	0	0	0	0	0.00316807	0	0	0	0	0		Bin2	0.090436	0.0212652	0.0147287	0	0.0469818	0	0.0773606	0
Bin3	0.241004	0.25443	0.231099	0.298513	0.342468	0.246244	0.22753	0.337705	0.204913	0.237098	0.287886	0.231818	0.17381	0.214545		Bin3	0.233399	0.216335	0.229898	0.228008	0.224395	0.249725	0.200036	0.234462
Birc2	0.597823	0.665415	0.652167	0.666054	0.810834	0.533417	0.783576	0.56312	0.669056	0.589792	0.588748	0.534549	0.81112	0.632599		Birc2	0.857346	0.719555	0.823996	0.736565	1.43326	2.02551	1.02442	1.0095
Birc3	0.684526	0.64736	0.748491	0.469672	0.416896	0.256991	0.844113	1.11164	0.629604	0.412157	0.301846	0.351738	0.69387	0.718794		Birc3	0.427163	0.38114	0.379972	0.434152	0.70421	1.27236	0.398208	0.440881
Birc5	0.0157949	0.00861174	0.00768082	0	0	0	0	0	0.00315811	0.0150592	0.0150249	0.016497	0.0044038	0		Birc5	0.00962871	0.00185375	0.00421718	0.00291508	0	0	0	0.0352881
Birc6	1.06387	1.05082	1.34247	1.13455	1.59632	1.16147	0.761894	0.716637	1.13211	0.981963	0.97692	0.84422	0.788642	0.765394		Birc6	1.43883	1.24329	1.23371	1.14822	1.04911	1.04167	1.26465	1.04006
Bivm	0.0807426	0.0614147	0.0953962	0.0584836	0.207342	0.0381368	0.020155	0	0.0656624	0.0421143	0.0587813	0.0826956	0.100591	0.0701605		Bivm	0.104472	0.0960581	0.0982381	0.0964958	0.0971925	0.0637318	0.157368	0.0850732
Blcap	0.0811707	0.113463	0.091305	0.132132	0.14524	0.183148	0.0341012	0.0495676	0.149556	0.146026	0.0937722	0.186064	0.186581	0.137431		Blcap	0.151685	0.162899	0.123395	0.189228	0.129887	0.16912	0.12625	0.13102
Blm	0.0248841	0.0377563	0.0299535	0.0144265	0.0254487	0.00780947	0.0115638	0	0.0401033	0.0255053	0.0340947	0.00530922	0.01382	0.0223387		Blm	0.0350834	0.0409133	0.0373752	0.0329202	0.0351257	0.00849242	0.0271707	0.0290426
Blmh	0.602637	0.588015	0.491027	0.756466	0.37612	0.980716	0.625027	0.466682	0.79689	0.679219	1.04027	1.26972	0.43046	0.414938		Blmh	0.614328	0.670673	0.545901	0.547897	0.538689	0.476899	0.611767	0.605206
Blnk	0	0	0	0	0	0	0	0.0210991	0	0	0	0	0	0		Blnk	0.00125033	0.00104298	0.000923136	0	0	0	0	0
Bloc1s1	0.0971283	0.13587	0.088989	0.13445	0.0445485	0.110501	0.0874164	0.0627034	0.0614049	0.106416	0.0785089	0.130947	0.0877375	0.150062		Bloc1s1	0.224628	0.211202	0.18736	0.236961	0.128734	0.117483	0.172969	0.201813
Bloc1s2	0.285992	0.296152	0.213799	0.218871	0.15645	0.233135	0.197171	0.281648	0.216663	0.335158	0.190801	0.412647	0.256919	0.314583		Bloc1s2	0.190113	0.268848	0.182981	0.196411	0.137748	0.161076	0.137053	0.249358
Bloc1s3	0.0959927	0.104136	0.133063	0.0532793	0.0559253	0.191084	0.104971	0.136996	0.119264	0.125639	0.198872	0.184364	0.0279834	0.0988159		Bloc1s3	0.049249	0.0674825	0.0703673	0.0921885	0.0197086	0.0582083	0.0895336	0.0761576
Bloc1s4	0.358624	0.399188	0.588002	0.42519	0.67769	0.469941	0.415557	0.327617	0.441117	0.384612	0.459999	0.455798	0.343668	0.392889		Bloc1s4	0.322877	0.334672	0.34114	0.309378	0.392677	0.29778	0.255527	0.301176
Bloc1s5	0.0859935	0.121518	0.0728328	0.227251	0.079133	0.166266	0.120374	0.0750838	0.107167	0.2218	0.170889	0.147171	0.109338	0.151564		Bloc1s5	0.124473	0.135202	0.138916	0.124567	0.0737407	0.0932512	0.0921484	0.0840889
Bloc1s6	0.301268	0.258079	0.198545	0.279263	0.171702	0.366122	0.464777	0.414764	0.28017	0.369098	0.302433	0.239481	0.234097	0.407646		Bloc1s6	0.391591	0.364213	0.351497	0.305127	0.229734	0.215862	0.532298	0.383756
Bloc1s6os	0.0171474	0.0100339	0	0.0138079	0	0.00936233	0	0	0	0.00644461	0.00688535	0.00806561	0.00544425	0		Bloc1s6os	0.013297	0.0108872	0.0126824	0.0101671	0.00715178	0.00817769	0	0
Blvra	0.242966	0.244918	0.14117	0.399918	0.330415	0.430017	0.130527	0.186903	0.298847	0.236816	0.287666	0.265974	0.241671	0.307992		Blvra	0.295456	0.379302	0.278704	0.332115	0.242911	0.211819	0.248366	0.27784
Blvrb	0.33431	0.415399	0.25791	0.254733	0.325021	0.607411	0.350915	0.313052	0.289326	0.34327	0.387145	0.670868	0.50458	0.489046		Blvrb	0.718159	0.800367	0.655482	0.827744	0.582989	0.694029	0.70095	0.690791
Blzf1	0.179345	0.139109	0.0852121	0.192906	0.186815	0.182097	0.161073	0.197991	0.200761	0.116024	0.151249	0.200561	0.140155	0.184043		Blzf1	0.238787	0.209593	0.261478	0.236964	0.338988	0.272781	0.229988	0.167615
Bmf	0.320248	0.319585	0.287422	0.16483	0.247844	0.211011	0.50473	0.644676	0.329776	0.228893	0.0662955	0.106901	0.153413	0.195165		Bmf	0.303473	0.271968	0.328238	0.319799	0.12298	0.194198	0.238754	0.231475
Bmi1	0.378015	0.404052	0.425266	0.508707	0.276055	0.340818	0.348732	0.382151	0.423484	0.327967	0.328799	0.294528	0.331128	0.335508		Bmi1	0.742612	0.751735	0.658852	0.747893	0.586789	0.699339	0.63499	0.823977
Bmp1	0.327524	0.386038	0.543691	0.80531	0.480895	0.499896	0.249156	0.357028	0.315637	0.230662	0.224943	0.221517	0.141845	0.106392		Bmp1	0.255767	0.398904	0.262757	0.392309	0.34013	0.352267	0.195627	0.299799
Bmp15	0	0	0	0	0	0	0	0	0	0.00286757	0.111138	0.0848138	0	0		Bmp15	0	0	0	0	0	0.00418384	0	0
Bmp2	0.00232592	0.0037672	0.0141295	0	0	0.00968743	0.585408	0.783994	0.00546789	0.0157433	0.0515306	0.0182917	0.0755848	0.02538		Bmp2	0.0160467	0.0234506	0	0.00559042	0.0322952	0.0996567	0.0293986	0.00652258
Bmp2k	0.0973517	0.0735535	0.116281	0.054901	0.12564	0.178855	0.132093	0.100041	0.0374364	0.0936687	0.0715885	0.0320586	0.11866	0.0937186		Bmp2k	0.844477	1.4138	0.822347	1.26647	0.610963	1.17079	0.946994	0.997625
Bmp3	0	0	0	0	0	0	0	0	0	0	0	0	0	0		Bmp3	0	0	0	0	0	0	0	0
Bmp4	0.183938	0.165364	0.376718	0.404485	0.0127243	0.0322485	1.96013	0.860385	0.251865	0.257433	0.0842132	0.0563099	0.747208	0.528463		Bmp4	0.0227747	0.0155664	0.0708175	0.0748267	0.0569656	0.0802232	0.0385527	0.0140997
Bmp5	0	0	0	0	0.0235945	0	0	0	0	0	0	0	0	0		Bmp5	0.00298549	0	0.00324907	0	0	0	0	0
Bmp6	0.0215871	0.0121565	0.126968	0.0820585	0.131158	0.13008	1.25161	1.0324	0.0888146	0.0791423	0.288442	0.184554	0.028212	0.00427054		Bmp6	0.28391	0.0853185	0.319961	0.230474	0.238029	0.0633607	0.396871	0.180001
Bmp7	0.00470164	0.00159783	0	0.00967406	0	0	0.0073081	0	0	0	0	0	0.00832899	0.00183465		Bmp7	0.111971	0.0352741	0.027646	0.00161237	0.0521827	0	0.0354149	0.0278787
Bmper	0.000997286	0	0	0	0	0	0	0	0	0	0	0	0	0		Bmper	0	0	0	0	0	0	0	0
Bmpr1a	0.0213902	0.02592	0	0.0111067	0	0.0270988	0.0154607	0	0.00347394	0	0.0157553	0.00361995	0	0		Bmpr1a	0.00293427	0.00338586	0.00341788	0.0042692	0	0.00903095	0	0
Bmpr2	2.03264	2.78273	2.21486	3.03765	2.05016	3.4175	1.53726	1.77265	2.55229	3.29818	1.90464	1.68979	1.94398	2.34944		Bmpr2	1.77881	1.77156	1.79011	1.63656	1.89275	2.30507	1.73199	1.45796
Bms1	0.292671	0.241559	0.225509	0.303554	0.290797	0.24777	0.344635	0.258314	0.217264	0.2001	0.26259	0.326141	0.184579	0.285115		Bms1	0.320056	0.281921	0.274606	0.298101	0.266865	0.331324	0.269439	0.303515
Bmt2	0.231842	0.167777	0.270077	0.232817	0.329783	0.231945	0.34008	0.1767	0.227918	0.194494	0.199635	0.235501	0.246861	0.215555		Bmt2	0.292017	0.278278	0.272196	0.24683	0.280433	0.156254	0.253896	0.30242
Bmx	0.0340229	0.0573957	0.0173	0.0203883	0.0150664	0.0176844	0	0.0646692	0.878652	1.16797	0.857272	0.869714	0.0607091	0.0737563		Bmx	0.315201	0.326736	0.556559	0.572253	0.215425	0.318657	0.300699	0.310901
Bmyc	0.270469	0.284419	0.301041	0.374729	0.264443	0.366389	1.23632	0.38749	0.28431	0.369587	0.306408	0.3683	0.573104	0.478782		Bmyc	1.7333	1.12421	1.17254	0.911609	1.09483	0.577705	1.24104	0.94113
Bnc2	0	0	0	0	0	0	0	0	0	0	0	0	0.00981162	0		Bnc2	0	0	0	0	0	0	0	0
Bnip1	0.132612	0.128808	0.115532	0.158618	0.130239	0.185595	0.0356453	0.116177	0.123989	0.0774809	0.156904	0.144472	0.0706495	0.110682		Bnip1	0.17465	0.169163	0.130945	0.134092	0.141638	0.149586	0.130902	0.109401
Bnip2	2.01848	1.95021	2.70228	2.41178	2.56649	2.77501	2.58278	1.90068	2.32834	2.38686	2.21038	2.14827	1.69682	1.81855		Bnip2	1.82577	1.84994	1.64975	1.73108	1.74911	1.7994	1.69893	1.71543
Bnip3	0.665434	0.193744	0.392303	0.0708597	0.901358	0.156639	0.913837	0.580227	1.23214	0.440581	1.26673	0.629609	0.633739	0.168439		Bnip3	0.45833	0.112422	0.774555	0.179819	0.546622	0.0852993	0.624049	0.0718093
Bnip3l	1.95161	2.34303	2.03091	2.39829	1.48293	2.40387	2.01581	2.23075	2.36061	2.7581	2.11858	2.47716	2.38137	2.3887		Bnip3l	1.68653	1.61468	1.76312	1.82112	1.27156	1.25091	1.4493	1.5532
Boc	0.13532	0.114108	0.151876	0.278036	0.00496631	0.166321	0	0.0270391	0.116387	0.065592	0.085484	0.0518614	0.0778606	0.0936547		Boc	0.0495151	0.0550305	0.0428834	0.0502306	0.0855188	0.0549555	0.0330381	0.0484462
Bod1	0.401802	0.420042	0.811607	0.446513	0.384071	0.660071	0.402901	0.562404	0.53277	0.535566	0.63406	0.727942	0.418289	0.467634		Bod1	0.520839	0.528494	0.564093	0.599114	0.558461	0.573836	0.34231	0.560816
Bod1l	1.29512	1.23342	1.32137	1.36561	1.1998	1.11757	1.51854	1.76578	1.28603	1.34372	1.5562	1.4438	1.16297	0.964005		Bod1l	1.71942	1.78151	1.67963	1.8122	1.42929	1.58188	1.66952	1.80184
Bok	0.17057	0.349805	0.61594	0.88277	0.281982	0.281933	0.0438033	0.254438	0.0221783	0.0395334	0.0231404	0.0431798	0.0752921	0.186011		Bok	0.447032	1.5336	0.225726	1.20498	0.126807	0.534578	0.308772	1.53694
Bola1	0.207033	0.205485	0.255896	0.268314	0.301397	0.344549	0.173661	0.130731	0.220843	0.220433	0.146768	0.274372	0.152561	0.223513		Bola1	0.254201	0.238534	0.245287	0.237444	0.21066	0.209026	0.214846	0.118918
Bola2	0.638209	0.7377	0.632096	0.473202	0.653642	0.580017	0.869278	0.493268	0.685837	0.724862	0.755135	0.714251	0.823098	0.793718		Bola2	0.659767	0.678587	0.624537	0.751672	0.568006	0.744865	0.599637	0.587547
Bola3	0.406173	0.48072	0.736394	0.352487	0.516597	0.458128	0.270673	0.484662	0.482419	0.459928	0.56984	0.604215	0.661734	0.780282		Bola3	0.430701	0.540338	0.541659	0.481055	0.495506	0.446537	0.436339	0.589931
Bop1	0.182059	0.161723	0.163524	0.182999	0.160157	0.102788	0.259274	0.230078	0.13097	0.135941	0.126182	0.176945	0.147734	0.133011		Bop1	0.138424	0.168566	0.161916	0.135784	0.211497	0.300467	0.105244	0.134034
Bora	0.0637105	0.057273	0.0533791	0.0915852	0.0135389	0.0527268	0.0225448	0.0236546	0.0440202	0.0637917	0.049053	0.0376096	0.0393578	0.0399317		Bora	0.0547481	0.0427478	0.0359209	0.0355222	0.0677634	0.093592	0.0645317	0.0768111
Borcs5	0.046113	0.0608628	0.126677	0.064317	0.11005	0.106961	0.080866	0.121962	0.0585429	0.0646511	0.146402	0.155942	0.0553519	0.0750207		Borcs5	0.0988665	0.111146	0.100267	0.0953425	0.0790181	0.071996	0.0718191	0.0870444
Borcs6	0.411319	0.422724	0.426372	0.404531	0.571819	0.308256	0.258948	0.372487	0.299298	0.386596	0.269535	0.410135	0.303586	0.329352		Borcs6	0.288192	0.323841	0.330082	0.315592	0.421933	0.442158	0.288663	0.276479
Borcs7	0.133093	0.157016	0.216788	0.163752	0.16782	0.16883	0.25684	0.13563	0.226913	0.159533	0.20698	0.183868	0.19719	0.188257		Borcs7	0.228431	0.206603	0.22149	0.20906	0.225474	0.190903	0.203421	0.202147
Borcs8	0.117905	0.141393	0.17161	0.141206	0.0761797	0.152597	0.154974	0.171119	0.118473	0.163448	0.184024	0.256635	0.118291	0.198561		Borcs8	0.165557	0.163429	0.171851	0.147074	0.104751	0.127068	0.112639	0.13334
Bpgm	0.10226	0.204347	0.268508	0.754771	0.164687	0.25082	0.0708446	0.0155945	0.196876	0.281634	0.197272	0.153334	0.123238	0.0948091		Bpgm	0.393028	0.332555	0.369051	0.30779	0.132408	0.0813583	0.321263	0.288086
Bphl	0.0965257	0.145263	0.0916252	0.138277	0.0973825	0.116146	0.0502175	0.032905	0.107361	0.0807279	0.174026	0.132844	0.0992285	0.143962		Bphl	0.141778	0.168186	0.129266	0.173699	0.103223	0.147083	0.186179	0.165521
Bpifb1	0	0	0	0	0	0	0	0	0	0	0	0	0	0.0160739		Bpifb1	0	0	0	0	0	0	0	0
Bpifb5	0.00287106	0.00170957	0.0203454	0	0	0.00517523	0	0	0.00234249	0.00279456	0	0	0.0429257	0.0553747		Bpifb5	0	0	0	0	0.00471669	0	0	0
Bpnt1	0.191	0.165883	0.249287	0.222801	0.363353	0.415254	0.146582	0.253506	0.181326	0.150113	0.220403	0.212186	0.185533	0.127226		Bpnt1	0.253332	0.250737	0.272991	0.256577	0.234457	0.279826	0.321049	0.2931
Bptf	2.12927	1.92767	2.36677	1.73655	1.85106	1.97925	2.28154	2.2335	2.09602	2.07651	2.12326	2.13226	1.8421	1.63891		Bptf	2.33356	2.17428	2.20192	2.22914	2.17723	1.92933	2.17518	2.26365
Braf	0.454797	0.483902	0.364764	0.593953	0.324502	0.357566	0.473697	0.296949	0.464562	0.490298	0.507907	0.380364	0.352235	0.363865		Braf	0.462781	0.533286	0.478939	0.544505	0.42265	0.609788	0.375009	0.567216
Brap	0.443878	0.320759	0.616649	0.317402	0.316745	0.4398	0.517415	0.4687	0.47691	0.395832	0.327859	0.288577	0.410838	0.346556		Brap	0.807638	0.568514	0.662224	0.585397	0.677416	0.561528	0.809455	0.444559
Brat1	0.0930756	0.091796	0.13584	0.0666776	0.120436	0.0813821	0.102914	0	0.0932084	0.084583	0.0471982	0.0671642	0.0558414	0.0966015		Brat1	0.0821428	0.116205	0.0894024	0.0905857	0.0870476	0.0565343	0.0908418	0.1455
Brca1	0	0.00162335	0	0.0119666	0	0.0121238	0	0	0	0.00398428	0.00778912	0.00879953	0	0.0159271		Brca1	0.00355773	0.00302148	0.00091331	0.00345868	0.00504387	0	0	0
Brca2	0.0431078	0.0177636	0.0523443	0.0437374	0.00866012	0.0250807	0.0488833	0	0.0165486	0.0142849	0.0254033	0.0132247	0.0281953	0.0321154		Brca2	0.0640367	0.0492546	0.0751952	0.0511465	0.0354489	0.0206238	0.0537623	0.0355258
Brcc3	0.303978	0.240557	0.307498	0.275762	0.27057	0.275909	0.247429	0.306916	0.338797	0.285413	0.297299	0.392105	0.351703	0.222446		Brcc3	0.395417	0.401461	0.381694	0.393095	0.368745	0.468867	0.435595	0.453891
Brd1	0.98351	0.925609	1.15968	1.23783	0.839267	0.920736	0.93442	0.966028	0.908878	0.858719	1.0304	0.94691	1.03553	0.832912		Brd1	1.08098	0.87589	1.05447	0.943159	0.9516	0.96124	0.998668	0.889573
Brd2	3.91014	2.55128	2.88173	2.15968	4.07461	2.18809	3.40354	2.22471	3.16542	2.41554	2.94501	2.22982	2.61297	1.8519		Brd2	2.42381	2.2711	2.35815	2.08216	2.81446	2.64197	2.59898	2.75367
Brd3	0.656863	0.598338	0.649117	0.565519	0.424217	0.568806	0.479488	0.481423	0.70421	0.66904	0.701719	0.591685	0.666655	0.54113		Brd3	0.754647	0.84841	0.868697	0.78184	0.75573	0.551684	0.680951	0.836706
Brd3os	0.00591694	0.015275	0.00547519	0.0333868	0.0268742	0	0.0474513	0	0.0038733	0.0181273	0.0247727	0.0250669	0.00441244	0.00933096		Brd3os	0.0154925	0.0182019	0.0107808	0.0150541	0.0219986	0	0	0.0278309
Brd4	1.25113	1.09724	1.09737	1.12908	0.743854	1.05205	1.43251	1.48335	1.17431	1.1015	1.2179	1.03535	1.1408	1.02229		Brd4	1.29029	1.09284	1.17173	1.11513	1.283	1.06874	1.40284	1.0516
Brd7	0.359244	0.413306	0.345488	0.308825	0.424146	0.43038	0.361702	0.547912	0.359775	0.319018	0.340325	0.406897	0.387191	0.377337		Brd7	0.735425	0.646089	0.634583	0.619701	0.708265	0.512904	0.655096	0.552751
Brd8	0.772683	0.740611	0.709602	0.585045	0.601883	0.600271	0.797184	0.759697	0.569622	0.605858	0.722937	0.578475	0.536333	0.475612		Brd8	0.696422	0.786057	0.642692	0.683147	0.793126	0.820981	0.621984	0.788736
Brd9	0.560419	0.687801	0.429632	0.59676	0.380772	0.533788	0.443101	0.740772	0.482272	0.677768	0.78619	0.665954	0.4405	0.424513		Brd9	0.478858	0.516352	0.433553	0.488643	0.444267	0.523009	0.478024	0.477099
Brdt	0.046801	0.0569679	0.00760877	0.0500897	0.0550632	0.0176809	0.0409339	0.0592108	0.0422661	0.057647	0.0929141	0.108183	0.0508191	0.0263668		Brdt	0.0343322	0.0461688	0.0467506	0.0513555	0.045398	0.0198981	0.0150925	0.0221204
Brf1	0.153428	0.187434	0.229938	0.165474	0.161321	0.237808	0.279745	0.0687944	0.159644	0.169251	0.182339	0.157493	0.167642	0.166213		Brf1	0.226228	0.21307	0.189606	0.200978	0.251292	0.128245	0.202937	0.180327
Brf2	0.15346	0.117719	0.141627	0.132911	0.0931993	0.117124	0.169304	0.0155646	0.173302	0.145646	0.0930693	0.108058	0.0645208	0.116267		Brf2	0.108233	0.136852	0.10617	0.141966	0.131871	0.0622614	0.149152	0.0621083
Bri3	2.44737	2.13277	3.05799	2.7636	3.74564	2.51653	2.36464	2.03882	1.83493	1.65534	2.53263	2.15339	1.00736	1.18218		Bri3	2.15354	2.12963	2.19673	2.20423	1.67364	1.71121	1.70514	2.00936
[truncated: 13,598 more rows]
