# Supplementary material for: Endothelial sensing of AHR ligands regulates intestinal homeostasis
Source: Nature. 2023 Aug 16;621(7980):821–9. doi: 10.1038/s41586-023-06508-4 (PMC10533400; doi:10.1038/s41586-023-06508-4)
Supplement: Supplementary file 20 — Source Data Extended Data Fig. 2 [file 41586_2023_6508_MOESM20_ESM.xlsx]

## Sheet: Sheet1
See Table S2 for conserved marker genes in scRNAseq data (Extended Data Fig.2a)
See Table S5 for SCENIC Regulons in scRNAseq data (Extended Data Fig.2c-d)
