# Supplementary material for: Endothelial sensing of AHR ligands regulates intestinal homeostasis
Source: Nature. 2023 Aug 16;621(7980):821–9. doi: 10.1038/s41586-023-06508-4 (PMC10533400; doi:10.1038/s41586-023-06508-4)
Supplement: Supplementary file 21 — Source Data Extended Data Fig. 3 [file 41586_2023_6508_MOESM21_ESM.xlsx]

## Sheet: ED Fig.3a,c
ED Fig.3a - % clusters (of parent supercluster - BEC or LEC) by condition									ED Fig.3c - % Cyp1a1+ cells per cluster
BEC	Artery	Artery SS	PCV	Cap Arterial	Cap 1	Cap 2	Cap 3			Vehicle	FICZ
Vehicle	15.7764	9.55396	12.087	47.522	6.77313	5.67181	2.61564		Artery	2.79232	87.7301
FICZ	16.037	9.72058	11.0193	50.9052	5.27351	3.79772	3.24675		Artery SS	2.01729	83.1984
									PCV	15.0342	95.3571
LEC	LEC 1	LEC 2a	LEC 2b	LEC IFN					Cap Arterial	1.68019	88.2103
Vehicle	48.3546	39.7069	5.98126	5.95724					Cap 1	35.3659	91.4179
FICZ	46.5777	37.2209	11.2015	5					Cap 2	0.485437	82.3834
									Cap 3	2.10526	86.6667
									LEC 1	28.6637	96.8473
									LEC 2a	5.98911	88.1317
									LEC 2b	4.41767	80.8234
									LEC IFN	25	97.0874

## Sheet: ED Fig.3g-h
ED Fig.3g - Cyp1a1 eYFP % expression in SI Duodenum, Jejenum & Ileum BEC
BEC:	Control						Vehicle						Ligand
Duodenum	0.024				0	0	10.8				17.1	18.2	74.8	75.5	69.8	70.7	76.3	81.4
Jejenum	0				0.017	0					21.5	14.9	64.6	65.2	65.3	61.1	79.2	69
Ileum	0.1				0	0	10.9				17.6	12.3	65.3	58.3	55.4	65.6	68	73
ED Fig.3h - Cyp1a1 eYFP % expression in SI Duodenum, Jejenum & Ileum LEC
LEC:	Control						Vehicle						Ligand
Duodenum	0.095				0	0	22.1				41.4	31.9	84.7	76.5	71.1	77.2	71.7	75.7
Jejenum	0				0.028	0.03					58.9	41.2	69.6	63.8	60.9	72.9	82.5	77.5
Ileum	0.058				0	0	23.1				32.1	29.7	77.9	63.2	53.4	73.8	50.2	62.3

## Sheet: ED Fig3i
ED Fig.3i - % Cyp1a1 eYFP expression within BEC or LEC from inidicated organ.
BEC:	Non-reporter													Vehicle													3-MC
BAT		0.061	0.15											14.6	4.71	20.3	25.3										75.8	55.4	63.1	64.4	64
iWAT		0.54	0.34											7.49	3.85	8.86	13.4										81.4	56.1	58	51.8	61.9
SI			0.54									3.08				22.1	25.6								12	14.1			64.3	66.4	58.1							62	64.6
Colon	0.041		0											3.98	5.44	26.1									3.02	4.15	68.9	69.7	64.3									65.5	69.4
Liver						0.051			5.8										4.23	5.98	3.82	10.1	12.9	10.8								72.8	81.9	80.4	66	65.4	71.7
Lung									0.28													75.5	79.9	79.6											61	77.6	76.9
Spleen									5.15													3.45	2.69	0.26											11	12.7	13.2
Kidney									2.57													4.31	4.06	2.83											70.7	70.8	73.5
LEC:	Non-reporter													Vehicle													3-MC
SI			0.16									7.69				27	19.1								28	26.2			71.1	76.8	67.6							47.1	63.1
Colon												0.1													0	0.1												13.1	12.4
Liver						0.15			8.08			6.11							5.54	8.46	3.92	11.8	15.8	10.5	1.01	9.42						80.4	86.5	86.2	67.3	69.6	56.6	74.4	73.1
