# Supplementary material for: Endothelial sensing of AHR ligands regulates intestinal homeostasis
Source: Nature. 2023 Aug 16;621(7980):821–9. doi: 10.1038/s41586-023-06508-4 (PMC10533400; doi:10.1038/s41586-023-06508-4)
Supplement: Supplementary file 22 — Source Data Extended Data Fig. 4 [file 41586_2023_6508_MOESM22_ESM.xlsx]

## Sheet: Sheet1
Extended Data Figure 4a: for total DE genes for each cluster, see Table S6
Extended Data Figure 4b-e: for shared and uniquely DE genes for each BEC and LEC cluster - see Table S7
Extended Data Figure 4f : for genesset overrepresentation results see Table S8
