# Supplementary material for: Endothelial sensing of AHR ligands regulates intestinal homeostasis
Source: Nature. 2023 Aug 16;621(7980):821–9. doi: 10.1038/s41586-023-06508-4 (PMC10533400; doi:10.1038/s41586-023-06508-4)
Supplement: Supplementary file 23 — Source Data Extended Data Fig. 5 [file 41586_2023_6508_MOESM23_ESM.xlsx]

## Sheet: ED Fig.5a
ED Fig.5a - Cre-linked GFP expression in SI BEC and LEC following 5x tamoxifen treatment
BEC		LEC
Cre-	Cre+	Cre-	Cre+
0.1	95.6	0	86.6
1.19	91.1	0.52	96.8
0.24	98.2	0	98.5
1.86	97.5	0.61	98.4
	92.1		92.2
	89.8		86.7
0.26	92.5	0.073	98.8
0.066	84.1	0.23	98.3
	94.5		98.2
0.61	97.6	0.011	97.8
0.9	98	0	99.6
1.86	97.2	0.029	97.1
2.42	99	1.36	99.8
	91.5		97.4
	79.5		91.9
0.058	84.9	0	92.1
0.91	84.1	0.35	79.7
0.57	91.1	0.12	91.6
0.4	82	0.11	68.2
0.44	97	0.082	99.4
0.43	93.3	0.097	82
0.41	96.1	0.053	98.4
	84.8		65.7
	93.3		93.6
	97.2		99.4
0.7	89.5	0	89.1
0.87	91.2	0.1	88.1
0.59	88.6	0	99.6
0.56	90	0	97.5
0.7		0.25
0.46		0
0.11		0

## Sheet: ED Fig.5b
ED Fig. 5b - Immune cell numbers in SI lamina propria at day 7 of 14 day tamoxifen treatment
Neutrophil		P1 Monocyte		P2 Monocyte		Macrophage		Eosinophil		B cell		T cell		DC
WT	EC AHR KO	WT	EC AHR KO	WT	EC AHR KO	WT	EC AHR KO	WT	EC AHR KO	WT	EC AHR KO	WT	EC AHR KO	WT	EC AHR KO
1.08384e+06	107555	36068	13942.3	32461.2	7469.1	171323	40831.1	622173	258929	8169402	4.90969e+06	3011678	1.75275e+06	59512.2	30872.3
351140	119786	25383.6	14630.4	16922.4	8138.16	200248	47548.8	511903	174650	5810024	4626864	2933216	1655064	114226	37490.4
447341	200164	39306.1	22240.4	33691	12831	239580	97515.6	656974	161671	9.50834e+06	4567836	3.06962e+06	1342978	224606	32505.2
144323	374815	18040.3	31610.9	14929.9	32739.8	75893.8	158054	88335.4	313851	3.5583e+06	5.3174e+06	939341	1862784	13685.8	44029.4
157139	374447	23388.2	26670	8039.68	19202.4	72357.1	147218	217802	242164	4.17332e+06	5195316	1.26442e+06	1653540	33620.5	49072.8
	224279		10579.2		14810.9		136824		191131		4090624		874547		55011.8
	266834		34345		29061.1		128573		144425		4.79068e+06		1.29454e+06		67809.3

## Sheet: ED Fig.5d
ED Fig.5d - for DE genes in SI LEC by bulk RNAseq, see Table S9

## Sheet: ED Fig.5e
ED Fig.5e GSEA results: Oxidative Phosphorylation									ED Fig.5e GSEA results: ROS Pathway									ED Fig.5e GSEA results: Myc targets v1									ED Fig.5e GSEA results: Mesenchymal Transition
Dataset	LEC_DESeq2_Ahr_KO_minus_Ahr_WT								Dataset	LEC_DESeq2_Ahr_KO_minus_Ahr_WT								Dataset	LEC_DESeq2_Ahr_KO_minus_Ahr_WT								Dataset	LEC_DESeq2_Ahr_KO_minus_Ahr_WT
Phenotype	NoPhenotypeAvailable								Phenotype	NoPhenotypeAvailable								Phenotype	NoPhenotypeAvailable								Phenotype	NoPhenotypeAvailable
Upregulated in class	na_pos								Upregulated in class	na_pos								Upregulated in class	na_pos								Upregulated in class	na_pos
GeneSet	HALLMARK_OXIDATIVE_PHOSPHORYLATION								GeneSet	HALLMARK_REACTIVE_OXYGEN_SPECIES_PATHWAY								GeneSet	HALLMARK_MYC_TARGETS_V1								GeneSet	HALLMARK_EPITHELIAL_MESENCHYMAL_TRANSITION
Enrichment Score (ES)	0.56448								Enrichment Score (ES)	0.464692								Enrichment Score (ES)	0.431618								Enrichment Score (ES)	0.344412
Normalized Enrichment Score (NES)	2.69497								Normalized Enrichment Score (NES)	1.73979								Normalized Enrichment Score (NES)	2.0591								Normalized Enrichment Score (NES)	1.62514
Nominal p-value	0								Nominal p-value	0								Nominal p-value	0								Nominal p-value	0
FDR q-value	0								FDR q-value	0.00919751								FDR q-value	0								FDR q-value	0.0120919
FWER p-Value	0								FWER p-Value	0.019								FWER p-Value	0								FWER p-Value	0.065
NAME	SYMBOL	RANK IN GENE LIST	RANK METRIC SCORE	RUNNING ES	CORE ENRICHMENT				NAME	SYMBOL	RANK IN GENE LIST	RANK METRIC SCORE	RUNNING ES	CORE ENRICHMENT				NAME	SYMBOL	RANK IN GENE LIST	RANK METRIC SCORE	RUNNING ES	CORE ENRICHMENT				NAME	SYMBOL	RANK IN GENE LIST	RANK METRIC SCORE	RUNNING ES	CORE ENRICHMENT
row_0	COX6C	93	4.59612	0.00752416	Yes				row_0	MGST1	75	4.84754	0.0506969	Yes				row_0	PPIA	47	5.09638	0.0174473	Yes				row_0	TGFBI	39	5.2977	0.0152513	Yes
row_1	NDUFA2	102	4.47208	0.0211499	Yes				row_1	PRDX4	131	4.30726	0.0966234	Yes				row_1	RPL34	98	4.52521	0.0323076	Yes				row_1	IL6	49	5.07784	0.0320364	Yes
row_2	ATP5F1E	104	4.45028	0.0352413	Yes				row_2	MBP	218	3.79966	0.134304	Yes				row_2	PRDX4	131	4.30726	0.0476434	Yes				row_2	CD44	53	5.04006	0.0491495	Yes
row_3	UQCRB	112	4.39889	0.0487105	Yes				row_3	NDUFA6	259	3.64936	0.173714	Yes				row_3	RPL6	180	3.97612	0.0603898	Yes				row_3	TIMP1	54	5.03737	0.0664824	Yes
row_4	UQCRH	174	3.99398	0.0567634	Yes				row_4	TXN	375	3.26493	0.202985	Yes				row_4	NHP2	195	3.90773	0.0754516	Yes				row_4	THBS2	88	4.68394	0.0800799	Yes
row_5	NDUFB1	219	3.79635	0.0654865	Yes				row_5	PRDX1	558	2.88156	0.222732	Yes				row_5	RPS2	197	3.90499	0.0914951	Yes				row_5	MYL9	100	4.50188	0.0947305	Yes
row_6	NDUFA4	229	3.76482	0.0767842	Yes				row_6	PRDX6	667	2.69896	0.24595	Yes				row_6	RPL22	244	3.70911	0.103292	Yes				row_6	ACTA2	121	4.35233	0.108179	Yes
row_7	NDUFA7	240	3.71501	0.087847	Yes				row_7	LSP1	849	2.45836	0.260852	Yes				row_7	RPS5	251	3.68117	0.11803	Yes				row_7	PPIB	123	4.34617	0.123058	Yes
row_8	NDUFB2	250	3.68423	0.0988881	Yes				row_8	ATOX1	880	2.43091	0.28685	Yes				row_8	HPRT1	287	3.52377	0.129902	Yes				row_8	ID2	126	4.32307	0.13778	Yes
row_9	NDUFA6	259	3.64936	0.109895	Yes				row_9	MSRA	894	2.41253	0.31392	Yes				row_9	RACK1	294	3.50561	0.143915	Yes				row_9	COMP	200	3.89861	0.145622	Yes
row_10	NDUFA3	277	3.57372	0.119973	Yes				row_10	NDUFB4	1103	2.17181	0.323449	Yes				row_10	ERH	348	3.33826	0.153646	Yes				row_10	TPM1	217	3.80162	0.157481	Yes
row_11	NDUFC1	292	3.51231	0.130084	Yes				row_11	G6PD	1120	2.15595	0.347308	Yes				row_11	RPLP0	351	3.33366	0.167255	Yes				row_11	PRSS2	237	3.73234	0.168873	Yes
row_12	ATP5PD	312	3.42973	0.139551	Yes				row_12	SOD1	1355	1.94745	0.352262	Yes				row_12	EIF4A1	361	3.30076	0.180193	Yes				row_12	SDC4	269	3.60703	0.178918	Yes
row_13	UQCRQ	344	3.34999	0.147847	Yes				row_13	SELENOS	1491	1.85593	0.363636	Yes				row_13	SNRPG	386	3.22535	0.191674	Yes				row_13	LOX	276	3.57387	0.190757	Yes
row_14	ATP1B1	364	3.29641	0.156889	Yes				row_14	TXNRD1	1546	1.82327	0.380755	Yes				row_14	HSPD1	413	3.1671	0.202762	Yes				row_14	CD59	295	3.50514	0.201444	Yes
row_15	UQCRFS1	370	3.27894	0.166945	Yes				row_15	LAMTOR5	1641	1.75665	0.394074	Yes				row_15	SNRPD1	523	2.94607	0.206595	Yes				row_15	QSOX1	298	3.49016	0.2133	Yes
row_16	COX7C	387	3.22397	0.175986	Yes				row_16	CDKN2D	1680	1.73522	0.411379	Yes				row_16	LDHA	566	2.85982	0.215192	Yes				row_16	GEM	305	3.44686	0.224702	Yes
row_17	COX7A2	406	3.18134	0.184739	Yes				row_17	PFKP	1807	1.67059	0.421278	Yes				row_17	TYMS	658	2.71307	0.219439	Yes				row_17	FMOD	329	3.38739	0.234602	Yes
row_18	NDUFB6	409	3.17661	0.194699	Yes				row_18	ABCC1	1969	1.5783	0.427459	Yes				row_18	EEF1B2	661	2.70687	0.230461	Yes				row_18	FBLN2	400	3.19066	0.240237	Yes
row_19	UQCR10	414	3.16068	0.204455	Yes				row_19	PRDX2	2053	1.53556	0.439039	Yes				row_19	RPL18	709	2.65821	0.237843	Yes				row_19	NT5E	551	2.88892	0.238726	Yes
row_20	COX6B1	418	3.15634	0.214274	Yes				row_20	GPX3	2066	1.52843	0.455904	Yes				row_20	SNRPD2	730	2.62314	0.247144	Yes				row_20	FOXC2	605	2.79014	0.24428	Yes
row_21	UQCR11	431	3.13002	0.223322	Yes				row_21	GPX4	2297	1.41968	0.455024	Yes				row_21	RPS6	802	2.52041	0.252124	Yes				row_21	FZD8	610	2.78385	0.253553	Yes
row_22	COX7B	433	3.12805	0.233204	Yes				row_22	GLRX	2519	1.30805	0.453525	Yes				row_22	NME1	813	2.50554	0.261703	Yes				row_22	POSTN	613	2.778	0.26296	Yes
row_23	COX4I1	455	3.09708	0.241459	Yes				row_23	PDLIM1	2569	1.27892	0.464692	Yes				row_23	H2AZ1	834	2.47395	0.270387	Yes				row_23	MMP14	617	2.76778	0.272254	Yes
row_24	NDUFS6	469	3.04908	0.250172	Yes				row_24	GSR	2772	1.19102	0.463269	No				row_24	CTPS1	879	2.43382	0.277072	Yes				row_24	SDC1	618	2.76747	0.281777	Yes
row_25	DECR1	474	3.0404	0.259546	Yes				row_25	IPCEF1	3332	0.990007	0.432519	No				row_25	HDDC2	934	2.36222	0.282698	Yes				row_25	FBLN5	622	2.7571	0.291034	Yes
row_26	NDUFA1	495	3.00907	0.267597	Yes				row_26	SBNO2	3385	0.96824	0.439847	No				row_26	MRPS18B	936	2.3608	0.292367	Yes				row_26	VIM	679	2.68412	0.295995	Yes
row_27	COX5B	538	2.90558	0.273637	Yes				row_27	SOD2	3698	0.873777	0.426419	No				row_27	ETF1	1095	2.18093	0.289299	Yes				row_27	MYLK	883	2.42941	0.288857	Yes
row_28	ATP5ME	560	2.86921	0.281166	Yes				row_28	FTL	5089	0.441123	0.32646	No				row_28	SRM	1166	2.11088	0.292665	Yes				row_28	LGALS1	1106	2.16992	0.279375	Yes
row_29	LDHA	566	2.85982	0.289888	Yes				row_29	HMOX2	5459	0.342261	0.302542	No				row_29	NDUFAB1	1291	2.0003	0.291449	Yes				row_29	PMP22	1121	2.15388	0.285718	Yes
row_30	ATP5MC3	595	2.80924	0.296692	Yes				row_30	CAT	5537	0.320648	0.300449	No				row_30	EIF2S2	1325	1.97705	0.297089	Yes				row_30	SNTB1	1124	2.15356	0.292975	Yes
row_31	ATP5F1C	648	2.72142	0.301381	Yes				row_31	NDUFS2	5817	0.233816	0.282075	No				row_31	COX5A	1343	1.95879	0.303876	Yes				row_31	CADM1	1132	2.14248	0.299813	Yes
row_32	ATP5PB	652	2.71749	0.309803	Yes				row_32	GCLC	6428	0.0603992	0.236659	No				row_32	PSMA6	1367	1.93672	0.310114	Yes				row_32	CTHRC1	1170	2.10767	0.30424	Yes
row_33	NDUFB5	663	2.70386	0.317647	Yes				row_33	GCLM	7277	-0.178814	0.174627	No				row_33	EIF4E	1409	1.91016	0.314866	Yes				row_33	PCOLCE	1178	2.10406	0.310946	Yes
row_34	COX8A	697	2.67678	0.323647	Yes				row_34	SRXN1	7473	-0.237576	0.162647	No				row_34	PSMD14	1503	1.84774	0.315389	Yes				row_34	VEGFC	1189	2.09667	0.317397	Yes
row_35	ATP5MF	708	2.6593	0.331348	Yes				row_35	ERCC2	7926	-0.373781	0.132821	No				row_35	RANBP1	1539	1.82517	0.320249	Yes				row_35	GLIPR1	1290	2.00041	0.316646	Yes
row_36	COX6A1	752	2.58135	0.33628	Yes				row_36	STK25	8432	-0.523135	0.100725	No				row_36	NPM1	1569	1.81407	0.325522	Yes				row_36	LAMC2	1294	1.997	0.323288	Yes
row_37	TIMM8B	755	2.57753	0.344333	Yes				row_37	PTPA	10129	-1.08975	-0.0148263	No				row_37	MCM5	1572	1.81209	0.33285	Yes				row_37	CAP2	1330	1.97393	0.327408	Yes
row_38	SUCLG1	758	2.57368	0.352373	Yes				row_38	SCAF4	10544	-1.25167	-0.0315715	No				row_38	CNBP	1600	1.79351	0.338191	Yes				row_38	PVR	1337	1.96416	0.333708	Yes
row_39	PHYH	764	2.56801	0.360167	Yes				row_39	EGLN2	10951	-1.4335	-0.0455976	No				row_39	CCNA2	1638	1.76092	0.342633	Yes				row_39	TFPI2	1371	1.93349	0.337842	Yes
row_40	SLC25A5	772	2.559	0.367778	Yes				row_40	TXNRD2	11074	-1.49033	-0.0374916	No				row_40	CYC1	1648	1.75371	0.349185	Yes				row_40	CAPG	1373	1.93145	0.344412	Yes
row_41	ATP6V0B	811	2.51095	0.372868	Yes				row_41	FES	11838	-1.95145	-0.0724852	No				row_41	PSMB3	1759	1.69923	0.347795	Yes				row_41	SERPINE2	1604	1.79161	0.333018	No
row_42	HSD17B10	886	2.4253	0.374933	Yes				row_42	OXSR1	12188	-2.27046	-0.0724697	No				row_42	PHB2	1770	1.69127	0.354013	Yes				row_42	INHBA	1630	1.7715	0.337205	No
row_43	ATP5PF	961	2.33467	0.37671	Yes				row_43	PRNP	12349	-2.43451	-0.0562577	No				row_43	EIF1AX	1780	1.68703	0.36029	Yes				row_43	COL3A1	1727	1.71381	0.335773	No
row_44	UQCRC2	978	2.31644	0.382862	Yes				row_44	JUNB	13085	-5.05135	-0.053089	No				row_44	PRDX3	1785	1.68406	0.366936	Yes				row_44	PLOD2	1870	1.63395	0.330554	No
row_45	SDHC	979	2.31604	0.390235	Yes				row_45	NQO1	13152	-5.77497	0.00907241	No				row_45	TCP1	1822	1.66301	0.371051	Yes				row_45	EFEMP2	1902	1.61424	0.333742	No
row_46	ATP5PO	999	2.28932	0.396071	Yes													row_46	MRPL23	1831	1.6569	0.377279	Yes				row_46	DST	1996	1.57031	0.332046	No
row_47	FDX1	1071	2.20097	0.397652	Yes													row_47	PGK 1.00	1907	1.61206	0.378204	Yes				row_47	GREM1	2027	1.55174	0.335095	No
row_48	NDUFB4	1103	2.17181	0.402196	Yes													row_48	GNL3	1941	1.5909	0.38225	Yes				row_48	COL12A1	2141	1.49238	0.331603	No
row_49	MDH1	1142	2.13418	0.406086	Yes													row_49	PCNA	1999	1.56796	0.384368	Yes				row_49	SLIT2	2353	1.3918	0.320284	No
row_50	TIMM13	1149	2.12378	0.412389	Yes													row_50	CCT4	2029	1.55106	0.388555	Yes				row_50	CXCL12	2677	1.22897	0.299854	No
row_51	SDHD	1157	2.11761	0.418596	Yes													row_51	AP3S1	2079	1.52511	0.391107	Yes				row_51	ELN	2765	1.19405	0.297321	No
row_52	COX7A2L	1199	2.08795	0.422109	Yes													row_52	AIMP2	2110	1.50883	0.395044	Yes				row_52	COL6A2	2826	1.17198	0.296773	No
row_53	NDUFS4	1281	2.00616	0.422305	Yes													row_53	SERBP1	2152	1.48722	0.398051	Yes				row_53	GPC1	2844	1.16661	0.29949	No
row_54	NDUFAB1	1291	2.0003	0.427986	Yes													row_54	DEK	2286	1.4258	0.393775	Yes				row_54	TAGLN	2868	1.15749	0.301717	No
row_55	ETFB	1304	1.99053	0.433405	Yes													row_55	LSM 2.00	2341	1.39726	0.395417	Yes				row_55	EMP3	2894	1.14764	0.303757	No
row_56	MGST3	1312	1.98413	0.439187	Yes													row_56	CDK4	2347	1.39518	0.400795	Yes				row_56	PFN2	2974	1.11542	0.301564	No
row_57	COX5A	1343	1.95879	0.44313	Yes													row_57	U2AF1	2376	1.38262	0.404363	Yes				row_57	BGN	2988	1.10941	0.304389	No
row_58	NDUFB8	1360	1.94323	0.448094	Yes													row_58	CCT5	2417	1.36176	0.406929	Yes				row_58	IGFBP4	3143	1.05583	0.296265	No
row_59	NDUFA9	1390	1.92324	0.452	Yes													row_59	SNRPD3	2450	1.34419	0.410033	Yes				row_59	ECM2	3193	1.04227	0.296111	No
row_60	ATP5F1D	1423	1.89725	0.455594	Yes													row_60	C1QBP	2604	1.2611	0.403549	Yes				row_60	MEST	3196	1.04116	0.299541	No
row_61	NDUFB3	1431	1.89261	0.461084	Yes													row_61	COPS5	2658	1.23513	0.404599	Yes				row_61	TNFRSF11B	3250	1.02156	0.299009	No
row_62	TIMM10	1438	1.88879	0.466639	Yes													row_62	LSM 7.00	2666	1.2322	0.409151	Yes				row_62	PTX3	3416	0.960867	0.289719	No
row_63	IDH3A	1439	1.88755	0.472648	Yes													row_63	MCM6	2698	1.21914	0.411815	Yes				row_63	GADD45A	3562	0.914171	0.281795	No
row_64	MRPS15	1517	1.83881	0.472617	Yes													row_64	STARD7	2707	1.21619	0.416224	Yes				row_64	MAGEE1	3686	0.877967	0.275426	No
row_65	ECHS1	1523	1.83391	0.478073	Yes													row_65	CSTF2	2757	1.19657	0.41742	Yes				row_65	MMP2	3941	0.793006	0.258764	No
row_66	NDUFA8	1561	1.81725	0.481031	Yes													row_66	HNRNPA3	2821	1.17316	0.41745	Yes				row_66	LOXL2	3976	0.780131	0.258853	No
row_67	ATP5F1B	1562	1.81677	0.486815	Yes													row_67	PSMA2	2843	1.16739	0.420664	Yes				row_67	AREG	4091	0.743217	0.252707	No
row_68	MRPL11	1584	1.80302	0.49095	Yes													row_68	EIF2S1	2854	1.16256	0.4247	Yes				row_68	COL16A1	4120	0.733435	0.253093	No
row_69	ATP6V1F	1613	1.78557	0.494494	Yes													row_69	PSMA4	2919	1.13654	0.424502	Yes				row_69	SLC6A8	4164	0.717343	0.252279	No
row_70	ATP5MG	1626	1.77289	0.499221	Yes													row_70	ODC1	2933	1.1329	0.428185	Yes				row_70	MFAP5	4211	0.698042	0.251169	No
row_71	CYC1	1648	1.75371	0.503199	Yes													row_71	VBP1	2950	1.12776	0.431618	Yes				row_71	LOXL1	4243	0.688846	0.251173	No
row_72	GRPEL1	1657	1.74814	0.508153	Yes													row_72	PWP1	3139	1.05676	0.421617	No				row_72	TPM4	4253	0.68465	0.252841	No
row_73	NDUFB7	1684	1.73141	0.511678	Yes													row_73	EIF3B	3188	1.04317	0.422256	No				row_73	FSTL1	4285	0.673052	0.252791	No
row_74	ATP6V1G1	1718	1.718	0.514625	Yes													row_74	APEX1	3237	1.02508	0.422821	No				row_74	ITGA2	4599	0.577127	0.230881	No
row_75	NDUFV2	1721	1.71657	0.519937	Yes													row_75	CCT2	3274	1.01087	0.424243	No				row_75	SPARC	4647	0.566133	0.229241	No
row_76	FH	1739	1.7073	0.524073	Yes													row_76	CANX	3359	0.979221	0.421868	No				row_76	PLAUR	4680	0.557979	0.228718	No
row_77	ETFA	1762	1.69753	0.527796	Yes													row_77	PRPS2	3484	0.940066	0.416275	No				row_77	THY1	4692	0.555661	0.229791	No
row_78	PHB2	1770	1.69127	0.532645	Yes													row_78	UBE2E1	3603	0.90001	0.410975	No				row_78	MCM7	4740	0.5429	0.228071	No
row_79	NDUFA5	1772	1.69057	0.537951	Yes													row_79	MAD2L1	3615	0.896708	0.413836	No				row_79	COL1A2	4791	0.532396	0.226085	No
row_80	PRDX3	1785	1.68406	0.542395	Yes													row_80	TARDBP	3666	0.885199	0.41367	No				row_80	FLNA	4938	0.493653	0.216638	No
row_81	ATP6V0E1	1817	1.6651	0.545327	Yes													row_81	SSBP1	3760	0.852371	0.410084	No				row_81	VEGFA	5136	0.4259	0.203064	No
row_82	OPA1	1823	1.66295	0.550239	Yes													row_82	PCBP1	3765	0.8498	0.413286	No				row_82	WNT5A	5296	0.383578	0.192246	No
row_83	TOMM22	1880	1.62824	0.551142	Yes													row_83	YWHAE	3795	0.842654	0.414549	No				row_83	GAS1	5316	0.379123	0.1921	No
row_84	NDUFS8	1932	1.59669	0.552327	Yes													row_84	PSMC6	3812	0.835959	0.416778	No				row_84	FBN1	5335	0.375091	0.192016	No
row_85	ACAT1	2038	1.54614	0.549225	Yes													row_85	PHB	3893	0.808006	0.414001	No				row_85	VCAM1	5361	0.370643	0.191383	No
row_86	HADHB	2065	1.52861	0.552104	Yes													row_86	USP1	4194	0.703123	0.393984	No				row_86	CDH6	5390	0.361665	0.19049	No
row_87	OAT	2125	1.49932	0.552368	Yes													row_87	PSMD8	4234	0.69059	0.393855	No				row_87	RGS4	5445	0.34578	0.187557	No
row_88	IDH1	2133	1.49709	0.556599	Yes													row_88	SNRPB2	4248	0.686834	0.395697	No				row_88	GPX7	5693	0.273454	0.169642	No
row_89	GPX4	2297	1.41968	0.548661	Yes													row_89	ILF2	4275	0.676116	0.396502	No				row_89	IL15	5711	0.266978	0.169263	No
row_90	IDH2	2303	1.41787	0.552792	Yes													row_90	HNRNPD	4290	0.671174	0.398203	No				row_90	DCN	5821	0.232002	0.16174	No
row_91	ATP6V1H	2318	1.41218	0.556218	Yes													row_91	NOLC1	4308	0.665102	0.399649	No				row_91	COPA	6074	0.163663	0.143065	No
row_92	NDUFS1	2324	1.40857	0.56032	Yes													row_92	MCM2	4344	0.654356	0.399677	No				row_92	TGFBR3	6191	0.131323	0.134661	No
row_93	IDH3G	2329	1.40261	0.56448	Yes													row_93	TRA2B	4356	0.650252	0.401521	No				row_93	ECM1	6204	0.128689	0.134188	No
row_94	RETSAT	2516	1.31035	0.554436	No													row_94	PSMA7	4399	0.633489	0.400927	No				row_94	TGM2	6223	0.12201	0.133233	No
row_95	ATP5F1A	2594	1.26749	0.552586	No													row_95	RFC4	4490	0.611656	0.396576	No				row_95	ITGB5	6386	0.0760654	0.121128	No
row_96	MTRR	2671	1.23024	0.550694	No													row_96	MRPL9	4492	0.611156	0.399022	No				row_96	LRP1	6394	0.0703418	0.120835	No
row_97	BAX	2703	1.21758	0.552201	No													row_97	VDAC3	4650	0.564897	0.389359	No				row_97	FAS	6518	0.0363148	0.11157	No
row_98	NNT	2718	1.21068	0.554985	No													row_98	SNRPA1	4665	0.560892	0.390605	No				row_98	BDNF	6571	0.0199931	0.107669	No
row_99	MRPL35	2723	1.20848	0.558527	No													row_99	IMPDH2	4683	0.557623	0.391608	No				row_99	SAT1	6580	0.0180199	0.10712	No
row_100	VDAC2	2795	1.18603	0.556876	No													row_100	MCM7	4740	0.5429	0.389571	No				row_100	SNAI2	6685	-0.0116077	0.0992208	No
row_101	TIMM50	2947	1.12857	0.548928	No													row_101	RSL1D1	4780	0.535571	0.388802	No				row_101	SCG2	6706	-0.0168069	0.0977518	No
row_102	MRPL15	2955	1.12637	0.551979	No													row_102	CCT3	4819	0.523102	0.388058	No				row_102	ABI3BP	6794	-0.0424317	0.0912561	No
row_103	POLR2F	2984	1.11175	0.553378	No													row_103	CCT7	4826	0.521027	0.389751	No				row_103	COLGALT1	6832	-0.0545956	0.0886193	No
row_104	ALDH6A1	3047	1.09088	0.552112	No													row_104	MYC	4889	0.507541	0.387109	No				row_104	PLOD3	6914	-0.0822844	0.0827188	No
row_105	COX17	3071	1.08075	0.553795	No													row_105	FBL	4982	0.476003	0.382045	No				row_105	BMP1	7096	-0.128149	0.0693419	No
row_106	FXN	3127	1.0623	0.552974	No													row_106	CDC20	4999	0.47066	0.382766	No				row_106	P3H1	7105	-0.131946	0.0691852	No
row_107	LRPPRC	3140	1.05642	0.55542	No													row_107	SMARCC1	5126	0.429188	0.374911	No				row_107	NNMT	7112	-0.133967	0.0691881	No
row_108	SUCLA2	3144	1.05557	0.558551	No													row_108	CDC45	5236	0.400561	0.368237	No				row_108	TIMP3	7169	-0.148343	0.0654234	No
row_109	NDUFS3	3197	1.04084	0.55789	No													row_109	CAD	5270	0.390728	0.367329	No				row_109	FUCA1	7171	-0.149892	0.0658628	No
row_110	UQCRC1	3230	1.02941	0.558721	No													row_110	KPNA2	5379	0.36668	0.360591	No				row_110	COL1A1	7203	-0.15651	0.0640347	No
row_111	MRPS22	3299	1.00075	0.55671	No													row_111	TUFM	5399	0.359236	0.360623	No				row_111	VCAN	7372	-0.202586	0.0519064	No
row_112	HSPA9	3311	0.997343	0.559045	No													row_112	EIF3D	5482	0.33736	0.355751	No				row_112	CDH11	7635	-0.283205	0.0328793	No
row_113	SDHB	3324	0.992168	0.561286	No													row_113	HNRNPA2B1	5618	0.293451	0.346648	No				row_113	MATN2	7761	-0.320873	0.0244407	No
row_114	ATP6V1E1	3358	0.979716	0.561883	No													row_114	HDAC2	5623	0.292069	0.347548	No				row_114	COL5A2	7782	-0.32588	0.0240352	No
row_115	ISCA1	3415	0.961003	0.560662	No													row_115	YWHAQ	5642	0.287272	0.347359	No				row_115	PDGFRB	7801	-0.331024	0.0238	No
row_116	NQO2	3423	0.958772	0.56318	No													row_116	CUL1	5677	0.276355	0.345902	No				row_116	CCN2	7896	-0.364611	0.0178785	No
row_117	PDHX	3449	0.950709	0.564296	No													row_117	PSMB2	5865	0.22312	0.332536	No				row_117	FAP	7908	-0.367608	0.0183036	No
row_118	MDH2	3499	0.934443	0.563525	No													row_118	EIF4G2	5899	0.21223	0.330891	No				row_118	CXCL6	7913	-0.369359	0.0192691	No
row_119	MPC1	3590	0.902958	0.559521	No													row_119	PABPC4	5927	0.204399	0.329672	No				row_119	ANPEP	7925	-0.373466	0.0197144	No
row_120	MRPS11	3668	0.884964	0.556454	No													row_120	GSPT1	5989	0.185754	0.325778	No				row_120	FBN2	8039	-0.408676	0.012494	No
row_121	NDUFS7	3676	0.882234	0.558727	No													row_121	RAD23B	6010	0.180529	0.324996	No				row_121	LAMA1	8153	-0.439391	0.00537929	No
row_122	SLC25A4	3711	0.86881	0.558895	No													row_122	XPOT	6299	0.101252	0.30341	No				row_122	WIPF1	8268	-0.474311	-0.00169163	No
row_123	NDUFV1	3841	0.821672	0.551651	No													row_123	NOP16	6301	0.100597	0.303749	No				row_123	PCOLCE2	8397	-0.513502	-0.00969647	No
row_124	ALAS1	3904	0.802685	0.549468	No													row_124	GLO1	6302	0.0992929	0.304159	No				row_124	APLP1	8465	-0.534998	-0.0129705	No
row_125	MRPL34	4289	0.672084	0.522259	No													row_125	ABCE1	6460	0.0515901	0.292377	No				row_125	ITGB1	8556	-0.563081	-0.0179038	No
row_126	SLC25A20	4389	0.63892	0.516726	No													row_126	PSMC4	6519	0.0360662	0.288095	No				row_126	SLIT3	8636	-0.582006	-0.0219322	No
row_127	ACADM	4466	0.616755	0.512881	No													row_127	XRCC6	6562	0.0238792	0.284985	No				row_127	SERPINH1	8818	-0.637504	-0.0335565	No
row_128	TIMM9	4525	0.60193	0.510365	No													row_128	TRIM28	6570	0.020171	0.284533	No				row_128	EDIL3	9000	-0.701005	-0.0449622	No
row_129	IDH3B	4566	0.586754	0.509175	No													row_129	DDX18	6733	-0.0247662	0.272259	No				row_129	PDLIM4	9090	-0.726008	-0.0492586	No
row_130	GPI	4569	0.586191	0.510889	No													row_130	EIF3J	6750	-0.0307997	0.271163	No				row_130	SERPINE1	9211	-0.760467	-0.0558029	No
row_131	VDAC3	4650	0.564897	0.506573	No													row_131	SF3B3	6845	-0.0600867	0.26423	No				row_131	CALU	9473	-0.847687	-0.0728113	No
row_132	DLD	4693	0.555541	0.505131	No													row_132	CLNS1A	7013	-0.110664	0.251928	No				row_132	COL6A3	9586	-0.887603	-0.0783075	No
row_133	HADHA	4778	0.536012	0.500418	No													row_133	DDX21	7041	-0.11684	0.250347	No				row_133	RHOB	9612	-0.895408	-0.077135	No
row_134	CYCS	5113	0.43345	0.47627	No													row_134	POLE3	7103	-0.131012	0.246228	No				row_134	MMP3	9723	-0.936196	-0.0823113	No
row_135	MRPS30	5127	0.428879	0.476642	No													row_135	TOMM70	7196	-0.15603	0.239843	No				row_135	LUM	9746	-0.94549	-0.0807375	No
row_136	RHOT2	5138	0.425511	0.477232	No													row_136	HDGF	7327	-0.191074	0.2307	No				row_136	MGP	10027	-1.05535	-0.0984819	No
row_137	ABCB7	5158	0.419045	0.477114	No													row_137	TFDP1	7491	-0.243974	0.219254	No				row_137	DPYSL3	10061	-1.06588	-0.0973336	No
row_138	SDHA	5207	0.406253	0.474739	No													row_138	HNRNPU	7501	-0.247176	0.219587	No				row_138	SFRP1	10214	-1.12314	-0.105073	No
row_139	SLC25A12	5415	0.353894	0.460045	No													row_139	RRM1	7532	-0.258166	0.21836	No				row_139	BASP1	10327	-1.17161	-0.109592	No
row_140	DLAT	5632	0.289758	0.444459	No													row_140	NOP56	7553	-0.265172	0.217927	No				row_140	PLOD1	10445	-1.21088	-0.114357	No
row_141	SLC25A11	5762	0.247237	0.435386	No													row_141	EXOSC7	7666	-0.293619	0.210582	No				row_141	FSTL3	10455	-1.21345	-0.110869	No
row_142	NDUFS2	5817	0.233816	0.432004	No													row_142	FAM120A	7735	-0.311078	0.206671	No				row_142	MSX1	10703	-1.32051	-0.125182	No
row_143	BCKDHA	5844	0.227904	0.430742	No													row_143	RNPS1	7907	-0.366747	0.195121	No				row_143	NOTCH2	10864	-1.38587	-0.132628	No
row_144	ACAA1	5872	0.21999	0.429379	No													row_144	POLD2	7910	-0.368286	0.196488	No				row_144	TGFB1	10943	-1.42614	-0.133676	No
row_145	MTRF1	6072	0.164433	0.414693	No													row_145	IARS1	7924	-0.373119	0.197035	No				row_145	TNC	11113	-1.51132	-0.141377	No
row_146	PDHB	6124	0.151461	0.411277	No													row_146	SRSF1	7975	-0.388461	0.194819	No				row_146	LAMA2	11148	-1.53425	-0.138693	No
row_147	DLST	6125	0.151415	0.411759	No													row_147	UBE2L3	8158	-0.441118	0.182735	No				row_147	CCN1	11361	-1.64395	-0.149221	No
row_148	CASP7	6209	0.127957	0.405823	No													row_148	NCBP2	8204	-0.453982	0.181171	No				row_148	LAMA3	11558	-1.76643	-0.158106	No
row_149	PMPCA	6404	0.0676335	0.391211	No													row_149	G3BP1	8253	-0.467926	0.179435	No				row_149	SGCD	11759	-1.89731	-0.166846	No
row_150	ECI1	6645	0.00287551	0.372877	No													row_150	DHX15	8274	-0.475365	0.17987	No				row_150	THBS1	11770	-1.90527	-0.161054	No
row_151	LDHB	6666	-0.00334725	0.371359	No													row_151	GOT2	8280	-0.477829	0.18146	No				row_151	COL4A1	11805	-1.92761	-0.157017	No
row_152	OXA1L	6714	-0.0195053	0.367829	No													row_152	NAP1L1	8473	-0.53743	0.16901	No				row_152	COL5A1	11841	-1.95765	-0.152953	No
row_153	ACADSB	6783	-0.0400761	0.362759	No													row_153	ORC2	8597	-0.572335	0.161975	No				row_153	FBLN1	11961	-2.05234	-0.154976	No
row_154	COX11	6815	-0.0481591	0.360543	No													row_154	SRSF3	8639	-0.582488	0.161248	No				row_154	GADD45B	11979	-2.06432	-0.14917	No
row_155	TOMM70	7196	-0.15603	0.331997	No													row_155	SSB	8675	-0.59072	0.161012	No				row_155	ADAM12	12081	-2.15998	-0.149449	No
row_156	ACO2	7217	-0.162142	0.330985	No													row_156	PSMD7	8825	-0.639731	0.152269	No				row_156	ITGB3	12094	-2.17069	-0.142896	No
row_157	SURF1	7438	-0.227043	0.314893	No													row_157	DUT	8899	-0.664743	0.149436	No				row_157	COL4A2	12106	-2.18543	-0.136216	No
row_158	SUPV3L1	7533	-0.258466	0.308532	No													row_158	RRP9	9101	-0.729465	0.137091	No				row_158	HTRA1	12132	-2.21606	-0.130499	No
row_159	TIMM17A	7701	-0.301018	0.296726	No													row_159	PSMD1	9273	-0.785144	0.127268	No				row_159	CALD1	12135	-2.21923	-0.123016	No
row_160	PDHA1	7756	-0.31916	0.293615	No													row_160	UBA2	9369	-0.815664	0.123377	No				row_160	SPP1	12170	-2.25737	-0.117844	No
row_161	HCCS	7966	-0.384335	0.278865	No													row_161	HNRNPR	9426	-0.832713	0.122536	No				row_161	TNFAIP3	12302	-2.37838	-0.119661	No
row_162	GOT2	8280	-0.477829	0.256464	No													row_162	PTGES3	9866	-0.992387	0.093093	No				row_162	FERMT2	12517	-2.67768	-0.126785	No
row_163	COX15	8298	-0.483932	0.256705	No													row_163	TXNL4A	9978	-1.03503	0.0888853	No				row_163	COL5A3	12566	-2.75464	-0.120971	No
row_164	ACAA2	8340	-0.497077	0.255154	No													row_164	BUB3	10021	-1.05352	0.0900254	No				row_164	IGFBP3	12687	-2.95885	-0.119951	No
row_165	RHOT1	8362	-0.502497	0.255149	No													row_165	PSMD3	10308	-1.16342	0.0729777	No				row_165	NID2	12788	-3.22406	-0.116491	No
row_166	HTRA2	8370	-0.50593	0.256224	No													row_166	PPM1G	10392	-1.19094	0.0715527	No				row_166	JUN	12832	-3.33598	-0.108295	No
row_167	OGDH	8538	-0.557191	0.245235	No													row_167	XPO1	10618	-1.28648	0.0596734	No				row_167	PTHLH	12842	-3.38941	-0.09732	No
row_168	IMMT	8864	-0.653466	0.222475	No													row_168	RUVBL2	10630	-1.28944	0.0641559	No				row_168	SGCB	12882	-3.50836	-0.0882255	No
row_169	PDP1	8865	-0.653687	0.224556	No													row_169	SRSF7	10708	-1.3218	0.0637295	No				row_169	ITGAV	12979	-3.99564	-0.0818058	No
row_170	ACADVL	9034	-0.71152	0.213982	No													row_170	VDAC1	10918	-1.41155	0.0535889	No				row_170	LAMC1	13018	-4.29584	-0.0699254	No
row_171	ATP6V0C	9187	-0.753606	0.204763	No													row_171	EPRS1	10964	-1.43824	0.056088	No				row_171	PMEPA1	13092	-5.11523	-0.0578976	No
row_172	ATP6V1C1	9269	-0.784276	0.20107	No													row_172	PRPF31	11010	-1.46146	0.0586829	No				row_172	FN1	13188	-6.77128	-0.041851	No
row_173	POR	9627	-0.9006	0.176651	No													row_173	MCM4	11132	-1.52377	0.0557287	No				row_173	DAB2	13269	-14.0045	0.000229107	No
row_174	CPT1A	9639	-0.904218	0.178689	No													row_174	SRPK1	11264	-1.58976	0.052283	No
row_175	ATP6V1D	9651	-0.907414	0.180737	No													row_175	SRSF2	11893	-2.0007	0.0125627	No
row_176	COX10	10342	-1.17674	0.131747	No													row_176	IFRD1	12091	-2.16729	0.00645858	No
row_177	AFG3L2	10588	-1.26919	0.117063	No													row_177	KPNB1	12120	-2.20133	0.0134066	No
row_178	VDAC1	10918	-1.41155	0.0964115	No													row_178	SF3A1	12148	-2.23081	0.0205526	No
row_179	CYB5R3	10947	-1.42884	0.0988203	No													row_179	KARS1	12201	-2.28049	0.0259938	No
row_180	ETFDH	11083	-1.49614	0.0932654	No													row_180	EIF4H	12206	-2.28666	0.0351277	No
row_181	ATP6AP1	11176	-1.54772	0.0911612	No													row_181	NCBP1	12377	-2.47886	0.0323725	No
row_182	AIFM1	11294	-1.60945	0.0873428	No													row_182	ACP1	12957	-3.87007	0.00411276	No
row_183	MFN2	11366	-1.64579	0.0871558	No													row_183	HSP90AB1	13069	-4.81512	0.0155094	No
row_184	MTX2	11460	-1.70234	0.0854674	No
row_185	NDUFC2	12084	-2.16183	0.0447343	No
row_186	CYB5A	12368	-2.47037	0.0309694	No
row_187	TCIRG1	13007	-4.16448	-0.0045345	No
row_188	PDK4	13222	-7.76229	0.00382148	No

## Sheet: ED Fig.5f
ED Fig.5f - for DE genes in SI LEC and BEC by bulk RNAseq, see Table S9

## Sheet: ED Fig.5g-i
ED Fig.5g - Homeostatic proliferation (%EdU+)					ED Fig.5h - Proliferation following VEGF-A treatment (%EdU+)						ED Fig.5i - Proliferation following DC101 treatment (%EdU+)
WT	KO				WT	KO					IgG WT	IgG KO	DC101 WT	DC101 KO
7.18	11.5				11.8	5.74					4.05	5.08	7.24	15.3
7.59	8.44				15.1	5.13					10	15.5	5.76	12.4
5.07	7.14				17.8	20.1					3.95	7.02	5.33	7.92
14.7	13.4				5.12	7.32					18.7	30.5	2.18	4.01
8.47	10.8				8.7	8.41					16.1	23.5	2.49	6.8
7.8	12.1				11.1	11.3					13.1	23.9	2.34	5.83
8.9	16				4.61	7.95							3.05	5.05
					4.83	8.03
					9.05	7.7
