# Supplementary material for: Endothelial sensing of AHR ligands regulates intestinal homeostasis
Source: Nature. 2023 Aug 16;621(7980):821–9. doi: 10.1038/s41586-023-06508-4 (PMC10533400; doi:10.1038/s41586-023-06508-4)
Supplement: Supplementary file 24 — Source Data Extended Data Fig. 6 [file 41586_2023_6508_MOESM24_ESM.xlsx]

## Sheet: ED Fig.6b
Extended Data Figure 6b - Immune cell # in SI lamina propria
Neutrophil		P1 Monocyte		P2 Monocyte		Macrophage		Eosinophil		B cell		T cell		DC		Total CD45+
WT	EC AHR KO	WT	EC AHR KO	WT	EC AHR KO	WT	EC AHR KO	WT	EC AHR KO	WT	EC AHR KO	WT	EC AHR KO	WT	EC AHR KO	WT	EC AHR KO
154954	131816	10640.6	13302.5	17956.1	19953.8	138328	110048	206162	106420	3.2454e+06	2.76934e+06	851251	894897	37907.3	42326.2	6650400	6046600
178058	209778	16422.8	19334.4	18151.6	30935	133111	117940	206582	163376	4.5984e+06	3.94422e+06	1.06316e+06	1.37274e+06	42353.6	115040	8643600	9667200
87883.9	236776	9091.44	22443.2	18182.9	29176.2	86873.8	158225	254055	280540	2.5052e+06	5.12827e+06	646502	1.42514e+06	41416.6	70696.1	5050800	11221600
211618	112288	20762.6	12249.6	33539.5	19905.6	155719	79622.4	186863	114840	3.86503e+06	2021184	990214	796224	59892	41342.4	7985600	5104000
172752		20965		39414.2		171074		181976		3354400		1333374		62056.4		8386000
81167.6		10447.3		11652.8		75140.3		197294		1888554		526384		27725.6		4018200
188641	82231.2	27832.3	14346.7	26286.1	10147.7	150758	53187.8	56437.8	10147.7	4484096	2.03304e+06	927744	510883	110556	29393.3	7731200	3499200
164872	183855	27068.6	19518.8	21326.8	14481.7	108274	122150	312519	104520	5.07741e+06	3809322	943299	680011	95970.4	51000.8	8202600	6296400
	206513		27172.8		28531.4		179340		31928		3.44415e+06		821977		88990.9		6793200
130183	322134	15241	43130.9	15241	66044.2	103512	171176	171461	256090	3.73404e+06	6.72572e+06	768398	1.56349e+06	81285.1	186002	6350400	13478400
146335	164913	55873.4	27794.4	55873.4	19456.1	156978	165840	70507	77824.3	7.67595e+06	5.02152e+06	2.03539e+06	1297072	126380	135266	13303200	9264800
108802	56453.8	13661.2	8981.28	10733.8	8019	61475.4	59019.8	113193	994.356	2405347	1.8155e+06	736729	330383	55620.6	22132.4	4879000	3207600
72876.8	194121	16675.2	44611.6	13587.2	43405.9	57436.8	101280	29027.2	201355	3588256	7.27049e+06	1037568	1507150	48172.8	156744	6176000	12057200
	161253		25461		16974		92508.3		224906		4506597		1196667		125608		8487000
	246514		46512		57364.8		168994		400003		7519440		2310096		243413		15504000

## Sheet: ED Fig.6c
Extended Data Figure 6c - Expression of markers on intestinal epithelial cells
ICAM-1 (%)		CD74HI (%)		MHC-II (%)		MHC-II MFI
WT	KO	WT	KO	WT	KO	WT	KO
0.4	0.18	0.98	0.97	43.7	32.8	22857	23980
0.2	0.17	7.61	1.08	33.3	30.2	18790	23927
0.19	0.11	0.78	3.18	27.3	63.1	17987	25504
0.44	0.24	0.67	2.93	15.9	45.7	16602	29708
0.26	0.24	5.07	1.48	41.5	55.5	20927	31525
0.16	0.18	2.1	1.17	30.9	20	21242	20184
0.17	0.17	6.07	1.74	29.9	22.8	23308	27636
0.16	0.21	0.67	0.74	48.3	35.4	23980	20793
0.21	0.31	0.51	0.47	25.9	20.2	21656	18751
0.19	0.27	0.083	1.07	4.2	21	19431	24138
0.37	0.26	1.6	1.01	30.4	27.1	26193	28265
0.21		0.89		27		29173
0.18		0.21		2.28		21151

## Sheet: ED Fig.6e
Extended Data Figure 6e - DE genes from bulk RNAseq of whole SI							Adjusted P values calculated by Wald tests as performed by DESeq2
ensembl_gene_id	external_gene_name	chromosome_name	gene_biotype	baseMean	log2FoldChange	lfcSE	stat	pvalue	padj	baseMean_KO	baseMean_Ctrl
ENSMUSG00000022579	Gpihbp1	15	protein_coding	155.993	1.59048	0.20534	7.74561	9.51e-15	1.65e-10	234.15	77.836
ENSMUSG00000003934	Efnb3	11	protein_coding	95.3202	-1.01956	0.191943	-5.31181	1.09e-07	0.000938871	63.0192	127.621
ENSMUSG00000005413	Hmox1	8	protein_coding	920.836	1.91465	0.406848	4.70605	2.53e-06	0.00873886	1455.61	386.058
ENSMUSG00000016494	Cd34	1	protein_coding	601.745	0.779005	0.165296	4.71279	2.44e-06	0.00873886	760.494	442.996
ENSMUSG00000034387	Ssu2	6	protein_coding	46.4603	1.69697	0.359397	4.72171	2.34e-06	0.00873886	71.1034	21.8173
ENSMUSG00000025608	Podxl	6	protein_coding	1269.21	0.671682	0.144238	4.65675	3.21e-06	0.00892528	1559.55	978.861
ENSMUSG00000040283	Btnl9	11	protein_coding	26.6713	2.29482	0.495365	4.63258	3.61e-06	0.00892528	44.4073	8.93532
ENSMUSG00000042379	Esm1	13	protein_coding	461.372	1.15915	0.255337	4.53968	5.63e-06	0.0121835	637.296	285.448
ENSMUSG00000041134	Cyyr1	16	protein_coding	138.266	0.735442	0.163557	4.49655	6.91e-06	0.0132758	172.88	103.652
ENSMUSG00000027338	Prnd	2	protein_coding	48.7852	1.93193	0.432988	4.46185	8.13e-06	0.014057	77.3997	20.1707
ENSMUSG00000076533	Igkv4-90	6	IG_V_gene	1188.9	-4.67612	1.11658	-4.18788	2.82e-05	0.0442837	89.5021	2288.3
ENSMUSG00000094134	Ighv5-15	12	IG_V_gene	192.847	1.6014	0.385031	4.15914	3.19e-05	0.0460543	290.028	95.6664

## Sheet: ED Fig.6f
Extended Data Figure 6f - SI villi vasculature morphometric analysis
Villi BEC density (total vascular length, um)				Villi BEC branching (# branchpoints/villi)				Villi vascular height (um)				Relative lacteal length (lacteal legnth/villi vasculature height)
Mouse #	WT	KO		Mouse #	WT	KO		Mouse #	WT	KO		Mouse #	WT	KO
WT1/KO1	1223.67	1829.74		WT1/KO1	105	167		WT1/KO1	111.45	119.71		WT1/KO1	0.77721	0.621418
	1204.57	1549.36			118	126			115.79	119.86			0.515675	0.614717
	1166.26	1906.78			103	154			77.34	205.87			0.623998	0.598922
	670.316	1154.06			48	112			64.53	112.84			0.585154	0.559642
	1361.12	2164.91			141	195			121.63	159.14			0.657321	0.707993
	1452.03	1809.91			151	138			210.59	162.02			0.845007	0.694852
	1532.69	2249.75			149	188			115.07	209.89			0.770661	0.875506
	1120.7	1452.85			112	142			128.64	212.89			0.725591	0.68674
	1261.16	1241.17			115	99			119.25	117.9			0.707254	0.923834
	1003.13	1225.02			96	120			105.13	235.14			0.726244	0.876882
WT2/KO2	962.603	1840.46		WT2/KO2	77	150		WT2/KO2	115.57	132.83		WT2/KO2	0.742926	0.632086
	1151.52	1106.14			98	105			92.99	63.45			0.69201	0.575571
	1161.89	731.59			118	62			100.53	100.04			0.759873	0.546681
	970.469	1226.23			88	114			134.2	85.09			0.867362	0.483253
	856.654	1285.44			83	114			112.4	149.87			0.746352	0.684527
	1894.79	784.205			253	72			141.39	127.58			0.631091	0.610911
	1119.62	656.108			118	56			117.71	118.75			0.506669	0.628884
	1121.96	1305.36			102	112			161.93	150.25			0.585438	0.72
	1766.08	755.836			209	64			112.48	124.89			0.721906	0.695892
	1319.81	870.259			136	70			110.43	141.21			0.63941	0.64096
	1690.84	976.659			188	81			140.74	135.08			0.654896	0.503627
WT3/KO3	1051.75	887.69		WT3/KO3	73	86		WT3/KO3	191.79	98.67		WT3/KO3	0.589655	0.775616
	1553.25	1824.18			68	158			193.89	111.77			0.885502	0.79941
	711.812	1195.94			46	108			209.97	142.97			0.728533	0.634049
	1152.31	1632.38			102	150			196.49	116.18			0.800346	0.870374
	1038.55	1376.39			93	124			226.29	125.39			0.756861	0.790892
	767.464	1233.76			69	95			201.06	134.09			0.842535	0.753524
	1135.75	1117.23			82	98			193.36	122.75			0.818577	0.617108
	1239.53	1343.02			107	124			150.1	128.39			0.695869	0.677934
	1794.17	1658.36			124	140			228.77	143.96			0.65367	0.526466
	1701.06	1025.86			117	109			252.09	105.17			0.699195	0.590377
	2070.17	1553.1			162	144			176.18	122.09			0.648144	0.662134
	1741.32	1273.45			124	119			190.46	139.46			0.809461	0.526244
WT4/KO4	2192.91	2167.39		WT4/KO4	159	138		WT4/KO4	115.92	184.57		WT4/KO4	0.555383	0.523812
	1491.88	1124.55			112	79			133.42	111.28			0.557413	0.680715
	1343.83	945.698			95	84			106.73	85.99			0.709735	0.484126
	995.87	770.331			76	50			118.02	104.84			0.631164	0.483213
	1489.71	1929.47			128	140			111.98	156.45			0.665387	0.533078
	1616.45	991.629			135	79			131.18	129.19			0.521497	0.668395
	1671.73	1384.97			138	121			145.43	136.04			0.481744	0.548956
	951.54	1522.18			58	129			140.05	143.54			0.666548	0.496935
		1964.76				195				112.34				0.689069
		1309.32				104				114.18				0.831844

## Sheet: ED Fig.6g
Extended Data Figure 6g - % of villi with observed leakage around different vessels
% Villi with observed leakage per image shown
Villi			Crypts			Veins
WT	KO		WT	KO		WT	KO
3.22581	7.69231		0	7.69231		83.3333	57.1429
11.1111	0		0	0		42.1053	36.8421
7.69231	0		0	0		73.5294	66.6667
3.125	0		6.25	0		66.6667	57.1429
3.57143	3.84615		3.57143	0		61.2903	55
22.2222	0		7.40741	0		96	75.6098
0	0		3.44828	0		94.4444	61.5385
0	8.33333		0	0		92.3077	75
4.7619	0		0	5.26316		68.75	63.1579
0	0		6.25	0		56.25	53.3333
0	0		4.34783	0		77.7778	56.25
0	0		5.88235	0		63.1579	80
