# Supplementary material for: Endothelial sensing of AHR ligands regulates intestinal homeostasis
Source: Nature. 2023 Aug 16;621(7980):821–9. doi: 10.1038/s41586-023-06508-4 (PMC10533400; doi:10.1038/s41586-023-06508-4)
Supplement: Supplementary file 25 — Source Data Extended Data Fig. 7 [file 41586_2023_6508_MOESM25_ESM.xlsx]

## Sheet: ED Fig.7a
Extended Data Figure 7a - Marker expression in BEC (MFI of marker+ cells)
CD24					CD105					VCAM-1					ICAM-1					MHC-II
PBS WT	PBS KO	LPS WT	LPS KO		PBS WT	PBS KO	LPS WT	LPS KO		PBS WT	PBS KO	LPS WT	LPS KO		PBS WT	PBS KO	LPS WT	LPS KO		PBS WT	PBS KO	LPS WT	LPS KO
16636	27823	12433	18790		13075	15655	17154	22127		5087	5699	6605	8369		7563	8525	11604	18137		2830	2373	3642	4594
16501	22464	13975	14860		12172	14596	14625	20661		5429	5292	7746	10130		8022	6767	9980	17876		2497	2560	3668	3764
18250	29911	14831	16137		15221	16104	13730	19028		5397	5776	6907	8829		7993	8037	11693	18751		2568	2490	3497	3816
11896	21333	13975	19431		12774	14920	28910	33087		5036	5429	10187	11108		6104	7919	15655	31889		2806	2319	4165	4065
15343	21843	10111	14890		13100	14539	16738	25224		4986	5809	7861	12290		8895	8846	11964	27145		2568	2529	3105	3429
PD-L1					CD36					CD80					CD86					BST2
PBS WT	PBS KO	LPS WT	LPS KO		PBS WT	PBS KO	LPS WT	LPS KO		PBS WT	PBS KO	LPS WT	LPS KO		PBS WT	PBS KO	LPS WT	LPS KO		PBS WT	PBS KO	LPS WT	LPS KO
6533	7096	8659	8814		126237	245482	136216	257773		3738	5148	4302	4349		5966	6680	6471	7262		13152	17014	16501	22906
7064	6460	8736	9358		184013	241521	112691	206691		4128	4210	4137	4414		6375	6532	6279	7315		15467	16910	16202	19803
6955	6666	7668	8176		143328	189429	168172	242307		3887	4537	4020	4210		6532	7089	6705	7262		15498	16401	14338	20442
6666	6847	8853	10849		97588	193755	181074	247891		4275	4433	4128	4452		6046	6869	6692	7397		13411	15313	17950	26783
6847	6402	8050	9654		165496	227798	104850	242307		4101	4489	4119	4340		6483	6843	6315	7647		14949	16169	13177	20971

## Sheet: ED Fig.7b
Extended Data Figure 7b - Marker expression in LEC (MFI of marker+ cells)
CD24					CD105					VCAM-1					ICAM-1					MHC-II
PBS WT	PBS KO	LPS WT	LPS KO		PBS WT	PBS KO	LPS WT	LPS KO		PBS WT	PBS KO	LPS WT	LPS KO		PBS WT	PBS KO	LPS WT	LPS KO		PBS WT	PBS KO	LPS WT	LPS KO
25448	36746	31023	30047		23056	36919	26843	33941		7315	9213	8541	9247		13358	17839	34020	63825		3949	4302	4837	6447
48503	36660	38793	35065		38337	35727	36488	38428		9162	10517	8262	9128		46203	41365	56485	71135		3253	5282	4247	6985
29775	20573	31743	30741		31597	26963	34179	38610		7342	8494	7732	9111		13975	16401	32110	64146		3023	3660	4321	5644
16945	35147	33941	37888		28780	62246	29306	63825		7275	8354	9438	11235		7934	37268	25846	89553		3064	4442	3574	8022
35477	23258	38793	27823		36746	30392	31670	41266		9011	9264	6423	8369		25002	12823	43920	61935		3362	3642	4690	5127
PD-L1					CD36					CD80					CD86					BST2
PBS WT	PBS KO	LPS WT	LPS KO		PBS WT	PBS KO	LPS WT	LPS KO		PBS WT	PBS KO	LPS WT	LPS KO		PBS WT	PBS KO	LPS WT	LPS KO		PBS WT	PBS KO	LPS WT	LPS KO
8892	7788	14836	12186		35841	47564	28906	67928		5324	4797	4137	3781		6495	11873	6127	6386		21517	31023	25674	34821
9400	7874	13063	11482		49115	49548	65511	73281		4065	4002	5345	3949		6568	6268	6150	6755		32110	32482	27636	33164
8230	7159	10301	10005		45935	41768	49693	52855		10676	4029	4330	4156		6375	6046	5820	6767		22906	26368	29306	31816
7584	6924	14384	13497		40245	63760	35145	51777		3825	3660	5117	4266		6232	6162	5721	7037		25504	34498	23615	37444
8912	7517	12557	11614		56410	36966	64726	51322		4047	3599	5547	4471		6092	6435	6507	6593		27823	26903	27698	28780
