# Supplementary material for: Endothelial sensing of AHR ligands regulates intestinal homeostasis
Source: Nature. 2023 Aug 16;621(7980):821–9. doi: 10.1038/s41586-023-06508-4 (PMC10533400; doi:10.1038/s41586-023-06508-4)
Supplement: Supplementary file 26 — Source Data Extended Data Fig. 8 [file 41586_2023_6508_MOESM26_ESM.xlsx]

## Sheet: ED Fig.8b
Extended Data Figure 8a - Survival data for AHR KO and WT mice following Yptb infection
1 - endpoint reached, 0 - endpoint not reached
Days	WT	KO
2		1
2		1
4		1
4	1
4	1
4		1
4		1
6		1
6	1
6	1
6	1
6		1
6		1
9		0
9		1
9	0
9	0
9	0
9	0
9	0
9	0
9	0
9		0
9	1
9	1
9	0
9	1
9	0
9	0
9	0
9		1
9		1
9		1

## Sheet: ED Fig.8c
Extended Data Figure 8c - CFU determination in different tissues following yersinia infection
day 3 p.i.	WT												KO
Peyer's Patches	109000000	225000000	45700000	193000000	1650000000	729000000	206000000	9060	964000000	179000000	1	207000000	241000000	66000000	290000000	247000000	9170000000	747000000		300000000	306000000	384000000	720000000	72300000
Ileum	1	87500	27700000	34300000	55600	1200000	6350000	1	302000	14400000	925000	78300	12900000	3000000	7220000	58600	43800000	41500000		244000000	218000000	38900000	69000000	944000
mLN	85000000	95500	39400000	14500000	80600000	257000	607000	200000000	14500000	650000000	7270	104000000	15600000	140000	31400	7780000	55200000	145000000		115000000	1530000	1460000000	17900000	1430000
Spleen	361000	7810000	2060000	56300	309000	22700000	6120	1	254000	13800000	35300	172000	1390000000	7000000	112000000	4570000	10500000	381000000		53400000	10700000	45100000	331000000	367000000
Liver	3040	43900	126000	759	707	88000	1	1	1810	43400	1630	21900	293000	16700	268000	72300	1150	135000		42600	940000	31800	3950000	2770000
day 5 p.i.	WT										KO
Peyer's Patches	808000	8290000	360000000	468000	3330						59200000	354000000	3580000	42800000	7650000
Ileum	757000	5500	1650000	45200	1	1	1	25000	15000000	1	102000000	4650000	7690	4130000	196000000	1	350000	471000	144000	3570
mLN	404000	8790000	150000000	597000	1760	1	1	6670000	117000	1	25400000	274000000	3370000	23300000	10000000	1	65700000	455000	611000	1520
Spleen	185000	4000	64900	35900	42800000	219000	178000	495000	1	1	136000000	13700000	1860000	344000	585000000	9850000	59600	946000000	378000	3720000
Liver	3750	1	787000	34200	128000	1	78600	31300	1	1	4590000	154000	94000	17900	17700000	425000	1110	1670000	22600	856000

## Sheet: ED Fig.8e
Extended Data Figure 8e - BEC profiling day 3 post Yptb infection
% expression within WT/KO BEC
ICAM-1			VCAM-1			BST-2			CD86
WT	KO		WT	KO		WT	KO		WT	KO
29.8	16.1		9.65	10.6		45.4	51.1		5.74	23.1
24.8	22.1		8.91	11.5		47	60.5		6.12	31
28.1	21.2		10.4	8.25		47	53.7		6.36	26.6
28.4	21.8		11.7	10.5		52.9	64.7		5.76	24
21.4	28.4		6.84	17.8		41.5	67.2		6.98	28.3
25.8	24.3		9.3	19.3		48	68.9		6.77	22.8
21.8	26.6		7.92	14		44.4	61.5		8.13	31
19.6	23.1		8.15	13.6		42.3	57.3		5.62	28.9
MFI of marker+ cells
ICAM-1			VCAM-1			BST-2			CD86
WT	KO		WT	KO		WT	KO		WT	KO
5944	5387		8459	8494		12010	11987		5261	5514
5899	5440		7960	7848		11715	12126		5355	5418
6185	5292		8580	8685		11604	11494		5440	5292
6256	5622		9479	8935		12337	12724		4996	5397
5633	6244		7832	10162		11450	13437		5376	5418
5876	5536		8685	8738		12172	13152		5179	5418
5429	5978		8009	11874		11342	12433		5418	5843
5514	5440		7237	9694		11150	11782		5230	5865
