# Supplementary material for: Endothelial sensing of AHR ligands regulates intestinal homeostasis
Source: Nature. 2023 Aug 16;621(7980):821–9. doi: 10.1038/s41586-023-06508-4 (PMC10533400; doi:10.1038/s41586-023-06508-4)
Supplement: Supplementary file 27 — Source Data Extended Data Fig. 9 [file 41586_2023_6508_MOESM27_ESM.xlsx]

## Sheet: ED Fig.9a
Extended Data Figure 9a - Cyp1a1 gene expression in DMSO and FICZ-treated HUVEC over time
mRNA expression relative to DMSO
Time (h)	DMSO					FICZ
1	1.1	0.601	1.513			3.057	1.677
2	1.443	0.573	1.209			10.259	8.364
4	1.155	0.632	1.37			29.777	37.91	37.281
6	1.26	0.808	0.982			17.888	23.074	19.687
8	1.397	1.025	0.698			9.283	7.5	10.915
12	1.129	1.508	0.587			11.342	14.327
24	1.438	1.738	0.4			5.808		6.247

## Sheet: ED Fig.9b
Extended Data Figure 9b - Cell cycle analysis following siAhr treatment
% of live cells in each cell cycle stage
Cell cycle stage	SIScr FICZ			SIAhr FICZ
G1/0	46.6	48	48.4	43.2	45.7	43.8
S	35.4	34.7	34.3	41.1	40.9	41
G2/M	16	15.6	15	14.6	11.7	13.9
